# Supplementary material for: Sustained activation of detoxification pathways promotes liver carcinogenesis in response to chronic bile acid-mediated damage
Source: PLoS Genet. 2018 May 7;14(5):e1007380. doi: 10.1371/journal.pgen.1007380 (PMC5957449; doi:10.1371/journal.pgen.1007380)
Supplement: S2 Table — (XLSX) [file pgen.1007380.s009.xlsx]

## Sheet: Inflamed vs WT up
ID	sample_1	sample_2	status	value_1	value_2	log2_fold_change	test_stat	p_value	q_value	significant	external_gene_name	entrezgene	chromosome_name	start_position	end_position	strand	gene_biotype	status	family_description	description
ENSMUSG00000051934	WT	Inflamed	OK	2.71107	5.42373	1.00042	1.32113	0.00405	0.0370643	yes	Spats2	72572	15	99126578	99213206	1	protein_coding	KNOWN	SPERMATOGENESIS ASSOCIATED SERINE RICH 2 SERINE RICH SPERMATOCYTES AND ROUND SPERMATID 59 KDA P59SCR	spermatogenesis associated, serine-rich 2 [Source:MGI Symbol;Acc:MGI:1919822]
ENSMUSG00000041798	WT	Inflamed	OK	37.8055	75.9175	1.00584	1.56346	5e-05	0.00114676	yes	Gck	103988	11	5900820	5950081	-1	protein_coding	KNOWN	HEXOKINASE EC_2.7.1.1 HEXOKINASE TYPE HK	glucokinase [Source:MGI Symbol;Acc:MGI:1270854]
ENSMUSG00000021413	WT	Inflamed	OK	12.1219	24.3451	1.00602	1.79145	0.0001	0.00207449	yes	Prpf4b	19134	13	34875494	34902877	1	protein_coding	KNOWN	SERINE/THREONINE KINASE PRP4 HOMOLOG EC_2.7.11.1 PRP4 PRE PROCESSING FACTOR 4 HOMOLOG	PRP4 pre-mRNA processing factor 4 homolog B (yeast) [Source:MGI Symbol;Acc:MGI:109584]
ENSMUSG00000075010	WT	Inflamed	OK	53.5466	107.565	1.00634	1.75357	0.00025	0.00441387	yes	AW112010	NA	19	11047617	11050566	-1	lincRNA	KNOWN		expressed sequence AW112010 [Source:MGI Symbol;Acc:MGI:2147706]
ENSMUSG00000044345	WT	Inflamed	OK	3.17112	6.37227	1.00681	1.41114	0.00225	0.0243117	yes	Marveld1	277010	19	42147400	42151703	1	protein_coding	KNOWN	MARVEL DOMAIN CONTAINING 1	MARVEL (membrane-associating) domain containing 1 [Source:MGI Symbol;Acc:MGI:2147570]
ENSMUSG00000023068	WT	Inflamed	OK	7.9513	15.9828	1.00725	1.20864	0.002	0.0221798	yes	Nus1	52014	10	52417547	52440192	1	protein_coding	KNOWN	DEHYDRODOLICHYL DIPHOSPHATE SYNTASE COMPLEX SUBUNIT NUS1 {ECO: } EC_2.5.1.87 {ECO: |UNIPROTKB: } DI TRANS POLY CIS DECAPRENYLCISTRANSFERASE {ECO: } NOGO B RECEPTOR {ECO: |UNIPROTKB: } NGBR {ECO: |UNIPROTKB: } NUCLEAR UNDECAPRENYL PYROPHOSPHATE SYNTHASE 1	nuclear undecaprenyl pyrophosphate synthase 1 homolog (S. cerevisiae) [Source:MGI Symbol;Acc:MGI:1196365]
ENSMUSG00000031983	WT	Inflamed	OK	2.93045	5.8958	1.00856	1.40672	0.00335	0.032374	yes	2310022B05Rik	69551	8	124635766	124663369	-1	protein_coding	KNOWN	UNCHARACTERIZED	RIKEN cDNA 2310022B05 gene [Source:MGI Symbol;Acc:MGI:1916801]
ENSMUSG00000024999	WT	Inflamed	OK	3.48519	7.02129	1.0105	1.5443	0.0008	0.0110844	yes	Noc3l	57753	19	38788128	38819237	-1	protein_coding	KNOWN	NUCLEOLAR COMPLEX 3 HOMOLOG NOC3 HOMOLOG NOC3 NUCLEOLAR COMPLEX ASSOCIATED 3	nucleolar complex associated 3 homolog (S. cerevisiae) [Source:MGI Symbol;Acc:MGI:1932610]
ENSMUSG00000064999	WT	Inflamed	OK	103.654	208.973	1.01154	1.45257	0.0017	0.0195951	yes	Gm26035	NA	X	152923453	152923760	-1	misc_RNA	KNOWN		predicted gene, 26035 [Source:MGI Symbol;Acc:MGI:5455812]
ENSMUSG00000022500	WT	Inflamed	OK	23.6728	47.7312	1.0117	1.22145	0.0036	0.0341336	yes	Litaf	56722	16	10959275	11066157	-1	protein_coding	KNOWN	LIPOPOLYSACCHARIDE INDUCED TUMOR NECROSIS FACTOR ALPHA FACTOR LPS INDUCED TNF ALPHA FACTOR SMALL INTEGRAL MEMBRANE OF LYSOSOME/LATE ENDOSOME	LPS-induced TN factor [Source:MGI Symbol;Acc:MGI:1929512]
ENSMUSG00000027455	WT	Inflamed	OK	14.676	29.5951	1.0119	1.21453	0.00405	0.0370643	yes	Nsfl1c	386649	2	151494182	151511414	1	protein_coding	KNOWN	UBX DOMAIN CONTAINING 2B NSFL1 COFACTOR P37 P97 COFACTOR P37	NSFL1 (p97) cofactor (p47) [Source:MGI Symbol;Acc:MGI:3042273]
ENSMUSG00000052681	WT	Inflamed	OK	10.6945	21.567	1.01196	1.6467	0.00035	0.00575398	yes	Rap1b	215449	10	117814471	117845935	-1	protein_coding	KNOWN	RAS RELATED RAP 1	RAS related protein 1b [Source:MGI Symbol;Acc:MGI:894315]
ENSMUSG00000032290	WT	Inflamed	OK	4.0765	8.22491	1.01267	1.48759	0.0015	0.0179027	yes	Ptpn9	56294	9	56994968	57062805	1	protein_coding	KNOWN	TYROSINE PHOSPHATASE NON RECEPTOR TYPE 9 EC_3.1.3.48 TYROSINE PHOSPHATASE MEG2 PTPASE MEG2	protein tyrosine phosphatase, non-receptor type 9 [Source:MGI Symbol;Acc:MGI:1928376]
ENSMUSG00000054611	WT	Inflamed	OK	21.0605	42.5149	1.01343	1.02575	0.00505	0.0435301	yes	Kdm2a	225876	19	4314419	4398285	-1	protein_coding	KNOWN	LYSINE SPECIFIC DEMETHYLASE EC_1.14.11.27 F BOX AND LEUCINE RICH REPEAT F BOX/LRR REPEAT JMJC DOMAIN CONTAINING HISTONE DEMETHYLATION [HISTONE H3] LYSINE 36 DEMETHYLASE	lysine (K)-specific demethylase 2A [Source:MGI Symbol;Acc:MGI:1354736]
ENSMUSG00000003808	WT	Inflamed	OK	7.97772	16.1066	1.0136	1.3822	0.0012	0.0152291	yes	Farsa	66590	8	84856989	84869257	1	protein_coding	KNOWN	PHENYLALANINE TRNA LIGASE ALPHA SUBUNIT EC_6.1.1.20 PHENYLALANYL TRNA SYNTHETASE ALPHA SUBUNIT PHERS	phenylalanyl-tRNA synthetase, alpha subunit [Source:MGI Symbol;Acc:MGI:1913840]
ENSMUSG00000055322	WT	Inflamed	OK	17.8118	35.9939	1.01492	1.25777	0.00025	0.00441387	yes	Tns1	21961	1	73910231	74124449	-1	protein_coding	KNOWN	TENSIN	tensin 1 [Source:MGI Symbol;Acc:MGI:104552]
ENSMUSG00000035248	WT	Inflamed	OK	13.6262	27.54	1.01514	1.78215	5e-05	0.00114676	yes	Zcchc6	214290	13	59771879	59823147	-1	protein_coding	KNOWN	TERMINAL URIDYLYLTRANSFERASE TUTASE EC_2.7.7.52 ZINC FINGER CCHC DOMAIN CONTAINING	zinc finger, CCHC domain containing 6 [Source:MGI Symbol;Acc:MGI:2387179]
ENSMUSG00000029599	WT	Inflamed	OK	7.11976	14.3912	1.01529	1.67329	0.0006	0.00886804	yes	Ddx54	71990	5	120612739	120628592	1	protein_coding	KNOWN	ATP DEPENDENT RNA HELICASE DBP10 EC_3.6.4.13	DEAD (Asp-Glu-Ala-Asp) box polypeptide 54 [Source:MGI Symbol;Acc:MGI:1919240]
ENSMUSG00000060090	WT	Inflamed	OK	4.01207	8.11182	1.01568	1.16553	0.00295	0.02964	yes	Rp2h	19889	X	20364481	20405653	1	protein_coding	KNOWN	XRP2	retinitis pigmentosa 2 homolog (human) [Source:MGI Symbol;Acc:MGI:1277953]
ENSMUSG00000029465	WT	Inflamed	OK	35.3081	71.4341	1.01662	1.62238	0.0003	0.00508083	yes	Arpc3	56378	5	122391878	122414184	1	protein_coding	KNOWN	ACTIN RELATED 2/3 COMPLEX SUBUNIT 3 ARP2/3 COMPLEX 21 KDA SUBUNIT P21 ARC	actin related protein 2/3 complex, subunit 3 [Source:MGI Symbol;Acc:MGI:1928375]
ENSMUSG00000032525	WT	Inflamed	OK	11.7436	23.7619	1.01678	1.59178	0.0003	0.00508083	yes	Nktr	18087	9	121719169	121756843	1	protein_coding	KNOWN	PEPTIDYL PROLYL CIS TRANS ISOMERASE PPIASE EC_5.2.1.8 ROTAMASE	natural killer tumor recognition sequence [Source:MGI Symbol;Acc:MGI:97346]
ENSMUSG00000055866	WT	Inflamed	OK	5.20421	10.5309	1.01687	1.66806	0.00035	0.00575398	yes	Per2	18627	1	91415982	91459324	-1	protein_coding	KNOWN	PERIOD CIRCADIAN HOMOLOG CIRCADIAN CLOCK PERIOD	period circadian clock 2 [Source:MGI Symbol;Acc:MGI:1195265]
ENSMUSG00000038773	WT	Inflamed	OK	4.94129	10.0047	1.01771	1.25043	0.0057	0.0474915	yes	Kdm3b	277250	18	34777008	34839370	1	protein_coding	KNOWN	LYSINE SPECIFIC DEMETHYLASE 3A EC_1.14.11.- JMJC DOMAIN CONTAINING HISTONE DEMETHYLATION 2A JUMONJI DOMAIN CONTAINING 1A	KDM3B lysine (K)-specific demethylase 3B [Source:MGI Symbol;Acc:MGI:1923356]
ENSMUSG00000035898	WT	Inflamed	OK	2.5727	5.20911	1.01776	1.39887	0.0025	0.0262056	yes	Uba6	231380	5	86109287	86172803	-1	protein_coding	KNOWN	UBIQUITIN MODIFIER ACTIVATING ENZYME UBIQUITIN ACTIVATING ENZYME E1	ubiquitin-like modifier activating enzyme 6 [Source:MGI Symbol;Acc:MGI:1913894]
ENSMUSG00000071644	WT	Inflamed	OK	12.9295	26.1996	1.01888	1.27202	0.00265	0.0273187	yes	Eef1g	67160	19	8967041	8978479	1	protein_coding	KNOWN	ELONGATION FACTOR 1 GAMMA EF 1 GAMMA EEF 1B GAMMA	eukaryotic translation elongation factor 1 gamma [Source:MGI Symbol;Acc:MGI:1914410]
ENSMUSG00000021127	WT	Inflamed	OK	27.0255	54.7731	1.01915	1.44051	0.00185	0.0209441	yes	Zfp36l1	12192	12	80107760	80113013	-1	protein_coding	KNOWN	ZINC FINGER 36 TYPE BUTYRATE RESPONSE FACTOR	zinc finger protein 36, C3H type-like 1 [Source:MGI Symbol;Acc:MGI:107946]
ENSMUSG00000060802	WT	Inflamed	OK	806.994	1635.77	1.01934	1.44289	0.00145	0.0174669	yes	B2m	12010	2	122147686	122153083	1	protein_coding	KNOWN	BETA 2 MICROGLOBULIN PRECURSOR	beta-2 microglobulin [Source:MGI Symbol;Acc:MGI:88127]
ENSMUSG00000015932	WT	Inflamed	OK	29.0249	58.8389	1.01948	1.84511	5e-05	0.00114676	yes	Dstn	56431	2	143915320	143943324	1	protein_coding	KNOWN	COFILIN COFILIN MUSCLE	destrin [Source:MGI Symbol;Acc:MGI:1929270]
ENSMUSG00000026083	WT	Inflamed	OK	7.62871	15.4654	1.01954	1.62367	0.00015	0.00290083	yes	Eif5b	226982	1	37998010	38055579	1	protein_coding	KNOWN	EUKARYOTIC TRANSLATION INITIATION FACTOR 5B EIF 5B TRANSLATION INITIATION FACTOR IF 2	eukaryotic translation initiation factor 5B [Source:MGI Symbol;Acc:MGI:2441772]
ENSMUSG00000043733	WT	Inflamed	OK	11.5863	23.4978	1.02011	1.24871	0.0043	0.0387	yes	Ptpn11	19247	5	121130533	121191397	-1	protein_coding	KNOWN	TYROSINE PHOSPHATASE NON RECEPTOR TYPE EC_3.1.3.48 TYROSINE PHOSPHATASE TYROSINE PHOSPHATASE SHP	protein tyrosine phosphatase, non-receptor type 11 [Source:MGI Symbol;Acc:MGI:99511]
ENSMUSG00000024493	WT	Inflamed	OK	7.91659	16.064	1.02088	1.74979	0.0003	0.00508083	yes	Lars	107045	18	42202350	42262122	-1	protein_coding	KNOWN	LEUCINE TRNA LIGASE CYTOPLASMIC EC_6.1.1.4 LEUCYL TRNA SYNTHETASE LEURS	leucyl-tRNA synthetase [Source:MGI Symbol;Acc:MGI:1913808]
ENSMUSG00000050244	WT	Inflamed	OK	3.27243	6.64165	1.02118	1.70507	0.00015	0.00290083	yes	Heatr1	217995	13	12395398	12438677	1	protein_coding	KNOWN	HEAT REPEAT CONTAINING 1	HEAT repeat containing 1 [Source:MGI Symbol;Acc:MGI:2442524]
ENSMUSG00000041763	WT	Inflamed	OK	6.25475	12.7154	1.02355	1.78281	5e-05	0.00114676	yes	Tpp2	22019	1	43933647	44003000	1	protein_coding	KNOWN		tripeptidyl peptidase II [Source:MGI Symbol;Acc:MGI:102724]
ENSMUSG00000029999	WT	Inflamed	OK	10.5438	21.4573	1.02507	1.83268	5e-05	0.00114676	yes	Tgfa	21802	6	86195223	86275719	1	protein_coding	KNOWN	PROTRANSFORMING GROWTH FACTOR ALPHA PRECURSOR[CONTAINS TRANSFORMING GROWTH FACTOR ALPHA TGF ALPHA EGF TGF ETGF TGF TYPE 1 ]	transforming growth factor alpha [Source:MGI Symbol;Acc:MGI:98724]
ENSMUSG00000026014	WT	Inflamed	OK	25.1073	51.1	1.02521	1.72193	0.0001	0.00207449	yes	Raph1	77300	1	60482292	60567104	-1	protein_coding	KNOWN	AMYLOID BETA A4 PRECURSOR BINDING FAMILY B MEMBER 1 INTERACTING APBB1 INTERACTING 1	Ras association (RalGDS/AF-6) and pleckstrin homology domains 1 [Source:MGI Symbol;Acc:MGI:1924550]
ENSMUSG00000023460	WT	Inflamed	OK	6.64849	13.5316	1.02524	0.978526	0.0056	0.0468671	yes	Rab12	19328	17	66494512	66519717	-1	protein_coding	KNOWN	RAS RELATED RAB 12	RAB12, member RAS oncogene family [Source:MGI Symbol;Acc:MGI:894284]
ENSMUSG00000033386	WT	Inflamed	OK	19.5438	39.8188	1.02674	1.85322	5e-05	0.00114676	yes	Frrs1	20321	3	116859464	116908177	1	protein_coding	KNOWN	FERRIC CHELATE REDUCTASE 1 EC 1	ferric-chelate reductase 1 [Source:MGI Symbol;Acc:MGI:108076]
ENSMUSG00000064262	WT	Inflamed	OK	4.63548	9.44471	1.02679	1.59674	0.0007	0.0100248	yes	Gimap8	243374	6	48647234	48660875	1	protein_coding	KNOWN	GTPASE IMAP FAMILY MEMBER 8 IMMUNE ASSOCIATED NUCLEOTIDE BINDING 9 IAN 9	GTPase, IMAP family member 8 [Source:MGI Symbol;Acc:MGI:2685303]
ENSMUSG00000081350	WT	Inflamed	OK	22.378	45.6405	1.02823	1.66884	0.0005	0.00766598	yes	Gm5388	NA	X	51218877	51219993	-1	processed_pseudogene	KNOWN		predicted gene 5388 [Source:MGI Symbol;Acc:MGI:3647395]
ENSMUSG00000037172	WT	Inflamed	OK	2.49655	5.10007	1.03058	1.52507	0.00045	0.00704045	yes	E330009J07Rik	243780	6	40401375	40436135	-1	protein_coding	KNOWN	LCHN	RIKEN cDNA E330009J07 gene [Source:MGI Symbol;Acc:MGI:2444256]
ENSMUSG00000002504	WT	Inflamed	OK	5.74619	11.7408	1.03086	1.40837	0.0022	0.0239096	yes	Slc9a3r2	65962	17	24639282	24650305	-1	protein_coding	KNOWN	NA + /H + EXCHANGE REGULATORY COFACTOR NHE RF1 NHERF 1 EZRIN RADIXIN MOESIN BINDING PHOSPHOPROTEIN 50 EBP50 REGULATORY COFACTOR OF NA + /H + EXCHANGER SODIUM HYDROGEN EXCHANGER REGULATORY FACTOR 1 SOLUTE CARRIER FAMILY 9 A3 REGULATORY FACTOR 1	solute carrier family 9 (sodium/hydrogen exchanger), member 3 regulator 2 [Source:MGI Symbol;Acc:MGI:1890662]
ENSMUSG00000022000	WT	Inflamed	OK	5.59441	11.4328	1.03112	1.20629	0.00185	0.0209441	yes	Zc3h13	67302	14	75284373	75344426	1	protein_coding	KNOWN	ZINC FINGER CCCH DOMAIN CONTAINING 13	zinc finger CCCH type containing 13 [Source:MGI Symbol;Acc:MGI:1914552]
ENSMUSG00000028049	WT	Inflamed	OK	12.1705	24.9129	1.03351	1.14091	0.0055	0.0463644	yes	Scamp3	24045	3	89177473	89182765	1	protein_coding	KNOWN	SECRETORY CARRIER ASSOCIATED MEMBRANE SECRETORY CARRIER MEMBRANE	secretory carrier membrane protein 3 [Source:MGI Symbol;Acc:MGI:1346346]
ENSMUSG00000048832	WT	Inflamed	OK	5.10844	10.4583	1.03369	1.52856	0.00075	0.0105877	yes	Vps37c	107305	19	10688815	10714419	1	protein_coding	KNOWN	VACUOLAR SORTING ASSOCIATED 37C ESCRT I COMPLEX SUBUNIT VPS37C	vacuolar protein sorting 37C (yeast) [Source:MGI Symbol;Acc:MGI:2147661]
ENSMUSG00000028156	WT	Inflamed	OK	3.09965	6.34632	1.03382	1.40881	0.00335	0.032374	yes	Eif4e	13684	3	138526179	138559696	1	protein_coding	KNOWN	EUKARYOTIC TRANSLATION INITIATION FACTOR 4E EIF 4E EIF4E EIF 4F 25 KDA SUBUNIT CAP BINDING	eukaryotic translation initiation factor 4E [Source:MGI Symbol;Acc:MGI:95305]
ENSMUSG00000029859	WT	Inflamed	OK	11.1073	22.7666	1.03541	1.46478	0.0011	0.0142996	yes	Epha1	13835	6	42358487	42373268	-1	protein_coding	KNOWN	EPHRIN TYPE A RECEPTOR PRECURSOR EC_2.7.10.1 KINASE	Eph receptor A1 [Source:MGI Symbol;Acc:MGI:107381]
ENSMUSG00000025630	WT	Inflamed	OK	12.59	25.8421	1.03744	1.55386	0.001	0.0132764	yes	Hprt	15452	X	52988137	53021659	1	protein_coding	KNOWN	HYPOXANTHINE GUANINE PHOSPHORIBOSYLTRANSFERASE HGPRT HGPRTASE EC_2.4.2.8	hypoxanthine guanine phosphoribosyl transferase [Source:MGI Symbol;Acc:MGI:96217]
ENSMUSG00000018697	WT	Inflamed	OK	7.52419	15.4484	1.03785	1.35161	0.00115	0.0147727	yes	Aatf	56321	11	84422855	84513522	-1	protein_coding	KNOWN	AATF APOPTOSIS ANTAGONIZING TRANSCRIPTION FACTOR RB BINDING CHE 1	apoptosis antagonizing transcription factor [Source:MGI Symbol;Acc:MGI:1929608]
ENSMUSG00000030653	WT	Inflamed	OK	3.03422	6.23673	1.03946	1.42456	0.002	0.0221798	yes	Pde2a	207728	7	101421691	101512829	1	protein_coding	KNOWN	CGMP DEPENDENT 3' 5' CYCLIC PHOSPHODIESTERASE EC_3.1.4.17 CYCLIC GMP STIMULATED PHOSPHODIESTERASE CGS PDE CGSPDE	phosphodiesterase 2A, cGMP-stimulated [Source:MGI Symbol;Acc:MGI:2446107]
ENSMUSG00000041025	WT	Inflamed	OK	7.25951	14.9217	1.03947	1.69948	0.0002	0.00371008	yes	Iffo2	212632	4	139530548	139620382	1	protein_coding	KNOWN	INTERMEDIATE FILAMENT FAMILY ORPHAN	intermediate filament family orphan 2 [Source:MGI Symbol;Acc:MGI:2140675]
ENSMUSG00000039361	WT	Inflamed	OK	18.0738	37.1838	1.04078	1.87312	5e-05	0.00114676	yes	Picalm	233489	7	90130232	90209447	1	protein_coding	KNOWN	CLATHRIN ASSEMBLY	phosphatidylinositol binding clathrin assembly protein [Source:MGI Symbol;Acc:MGI:2385902]
ENSMUSG00000022636	WT	Inflamed	OK	108.408	223.122	1.04136	1.19744	0.00305	0.0303998	yes	Alcam	11658	16	52248996	52454074	-1	protein_coding	KNOWN	CD166 ANTIGEN ACTIVATED LEUKOCYTE CELL ADHESION MOLECULE CD166 ANTIGEN	activated leukocyte cell adhesion molecule [Source:MGI Symbol;Acc:MGI:1313266]
ENSMUSG00000047789	WT	Inflamed	OK	2.69811	5.55578	1.04204	1.38548	0.0029	0.0292511	yes	Slc38a9	268706	13	112660766	112738743	1	protein_coding	KNOWN	SODIUM COUPLED NEUTRAL AMINO ACID TRANSPORTER 9 SOLUTE CARRIER FAMILY 38 MEMBER 9	solute carrier family 38, member 9 [Source:MGI Symbol;Acc:MGI:1918839]
ENSMUSG00000031513	WT	Inflamed	OK	2.54578	5.24846	1.04379	1.3267	0.00415	0.0377741	yes	Leprotl1	68192	8	34135572	34147033	-1	protein_coding	KNOWN	LEPTIN RECEPTOR GENE RELATED ENDOSPANIN 1 OB R GENE RELATED OB RGRP	leptin receptor overlapping transcript-like 1 [Source:MGI Symbol;Acc:MGI:1915442]
ENSMUSG00000035614	WT	Inflamed	OK	2.76991	5.71081	1.04385	1.46776	0.00065	0.00942906	yes	Fam179b	328108	12	64965742	65022573	1	protein_coding	KNOWN	UNKNOWN	family with sequence similarity 179, member B [Source:MGI Symbol;Acc:MGI:2684313]
ENSMUSG00000027447	WT	Inflamed	OK	79.1609	163.229	1.04404	1.80317	5e-05	0.00114676	yes	Cst3	13010	2	148871722	148875692	-1	protein_coding	KNOWN	CYSTATIN C PRECURSOR CYSTATIN 3	cystatin C [Source:MGI Symbol;Acc:MGI:102519]
ENSMUSG00000038312	WT	Inflamed	OK	15.2045	31.3608	1.04447	1.43053	0.00105	0.0138149	yes	Edem2	108687	2	155701677	155729475	-1	protein_coding	KNOWN	ER DEGRADATION ENHANCING ALPHA MANNOSIDASE 2 PRECURSOR	ER degradation enhancer, mannosidase alpha-like 2 [Source:MGI Symbol;Acc:MGI:1915540]
ENSMUSG00000024991	WT	Inflamed	OK	30.1446	62.1945	1.04489	1.68463	0.00015	0.00290083	yes	Eif3a	13669	19	60761116	60790693	-1	protein_coding	KNOWN	EUKARYOTIC TRANSLATION INITIATION FACTOR 3 SUBUNIT A {ECO: |HAMAP RULE: } EIF3A {ECO: |HAMAP RULE: } EUKARYOTIC TRANSLATION INITIATION FACTOR 3 SUBUNIT 10 {ECO: |HAMAP RULE: }	eukaryotic translation initiation factor 3, subunit A [Source:MGI Symbol;Acc:MGI:95301]
ENSMUSG00000010358	WT	Inflamed	OK	9.60892	19.8289	1.04516	1.38227	0.00265	0.0273187	yes	Ifi35	70110	11	101448407	101458698	1	protein_coding	KNOWN	UNKNOWN	interferon-induced protein 35 [Source:MGI Symbol;Acc:MGI:1917360]
ENSMUSG00000042712	WT	Inflamed	OK	11.0275	22.7671	1.04584	1.40133	0.00325	0.0317172	yes	Wbp5	22381	X	136245079	136247139	1	protein_coding	KNOWN	WW DOMAIN BINDING 5 WBP 5 SCHLAFEN 8 INTERACTING	WW domain binding protein 5 [Source:MGI Symbol;Acc:MGI:109567]
ENSMUSG00000037003	WT	Inflamed	OK	10.8987	22.516	1.0468	1.56054	0.0013	0.0161631	yes	Tns2	209039	15	102102988	102116401	1	protein_coding	KNOWN	TENSIN	tensin 2 [Source:MGI Symbol;Acc:MGI:2387586]
ENSMUSG00000082791	WT	Inflamed	OK	17.9148	37.0432	1.04805	1.48367	0.00185	0.0209441	yes	Gm4875	NA	6	117997207	117997992	1	processed_pseudogene	KNOWN		predicted gene 4875 [Source:MGI Symbol;Acc:MGI:3648108]
ENSMUSG00000001774	WT	Inflamed	OK	12.4209	25.6965	1.0488	1.71263	0.00015	0.00290083	yes	Chordc1	66917	9	18292267	18314000	1	protein_coding	KNOWN	CYSTEINE AND HISTIDINE RICH DOMAIN CONTAINING 1 CHORD DOMAIN CONTAINING 1 CHP 1 MORGANA	cysteine and histidine-rich domain (CHORD)-containing, zinc-binding protein 1 [Source:MGI Symbol;Acc:MGI:1914167]
ENSMUSG00000075467	WT	Inflamed	OK	2.74222	5.67427	1.04909	1.24807	0.0052	0.0444024	yes	Dnlz	52838	2	26348121	26352110	-1	protein_coding	KNOWN		DNL-type zinc finger [Source:MGI Symbol;Acc:MGI:106559]
ENSMUSG00000020075	WT	Inflamed	OK	10.4457	21.6249	1.04978	1.90588	5e-05	0.00114676	yes	Ddx21	56200	10	62580248	62602298	-1	protein_coding	KNOWN	NUCLEOLAR RNA HELICASE 2 EC_3.6.4.13 DEAD BOX 21 GU ALPHA NUCLEOLAR RNA HELICASE GU NUCLEOLAR RNA HELICASE II RH II/GU	DEAD (Asp-Glu-Ala-Asp) box polypeptide 21 [Source:MGI Symbol;Acc:MGI:1860494]
ENSMUSG00000054079	WT	Inflamed	OK	4.62902	9.58781	1.0505	1.27293	0.00375	0.0350427	yes	Utp18	217109	11	93859243	93885766	-1	protein_coding	KNOWN	U3 SMALL NUCLEOLAR RNA ASSOCIATED 18 HOMOLOG WD REPEAT CONTAINING 50	UTP18, small subunit (SSU) processome component, homolog (yeast) [Source:MGI Symbol;Acc:MGI:1923402]
ENSMUSG00000026499	WT	Inflamed	OK	6.29745	13.0616	1.05249	1.74404	0.0002	0.00371008	yes	Acbd3	170760	1	180726043	180754204	1	protein_coding	KNOWN	GOLGI RESIDENT GCP60 ACYL COA BINDING DOMAIN CONTAINING 3 GOLGI COMPLEX ASSOCIATED 1 GOCAP1 GOLGI PHOSPHOPROTEIN 1 GOLPH1 PBR AND PKA ASSOCIATED 7 PERIPHERAL BENZODIAZEPINE RECEPTOR ASSOCIATED PAP7	acyl-Coenzyme A binding domain containing 3 [Source:MGI Symbol;Acc:MGI:2181074]
ENSMUSG00000034932	WT	Inflamed	OK	13.051	27.0822	1.05319	1.23547	0.00555	0.0466341	yes	Mrpl54	66047	10	81264713	81266934	-1	protein_coding	KNOWN	39S RIBOSOMAL L54 MITOCHONDRIAL PRECURSOR L54MT MRP L54	mitochondrial ribosomal protein L54 [Source:MGI Symbol;Acc:MGI:1913297]
ENSMUSG00000040225	WT	Inflamed	OK	11.7451	24.3739	1.05328	1.86446	5e-05	0.00114676	yes	Prrc2c	226562	1	162670725	162740556	-1	protein_coding	KNOWN	PRRC2C BAT2 DOMAIN CONTAINING 1 HLA B ASSOCIATED TRANSCRIPT 2 2 PROLINE RICH AND COILED COIL CONTAINING 2C	proline-rich coiled-coil 2C [Source:MGI Symbol;Acc:MGI:1913754]
ENSMUSG00000026864	WT	Inflamed	OK	223.746	464.339	1.05332	1.0988	0.0016	0.0187571	yes	Hspa5	14828	2	34771970	34777547	1	protein_coding	KNOWN	78 KDA GLUCOSE REGULATED GRP 78 HEAT SHOCK 70 KDA 5 IMMUNOGLOBULIN HEAVY CHAIN BINDING BIP	heat shock protein 5 [Source:MGI Symbol;Acc:MGI:95835]
ENSMUSG00000063663	WT	Inflamed	OK	2.84385	5.9052	1.05414	1.22627	0.0014	0.0170414	yes	Brwd3	382236	X	108737016	108834372	-1	protein_coding	KNOWN	WD REPEAT CONTAINING	bromodomain and WD repeat domain containing 3 [Source:MGI Symbol;Acc:MGI:3029414]
ENSMUSG00000001942	WT	Inflamed	OK	13.4744	27.993	1.05485	1.88242	0.0001	0.00207449	yes	Siae	22619	9	37613847	37648318	1	protein_coding	KNOWN	SIALATE O ACETYLESTERASE PRECURSOR EC_3.1.1.53 SIALIC ACID SPECIFIC 9 O ACETYLESTERASE YOLK SAC 2 [CONTAINS SIALATE O ACETYLESTERASE SMALL SUBUNIT; SIALATE O ACETYLESTERASE LARGE SUBUNIT]	sialic acid acetylesterase [Source:MGI Symbol;Acc:MGI:104803]
ENSMUSG00000046032	WT	Inflamed	OK	8.30978	17.2756	1.05585	1.21214	0.0039	0.0360838	yes	Snx12	55988	X	101097786	101222563	-1	protein_coding	KNOWN	SORTING NEXIN	sorting nexin 12 [Source:MGI Symbol;Acc:MGI:1919331]
ENSMUSG00000027806	WT	Inflamed	OK	5.32086	11.0723	1.05722	1.33767	0.0023	0.0247408	yes	Tsc22d2	72033	3	58414715	58466783	1	protein_coding	KNOWN	TSC22 DOMAIN FAMILY 2 TSC22 RELATED INDUCIBLE LEUCINE ZIPPER 4	TSC22 domain family, member 2 [Source:MGI Symbol;Acc:MGI:1919283]
ENSMUSG00000028656	WT	Inflamed	OK	23.5382	48.9935	1.05759	1.04831	0.00265	0.0273187	yes	Cap1	12331	4	122859047	122886056	-1	protein_coding	KNOWN	ADENYLYL CYCLASE ASSOCIATED CAP	CAP, adenylate cyclase-associated protein 1 (yeast) [Source:MGI Symbol;Acc:MGI:88262]
ENSMUSG00000035356	WT	Inflamed	OK	4.18272	8.71237	1.05862	1.55872	0.0005	0.00766598	yes	Nfkbiz	80859	16	55811375	55838899	-1	protein_coding	KNOWN	NF KAPPA B INHIBITOR ZETA I KAPPA B ZETA IKB ZETA IKAPPABZETA IL 1 INDUCIBLE NUCLEAR ANKYRIN REPEAT INAP MOLECULE POSSESSING ANKYRIN REPEATS INDUCED BY LIPOPOLYSACCHARIDE MAIL	nuclear factor of kappa light polypeptide gene enhancer in B cells inhibitor, zeta [Source:MGI Symbol;Acc:MGI:1931595]
ENSMUSG00000059995	WT	Inflamed	OK	3.90401	8.14203	1.06043	1.54368	0.00045	0.00704045	yes	Atxn7l3	217218	11	102289300	102296631	-1	protein_coding	KNOWN		ataxin 7-like 3 [Source:MGI Symbol;Acc:MGI:3036270]
ENSMUSG00000028271	WT	Inflamed	OK	5.52598	11.5262	1.06062	1.28567	0.00595	0.0491247	yes	Gtf2b	229906	3	142765045	142783606	1	protein_coding	KNOWN	TRANSCRIPTION INITIATION FACTOR IIB GENERAL TRANSCRIPTION FACTOR TFIIB	general transcription factor IIB [Source:MGI Symbol;Acc:MGI:2385191]
ENSMUSG00000031586	WT	Inflamed	OK	21.8787	45.7067	1.06288	1.45167	0.0019	0.0213736	yes	Rbpms	19663	8	33782643	33929863	-1	protein_coding	KNOWN	RNA BINDING WITH MULTIPLE SPLICING RBP MS HEART AND RRM EXPRESSED SEQUENCE HERMES	RNA binding protein gene with multiple splicing [Source:MGI Symbol;Acc:MGI:1334446]
ENSMUSG00000023243	WT	Inflamed	OK	5.0284	10.5074	1.06324	1.66506	0.0003	0.00508083	yes	Kcnk5	16529	14	20140058	20181782	-1	protein_coding	KNOWN	POTASSIUM CHANNEL SUBFAMILY K MEMBER 5 ACID SENSITIVE POTASSIUM CHANNEL TASK 2 TWIK RELATED ACID SENSITIVE K + CHANNEL 2	potassium channel, subfamily K, member 5 [Source:MGI Symbol;Acc:MGI:1336175]
ENSMUSG00000027546	WT	Inflamed	OK	18.2631	38.1675	1.06341	1.40554	5e-05	0.00114676	yes	Atp9a	11981	2	168634438	168742409	-1	protein_coding	KNOWN	PROBABLE PHOSPHOLIPID TRANSPORTING ATPASE EC_3.6.3.1 ATPASE CLASS II TYPE	ATPase, class II, type 9A [Source:MGI Symbol;Acc:MGI:1330826]
ENSMUSG00000026104	WT	Inflamed	OK	7.47225	15.6191	1.0637	1.80797	5e-05	0.00114676	yes	Stat1	20846	1	52119440	52161865	1	protein_coding	KNOWN	SIGNAL TRANSDUCER AND ACTIVATOR OF TRANSCRIPTION	signal transducer and activator of transcription 1 [Source:MGI Symbol;Acc:MGI:103063]
ENSMUSG00000039616	WT	Inflamed	OK	10.4474	21.8409	1.06389	1.8133	0.0002	0.00371008	yes	Mocos	68591	18	24653691	24701556	1	protein_coding	KNOWN	MOLYBDENUM COFACTOR SULFURASE {ECO: |HAMAP RULE: } MCS {ECO: |HAMAP RULE: } MOS {ECO: |HAMAP RULE: } MOCO SULFURASE {ECO: |HAMAP RULE: } EC_2.8.1.9 {ECO: |HAMAP RULE: } MOLYBDENUM COFACTOR SULFURTRANSFERASE {ECO: |HAMAP RULE: } MAROON {ECO: |HAMAP RULE:	molybdenum cofactor sulfurase [Source:MGI Symbol;Acc:MGI:1915841]
ENSMUSG00000002052	WT	Inflamed	OK	7.8918	16.5105	1.06496	1.70308	0.0003	0.00508083	yes	Supt6	20926	11	78206746	78245987	-1	protein_coding	KNOWN	TRANSCRIPTION ELONGATION FACTOR SPT6	suppressor of Ty 6 [Source:MGI Symbol;Acc:MGI:107726]
ENSMUSG00000020010	WT	Inflamed	OK	18.256	38.1949	1.06501	1.79435	0.0001	0.00207449	yes	Vnn3	26464	10	23851462	23869843	1	protein_coding	KNOWN	VASCULAR NON INFLAMMATORY MOLECULE VANIN	vanin 3 [Source:MGI Symbol;Acc:MGI:1347055]
ENSMUSG00000025203	WT	Inflamed	OK	2.4582	5.14703	1.06614	1.58891	0.00045	0.00704045	yes	Scd2	20250	19	44293676	44306864	1	protein_coding	KNOWN	ACYL COA DESATURASE EC_1.14.19.1 DELTA 9 DESATURASE DELTA 9 DESATURASE FATTY ACID DESATURASE STEAROYL COA DESATURASE	stearoyl-Coenzyme A desaturase 2 [Source:MGI Symbol;Acc:MGI:98240]
ENSMUSG00000018585	WT	Inflamed	OK	36.7179	76.8905	1.06632	1.32062	0.00485	0.0422824	yes	Atox1	11927	11	55446641	55461239	-1	protein_coding	KNOWN	UNKNOWN	ATX1 (antioxidant protein 1) homolog 1 (yeast) [Source:MGI Symbol;Acc:MGI:1333855]
ENSMUSG00000042660	WT	Inflamed	OK	4.92402	10.3188	1.06737	1.33188	0.00455	0.040346	yes	Wdr55	67936	18	36760239	36763708	1	protein_coding	KNOWN	WD REPEAT CONTAINING 55	WD repeat domain 55 [Source:MGI Symbol;Acc:MGI:1915186]
ENSMUSG00000026509	WT	Inflamed	OK	10.9795	23.0218	1.06819	1.87639	5e-05	0.00114676	yes	Capn2	12334	1	182467260	182517608	-1	protein_coding	KNOWN	CALPAIN SUBUNIT CALCIUM ACTIVATED NEUTRAL PROTEINASE CANP CALPAIN SUBUNIT	calpain 2 [Source:MGI Symbol;Acc:MGI:88264]
ENSMUSG00000017781	WT	Inflamed	OK	24.333	51.112	1.07074	1.48264	0.0007	0.0100248	yes	Pitpna	18738	11	75588097	75628804	1	protein_coding	KNOWN	PHOSPHATIDYLINOSITOL TRANSFER ALPHA PI TP ALPHA PTDINS TRANSFER ALPHA PTDINSTP ALPHA	phosphatidylinositol transfer protein, alpha [Source:MGI Symbol;Acc:MGI:99887]
ENSMUSG00000025266	WT	Inflamed	OK	8.226	17.2814	1.07096	0.97602	0.0022	0.0239096	yes	Gnl3l	237107	X	150983141	151017322	-1	protein_coding	KNOWN	GUANINE NUCLEOTIDE BINDING 3	guanine nucleotide binding protein-like 3 (nucleolar)-like [Source:MGI Symbol;Acc:MGI:2448557]
ENSMUSG00000043131	WT	Inflamed	OK	10.6013	22.2747	1.07116	1.0165	0.00265	0.0273187	yes	Mob1a	232157	6	83326016	83343776	1	protein_coding	KNOWN	MOB KINASE ACTIVATOR 1A MOB1 HOMOLOG 1B MPS ONE BINDER KINASE ACTIVATOR 1B	MOB kinase activator 1A [Source:MGI Symbol;Acc:MGI:2442631]
ENSMUSG00000058440	WT	Inflamed	OK	7.19459	15.1184	1.07132	0.973767	0.0053	0.0450507	yes	Nrf1	18181	6	30047988	30153458	1	protein_coding	KNOWN	NUCLEAR RESPIRATORY FACTOR 1 NRF 1 ALPHA PALINDROMIC BINDING ALPHA PAL	nuclear respiratory factor 1 [Source:MGI Symbol;Acc:MGI:1332235]
ENSMUSG00000016619	WT	Inflamed	OK	5.76893	12.1352	1.07282	1.43791	0.00115	0.0147727	yes	Nup50	18141	15	84923428	84942955	1	protein_coding	KNOWN	NUCLEAR PORE COMPLEX NUP50.50 KDA NUCLEOPORIN NUCLEAR PORE ASSOCIATED 60 KDA NUCLEOPORIN NUP50	nucleoporin 50 [Source:MGI Symbol;Acc:MGI:1351502]
ENSMUSG00000004843	WT	Inflamed	OK	10.7587	22.6327	1.0729	1.72483	0.0002	0.00371008	yes	Chmp2b	68942	16	65539133	65562697	-1	protein_coding	KNOWN	CHARGED MULTIVESICULAR BODY 2B CHROMATIN MODIFYING 2B CHMP2B	charged multivesicular body protein 2B [Source:MGI Symbol;Acc:MGI:1916192]
ENSMUSG00000073147	WT	Inflamed	OK	5.14627	10.8398	1.07474	1.50278	0.0018	0.0205508	yes	5031425E22Rik	NA	5	23382308	23434269	-1	lincRNA	KNOWN		RIKEN cDNA 5031425E22 gene [Source:MGI Symbol;Acc:MGI:1923227]
ENSMUSG00000021188	WT	Inflamed	OK	12.6392	26.6387	1.07562	1.10799	0.0042	0.0380646	yes	Trip11	109181	12	101834043	101913267	-1	protein_coding	KNOWN	THYROID RECEPTOR INTERACTING 11 TR INTERACTING 11 TRIP 11 CLONAL EVOLUTION RELATED GENE ON CHROMOSOME 14 GOLGI ASSOCIATED MICROTUBULE BINDING 210 GMAP 210 TRIP230	thyroid hormone receptor interactor 11 [Source:MGI Symbol;Acc:MGI:1924393]
ENSMUSG00000064302	WT	Inflamed	OK	3.57772	7.54122	1.07576	1.86647	5e-05	0.00114676	yes	Clasp1	76707	1	118389058	118612678	1	protein_coding	KNOWN	CLIP ASSOCIATING CYTOPLASMIC LINKER ASSOCIATED	CLIP associating protein 1 [Source:MGI Symbol;Acc:MGI:1923957]
ENSMUSG00000007721	WT	Inflamed	OK	11.1482	23.5039	1.07609	1.43452	0.00195	0.021776	yes	Ccdc124	234388	8	70868227	70873490	-1	protein_coding	KNOWN	COILED COIL DOMAIN CONTAINING 124	coiled-coil domain containing 124 [Source:MGI Symbol;Acc:MGI:1916403]
ENSMUSG00000033335	WT	Inflamed	OK	18.7415	39.5775	1.07844	1.25227	0.00105	0.0138149	yes	Dnm2	13430	9	21424908	21507759	1	protein_coding	KNOWN	DYNAMIN EC_3.6.5.5	dynamin 2 [Source:MGI Symbol;Acc:MGI:109547]
ENSMUSG00000025047	WT	Inflamed	OK	4.83124	10.2029	1.07852	1.84016	5e-05	0.00114676	yes	Pdcd11	18572	19	47090766	47131143	1	protein_coding	KNOWN	RRP5 HOMOLOG PROGRAMMED CELL DEATH 11	programmed cell death 11 [Source:MGI Symbol;Acc:MGI:1341788]
ENSMUSG00000024998	WT	Inflamed	OK	6.59467	13.9307	1.0789	1.85579	5e-05	0.00114676	yes	Plce1	74055	19	38481109	38785030	1	protein_coding	KNOWN		phospholipase C, epsilon 1 [Source:MGI Symbol;Acc:MGI:1921305]
ENSMUSG00000042369	WT	Inflamed	OK	3.77071	7.96664	1.07913	1.37766	0.00365	0.0344621	yes	Rbm45	241490	2	76369984	76383768	1	protein_coding	KNOWN	RNA BINDING 45 DEVELOPMENTALLY REGULATED RNA BINDING 1 RNA BINDING MOTIF 45	RNA binding motif protein 45 [Source:MGI Symbol;Acc:MGI:2387367]
ENSMUSG00000010376	WT	Inflamed	OK	35.2303	74.4729	1.0799	1.6041	0.0008	0.0110844	yes	Nedd8	18002	14	55662265	55671906	-1	protein_coding	KNOWN	NEDD8 PRECURSOR NEDDYLIN UBIQUITIN NEDD8	neural precursor cell expressed, developmentally down-regulated gene 8 [Source:MGI Symbol;Acc:MGI:97301]
ENSMUSG00000035181	WT	Inflamed	OK	2.30581	4.87884	1.08127	1.73341	0.00035	0.00575398	yes	Heatr5a	320487	12	51875873	51971321	-1	protein_coding	KNOWN	HEAT REPEAT CONTAINING	HEAT repeat containing 5A [Source:MGI Symbol;Acc:MGI:2444133]
ENSMUSG00000018293	WT	Inflamed	OK	67.4254	143.037	1.08502	1.95878	5e-05	0.00114676	yes	Pfn1	18643	11	70651850	70654644	-1	protein_coding	KNOWN	PROFILIN PROFILIN	profilin 1 [Source:MGI Symbol;Acc:MGI:97549]
ENSMUSG00000027048	WT	Inflamed	OK	96.3756	204.689	1.08669	0.993596	0.0023	0.0247408	yes	Abcb11	27413	2	69238282	69342616	-1	protein_coding	KNOWN	MULTIDRUG RESISTANCE EC_3.6.3.44 ATP BINDING CASSETTE SUB FAMILY B MEMBER P GLYCOPROTEIN	ATP-binding cassette, sub-family B (MDR/TAP), member 11 [Source:MGI Symbol;Acc:MGI:1351619]
ENSMUSG00000025492	WT	Inflamed	OK	103.743	220.347	1.08677	1.91642	5e-05	0.00114676	yes	Ifitm3	66141	7	141009586	141010770	-1	protein_coding	KNOWN	INTERFERON INDUCED TRANSMEMBRANE DISPANIN SUBFAMILY A MEMBER	interferon induced transmembrane protein 3 [Source:MGI Symbol;Acc:MGI:1913391]
ENSMUSG00000029777	WT	Inflamed	OK	13.645	29.001	1.08773	1.88225	0.0001	0.00207449	yes	Gars	353172	6	55038007	55079500	1	protein_coding	KNOWN	GLYCINE TRNA LIGASE EC_6.1.1.14 DIADENOSINE TETRAPHOSPHATE SYNTHETASE AP 4 A SYNTHETASE GLYCYL TRNA SYNTHETASE GLYRS	glycyl-tRNA synthetase [Source:MGI Symbol;Acc:MGI:2449057]
ENSMUSG00000024293	WT	Inflamed	OK	3.98752	8.47753	1.08815	1.43534	0.0007	0.0100248	yes	Esco1	77805	18	10566602	10610352	-1	protein_coding	KNOWN	N ACETYLTRANSFERASE ESCO2 EC_2.3.1.- ESTABLISHMENT OF COHESION 1 HOMOLOG 2 ECO1 HOMOLOG 2	establishment of cohesion 1 homolog 1 (S. cerevisiae) [Source:MGI Symbol;Acc:MGI:1925055]
ENSMUSG00000083116	WT	Inflamed	OK	5.00033	10.6309	1.08817	1.37656	0.004	0.0367566	yes	Gm13410	NA	2	24178834	24180317	1	processed_pseudogene	KNOWN		predicted gene 13410 [Source:MGI Symbol;Acc:MGI:3650681]
ENSMUSG00000025510	WT	Inflamed	OK	10.2905	21.8832	1.08852	1.63543	0.0007	0.0100248	yes	Cd151	12476	7	141467362	141471479	1	protein_coding	KNOWN	CD151 ANTIGEN PLATELET ENDOTHELIAL TETRASPAN ANTIGEN 3 PETA 3 CD151 ANTIGEN	CD151 antigen [Source:MGI Symbol;Acc:MGI:1096360]
ENSMUSG00000041570	WT	Inflamed	OK	3.71032	7.89133	1.08872	1.74461	0.0002	0.00371008	yes	Camsap2	67886	1	136268123	136346104	-1	protein_coding	KNOWN	CALMODULIN REGULATED SPECTRIN ASSOCIATED	calmodulin regulated spectrin-associated protein family, member 2 [Source:MGI Symbol;Acc:MGI:1922434]
ENSMUSG00000047881	WT	Inflamed	OK	6.88277	14.6547	1.0903	0.995145	0.00255	0.0265561	yes	Rell1	100532	5	63908897	63968897	-1	protein_coding	KNOWN	RELT 1 PRECURSOR	RELT-like 1 [Source:MGI Symbol;Acc:MGI:2140767]
ENSMUSG00000024528	WT	Inflamed	OK	4.56249	9.72478	1.09184	1.34648	0.00325	0.0317172	yes	Srfbp1	67222	18	52465693	52490738	1	protein_coding	KNOWN	SERUM RESPONSE FACTOR BINDING 1 SRF DEPENDENT TRANSCRIPTION REGULATION ASSOCIATED	serum response factor binding protein 1 [Source:MGI Symbol;Acc:MGI:1914472]
ENSMUSG00000007594	WT	Inflamed	OK	2.37012	5.05426	1.09254	1.4745	0.00185	0.0209441	yes	Hapln4	330790	8	70083529	70090862	1	protein_coding	KNOWN	HYALURONAN AND PROTEOGLYCAN LINK 1 PRECURSOR CARTILAGE LINKING 1 CARTILAGE LINK PROTEOGLYCAN LINK	hyaluronan and proteoglycan link protein 4 [Source:MGI Symbol;Acc:MGI:2679531]
ENSMUSG00000010095	WT	Inflamed	OK	7.65577	16.3306	1.09296	1.77679	5e-05	0.00114676	yes	Slc3a2	17254	19	8706882	8723369	-1	protein_coding	KNOWN	4F2 CELL SURFACE ANTIGEN HEAVY CHAIN 4F2HC SOLUTE CARRIER FAMILY 3 MEMBER 2 CD98 ANTIGEN	solute carrier family 3 (activators of dibasic and neutral amino acid transport), member 2 [Source:MGI Symbol;Acc:MGI:96955]
ENSMUSG00000040562	WT	Inflamed	OK	28.2788	60.4248	1.09542	1.76685	0.0001	0.00207449	yes	Gstm2	14863	3	107981702	107986453	-1	protein_coding	KNOWN	GLUTATHIONE S TRANSFERASE EC_2.5.1.18 GST CLASS MU	glutathione S-transferase, mu 2 [Source:MGI Symbol;Acc:MGI:95861]
ENSMUSG00000036098	WT	Inflamed	OK	6.42028	13.7278	1.09639	1.79197	5e-05	0.00114676	yes	Myrf	225908	19	10208272	10240748	-1	protein_coding	KNOWN	MYELIN REGULATORY FACTOR EC_3.4.-.- MYELIN GENE REGULATORY FACTOR [CONTAINS MYELIN REGULATORY FACTOR N TERMINAL; MYELIN REGULATORY FACTOR C TERMINAL]	myelin regulatory factor [Source:MGI Symbol;Acc:MGI:2684944]
ENSMUSG00000026305	WT	Inflamed	OK	16.0327	34.315	1.09782	1.95284	5e-05	0.00114676	yes	Lrrfip1	16978	1	90998737	91128944	1	protein_coding	KNOWN	LEUCINE RICH REPEAT FLIGHTLESS INTERACTING LRR FLII INTERACTING	leucine rich repeat (in FLII) interacting protein 1 [Source:MGI Symbol;Acc:MGI:1342770]
ENSMUSG00000081534	WT	Inflamed	OK	10.9296	23.4019	1.09838	1.45055	0.00035	0.00575398	yes	Slc48a1	67739	15	97784355	97792692	1	protein_coding	KNOWN	HEME TRANSPORTER HRG1 HEME RESPONSIVE GENE 1 HOMOLOG HRG SOLUTE CARRIER FAMILY 48 MEMBER 1	solute carrier family 48 (heme transporter), member 1 [Source:MGI Symbol;Acc:MGI:1914989]
ENSMUSG00000038446	WT	Inflamed	OK	5.2381	11.2208	1.09906	1.24576	0.00595	0.0491247	yes	Cdc40	71713	10	40831626	40883143	-1	protein_coding	KNOWN	PRE PROCESSING FACTOR 17 CELL DIVISION CYCLE 40 HOMOLOG PRP17 HOMOLOG	cell division cycle 40 [Source:MGI Symbol;Acc:MGI:1918963]
ENSMUSG00000021765	WT	Inflamed	OK	6.05854	12.9785	1.09909	1.55189	0.00125	0.0157097	yes	Fst	14313	13	114452262	114458730	-1	protein_coding	KNOWN	FOLLISTATIN PRECURSOR FS ACTIVIN BINDING	follistatin [Source:MGI Symbol;Acc:MGI:95586]
ENSMUSG00000028266	WT	Inflamed	OK	5.56811	11.9281	1.0991	1.29168	0.0017	0.0195951	yes	Lmo4	16911	3	144188530	144205220	-1	protein_coding	KNOWN	LIM DOMAIN TRANSCRIPTION FACTOR LMO4 LIM DOMAIN ONLY 4 LMO 4	LIM domain only 4 [Source:MGI Symbol;Acc:MGI:109360]
ENSMUSG00000022378	WT	Inflamed	OK	3.73404	8.00849	1.10079	1.32673	0.00435	0.0390248	yes	Fam49b	223601	15	63929097	64060448	-1	protein_coding	KNOWN	FAM49A	family with sequence similarity 49, member B [Source:MGI Symbol;Acc:MGI:1923520]
ENSMUSG00000042429	WT	Inflamed	OK	3.27668	7.03242	1.10179	1.71244	0.0002	0.00371008	yes	Adora1	11539	1	134199223	134235431	-1	protein_coding	KNOWN	ADENOSINE RECEPTOR	adenosine A1 receptor [Source:MGI Symbol;Acc:MGI:99401]
ENSMUSG00000025155	WT	Inflamed	OK	20.1888	43.3499	1.10247	1.6966	0.0001	0.00207449	yes	Dus1l	68730	11	120789201	120796403	-1	protein_coding	KNOWN	TRNA DIHYDROURIDINE 16/17 SYNTHASE [NAD P + ] EC_1.3.1.- TRNA DIHYDROURIDINE SYNTHASE 1	dihydrouridine synthase 1-like (S. cerevisiae) [Source:MGI Symbol;Acc:MGI:1915980]
ENSMUSG00000029994	WT	Inflamed	OK	33.3887	71.8143	1.10491	1.51276	0.0008	0.0110844	yes	Anxa4	11746	6	86736840	86793584	-1	protein_coding	KNOWN	ANNEXIN ANNEXIN ANNEXIN	annexin A4 [Source:MGI Symbol;Acc:MGI:88030]
ENSMUSG00000071076	WT	Inflamed	OK	20.15	43.3665	1.1058	1.82672	5e-05	0.00114676	yes	Jund	16478	8	70697739	70700616	1	protein_coding	KNOWN	TRANSCRIPTION FACTOR AP 1 PROTO ONCOGENE C JUN	jun D proto-oncogene [Source:MGI Symbol;Acc:MGI:96648]
ENSMUSG00000021242	WT	Inflamed	OK	8.71348	18.7843	1.1082	1.91268	5e-05	0.00114676	yes	Npc2	67963	12	84754560	84773112	-1	protein_coding	KNOWN	EPIDIDYMAL SECRETORY E1 PRECURSOR NIEMANN PICK TYPE C2 HOMOLOG	Niemann-Pick type C2 [Source:MGI Symbol;Acc:MGI:1915213]
ENSMUSG00000001158	WT	Inflamed	OK	12.3979	26.739	1.10885	1.29665	0.00295	0.02964	yes	Snrnp27	66618	6	86675151	86684522	-1	protein_coding	KNOWN	U4/U6 U5 SMALL NUCLEAR RIBONUCLEOPROTEIN 27 KDA U4/U6 U5 SNRNP 27 KDA U4/U6 U5 27K U4/U6 U5 TRI SNRNP ASSOCIATED 3	small nuclear ribonucleoprotein 27 (U4/U6.U5) [Source:MGI Symbol;Acc:MGI:1913868]
ENSMUSG00000030704	WT	Inflamed	OK	14.9425	32.2289	1.10894	1.34141	0.0007	0.0100248	yes	Rab6a	19346	7	100607410	100641268	1	protein_coding	KNOWN	RAS RELATED RAB 6	RAB6A, member RAS oncogene family [Source:MGI Symbol;Acc:MGI:894313]
ENSMUSG00000024589	WT	Inflamed	OK	93.9352	202.695	1.10957	1.52954	0.0009	0.0122334	yes	Nedd4l	83814	18	64887756	65217826	1	protein_coding	KNOWN	E3 UBIQUITIN LIGASE EC_6.3.2.-	neural precursor cell expressed, developmentally down-regulated gene 4-like [Source:MGI Symbol;Acc:MGI:1933754]
ENSMUSG00000040209	WT	Inflamed	OK	3.27048	7.05983	1.11013	1.97421	5e-05	0.00114676	yes	Zfp704	170753	3	9427020	9610085	-1	protein_coding	KNOWN	ZINC FINGER	zinc finger protein 704 [Source:MGI Symbol;Acc:MGI:2180715]
ENSMUSG00000013698	WT	Inflamed	OK	9.25008	20.0155	1.11358	1.38008	0.0026	0.0269104	yes	Pea15a	18611	1	172196728	172206804	-1	protein_coding	KNOWN	ASTROCYTIC PHOSPHOPROTEIN PEA 15.15 KDA PHOSPHOPROTEIN ENRICHED IN ASTROCYTES	phosphoprotein enriched in astrocytes 15A [Source:MGI Symbol;Acc:MGI:104799]
ENSMUSG00000024661	WT	Inflamed	OK	302.6	655.229	1.11459	1.8459	5e-05	0.00114676	yes	Fth1	14319	19	9982703	9985092	1	protein_coding	KNOWN	FERRITIN HEAVY CHAIN FERRITIN H SUBUNIT EC_1.16.3.1	ferritin heavy chain 1 [Source:MGI Symbol;Acc:MGI:95588]
ENSMUSG00000072825	WT	Inflamed	OK	9.30404	20.1681	1.11615	1.89383	5e-05	0.00114676	yes	Cep170b	217882	12	112722174	112746591	1	protein_coding	KNOWN	UNKNOWN	centrosomal protein 170B [Source:MGI Symbol;Acc:MGI:2145043]
ENSMUSG00000030494	WT	Inflamed	OK	6.39797	13.8738	1.11668	1.42616	0.00015	0.00290083	yes	Rhpn2	52428	7	35334170	35392289	1	protein_coding	KNOWN	RHOPHILIN GTP RHO BINDING	rhophilin, Rho GTPase binding protein 2 [Source:MGI Symbol;Acc:MGI:1289234]
ENSMUSG00000011148	WT	Inflamed	OK	8.21385	17.8151	1.11697	1.66103	0.0008	0.0110844	yes	Adssl1	11565	12	112620045	112641354	1	protein_coding	KNOWN	ADENYLOSUCCINATE SYNTHETASE ISOZYME {ECO: |HAMAP RULE: } AMPSASE {ECO: |HAMAP RULE: } ADSS {ECO: |HAMAP RULE: } EC_6.3.4.4 {ECO: |HAMAP RULE: } ADENYLOSUCCINATE SYNTHETASE ISOZYME {ECO: |HAMAP RULE: } ADENYLOSUCCINATE SYNTHETASE ISOZYME {ECO: |HAMAP RULE:	adenylosuccinate synthetase like 1 [Source:MGI Symbol;Acc:MGI:87947]
ENSMUSG00000007613	WT	Inflamed	OK	10.9123	23.7077	1.11939	1.27294	0.00225	0.0243117	yes	Tgfbr1	21812	4	47353222	47414931	1	protein_coding	KNOWN	TGF BETA RECEPTOR TYPE 1 PRECURSOR TGFR 1 EC_2.7.11.30 TRANSFORMING GROWTH FACTOR BETA RECEPTOR TYPE I TGF BETA RECEPTOR TYPE I TBETAR I	transforming growth factor, beta receptor I [Source:MGI Symbol;Acc:MGI:98728]
ENSMUSG00000041362	WT	Inflamed	OK	8.21155	17.8573	1.12079	1.93791	5e-05	0.00114676	yes	Shtn1	71653	19	58973358	59076069	-1	protein_coding	KNOWN	SHOOTIN 1	shootin 1 [Source:MGI Symbol;Acc:MGI:1918903]
ENSMUSG00000054693	WT	Inflamed	OK	7.06501	15.3686	1.12122	1.25822	0.0007	0.0100248	yes	Adam10	11487	9	70678997	70780229	1	protein_coding	KNOWN	DISINTEGRIN AND METALLOPROTEINASE DOMAIN CONTAINING 10 PRECURSOR ADAM 10 EC_3.4.24.81 KUZBANIAN HOMOLOG MAMMALIAN DISINTEGRIN METALLOPROTEASE CD156C ANTIGEN	a disintegrin and metallopeptidase domain 10 [Source:MGI Symbol;Acc:MGI:109548]
ENSMUSG00000039982	WT	Inflamed	OK	4.243	9.23589	1.12217	1.8908	5e-05	0.00114676	yes	Dtx4	207521	19	12466341	12501996	-1	protein_coding	KNOWN	E3 UBIQUITIN LIGASE EC_6.3.2.- DELTEX	deltex 4 homolog (Drosophila) [Source:MGI Symbol;Acc:MGI:2672905]
ENSMUSG00000042502	WT	Inflamed	OK	5.72058	12.4776	1.12511	1.28843	0.004	0.0367565	yes	Cd2bp2	70233	7	127191660	127196000	-1	protein_coding	KNOWN	CD2 ANTIGEN CYTOPLASMIC TAIL BINDING 2 CD2 CYTOPLASMIC DOMAIN BINDING 2 CD2 TAIL BINDING 2	CD2 antigen (cytoplasmic tail) binding protein 2 [Source:MGI Symbol;Acc:MGI:1917483]
ENSMUSG00000035914	WT	Inflamed	OK	2.46643	5.38252	1.12585	1.4999	0.0008	0.0110844	yes	Cd276	102657	9	58524300	58555132	-1	protein_coding	KNOWN	CD276 ANTIGEN PRECURSOR B7 HOMOLOG 3 B7 H3 COSTIMULATORY MOLECULE CD276 ANTIGEN	CD276 antigen [Source:MGI Symbol;Acc:MGI:2183926]
ENSMUSG00000027569	WT	Inflamed	OK	2.82172	6.16339	1.12715	1.12784	0.0057	0.0474915	yes	Mrgbp	73247	2	180581304	180586304	1	protein_coding	KNOWN	MRG/MORF4L BINDING MRG BINDING	MRG/MORF4L binding protein [Source:MGI Symbol;Acc:MGI:1920497]
ENSMUSG00000054252	WT	Inflamed	OK	13.9055	30.3875	1.12782	1.31224	0.00315	0.0310019	yes	Fgfr3	14184	5	33721674	33737068	1	protein_coding	KNOWN	FIBROBLAST GROWTH FACTOR RECEPTOR PRECURSOR FGFR EC_2.7.10.1	fibroblast growth factor receptor 3 [Source:MGI Symbol;Acc:MGI:95524]
ENSMUSG00000022150	WT	Inflamed	OK	7.51732	16.4446	1.12932	0.968429	0.00285	0.0288939	yes	Dab2	13132	15	6299788	6440712	1	protein_coding	KNOWN		disabled 2, mitogen-responsive phosphoprotein [Source:MGI Symbol;Acc:MGI:109175]
ENSMUSG00000025366	WT	Inflamed	OK	4.64517	10.1662	1.12998	1.68493	0.0004	0.00640704	yes	Esyt1	23943	10	128510248	128525859	-1	protein_coding	KNOWN	EXTENDED SYNAPTOTAGMIN E	extended synaptotagmin-like protein 1 [Source:MGI Symbol;Acc:MGI:1344426]
ENSMUSG00000033016	WT	Inflamed	OK	2.42651	5.31179	1.13032	1.62332	0.0004	0.00640704	yes	Nfatc1	18018	18	80606205	80713071	-1	protein_coding	KNOWN	NUCLEAR FACTOR OF ACTIVATED T CELLS CYTOPLASMIC 1 NF ATC1 NFATC1 NFAT TRANSCRIPTION COMPLEX CYTOSOLIC COMPONENT NF ATC NFATC	nuclear factor of activated T cells, cytoplasmic, calcineurin dependent 1 [Source:MGI Symbol;Acc:MGI:102469]
ENSMUSG00000010097	WT	Inflamed	OK	11.4769	25.1255	1.13041	1.90715	5e-05	0.00114676	yes	Nxf1	53319	19	8757073	8772475	1	protein_coding	KNOWN	NUCLEAR RNA EXPORT FACTOR 1 TIP ASSOCIATED TIP ASSOCIATING EXPORT FACTOR TAP	nuclear RNA export factor 1 [Source:MGI Symbol;Acc:MGI:1858330]
ENSMUSG00000022892	WT	Inflamed	OK	51.876	113.58	1.13058	1.84982	0.0001	0.00207449	yes	App	11820	16	84954440	85173707	-1	protein_coding	KNOWN	AMYLOID BETA A4 PRECURSOR ABPP APP ALZHEIMER DISEASE AMYLOID A4 HOMOLOG [CONTAINS N APP; SOLUBLE APP ALPHA S APP ALPHA ; SOLUBLE APP BETA S APP BETA ; BETA AMYLOID 42 BETA APP42 ; BETA AMYLOID 40 BETA APP40 ; C83; P3 42 ; P3 40 ; C80; GAMMA SECRETASE C TE	amyloid beta (A4) precursor protein [Source:MGI Symbol;Acc:MGI:88059]
ENSMUSG00000022031	WT	Inflamed	OK	4.73913	10.3788	1.13095	1.69339	0.0002	0.00371008	yes	Elp3	74195	14	65530446	65593112	-1	protein_coding	KNOWN	ELONGATOR COMPLEX 3 EC_2.3.1.48	elongator acetyltransferase complex subunit 3 [Source:MGI Symbol;Acc:MGI:1921445]
ENSMUSG00000038127	WT	Inflamed	OK	11.128	24.3738	1.13114	1.28533	0.00115	0.0147727	yes	Ccdc50	67501	16	27388869	27452218	1	protein_coding	KNOWN	COILED COIL DOMAIN CONTAINING 50	coiled-coil domain containing 50 [Source:MGI Symbol;Acc:MGI:1914751]
ENSMUSG00000027422	WT	Inflamed	OK	151.952	332.877	1.13138	1.00344	0.00225	0.0243117	yes	Rrbp1	81910	2	143947395	144011263	-1	protein_coding	KNOWN	RIBOSOME BINDING RIBOSOME RECEPTOR RRP	ribosome binding protein 1 [Source:MGI Symbol;Acc:MGI:1932395]
ENSMUSG00000034807	WT	Inflamed	OK	7.92471	17.3697	1.13214	1.76913	0.0002	0.00371008	yes	Colgalt1	234407	8	71611024	71624909	1	protein_coding	KNOWN	PROCOLLAGEN GALACTOSYLTRANSFERASE PRECURSOR EC_2.4.1.50 COLLAGEN BETA 1 O GALACTOSYLTRANSFERASE GLYCOSYLTRANSFERASE 25 FAMILY MEMBER HYDROXYLYSINE GALACTOSYLTRANSFERASE	collagen beta(1-O)galactosyltransferase 1 [Source:MGI Symbol;Acc:MGI:1924348]
ENSMUSG00000024942	WT	Inflamed	OK	3.19842	7.01268	1.13261	1.55994	0.00055	0.00827433	yes	Capn1	12333	19	5988546	6015825	-1	protein_coding	KNOWN	CALPAIN SUBUNIT CALCIUM ACTIVATED NEUTRAL PROTEINASE CANP CALPAIN SUBUNIT	calpain 1 [Source:MGI Symbol;Acc:MGI:88263]
ENSMUSG00000021116	WT	Inflamed	OK	4.28072	9.39359	1.13383	1.7563	0.0003	0.00508083	yes	Eif2s1	13665	12	78861819	78887010	1	protein_coding	KNOWN	EUKARYOTIC TRANSLATION INITIATION FACTOR 2 SUBUNIT 1 EUKARYOTIC TRANSLATION INITIATION FACTOR 2 SUBUNIT ALPHA EIF 2 ALPHA EIF 2A EIF 2ALPHA	eukaryotic translation initiation factor 2, subunit 1 alpha [Source:MGI Symbol;Acc:MGI:95299]
ENSMUSG00000034893	WT	Inflamed	OK	3.35275	7.37606	1.13751	1.74985	0.00025	0.00441387	yes	Cog3	338337	14	75702351	75754493	-1	protein_coding	KNOWN	CONSERVED OLIGOMERIC GOLGI COMPLEX SUBUNIT 3 COG COMPLEX SUBUNIT 3 COMPONENT OF OLIGOMERIC GOLGI COMPLEX 3	component of oligomeric golgi complex 3 [Source:MGI Symbol;Acc:MGI:2450151]
ENSMUSG00000041057	WT	Inflamed	OK	4.75414	10.4638	1.13815	1.78834	0.0001	0.00207449	yes	Wdr43	72515	17	71616215	71659031	1	protein_coding	KNOWN	WD REPEAT CONTAINING 43	WD repeat domain 43 [Source:MGI Symbol;Acc:MGI:1919765]
ENSMUSG00000023079	WT	Inflamed	OK	4.76128	10.485	1.1389	1.72701	0.0001	0.00207449	yes	Gtf2ird1	57080	5	134357656	134456716	-1	protein_coding	KNOWN	GENERAL TRANSCRIPTION FACTOR II I REPEAT DOMAIN CONTAINING 1 GTF2I REPEAT DOMAIN CONTAINING 1	general transcription factor II I repeat domain-containing 1 [Source:MGI Symbol;Acc:MGI:1861942]
ENSMUSG00000025278	WT	Inflamed	OK	10.3179	22.7271	1.13926	2.05332	5e-05	0.00114676	yes	Flnb	286940	14	7817957	7951588	1	protein_coding	KNOWN	FILAMIN FLN ABP 280 ACTIN BINDING FILAMIN	filamin, beta [Source:MGI Symbol;Acc:MGI:2446089]
ENSMUSG00000029580	WT	Inflamed	OK	320.153	705.344	1.13957	1.48821	0.00145	0.0174669	yes	Actb	11461	5	142903115	142906754	-1	protein_coding	KNOWN	ACTIN	actin, beta [Source:MGI Symbol;Acc:MGI:87904]
ENSMUSG00000041164	WT	Inflamed	OK	3.7792	8.32798	1.13988	1.29443	0.0023	0.0247408	yes	Zmiz2	52915	11	6389074	6406158	1	protein_coding	KNOWN	ZINC FINGER MIZ DOMAIN CONTAINING 1 PIAS ZIMP10 RETINOIC ACID INDUCED 17	zinc finger, MIZ-type containing 2 [Source:MGI Symbol;Acc:MGI:106374]
ENSMUSG00000042487	WT	Inflamed	OK	4.28229	9.43738	1.14	1.57107	0.00065	0.00942906	yes	Leo1	235497	9	75441524	75466432	1	protein_coding	KNOWN	RNA POLYMERASE ASSOCIATED LEO1	Leo1, Paf1/RNA polymerase II complex component, homolog (S. cerevisiae) [Source:MGI Symbol;Acc:MGI:2685031]
ENSMUSG00000030718	WT	Inflamed	OK	4.50371	9.9283	1.14043	1.63003	0.0005	0.00766598	yes	Ppme1	72590	7	100326737	100371896	-1	protein_coding	KNOWN	PHOSPHATASE METHYLESTERASE 1 PME 1 EC_3.1.1.89	protein phosphatase methylesterase 1 [Source:MGI Symbol;Acc:MGI:1919840]
ENSMUSG00000068011	WT	Inflamed	OK	7.88637	17.4022	1.14184	1.35156	0.00365	0.0344621	yes	Mkrn2os	70291	6	115583544	115592576	-1	protein_coding	KNOWN	UNKNOWN	makorin, ring finger protein 2, opposite strand [Source:MGI Symbol;Acc:MGI:1917541]
ENSMUSG00000028525	WT	Inflamed	OK	6.06361	13.3826	1.14211	1.41273	0.00015	0.00290083	yes	Pde4b	18578	4	102087543	102607259	1	protein_coding	KNOWN	CAMP SPECIFIC 3' 5' CYCLIC PHOSPHODIESTERASE EC_3.1.4.53	phosphodiesterase 4B, cAMP specific [Source:MGI Symbol;Acc:MGI:99557]
ENSMUSG00000049401	WT	Inflamed	OK	10.1518	22.4149	1.14272	1.56571	0.00025	0.00441387	yes	Ogfr	72075	2	180589245	180595836	1	protein_coding	KNOWN	OPIOID GROWTH FACTOR RECEPTOR OGFR ZETA TYPE OPIOID RECEPTOR	opioid growth factor receptor [Source:MGI Symbol;Acc:MGI:1919325]
ENSMUSG00000078866	WT	Inflamed	OK	132.838	293.389	1.14315	1.68506	0.00025	0.00441387	yes	Gm14420	628308	2	177464733	177478129	1	protein_coding	KNOWN	ZINC FINGER	predicted gene 14420 [Source:MGI Symbol;Acc:MGI:3652255]
ENSMUSG00000024927	WT	Inflamed	OK	7.49971	16.5729	1.14392	1.80543	5e-05	0.00114676	yes	Rela	19697	19	5637483	5648130	1	protein_coding	KNOWN	TRANSCRIPTION FACTOR	v-rel reticuloendotheliosis viral oncogene homolog A (avian) [Source:MGI Symbol;Acc:MGI:103290]
ENSMUSG00000037805	WT	Inflamed	OK	9.461	20.9266	1.14527	1.36736	0.00115	0.0147727	yes	Rpl10a	19896	17	28328471	28331032	1	protein_coding	KNOWN	60S RIBOSOMAL L10A	ribosomal protein L10A [Source:MGI Symbol;Acc:MGI:1343877]
ENSMUSG00000019960	WT	Inflamed	OK	10.354	22.9036	1.14539	1.92838	5e-05	0.00114676	yes	Dusp6	67603	10	99263231	99267488	1	protein_coding	KNOWN	DUAL SPECIFICITY PHOSPHATASE EC_3.1.3.16 EC_3.1.3.- 48 MITOGEN ACTIVATED KINASE PHOSPHATASE 3 MAP KINASE PHOSPHATASE 3 MKP 3	dual specificity phosphatase 6 [Source:MGI Symbol;Acc:MGI:1914853]
ENSMUSG00000031996	WT	Inflamed	OK	111.305	246.241	1.14556	1.61899	0.00055	0.00827433	yes	Aplp2	11804	9	31149557	31211815	-1	protein_coding	KNOWN	AMYLOID BETA A4 PRECURSOR ABPP APP ALZHEIMER DISEASE AMYLOID A4 HOMOLOG [CONTAINS N APP; SOLUBLE APP ALPHA S APP ALPHA ; SOLUBLE APP BETA S APP BETA ; BETA AMYLOID 42 BETA APP42 ; BETA AMYLOID 40 BETA APP40 ; C83; P3 42 ; P3 40 ; C80; GAMMA SECRETASE C TE	amyloid beta (A4) precursor-like protein 2 [Source:MGI Symbol;Acc:MGI:88047]
ENSMUSG00000021027	WT	Inflamed	OK	2.75127	6.10169	1.14911	1.87898	5e-05	0.00114676	yes	Ralgapa1	56784	12	55602929	55821167	-1	protein_coding	KNOWN	RAL GTPASE ACTIVATING SUBUNIT ALPHA 1 GAP RELATED INTERACTING PARTNER TO E12 GRIPE GTPASE ACTIVATING DOMAIN 1 TUBERIN 1 P240	Ral GTPase activating protein, alpha subunit 1 [Source:MGI Symbol;Acc:MGI:1931050]
ENSMUSG00000058571	WT	Inflamed	OK	4.45252	9.88028	1.14993	1.56136	0.00075	0.0105877	yes	Gpc6	23888	14	116925297	117979529	1	protein_coding	KNOWN	GLYPICAN SECRETED GLYPICAN	glypican 6 [Source:MGI Symbol;Acc:MGI:1346322]
ENSMUSG00000021149	WT	Inflamed	OK	7.91307	17.5729	1.15104	1.93808	5e-05	0.00114676	yes	Gtpbp4	69237	13	8972071	8996017	-1	protein_coding	KNOWN	NUCLEOLAR GTP BINDING 1	GTP binding protein 4 [Source:MGI Symbol;Acc:MGI:1916487]
ENSMUSG00000015837	WT	Inflamed	OK	185.222	411.481	1.15157	1.37041	0.00355	0.033745	yes	Sqstm1	18412	11	50199366	50210827	-1	protein_coding	KNOWN	SEQUESTOSOME 1 UBIQUITIN BINDING P62	sequestosome 1 [Source:MGI Symbol;Acc:MGI:107931]
ENSMUSG00000027091	WT	Inflamed	OK	25.2971	56.3152	1.15455	1.31614	0.0043	0.0387	yes	Zc3h15	69082	2	83644435	83664622	1	protein_coding	KNOWN	ZINC FINGER CCCH DOMAIN CONTAINING 15	zinc finger CCCH-type containing 15 [Source:MGI Symbol;Acc:MGI:1919747]
ENSMUSG00000053094	WT	Inflamed	OK	12.4782	27.7981	1.15557	1.57093	0.0005	0.00766598	yes	Tmem248	71667	5	130217081	130243765	1	protein_coding	KNOWN	UNKNOWN	transmembrane protein 248 [Source:MGI Symbol;Acc:MGI:1918917]
ENSMUSG00000079037	WT	Inflamed	OK	7.20095	16.0518	1.15648	1.18306	0.0017	0.0195951	yes	Prnp	19122	2	131909928	131938429	1	protein_coding	KNOWN	MAJOR PRION PRECURSOR PRP PRP27 30 PRP33 35C CD230 ANTIGEN	prion protein [Source:MGI Symbol;Acc:MGI:97769]
ENSMUSG00000008200	WT	Inflamed	OK	17.671	39.4587	1.15896	1.27372	0.00555	0.0466341	yes	Fnbp4	55935	2	90745370	90781021	1	protein_coding	KNOWN	FORMIN BINDING 4 FORMIN BINDING 30	formin binding protein 4 [Source:MGI Symbol;Acc:MGI:1860513]
ENSMUSG00000037149	WT	Inflamed	OK	15.834	35.3627	1.1592	2.04203	5e-05	0.00114676	yes	Ddx1	104721	12	13219308	13249213	-1	protein_coding	KNOWN	ATP DEPENDENT RNA HELICASE DDX1 EC_3.6.4.13 DEAD BOX 1	DEAD (Asp-Glu-Ala-Asp) box polypeptide 1 [Source:MGI Symbol;Acc:MGI:2144727]
ENSMUSG00000005417	WT	Inflamed	OK	18.9956	42.4378	1.15968	1.32489	0.00035	0.00575398	yes	Mprip	26936	11	59661305	59780860	1	protein_coding	KNOWN		myosin phosphatase Rho interacting protein [Source:MGI Symbol;Acc:MGI:1349438]
ENSMUSG00000063785	WT	Inflamed	OK	5.1147	11.4283	1.15988	1.57629	0.0004	0.00640704	yes	Utp14a	72554	X	48256862	48282453	1	protein_coding	KNOWN	U3 SMALL NUCLEOLAR RNA ASSOCIATED 14 HOMOLOG	UTP14, U3 small nucleolar ribonucleoprotein, homolog A (yeast) [Source:MGI Symbol;Acc:MGI:1919804]
ENSMUSG00000029513	WT	Inflamed	OK	28.7323	64.2531	1.16109	1.64549	0.00015	0.00290083	yes	Prkab1	19079	5	116013586	116024508	-1	protein_coding	KNOWN	5' AMP ACTIVATED KINASE SUBUNIT BETA 1 AMPK SUBUNIT BETA 1 AMPKB	protein kinase, AMP-activated, beta 1 non-catalytic subunit [Source:MGI Symbol;Acc:MGI:1336167]
ENSMUSG00000074733	WT	Inflamed	OK	42.8634	95.9039	1.16184	1.46362	0.0014	0.0170414	yes	Zfp950	NA	19	61053840	61140840	-1	processed_transcript	KNOWN		zinc finger protein 950 [Source:MGI Symbol;Acc:MGI:2652824]
ENSMUSG00000015176	WT	Inflamed	OK	10.2346	22.9454	1.16475	1.9483	5e-05	0.00114676	yes	Nolc1	70769	19	46075863	46085528	1	protein_coding	KNOWN	NUCLEOLAR AND COILED BODY PHOSPHOPROTEIN 1.140 KDA NUCLEOLAR PHOSPHOPROTEIN NOPP140 NUCLEOLAR 130 KDA NUCLEOLAR PHOSPHOPROTEIN P130	nucleolar and coiled-body phosphoprotein 1 [Source:MGI Symbol;Acc:MGI:1918019]
ENSMUSG00000025981	WT	Inflamed	OK	4.89532	10.9754	1.1648	1.48919	0.00175	0.0200821	yes	Coq10b	67876	1	55052770	55072702	1	protein_coding	KNOWN	COENZYME Q BINDING COQ10 HOMOLOG MITOCHONDRIAL PRECURSOR	coenzyme Q10 homolog B (S. cerevisiae) [Source:MGI Symbol;Acc:MGI:1915126]
ENSMUSG00000022994	WT	Inflamed	OK	5.09816	11.4353	1.16545	2.03439	5e-05	0.00114676	yes	Adcy6	11512	15	98589994	98607633	-1	protein_coding	KNOWN	ADENYLATE CYCLASE TYPE EC_4.6.1.1 ATP PYROPHOSPHATE LYASE ADENYLATE CYCLASE TYPE ADENYLYL CYCLASE CA 2+ ADENYLYL CYCLASE	adenylate cyclase 6 [Source:MGI Symbol;Acc:MGI:87917]
ENSMUSG00000020143	WT	Inflamed	OK	5.32063	11.9363	1.16569	1.35058	0.0019	0.0213736	yes	Dock2	94176	11	34226815	34783892	-1	protein_coding	KNOWN	DEDICATOR OF CYTOKINESIS	dedicator of cyto-kinesis 2 [Source:MGI Symbol;Acc:MGI:2149010]
ENSMUSG00000032786	WT	Inflamed	OK	108.982	244.546	1.16602	1.55949	0.0006	0.00886804	yes	Alas1	11655	9	106233455	106248126	-1	protein_coding	KNOWN	5 AMINOLEVULINATE SYNTHASE ERYTHROID SPECIFIC MITOCHONDRIAL PRECURSOR ALAS E EC_2.3.1.37 5 AMINOLEVULINIC ACID SYNTHASE 2 DELTA ALA SYNTHASE 2 DELTA AMINOLEVULINATE SYNTHASE 2	aminolevulinic acid synthase 1 [Source:MGI Symbol;Acc:MGI:87989]
ENSMUSG00000073002	WT	Inflamed	OK	3.00369	6.74565	1.16722	1.32385	0.00435	0.0390248	yes	Vamp5	53620	6	72368049	72380468	-1	protein_coding	KNOWN	VESICLE ASSOCIATED MEMBRANE 5 VAMP 5 MYOBREVIN	vesicle-associated membrane protein 5 [Source:MGI Symbol;Acc:MGI:1858622]
ENSMUSG00000020190	WT	Inflamed	OK	17.2831	38.9112	1.17082	1.99686	5e-05	0.00114676	yes	Mknk2	17347	10	80665327	80678112	-1	protein_coding	KNOWN	MAP KINASE INTERACTING SERINE/THREONINE KINASE 1 EC_2.7.11.1 MAP KINASE SIGNAL INTEGRATING KINASE 1 MAPK SIGNAL INTEGRATING KINASE 1 MNK1	MAP kinase-interacting serine/threonine kinase 2 [Source:MGI Symbol;Acc:MGI:894279]
ENSMUSG00000029478	WT	Inflamed	OK	8.46231	19.0548	1.17103	1.10221	0.00145	0.0174669	yes	Ncor2	20602	5	125017153	125179219	-1	protein_coding	KNOWN	NUCLEAR RECEPTOR COREPRESSOR 1 N COR N COR1	nuclear receptor co-repressor 2 [Source:MGI Symbol;Acc:MGI:1337080]
ENSMUSG00000026510	WT	Inflamed	OK	3.47584	7.83403	1.17239	1.82593	5e-05	0.00114676	yes	Trp53bp2	209456	1	182409172	182462432	1	protein_coding	KNOWN	APOPTOSIS STIMULATING OF P53 2 TUMOR SUPPRESSOR P53 BINDING 2 53BP2 P53 BINDING 2 P53BP2	transformation related protein 53 binding protein 2 [Source:MGI Symbol;Acc:MGI:2138319]
ENSMUSG00000074238	WT	Inflamed	OK	7.02692	15.8451	1.17307	1.51715	0.00085	0.0116859	yes	Ap1ar	211556	3	127807007	127837523	-1	protein_coding	KNOWN	AP 1 COMPLEX ASSOCIATED REGULATORY 2C18 ADAPTOR RELATED COMPLEX 1 ASSOCIATED REGULATORY GAMMA 1 ADAPTIN BREFELDIN A RESISTANCE GBAR GAMMA BAR GAMMA A1 ADAPTIN AND KINESIN INTERACTOR GADKIN	adaptor-related protein complex 1 associated regulatory protein [Source:MGI Symbol;Acc:MGI:2384822]
ENSMUSG00000027466	WT	Inflamed	OK	20.9512	47.257	1.1735	1.2904	0.00495	0.0428767	yes	Rbck1	24105	2	152316334	152332653	-1	protein_coding	KNOWN	RANBP TYPE AND C3HC4 TYPE ZINC FINGER CONTAINING 1 EC_6.3.2.- HEME OXIDIZED IRP2 UBIQUITIN LIGASE 1 HOMOLOG HOIL 1 INTERACTING UBIQUITIN CONJUGATING ENZYME 7 INTERACTING 3	RanBP-type and C3HC4-type zinc finger containing 1 [Source:MGI Symbol;Acc:MGI:1344372]
ENSMUSG00000026790	WT	Inflamed	OK	8.35574	18.8666	1.17499	0.898779	0.0035	0.0333734	yes	Odf2	18286	2	29889221	29931746	1	protein_coding	KNOWN	UNKNOWN	outer dense fiber of sperm tails 2 [Source:MGI Symbol;Acc:MGI:1098824]
ENSMUSG00000041439	WT	Inflamed	OK	4.16273	9.40067	1.17523	1.39795	0.00145	0.0174669	yes	Mfsd6	98682	1	52656286	52727462	-1	protein_coding	KNOWN	MAJOR FACILITATOR SUPERFAMILY DOMAIN CONTAINING 6 MACROPHAGE MHC CLASS I RECEPTOR 2	major facilitator superfamily domain containing 6 [Source:MGI Symbol;Acc:MGI:1922925]
ENSMUSG00000028034	WT	Inflamed	OK	9.16117	20.7134	1.17696	1.5078	0.00085	0.0116859	yes	Fubp1	51886	3	152210422	152236826	1	protein_coding	KNOWN	FAR UPSTREAM ELEMENT BINDING 2 FUSE BINDING 2 KH TYPE SPLICING REGULATORY KSRP	far upstream element (FUSE) binding protein 1 [Source:MGI Symbol;Acc:MGI:1196294]
ENSMUSG00000026341	WT	Inflamed	OK	5.16203	11.6757	1.1775	1.77103	0.00025	0.00441387	yes	Actr3	74117	1	125392905	125435727	-1	protein_coding	KNOWN	ACTIN RELATED 3 ACTIN 3	ARP3 actin-related protein 3 [Source:MGI Symbol;Acc:MGI:1921367]
ENSMUSG00000022048	WT	Inflamed	OK	4.59054	10.3863	1.17795	1.91633	5e-05	0.00114676	yes	Dpysl2	12934	14	66802864	66868688	-1	protein_coding	KNOWN	DIHYDROPYRIMIDINASE RELATED DRP COLLAPSIN RESPONSE MEDIATOR CRMP	dihydropyrimidinase-like 2 [Source:MGI Symbol;Acc:MGI:1349763]
ENSMUSG00000056201	WT	Inflamed	OK	34.2949	77.6193	1.17842	2.07381	5e-05	0.00114676	yes	Cfl1	NA	19	5490485	5494029	1	protein_coding	KNOWN	COFILIN COFILIN MUSCLE	cofilin 1, non-muscle [Source:MGI Symbol;Acc:MGI:101757]
ENSMUSG00000000567	WT	Inflamed	OK	2.19448	4.96937	1.17918	1.17917	0.00145	0.0174669	yes	Sox9	20682	11	112782224	112787760	1	protein_coding	KNOWN	TRANSCRIPTION FACTOR SOX	SRY (sex determining region Y)-box 9 [Source:MGI Symbol;Acc:MGI:98371]
ENSMUSG00000009281	WT	Inflamed	OK	290.258	657.289	1.17919	1.89157	0.00015	0.00290083	yes	Rarres2	71660	6	48569696	48572789	-1	protein_coding	KNOWN		retinoic acid receptor responder (tazarotene induced) 2 [Source:MGI Symbol;Acc:MGI:1918910]
ENSMUSG00000027122	WT	Inflamed	OK	4.47637	10.1386	1.17946	1.34375	0.0024	0.0255149	yes	Arl14ep	212772	2	106962527	106974424	-1	protein_coding	KNOWN	ARL14 EFFECTOR ARF7 EFFECTOR	ADP-ribosylation factor-like 14 effector protein [Source:MGI Symbol;Acc:MGI:1926020]
ENSMUSG00000035441	WT	Inflamed	OK	7.47139	16.9232	1.17956	1.97909	5e-05	0.00114676	yes	Myo1d	338367	11	80482126	80780025	-1	protein_coding	KNOWN	UNCONVENTIONAL MYOSIN	myosin ID [Source:MGI Symbol;Acc:MGI:107728]
ENSMUSG00000049516	WT	Inflamed	OK	2.8741	6.51811	1.18134	1.83725	0.00015	0.00290083	yes	Spty2d1	101685	7	46990396	47008411	-1	protein_coding	KNOWN	SPT2 HOMOLOG SPT2 DOMAIN CONTAINING 1	SPT2, Suppressor of Ty, domain containing 1 (S. cerevisiae) [Source:MGI Symbol;Acc:MGI:2142062]
ENSMUSG00000039745	WT	Inflamed	OK	16.0215	36.3402	1.18155	1.96033	0.00015	0.00290083	yes	Htatip2	53415	7	49759106	49773999	1	protein_coding	KNOWN	OXIDOREDUCTASE HTATIP2 EC_1.1.1.-	HIV-1 tat interactive protein 2, homolog (human) [Source:MGI Symbol;Acc:MGI:1859271]
ENSMUSG00000034708	WT	Inflamed	OK	63.7798	144.683	1.18172	1.38774	0.0027	0.0276984	yes	Grn	14824	11	102430315	102437048	1	protein_coding	KNOWN	GRANULINS ACROGRANIN PROGRANULIN ; GRANULIN 1 GRANULIN G ; GRANULIN 2 GRANULIN F ; GRANULIN 3 GRANULIN B ; GRANULIN 4 GRANULIN A ; GRANULIN 5 GRANULIN C ; GRANULIN 6 GRANULIN D ; GRANULIN 7 GRANULIN E ]	granulin [Source:MGI Symbol;Acc:MGI:95832]
ENSMUSG00000050148	WT	Inflamed	OK	3.07005	6.96445	1.18175	1.65657	0.0006	0.00886804	yes	Ubqln2	54609	X	153498227	153501570	1	protein_coding	KNOWN	UBIQUILIN LINKING IAP WITH CYTOSKELETON PLIC	ubiquilin 2 [Source:MGI Symbol;Acc:MGI:1860283]
ENSMUSG00000029467	WT	Inflamed	OK	19.538	44.3328	1.18209	2.07072	5e-05	0.00114676	yes	Atp2a2	11938	5	122453513	122502225	-1	protein_coding	KNOWN	SARCOPLASMIC/ENDOPLASMIC RETICULUM CALCIUM ATPASE SR CA 2+ ATPASE EC_3.6.3.8 CALCIUM PUMP CALCIUM TRANSPORTING ATPASE SARCOPLASMIC RETICULUM TYPE TWITCH SKELETAL MUSCLE ENDOPLASMIC RETICULUM CLASS 1/2 CA 2+ ATPASE	ATPase, Ca++ transporting, cardiac muscle, slow twitch 2 [Source:MGI Symbol;Acc:MGI:88110]
ENSMUSG00000031563	WT	Inflamed	OK	4.20616	9.55018	1.18302	2.05208	5e-05	0.00114676	yes	Wwc2	52357	8	47826083	47990543	-1	protein_coding	KNOWN	KIBRA	WW, C2 and coiled-coil domain containing 2 [Source:MGI Symbol;Acc:MGI:1261872]
ENSMUSG00000032348	WT	Inflamed	OK	140.402	319.013	1.18405	2.06028	5e-05	0.00114676	yes	Gsta4	14860	9	78191966	78209348	1	protein_coding	KNOWN	GLUTATHIONE S TRANSFERASE EC_2.5.1.18 GST CLASS ALPHA MEMBER GLUTATHIONE S TRANSFERASE	glutathione S-transferase, alpha 4 [Source:MGI Symbol;Acc:MGI:1309515]
ENSMUSG00000027580	WT	Inflamed	OK	13.0744	29.7204	1.18471	1.79876	0.00015	0.00290083	yes	Helz2	229003	2	181227615	181242027	-1	protein_coding	KNOWN	HELICASE WITH ZINC FINGER DOMAIN 2 PPAR GAMMA DNA BINDING DOMAIN INTERACTING 1 PDIP1 PPAR GAMMA DBD INTERACTING 1	helicase with zinc finger 2, transcriptional coactivator [Source:MGI Symbol;Acc:MGI:2385169]
ENSMUSG00000041324	WT	Inflamed	OK	7.29406	16.5833	1.18494	1.69638	0.00025	0.00441387	yes	Inhba	16323	13	16011851	16027211	1	protein_coding	KNOWN	INHIBIN BETA CHAIN PRECURSOR ACTIVIN BETA CHAIN	inhibin beta-A [Source:MGI Symbol;Acc:MGI:96570]
ENSMUSG00000070738	WT	Inflamed	OK	4.36451	9.94447	1.18807	2.00614	5e-05	0.00114676	yes	Dgkd	227333	1	87853287	87945180	1	protein_coding	KNOWN	DIACYLGLYCEROL KINASE ETA {ECO: |UNIPROTKB:Q86XP1} DAG KINASE ETA {ECO: |UNIPROTKB:Q86XP1} EC_2.7.1.107	diacylglycerol kinase, delta [Source:MGI Symbol;Acc:MGI:2138334]
ENSMUSG00000015143	WT	Inflamed	OK	16.8509	38.4008	1.18831	2.09651	5e-05	0.00114676	yes	Actn1	109711	12	80167542	80260371	-1	protein_coding	KNOWN	ALPHA ACTININ ALPHA ACTININ F ACTIN CROSS LINKING	actinin, alpha 1 [Source:MGI Symbol;Acc:MGI:2137706]
ENSMUSG00000026848	WT	Inflamed	OK	13.5007	30.7703	1.1885	1.30316	0.00375	0.0350427	yes	Tor1b	30934	2	30952959	30959015	1	protein_coding	KNOWN	PRECURSOR TORSIN FAMILY MEMBER A	torsin family 1, member B [Source:MGI Symbol;Acc:MGI:1353605]
ENSMUSG00000032479	WT	Inflamed	OK	11.4561	26.1122	1.18861	1.12159	0.00035	0.00575398	yes	Map4	17758	9	109931460	110083955	1	protein_coding	KNOWN	MICROTUBULE ASSOCIATED 4 MAP 4	microtubule-associated protein 4 [Source:MGI Symbol;Acc:MGI:97178]
ENSMUSG00000001525	WT	Inflamed	OK	30.5451	69.6559	1.18931	1.96213	5e-05	0.00114676	yes	Tubb5	22154	17	35833921	35838306	-1	protein_coding	KNOWN	TUBULIN BETA CHAIN	tubulin, beta 5 class I [Source:MGI Symbol;Acc:MGI:107812]
ENSMUSG00000031015	WT	Inflamed	OK	2.64101	6.02425	1.18969	1.7092	0.00035	0.00575398	yes	Swap70	20947	7	110221703	110283503	1	protein_coding	KNOWN	DIFFERENTIALLY EXPRESSED IN FDCP 6	SWA-70 protein [Source:MGI Symbol;Acc:MGI:1298390]
ENSMUSG00000032637	WT	Inflamed	OK	7.40075	16.8956	1.1909	1.99128	5e-05	0.00114676	yes	Atxn2l	233871	7	126491708	126503437	-1	protein_coding	KNOWN	ATAXIN 2 SPINOCEREBELLAR ATAXIA TYPE 2	ataxin 2-like [Source:MGI Symbol;Acc:MGI:2446242]
ENSMUSG00000022285	WT	Inflamed	OK	11.5699	26.4216	1.19134	1.22732	0.0001	0.00207449	yes	Ywhaz	22631	15	36770770	36794547	-1	protein_coding	KNOWN	UNKNOWN	tyrosine 3-monooxygenase/tryptophan 5-monooxygenase activation protein, zeta polypeptide [Source:MGI Symbol;Acc:MGI:109484]
ENSMUSG00000053841	WT	Inflamed	OK	12.4671	28.4943	1.19255	1.13522	0.0057	0.0474915	yes	Txlna	109658	4	129626078	129641065	-1	protein_coding	KNOWN		taxilin alpha [Source:MGI Symbol;Acc:MGI:105968]
ENSMUSG00000041161	WT	Inflamed	OK	3.54228	8.09668	1.19265	1.39821	0.00305	0.0303998	yes	Otud3	73162	4	138895379	138913945	-1	protein_coding	KNOWN	OTU DOMAIN CONTAINING 3 EC_3.4.19.12	OTU domain containing 3 [Source:MGI Symbol;Acc:MGI:1920412]
ENSMUSG00000038612	WT	Inflamed	OK	20.7092	47.3825	1.19409	2.17493	5e-05	0.00114676	yes	Mcl1	17210	3	95658788	95663176	1	protein_coding	KNOWN	INDUCED MYELOID LEUKEMIA CELL DIFFERENTIATION MCL 1	myeloid cell leukemia sequence 1 [Source:MGI Symbol;Acc:MGI:101769]
ENSMUSG00000029178	WT	Inflamed	OK	7.32002	16.7604	1.19514	1.87534	5e-05	0.00114676	yes	Klf3	16599	5	64803388	64832901	1	protein_coding	KNOWN	KRUEPPEL FACTOR 3 BASIC KRUEPPEL FACTOR CACCC BOX BINDING BKLF TEF 2	Kruppel-like factor 3 (basic) [Source:MGI Symbol;Acc:MGI:1342773]
ENSMUSG00000079139	WT	Inflamed	OK	11.3023	25.8797	1.19521	1.54043	0.00185	0.0209441	yes	Gm4204	NA	1	135231995	135233225	1	processed_pseudogene	KNOWN		predicted gene 4204 [Source:MGI Symbol;Acc:MGI:3782381]
ENSMUSG00000040525	WT	Inflamed	OK	23.4463	53.6988	1.19553	1.58551	0.0008	0.0110844	yes	Cblc	80794	7	19778881	19796809	-1	protein_coding	KNOWN		Casitas B-lineage lymphoma c [Source:MGI Symbol;Acc:MGI:1931457]
ENSMUSG00000020561	WT	Inflamed	OK	2.33111	5.33901	1.19556	1.42818	0.00355	0.033745	yes	Twistnb	28071	12	33429624	33439380	1	protein_coding	KNOWN	DNA DIRECTED RNA POLYMERASE I SUBUNIT RPA43 TWIST NEIGHBOR	twist basic helix-loop-helix transcription factor 1 neighbor [Source:MGI Symbol;Acc:MGI:106292]
ENSMUSG00000017707	WT	Inflamed	OK	62.4923	143.3	1.19729	1.64496	0.00015	0.00290083	yes	Serinc3	26943	2	163623272	163645131	-1	protein_coding	KNOWN	SERINE INCORPORATOR TUMOR DIFFERENTIALLY EXPRESSED	serine incorporator 3 [Source:MGI Symbol;Acc:MGI:1349457]
ENSMUSG00000024642	WT	Inflamed	OK	2.99259	6.8677	1.19843	1.78306	5e-05	0.00114676	yes	Tle4	21888	19	14448072	14598051	-1	protein_coding	KNOWN	ENHANCER ENHANCER OF SPLIT GROUCHO	transducin-like enhancer of split 4, homolog of Drosophila E(spl) [Source:MGI Symbol;Acc:MGI:104633]
ENSMUSG00000017999	WT	Inflamed	OK	10.0723	23.1191	1.19869	1.26387	0.00105	0.0138149	yes	Ddx27	228889	2	167015193	167034947	1	protein_coding	KNOWN	ATP DEPENDENT RNA HELICASE DRS1 EC_3.6.4.13	DEAD (Asp-Glu-Ala-Asp) box polypeptide 27 [Source:MGI Symbol;Acc:MGI:2385884]
ENSMUSG00000019970	WT	Inflamed	OK	10.5781	24.2821	1.19882	0.959754	0.0059	0.0488196	yes	Sgk1	20393	10	21882184	21999903	1	protein_coding	KNOWN	SERINE/THREONINE KINASE EC_2.7.11.1 SERUM/GLUCOCORTICOID REGULATED KINASE	serum/glucocorticoid regulated kinase 1 [Source:MGI Symbol;Acc:MGI:1340062]
ENSMUSG00000020918	WT	Inflamed	OK	3.0748	7.06247	1.19968	1.62535	0.00025	0.00441387	yes	Kat2a	14534	11	100704746	100712465	-1	protein_coding	KNOWN		K(lysine) acetyltransferase 2A [Source:MGI Symbol;Acc:MGI:1343101]
ENSMUSG00000019916	WT	Inflamed	OK	3.23856	7.44106	1.20016	1.62138	0.0006	0.00886804	yes	P4ha1	18451	10	59323296	59373304	1	protein_coding	KNOWN	PROLYL 4 HYDROXYLASE SUBUNIT ALPHA PRECURSOR 4 PH ALPHA EC_1.14.11.2 PROCOLLAGEN PROLINE 2 OXOGLUTARATE 4 DIOXYGENASE SUBUNIT ALPHA	procollagen-proline, 2-oxoglutarate 4-dioxygenase (proline 4-hydroxylase), alpha 1 polypeptide [Source:MGI Symbol;Acc:MGI:97463]
ENSMUSG00000028063	WT	Inflamed	OK	19.4569	44.715	1.20048	1.81298	0.0001	0.00207449	yes	Lmna	16905	3	88480147	88509956	-1	protein_coding	KNOWN		lamin A [Source:MGI Symbol;Acc:MGI:96794]
ENSMUSG00000026712	WT	Inflamed	OK	2.98798	6.87154	1.20146	1.35924	0.00055	0.00827433	yes	Mrc1	17533	2	14229392	14332057	1	protein_coding	KNOWN	MACROPHAGE MANNOSE RECEPTOR 1 PRECURSOR MMR CD206 ANTIGEN	mannose receptor, C type 1 [Source:MGI Symbol;Acc:MGI:97142]
ENSMUSG00000059981	WT	Inflamed	OK	10.8365	24.9264	1.20178	1.45785	0.00135	0.0165827	yes	Taok2	381921	7	126865678	126884703	-1	protein_coding	KNOWN	SERINE/THREONINE KINASE EC_2.7.11.1 THOUSAND AND ONE AMINO ACID	TAO kinase 2 [Source:MGI Symbol;Acc:MGI:1915919]
ENSMUSG00000041258	WT	Inflamed	OK	3.16285	7.2777	1.20226	2.00342	5e-05	0.00114676	yes	Zfp236	329002	18	82593593	82692883	-1	protein_coding	KNOWN	ZINC FINGER 236	zinc finger protein 236 [Source:MGI Symbol;Acc:MGI:1926950]
ENSMUSG00000037621	WT	Inflamed	OK	7.13292	16.4189	1.2028	1.84423	0.00015	0.00290083	yes	Atoh8	71093	6	72206177	72235577	-1	protein_coding	KNOWN	ATONAL HOMOLOG 8 HELIX LOOP HELIX 6	atonal homolog 8 (Drosophila) [Source:MGI Symbol;Acc:MGI:1918343]
ENSMUSG00000028680	WT	Inflamed	OK	5.47692	12.61	1.20314	1.68646	0.0005	0.00766598	yes	Plk3	12795	4	117128655	117133963	-1	protein_coding	KNOWN		polo-like kinase 3 [Source:MGI Symbol;Acc:MGI:109604]
ENSMUSG00000021703	WT	Inflamed	OK	8.64595	19.9196	1.20409	2.16892	5e-05	0.00114676	yes	Serinc5	218442	13	92611138	92711944	1	protein_coding	KNOWN	SERINE INCORPORATOR	serine incorporator 5 [Source:MGI Symbol;Acc:MGI:2444223]
ENSMUSG00000021494	WT	Inflamed	OK	5.16652	11.9116	1.20511	1.75999	0.00035	0.00575398	yes	Ddx41	72935	13	55530410	55536658	-1	protein_coding	KNOWN	ATP DEPENDENT RNA HELICASE DEAD BOX	DEAD (Asp-Glu-Ala-Asp) box polypeptide 41 [Source:MGI Symbol;Acc:MGI:1920185]
ENSMUSG00000021360	WT	Inflamed	OK	17.7629	40.9594	1.20533	1.88534	5e-05	0.00114676	yes	Gcnt2	14538	13	40859768	40960891	1	protein_coding	KNOWN	N ACETYLLACTOSAMINIDE BETA 1 6 N ACETYLGLUCOSAMINYL TRANSFERASE N ACETYLGLUCOSAMINYLTRANSFERASE EC_2.4.1.150 I BRANCHING ENZYME IGNT	glucosaminyl (N-acetyl) transferase 2, I-branching enzyme [Source:MGI Symbol;Acc:MGI:1100870]
ENSMUSG00000038024	WT	Inflamed	OK	6.33327	14.605	1.20544	1.03868	0.00385	0.0357292	yes	Dennd4c	329877	4	86748555	86850603	1	protein_coding	KNOWN	DENN DOMAIN CONTAINING	DENN/MADD domain containing 4C [Source:MGI Symbol;Acc:MGI:1914769]
ENSMUSG00000024856	WT	Inflamed	OK	20.4671	47.2453	1.20686	1.42858	0.00115	0.0147727	yes	Cdk2ap2	52004	19	4097182	4099019	1	protein_coding	KNOWN	CYCLIN DEPENDENT KINASE 2 ASSOCIATED 2 CDK2 ASSOCIATED 2 DOC 1 RELATED DOC 1R	CDK2-associated protein 2 [Source:MGI Symbol;Acc:MGI:1098779]
ENSMUSG00000037965	WT	Inflamed	OK	37.5158	86.6378	1.2075	1.49808	0.00105	0.0138149	yes	Zc3h7a	106205	16	11136592	11176393	-1	protein_coding	KNOWN	ZINC FINGER CCCH DOMAIN CONTAINING	zinc finger CCCH type containing 7 A [Source:MGI Symbol;Acc:MGI:2445044]
ENSMUSG00000032212	WT	Inflamed	OK	9.08612	20.9889	1.20789	1.96956	5e-05	0.00114676	yes	Sltm	66660	9	70542920	70592237	1	protein_coding	KNOWN	SAFB TRANSCRIPTION MODULATOR MODULATOR OF ESTROGEN INDUCED TRANSCRIPTION	SAFB-like, transcription modulator [Source:MGI Symbol;Acc:MGI:1913910]
ENSMUSG00000008855	WT	Inflamed	OK	18.7395	43.3136	1.20874	1.27515	0.0015	0.0179027	yes	Hdac5	15184	11	102194432	102230166	-1	protein_coding	KNOWN	HISTONE DEACETYLASE EC_3.5.1.98	histone deacetylase 5 [Source:MGI Symbol;Acc:MGI:1333784]
ENSMUSG00000005836	WT	Inflamed	OK	2.44783	5.66161	1.20971	1.34445	0.00555	0.0466341	yes	Gata6	14465	18	11052510	11085635	1	protein_coding	KNOWN	TRANSCRIPTION FACTOR GATA GATA BINDING FACTOR	GATA binding protein 6 [Source:MGI Symbol;Acc:MGI:107516]
ENSMUSG00000053038	WT	Inflamed	OK	14.947	34.6554	1.21323	1.51762	0.00205	0.0226152	yes	Gm6180	NA	8	42246911	42247411	1	processed_pseudogene	KNOWN		predicted pseudogene 6180 [Source:MGI Symbol;Acc:MGI:3643972]
ENSMUSG00000020790	WT	Inflamed	OK	5.82454	13.5063	1.21342	1.29419	0.00015	0.00290083	yes	Ankfy1	11736	11	72690006	72772146	1	protein_coding	KNOWN		ankyrin repeat and FYVE domain containing 1 [Source:MGI Symbol;Acc:MGI:1337008]
ENSMUSG00000035901	WT	Inflamed	OK	8.8663	20.5629	1.21364	1.13716	0.0009	0.0122334	yes	Dennd5a	19347	7	109893780	109960470	-1	protein_coding	KNOWN	DENN DOMAIN CONTAINING RAB6IP1	DENN/MADD domain containing 5A [Source:MGI Symbol;Acc:MGI:1201681]
ENSMUSG00000032737	WT	Inflamed	OK	7.4147	17.2004	1.21398	2.11844	5e-05	0.00114676	yes	Inppl1	16332	7	101822632	101838076	-1	protein_coding	KNOWN	PHOSPHATIDYLINOSITOL 3 4 5 TRISPHOSPHATE 5 PHOSPHATASE EC_3.1.3.86 INOSITOL POLYPHOSPHATE PHOSPHATASE SH2 DOMAIN CONTAINING INOSITOL 5' PHOSPHATASE SH2 DOMAIN CONTAINING INOSITOL PHOSPHATASE SHIP	inositol polyphosphate phosphatase-like 1 [Source:MGI Symbol;Acc:MGI:1333787]
ENSMUSG00000023367	WT	Inflamed	OK	104.469	242.469	1.21472	2.16252	5e-05	0.00114676	yes	Tmem176a	66058	6	48840919	48847071	1	protein_coding	KNOWN	UNKNOWN	transmembrane protein 176A [Source:MGI Symbol;Acc:MGI:1913308]
ENSMUSG00000038279	WT	Inflamed	OK	5.24115	12.1691	1.21527	1.83913	0.0001	0.00207449	yes	Nop2	110109	6	125131909	125144753	1	protein_coding	KNOWN	PROBABLE 28S RRNA CYTOSINE C 5 METHYLTRANSFERASE EC_2.1.1.- NUCLEOLAR 1 NUCLEOLAR 2 HOMOLOG PROLIFERATING CELL NUCLEOLAR ANTIGEN P120 PROLIFERATION ASSOCIATED NUCLEOLAR P120	NOP2 nucleolar protein [Source:MGI Symbol;Acc:MGI:107891]
ENSMUSG00000020255	WT	Inflamed	OK	2.95464	6.86669	1.21663	1.70675	0.0003	0.00508083	yes	D10Wsu102e	28109	10	83360221	83368835	1	protein_coding	KNOWN	UNCHARACTERIZED	DNA segment, Chr 10, Wayne State University 102, expressed [Source:MGI Symbol;Acc:MGI:106381]
ENSMUSG00000030123	WT	Inflamed	OK	4.19039	9.73902	1.21669	0.882137	0.0041	0.0374201	yes	Plxnd1	67784	6	115954811	115995005	-1	protein_coding	KNOWN	PLEXIN C1 PRECURSOR VIRUS ENCODED SEMAPHORIN RECEPTOR CD232 ANTIGEN	plexin D1 [Source:MGI Symbol;Acc:MGI:2154244]
ENSMUSG00000026342	WT	Inflamed	OK	11.1249	25.8692	1.21744	2.07592	5e-05	0.00114676	yes	Slc35f5	74150	1	125560595	125595820	1	protein_coding	KNOWN	SOLUTE CARRIER FAMILY 35 MEMBER F5	solute carrier family 35, member F5 [Source:MGI Symbol;Acc:MGI:1921400]
ENSMUSG00000020250	WT	Inflamed	OK	28.2701	65.7388	1.21747	2.17532	5e-05	0.00114676	yes	Txnrd1	50493	10	82859206	82897724	1	protein_coding	KNOWN	THIOREDOXIN REDUCTASE EC_1.8.1.9 THIOREDOXIN REDUCTASE	thioredoxin reductase 1 [Source:MGI Symbol;Acc:MGI:1354175]
ENSMUSG00000053886	WT	Inflamed	OK	2.86161	6.65723	1.2181	1.59339	0.0005	0.00766598	yes	Sh2d4a	72281	8	68276567	68347694	1	protein_coding	KNOWN	SH2 DOMAIN CONTAINING	SH2 domain containing 4A [Source:MGI Symbol;Acc:MGI:1919531]
ENSMUSG00000054889	WT	Inflamed	OK	18.7378	43.6046	1.21853	0.847252	0.005	0.0432097	yes	Dsp	109620	13	38151328	38198577	1	protein_coding	KNOWN	PLECTIN PCN PLTN PLECTIN 1	desmoplakin [Source:MGI Symbol;Acc:MGI:109611]
ENSMUSG00000027309	WT	Inflamed	OK	17.7958	41.4128	1.21854	0.697251	0.00305	0.0303998	yes	4930402H24Rik	228602	2	130706200	130906406	-1	protein_coding	KNOWN	UNCHARACTERIZED	RIKEN cDNA 4930402H24 gene [Source:MGI Symbol;Acc:MGI:1923029]
ENSMUSG00000015961	WT	Inflamed	OK	8.45412	19.7085	1.22109	1.92396	5e-05	0.00114676	yes	Adss	11566	1	177762962	177796511	-1	protein_coding	KNOWN	ADENYLOSUCCINATE SYNTHETASE ISOZYME {ECO: |HAMAP RULE: } AMPSASE {ECO: |HAMAP RULE: } ADSS {ECO: |HAMAP RULE: } EC_6.3.4.4 {ECO: |HAMAP RULE: } ADENYLOSUCCINATE SYNTHETASE ISOZYME {ECO: |HAMAP RULE: } ADENYLOSUCCINATE SYNTHETASE ISOZYME {ECO: |HAMAP RULE:	adenylosuccinate synthetase, non muscle [Source:MGI Symbol;Acc:MGI:87948]
ENSMUSG00000026425	WT	Inflamed	OK	10.4515	24.3757	1.22174	1.82126	5e-05	0.00114676	yes	Srgap2	14270	1	131285251	131527352	-1	protein_coding	KNOWN	SLIT ROBO RHO GTPASE ACTIVATING RHO GTPASE ACTIVATING	SLIT-ROBO Rho GTPase activating protein 2 [Source:MGI Symbol;Acc:MGI:109605]
ENSMUSG00000003435	WT	Inflamed	OK	12.3797	28.8869	1.22244	2.18917	5e-05	0.00114676	yes	Supt5	20924	7	28314898	28338719	-1	protein_coding	KNOWN	TRANSCRIPTION ELONGATION FACTOR SPT5 DRB SENSITIVITY INDUCING FACTOR LARGE SUBUNIT DSIF LARGE SUBUNIT	suppressor of Ty 5 [Source:MGI Symbol;Acc:MGI:1202400]
ENSMUSG00000020476	WT	Inflamed	OK	7.31442	17.0789	1.2234	1.89287	5e-05	0.00114676	yes	Dbnl	13169	11	5788488	5800962	1	protein_coding	KNOWN	DREBRIN	drebrin-like [Source:MGI Symbol;Acc:MGI:700006]
ENSMUSG00000034616	WT	Inflamed	OK	2.78508	6.50335	1.22346	1.58527	0.0013	0.0161631	yes	Ssh3	245857	19	4261668	4269172	-1	protein_coding	KNOWN	PHOSPHATASE SLINGSHOT HOMOLOG EC_3.1.3.16 EC_3.1.3.- 48 SSH SSH	slingshot homolog 3 (Drosophila) [Source:MGI Symbol;Acc:MGI:2683546]
ENSMUSG00000031381	WT	Inflamed	OK	2.27172	5.30964	1.22483	1.38747	0.00135	0.0165827	yes	Piga	18700	X	164419793	164433916	1	protein_coding	KNOWN	PHOSPHATIDYLINOSITOL N ACETYLGLUCOSAMINYLTRANSFERASE SUBUNIT EC_2.4.1.198 GLCNAC PI SYNTHESIS	phosphatidylinositol glycan anchor biosynthesis, class A [Source:MGI Symbol;Acc:MGI:99461]
ENSMUSG00000041268	WT	Inflamed	OK	10.6266	24.8555	1.22589	1.05972	0.0026	0.0269104	yes	Dmxl2	235380	9	54365158	54501760	-1	protein_coding	KNOWN	DMX 1 X 1	Dmx-like 2 [Source:MGI Symbol;Acc:MGI:2444630]
ENSMUSG00000025964	WT	Inflamed	OK	4.10763	9.61799	1.22743	1.4607	0.0003	0.00508083	yes	Adam23	23792	1	63445891	63596276	1	protein_coding	KNOWN	DISINTEGRIN AND METALLOPROTEINASE DOMAIN CONTAINING PRECURSOR ADAM METALLOPROTEINASE DISINTEGRIN AND CYSTEINE RICH MDC	a disintegrin and metallopeptidase domain 23 [Source:MGI Symbol;Acc:MGI:1345162]
ENSMUSG00000047123	WT	Inflamed	OK	3.10758	7.28394	1.22893	1.71056	0.0004	0.00640704	yes	Ticam1	106759	17	56269319	56276786	-1	protein_coding	KNOWN	TIR DOMAIN CONTAINING ADAPTER MOLECULE 1 TICAM 1 TOLL INTERLEUKIN 1 RECEPTOR DOMAIN CONTAINING ADAPTER INDUCING INTERFERON BETA TIR DOMAIN CONTAINING ADAPTER INDUCING IFN BETA	toll-like receptor adaptor molecule 1 [Source:MGI Symbol;Acc:MGI:2147032]
ENSMUSG00000002325	WT	Inflamed	OK	9.24244	21.6683	1.22924	1.3653	0.0016	0.0187571	yes	Irf9	16391	14	55603571	55610030	1	protein_coding	KNOWN	INTERFERON REGULATORY FACTOR 8 IRF 8 INTERFERON CONSENSUS SEQUENCE BINDING ICSBP	interferon regulatory factor 9 [Source:MGI Symbol;Acc:MGI:107587]
ENSMUSG00000007739	WT	Inflamed	OK	23.1	54.1772	1.22979	1.70901	5e-05	0.00114676	yes	Cct4	12464	11	22990519	23003780	1	protein_coding	KNOWN	T COMPLEX 1 SUBUNIT DELTA TCP 1 DELTA CCT DELTA	chaperonin containing Tcp1, subunit 4 (delta) [Source:MGI Symbol;Acc:MGI:104689]
ENSMUSG00000026426	WT	Inflamed	OK	11.2179	26.3254	1.23065	1.38814	0.00165	0.0191896	yes	Arl8a	68724	1	135146824	135156269	1	protein_coding	KNOWN	ADP RIBOSYLATION FACTOR SMALL G INDISPENSABLE EQUAL CHROMOSOME SEGREGATION	ADP-ribosylation factor-like 8A [Source:MGI Symbol;Acc:MGI:1915974]
ENSMUSG00000026749	WT	Inflamed	OK	19.9391	46.8307	1.23185	0.892106	0.0037	0.0347684	yes	Nek6	59126	2	38511643	38594606	1	protein_coding	KNOWN	SERINE/THREONINE KINASE EC_2.7.11.1 NEVER IN MITOSIS A RELATED KINASE NIMA RELATED KINASE	NIMA (never in mitosis gene a)-related expressed kinase 6 [Source:MGI Symbol;Acc:MGI:1891638]
ENSMUSG00000021958	WT	Inflamed	OK	2.97913	7.00007	1.23248	1.28398	0.00595	0.0491247	yes	Pinx1	72400	14	63860312	63919859	1	protein_coding	KNOWN	PIN2/TERF1 INTERACTING TELOMERASE INHIBITOR 1 LIVER RELATED TUMOR SUPPRESSOR PIN2 INTERACTING X1 TRF1 INTERACTING 1	PIN2/TERF1 interacting, telomerase inhibitor 1 [Source:MGI Symbol;Acc:MGI:1919650]
ENSMUSG00000022809	WT	Inflamed	OK	15.6408	36.7708	1.23324	2.18114	5e-05	0.00114676	yes	Nr1i2	18171	16	38248323	38294824	-1	protein_coding	KNOWN	VITAMIN D3 RECEPTOR VDR 1 25 DIHYDROXYVITAMIN D3 RECEPTOR NUCLEAR RECEPTOR SUBFAMILY 1 GROUP I MEMBER 1	nuclear receptor subfamily 1, group I, member 2 [Source:MGI Symbol;Acc:MGI:1337040]
ENSMUSG00000052429	WT	Inflamed	OK	4.27281	10.0566	1.23488	0.98662	0.0013	0.0161631	yes	Prmt1	15469	7	44975989	44986492	-1	protein_coding	KNOWN	ARGININE N METHYLTRANSFERASE 1 EC_2.1.1.- HISTONE ARGININE N METHYLTRANSFERASE PRMT1 EC_2.1.1.125	protein arginine N-methyltransferase 1 [Source:MGI Symbol;Acc:MGI:107846]
ENSMUSG00000028163	WT	Inflamed	OK	7.33337	17.2616	1.23502	1.5222	0.0007	0.0100248	yes	Nfkb1	18033	3	135584655	135691547	-1	protein_coding	KNOWN	NUCLEAR FACTOR NF KAPPA B P100 SUBUNIT DNA BINDING FACTOR KBF2 NUCLEAR FACTOR OF KAPPA LIGHT POLYPEPTIDE GENE ENHANCER IN B CELLS 2 [CONTAINS NUCLEAR FACTOR NF KAPPA B P52	nuclear factor of kappa light polypeptide gene enhancer in B cells 1, p105 [Source:MGI Symbol;Acc:MGI:97312]
ENSMUSG00000045314	WT	Inflamed	OK	4.30072	10.1351	1.23671	1.92606	5e-05	0.00114676	yes	Sowahb	78088	5	93041123	93045022	-1	protein_coding	KNOWN	ANKYRIN REPEAT DOMAIN CONTAINING SOWAHB ANKYRIN REPEAT DOMAIN CONTAINING 56 SOSONDOWAH HOMOLOG B	sosondowah ankyrin repeat domain family member B [Source:MGI Symbol;Acc:MGI:1925338]
ENSMUSG00000032718	WT	Inflamed	OK	2.06636	4.87166	1.23732	1.41644	0.003	0.0300169	yes	Mansc1	67729	6	134609207	134632488	-1	protein_coding	KNOWN	MANSC DOMAIN CONTAINING 1 PRECURSOR	MANSC domain containing 1 [Source:MGI Symbol;Acc:MGI:1914979]
ENSMUSG00000021114	WT	Inflamed	OK	6.90959	16.2932	1.2376	1.63855	0.0007	0.0100248	yes	Atp6v1d	73834	12	78842989	78861638	-1	protein_coding	KNOWN	V TYPE PROTON ATPASE SUBUNIT D V ATPASE SUBUNIT D VACUOLAR PROTON PUMP SUBUNIT D	ATPase, H+ transporting, lysosomal V1 subunit D [Source:MGI Symbol;Acc:MGI:1921084]
ENSMUSG00000020142	WT	Inflamed	OK	2.3424	5.52491	1.23796	1.68914	0.0005	0.00766598	yes	Slc1a4	55963	11	20302180	20332713	-1	protein_coding	KNOWN	NEUTRAL AMINO ACID TRANSPORTER B 0 ATB 0 SODIUM DEPENDENT NEUTRAL AMINO ACID TRANSPORTER TYPE 2 SOLUTE CARRIER FAMILY 1 MEMBER 5	solute carrier family 1 (glutamate/neutral amino acid transporter), member 4 [Source:MGI Symbol;Acc:MGI:2135601]
ENSMUSG00000036087	WT	Inflamed	OK	5.42458	12.8352	1.24252	1.58	0.0008	0.0110844	yes	Slain2	75991	5	72914304	72978829	1	protein_coding	KNOWN	SLAIN MOTIF CONTAINING	SLAIN motif family, member 2 [Source:MGI Symbol;Acc:MGI:1923241]
ENSMUSG00000042745	WT	Inflamed	OK	16.877	39.9579	1.24342	1.86498	0.00025	0.00441387	yes	Id1	15901	2	152736251	152737410	1	protein_coding	KNOWN	DNA BINDING INHIBITOR ID 1 INHIBITOR OF DNA BINDING 1 INHIBITOR OF DIFFERENTIATION 1	inhibitor of DNA binding 1 [Source:MGI Symbol;Acc:MGI:96396]
ENSMUSG00000015656	WT	Inflamed	OK	21.1525	50.1443	1.24526	1.26582	0.0043	0.0387	yes	Hspa8	15481	9	40800984	40805200	1	protein_coding	KNOWN	HEAT SHOCK KDA HEAT SHOCK 70 KDA	heat shock protein 8 [Source:MGI Symbol;Acc:MGI:105384]
ENSMUSG00000020828	WT	Inflamed	OK	3.80519	9.02134	1.24537	0.905328	0.00535	0.0453612	yes	Pld2	18806	11	70540064	70558110	1	protein_coding	KNOWN	UNKNOWN	phospholipase D2 [Source:MGI Symbol;Acc:MGI:892877]
ENSMUSG00000060680	WT	Inflamed	OK	20.4041	48.4159	1.24662	1.50218	0.00225	0.0243117	yes	Gm8894	NA	14	55420269	55420724	-1	processed_pseudogene	KNOWN		predicted gene 8894 [Source:MGI Symbol;Acc:MGI:3643084]
ENSMUSG00000032366	WT	Inflamed	OK	52.7567	125.188	1.24667	1.92605	5e-05	0.00114676	yes	Tpm1	22003	9	67022590	67049406	-1	protein_coding	KNOWN	TROPOMYOSIN ALPHA 1 CHAIN ALPHA TROPOMYOSIN TROPOMYOSIN 1	tropomyosin 1, alpha [Source:MGI Symbol;Acc:MGI:98809]
ENSMUSG00000023795	WT	Inflamed	OK	9.7428	23.1722	1.24999	1.75978	0.0004	0.00640704	yes	Pisd-ps2	NA	17	3076578	3084183	-1	transcribed_unprocessed_pseudogene	KNOWN		phosphatidylserine decarboxylase, pseudogene 2 [Source:MGI Symbol;Acc:MGI:3612472]
ENSMUSG00000090841	WT	Inflamed	OK	12.2619	29.168	1.2502	1.55265	0.00135	0.0165827	yes	Myl6	17904	10	128490860	128493875	-1	protein_coding	KNOWN	MYOSIN LIGHT CHAIN MYOSIN LIGHT CHAIN MYOSIN LIGHT CHAIN	myosin, light polypeptide 6, alkali, smooth muscle and non-muscle [Source:MGI Symbol;Acc:MGI:109318]
ENSMUSG00000020184	WT	Inflamed	OK	14.5997	34.7342	1.25042	1.48107	0.0005	0.00766598	yes	Mdm2	17246	10	117688888	117710758	-1	protein_coding	KNOWN	E3 UBIQUITIN LIGASE MDM2 EC_6.3.2.- DOUBLE MINUTE 2 P53 BINDING MDM2	transformed mouse 3T3 cell double minute 2 [Source:MGI Symbol;Acc:MGI:96952]
ENSMUSG00000032475	WT	Inflamed	OK	4.10304	9.76461	1.25087	1.41203	0.0022	0.0239096	yes	Nck1	17973	9	100492293	100546134	-1	protein_coding	KNOWN	CYTOPLASMIC NCK2 GROWTH FACTOR RECEPTOR BOUND 4 NCK ADAPTOR 2 NCK 2 SH2/SH3 ADAPTOR NCK BETA	non-catalytic region of tyrosine kinase adaptor protein 1 [Source:MGI Symbol;Acc:MGI:109601]
ENSMUSG00000037583	WT	Inflamed	OK	13.3807	31.872	1.25214	1.89823	0.0001	0.00207449	yes	Nr0b2	23957	4	133553376	133556536	1	protein_coding	KNOWN	NUCLEAR RECEPTOR SUBFAMILY 0 GROUP B MEMBER 2 ORPHAN NUCLEAR RECEPTOR SHP SMALL HETERODIMER PARTNER	nuclear receptor subfamily 0, group B, member 2 [Source:MGI Symbol;Acc:MGI:1346344]
ENSMUSG00000039347	WT	Inflamed	OK	3.03682	7.2412	1.25367	1.48197	0.00145	0.0174669	yes	Atp6v0e2	76252	6	48537615	48541801	1	protein_coding	KNOWN	V TYPE PROTON ATPASE SUBUNIT E 2 V ATPASE SUBUNIT E 2 VACUOLAR PROTON PUMP SUBUNIT E 2	ATPase, H+ transporting, lysosomal V0 subunit E2 [Source:MGI Symbol;Acc:MGI:1923502]
ENSMUSG00000057367	WT	Inflamed	OK	5.23602	12.4974	1.25509	1.99191	5e-05	0.00114676	yes	Birc2	11797	9	7818227	7837064	-1	protein_coding	KNOWN	BACULOVIRAL IAP REPEAT CONTAINING INHIBITOR OF APOPTOSIS IAP	baculoviral IAP repeat-containing 2 [Source:MGI Symbol;Acc:MGI:1197009]
ENSMUSG00000030521	WT	Inflamed	OK	4.46052	10.6528	1.25595	1.40403	0.0026	0.0269104	yes	Mphosph10	67973	7	64376541	64392236	-1	protein_coding	KNOWN	U3 SMALL NUCLEOLAR RIBONUCLEOPROTEIN MPP10 M PHASE PHOSPHOPROTEIN 10	M-phase phosphoprotein 10 (U3 small nucleolar ribonucleoprotein) [Source:MGI Symbol;Acc:MGI:1915223]
ENSMUSG00000070348	WT	Inflamed	OK	90.2494	215.569	1.25616	1.74398	5e-05	0.00114676	yes	Ccnd1	12443	7	144929931	144939869	-1	protein_coding	KNOWN	G1/S SPECIFIC CYCLIN	cyclin D1 [Source:MGI Symbol;Acc:MGI:88313]
ENSMUSG00000059552	WT	Inflamed	OK	5.65009	13.508	1.25747	1.19379	0.0039	0.0360838	yes	Trp53	22059	11	69580359	69591873	1	protein_coding	KNOWN	CELLULAR TUMOR ANTIGEN P53 TUMOR SUPPRESSOR P53	transformation related protein 53 [Source:MGI Symbol;Acc:MGI:98834]
ENSMUSG00000020902	WT	Inflamed	OK	2.59215	6.20131	1.25843	1.71972	0.0002	0.00371008	yes	Ntn1	18208	11	68209364	68400823	-1	protein_coding	KNOWN	NETRIN PRECURSOR	netrin 1 [Source:MGI Symbol;Acc:MGI:105088]
ENSMUSG00000005656	WT	Inflamed	OK	4.88516	11.6879	1.25853	1.71529	0.00065	0.00942906	yes	Snx6	72183	12	54746349	54795703	-1	protein_coding	KNOWN	SORTING NEXIN	sorting nexin 6 [Source:MGI Symbol;Acc:MGI:1919433]
ENSMUSG00000027882	WT	Inflamed	OK	6.93173	16.5859	1.25867	1.23994	0.00345	0.0330088	yes	Stxbp3	20912	3	108793176	108840526	-1	protein_coding	KNOWN	SYNTAXIN BINDING 1 UNC 18 HOMOLOG 1 UNC18 1 UNC 18 HOMOLOG A UNC 18A	syntaxin binding protein 3 [Source:MGI Symbol;Acc:MGI:107362]
ENSMUSG00000000957	WT	Inflamed	OK	15.0575	36.0615	1.25998	2.21153	5e-05	0.00114676	yes	Mmp14	17387	14	54431612	54441265	1	protein_coding	KNOWN	MATRIX METALLOPROTEINASE PRECURSOR MMP MEMBRANE TYPE MATRIX METALLOPROTEINASE MT MMP MEMBRANE TYPE MATRIX METALLOPROTEINASE MMP	matrix metallopeptidase 14 (membrane-inserted) [Source:MGI Symbol;Acc:MGI:101900]
ENSMUSG00000036752	WT	Inflamed	OK	16.9033	40.5186	1.26128	2.08055	5e-05	0.00114676	yes	Tubb4b	227613	2	25222160	25224702	-1	protein_coding	KNOWN	TUBULIN BETA CHAIN	tubulin, beta 4B class IVB [Source:MGI Symbol;Acc:MGI:1915472]
ENSMUSG00000070034	WT	Inflamed	OK	2.50004	5.99834	1.26261	0.845128	0.00405	0.0370643	yes	Sp110	109032	1	85576899	85598817	-1	protein_coding	KNOWN		Sp110 nuclear body protein [Source:MGI Symbol;Acc:MGI:1923364]
ENSMUSG00000037679	WT	Inflamed	OK	7.44345	17.892	1.26527	2.23422	5e-05	0.00114676	yes	Inf2	70435	12	112588784	112615556	1	protein_coding	KNOWN	INVERTED FORMIN 2	inverted formin, FH2 and WH2 domain containing [Source:MGI Symbol;Acc:MGI:1917685]
ENSMUSG00000020572	WT	Inflamed	OK	9.51456	22.8747	1.26555	1.77392	5e-05	0.00114676	yes	Nampt	59027	12	32820335	32853369	1	protein_coding	KNOWN	NICOTINAMIDE PHOSPHORIBOSYLTRANSFERASE NAMPRTASE NAMPT EC_2.4.2.12 PRE B CELL COLONY ENHANCING FACTOR 1 HOMOLOG PBEF VISFATIN	nicotinamide phosphoribosyltransferase [Source:MGI Symbol;Acc:MGI:1929865]
ENSMUSG00000015027	WT	Inflamed	OK	2.60468	6.26315	1.26578	1.53418	0.0008	0.0110844	yes	Galns	50917	8	122578238	122611487	-1	protein_coding	KNOWN	N ACETYLGALACTOSAMINE 6 SULFATASE PRECURSOR EC_3.1.6.4 CHONDROITINSULFATASE CHONDROITINASE GALACTOSE 6 SULFATE SULFATASE N ACETYLGALACTOSAMINE 6 SULFATE SULFATASE GALNAC6S SULFATASE	galactosamine (N-acetyl)-6-sulfate sulfatase [Source:MGI Symbol;Acc:MGI:1355303]
ENSMUSG00000021585	WT	Inflamed	OK	7.55859	18.1887	1.26685	2.07003	5e-05	0.00114676	yes	Cast	12380	13	74694286	74807921	-1	protein_coding	KNOWN	CALPASTATIN CALPAIN INHIBITOR	calpastatin [Source:MGI Symbol;Acc:MGI:1098236]
ENSMUSG00000034738	WT	Inflamed	OK	7.94996	19.1455	1.26799	1.44041	0.0016	0.0187571	yes	Nostrin	329416	2	69135800	69189330	1	protein_coding	KNOWN	NOSTRIN NITRIC OXIDE SYNTHASE TRAFFICKER ENOS TRAFFICKING INDUCER	nitric oxide synthase trafficker [Source:MGI Symbol;Acc:MGI:3606242]
ENSMUSG00000032478	WT	Inflamed	OK	13.2443	31.8972	1.26806	1.27312	0.00085	0.0116859	yes	Nme6	54369	9	109832749	109843116	1	protein_coding	KNOWN	NUCLEOSIDE DIPHOSPHATE KINASE 6 NDK 6 NDP KINASE 6 EC_2.7.4.6	NME/NM23 nucleoside diphosphate kinase 6 [Source:MGI Symbol;Acc:MGI:1861676]
ENSMUSG00000020486	WT	Inflamed	OK	7.72488	18.6112	1.26859	1.15468	0.0007	0.0100248	yes	Sept4	18952	11	87568903	87590539	1	protein_coding	KNOWN	SEPTIN	septin 4 [Source:MGI Symbol;Acc:MGI:1270156]
ENSMUSG00000024423	WT	Inflamed	OK	6.30378	15.1973	1.26952	2.10534	5e-05	0.00114676	yes	Impact	16210	18	12972252	12992948	1	protein_coding	KNOWN	IMPACT IMPRINTED AND ANCIENT GENE HOMOLOG	impact, RWD domain protein [Source:MGI Symbol;Acc:MGI:1098233]
ENSMUSG00000066621	WT	Inflamed	OK	4.62942	11.1643	1.26999	1.02733	0.00235	0.0251181	yes	Tecpr1	70381	5	144194442	144223615	-1	protein_coding	KNOWN	TECTONIN BETA PROPELLER REPEAT CONTAINING	tectonin beta-propeller repeat containing 1 [Source:MGI Symbol;Acc:MGI:1917631]
ENSMUSG00000030766	WT	Inflamed	OK	3.96348	9.5652	1.27103	1.85215	0.00015	0.00290083	yes	Arhgap17	70497	7	123279150	123369915	-1	protein_coding	KNOWN	RHO GTPASE ACTIVATING RHO TYPE GTPASE ACTIVATING RHOGAP INTERACTING WITH CIP4 HOMOLOGS RICH	Rho GTPase activating protein 17 [Source:MGI Symbol;Acc:MGI:1917747]
ENSMUSG00000031226	WT	Inflamed	OK	4.06757	9.82285	1.27197	1.47472	0.0015	0.0179027	yes	Pbdc1	67683	X	105079756	105117090	1	protein_coding	KNOWN	PBDC1 POLYSACCHARIDE BIOSYNTHESIS DOMAIN CONTAINING 1	polysaccharide biosynthesis domain containing 1 [Source:MGI Symbol;Acc:MGI:1914933]
ENSMUSG00000039501	WT	Inflamed	OK	10.3585	25.0261	1.27262	1.83079	0.00015	0.00290083	yes	Znfx1	98999	2	167035793	167063015	-1	protein_coding	KNOWN	NFX1 TYPE ZINC FINGER CONTAINING 1	zinc finger, NFX1-type containing 1 [Source:MGI Symbol;Acc:MGI:2138982]
ENSMUSG00000040997	WT	Inflamed	OK	8.70796	21.0451	1.27308	2.08058	5e-05	0.00114676	yes	Abhd4	105501	14	54254188	54270637	1	protein_coding	KNOWN	1 ACYLGLYCEROL 3 PHOSPHATE O ACYLTRANSFERASE ABHD5 EC_2.3.1.51 ABHYDROLASE DOMAIN CONTAINING 5	abhydrolase domain containing 4 [Source:MGI Symbol;Acc:MGI:1915938]
ENSMUSG00000031402	WT	Inflamed	OK	32.4707	78.4893	1.27336	1.07367	0.00555	0.0466341	yes	Mpp1	17524	X	75109733	75131016	-1	protein_coding	KNOWN	55 KDA ERYTHROCYTE MEMBRANE P55 MEMBRANE PROTEIN PALMITOYLATED 1	membrane protein, palmitoylated [Source:MGI Symbol;Acc:MGI:105941]
ENSMUSG00000002658	WT	Inflamed	OK	7.80995	18.8951	1.27463	1.8193	5e-05	0.00114676	yes	Gtf2f1	98053	17	57003405	57011288	-1	protein_coding	KNOWN	GENERAL TRANSCRIPTION FACTOR IIF SUBUNIT 1 TRANSCRIPTION INITIATION FACTOR IIF SUBUNIT ALPHA TFIIF ALPHA	general transcription factor IIF, polypeptide 1 [Source:MGI Symbol;Acc:MGI:1923848]
ENSMUSG00000022371	WT	Inflamed	OK	8.88422	21.5136	1.27593	2.04962	5e-05	0.00114676	yes	Col14a1	12818	15	55307750	55520803	1	protein_coding	KNOWN	COLLAGEN ALPHA 1 CHAIN	collagen, type XIV, alpha 1 [Source:MGI Symbol;Acc:MGI:1341272]
ENSMUSG00000006169	WT	Inflamed	OK	11.0995	26.9079	1.27754	2.16561	5e-05	0.00114676	yes	Clint1	216705	11	45852051	45910625	1	protein_coding	KNOWN	CLATHRIN INTERACTOR 1 ENTHOPROTIN EPSIN 4 EPSIN RELATED EPSINR	clathrin interactor 1 [Source:MGI Symbol;Acc:MGI:2144243]
ENSMUSG00000024498	WT	Inflamed	OK	4.15331	10.0728	1.27813	2.01115	5e-05	0.00114676	yes	Tcerg1	56070	18	42511510	42575551	1	protein_coding	KNOWN	TRANSCRIPTION ELONGATION REGULATOR 1 TATA BOX BINDING ASSOCIATED FACTOR 2S TRANSCRIPTION FACTOR CA150	transcription elongation regulator 1 (CA150) [Source:MGI Symbol;Acc:MGI:1926421]
ENSMUSG00000070544	WT	Inflamed	OK	31.8782	77.4006	1.27977	1.52783	0.00085	0.0116859	yes	Top1	21969	2	160645888	160722764	1	protein_coding	KNOWN	DNA TOPOISOMERASE 1 EC_5.99.1.2 DNA TOPOISOMERASE I	topoisomerase (DNA) I [Source:MGI Symbol;Acc:MGI:98788]
ENSMUSG00000032220	WT	Inflamed	OK	20.7466	50.4305	1.28142	1.07993	0.001	0.0132764	yes	Myo1e	71602	9	70207350	70400067	1	protein_coding	KNOWN	UNCONVENTIONAL MYOSIN IE UNCONVENTIONAL MYOSIN 1E	myosin IE [Source:MGI Symbol;Acc:MGI:106621]
ENSMUSG00000045679	WT	Inflamed	OK	2.53976	6.17546	1.28185	0.729445	0.00345	0.0330088	yes	Pqlc3	217430	12	16988648	17000408	-1	protein_coding	KNOWN		PQ loop repeat containing [Source:MGI Symbol;Acc:MGI:2444067]
ENSMUSG00000007872	WT	Inflamed	OK	70.6489	171.918	1.28298	1.59976	5e-05	0.00114676	yes	Id3	15903	4	136143497	136145755	1	protein_coding	KNOWN	DNA BINDING INHIBITOR ID 3 INHIBITOR OF DNA BINDING 3 INHIBITOR OF DIFFERENTIATION 3	inhibitor of DNA binding 3 [Source:MGI Symbol;Acc:MGI:96398]
ENSMUSG00000021392	WT	Inflamed	OK	2.16516	5.27328	1.28423	1.81242	0.0002	0.00371008	yes	Nol8	70930	13	49653350	49679015	1	protein_coding	KNOWN	NUCLEOLAR 8	nucleolar protein 8 [Source:MGI Symbol;Acc:MGI:1918180]
ENSMUSG00000024952	WT	Inflamed	OK	2.40706	5.87072	1.28626	1.71823	0.00025	0.00441387	yes	Rps6ka4	56613	19	6829085	6840601	-1	protein_coding	KNOWN	RIBOSOMAL S6 KINASE ALPHA S6K ALPHA EC_2.7.11.1.90 KDA RIBOSOMAL S6 KINASE NUCLEAR MITOGEN AND STRESS ACTIVATED KINASE KINASE	ribosomal protein S6 kinase, polypeptide 4 [Source:MGI Symbol;Acc:MGI:1930076]
ENSMUSG00000044037	WT	Inflamed	OK	8.30479	20.2726	1.28751	0.944069	0.0032	0.0314022	yes	Als2cl	235633	9	110879870	110900530	1	protein_coding	KNOWN		ALS2 C-terminal like [Source:MGI Symbol;Acc:MGI:2447532]
ENSMUSG00000090673	WT	Inflamed	OK	2.64302	6.45357	1.28791	1.78326	0.00035	0.00575398	yes	Gm340	NA	19	41582370	41586536	1	protein_coding	KNOWN	UNCHARACTERIZED	predicted gene 340 [Source:MGI Symbol;Acc:MGI:2685186]
ENSMUSG00000058126	WT	Inflamed	OK	5.69811	13.9212	1.28873	1.90481	0.0001	0.00207449	yes	Tpm3-rs7	NA	14	113314608	113316713	1	protein_coding	KNOWN	TROPOMYOSIN ALPHA 1 CHAIN ALPHA TROPOMYOSIN TROPOMYOSIN 1	tropomyosin 3, related sequence 7 [Source:MGI Symbol;Acc:MGI:99705]
ENSMUSG00000025497	WT	Inflamed	OK	23.1784	56.7627	1.29216	2.24877	5e-05	0.00114676	yes	Cdhr5	72040	7	141269085	141276786	-1	protein_coding	KNOWN	CADHERIN RELATED FAMILY MEMBER 5 PRECURSOR MU PROTOCADHERIN MUCIN AND CADHERIN	cadherin-related family member 5 [Source:MGI Symbol;Acc:MGI:1919290]
ENSMUSG00000055320	WT	Inflamed	OK	30.0827	73.7771	1.29424	1.29396	0.0033	0.0320472	yes	Tead1	21676	7	112679318	112906807	1	protein_coding	KNOWN	TRANSCRIPTIONAL ENHANCER FACTOR TEF TEA DOMAIN FAMILY MEMBER TEAD	TEA domain family member 1 [Source:MGI Symbol;Acc:MGI:101876]
ENSMUSG00000042292	WT	Inflamed	OK	17.5866	43.1342	1.29435	1.24954	0.00415	0.0377741	yes	Mkl1	223701	15	81012281	81190757	-1	protein_coding	KNOWN	MKL/MYOCARDIN MEGAKARYOBLASTIC LEUKEMIA MYOCARDIN RELATED TRANSCRIPTION FACTOR MRTF	MKL (megakaryoblastic leukemia)/myocardin-like 1 [Source:MGI Symbol;Acc:MGI:2384495]
ENSMUSG00000010067	WT	Inflamed	OK	7.96605	19.5389	1.29441	1.31067	0.00305	0.0303998	yes	Rassf1	56289	9	107551555	107562267	1	protein_coding	KNOWN	RAS ASSOCIATION DOMAIN CONTAINING 5 NEW RAS EFFECTOR 1	Ras association (RalGDS/AF-6) domain family member 1 [Source:MGI Symbol;Acc:MGI:1928386]
ENSMUSG00000001794	WT	Inflamed	OK	31.2683	76.733	1.29514	1.73159	0.0001	0.00207449	yes	Capns1	12336	7	30186942	30195164	-1	protein_coding	KNOWN	CALPAIN SUBUNIT CALCIUM ACTIVATED NEUTRAL PROTEINASE CANP CALPAIN SUBUNIT	calpain, small subunit 1 [Source:MGI Symbol;Acc:MGI:88266]
ENSMUSG00000042133	WT	Inflamed	OK	21.643	53.1128	1.29516	1.24053	0.0034	0.032679	yes	Ppig	228005	2	69722545	69754012	1	protein_coding	KNOWN		peptidyl-prolyl isomerase G (cyclophilin G) [Source:MGI Symbol;Acc:MGI:2445173]
ENSMUSG00000024513	WT	Inflamed	OK	19.084	46.8384	1.29533	1.33706	0.0031	0.0307253	yes	Mbd2	17191	18	70568189	70626131	1	protein_coding	KNOWN	METHYL CPG BINDING DOMAIN METHYL CPG BINDING	methyl-CpG binding domain protein 2 [Source:MGI Symbol;Acc:MGI:1333813]
ENSMUSG00000084289	WT	Inflamed	OK	80.7112	198.197	1.2961	2.17891	5e-05	0.00114676	yes	Gm6977	NA	X	90744546	90745062	-1	processed_pseudogene	KNOWN		predicted gene 6977 [Source:MGI Symbol;Acc:MGI:3647597]
ENSMUSG00000007777	WT	Inflamed	OK	4.87666	11.9923	1.29814	1.27798	0.00535	0.0453612	yes	0610009B22Rik	66050	11	51685386	51688874	-1	protein_coding	KNOWN	TRAFFICKING PARTICLE COMPLEX SUBUNIT 2	RIKEN cDNA 0610009B22 gene [Source:MGI Symbol;Acc:MGI:1913300]
ENSMUSG00000035673	WT	Inflamed	OK	5.61728	13.8169	1.29849	1.85933	5e-05	0.00114676	yes	Sbno2	216161	10	80057416	80102698	-1	protein_coding	KNOWN	STRAWBERRY NOTCH HOMOLOG	strawberry notch homolog 2 (Drosophila) [Source:MGI Symbol;Acc:MGI:2448490]
ENSMUSG00000019232	WT	Inflamed	OK	19.8278	48.7944	1.29919	2.15257	5e-05	0.00114676	yes	Etnppl	71760	3	130617448	130637521	1	protein_coding	KNOWN	ETHANOLAMINE PHOSPHATE PHOSPHO LYASE EC_4.2.3.2 ALANINE GLYOXYLATE AMINOTRANSFERASE 2 1	ethanolamine phosphate phospholyase [Source:MGI Symbol;Acc:MGI:1919010]
ENSMUSG00000029201	WT	Inflamed	OK	50.8322	125.115	1.29944	1.4168	0.0027	0.0276984	yes	Ugdh	22235	5	65413221	65435949	-1	protein_coding	KNOWN	UDP GLUCOSE 6 DEHYDROGENASE UDP GLC DEHYDROGENASE UDP GLCDH UDPGDH EC_1.1.1.22	UDP-glucose dehydrogenase [Source:MGI Symbol;Acc:MGI:1306785]
ENSMUSG00000035493	WT	Inflamed	OK	6.35647	15.6499	1.29985	2.05737	5e-05	0.00114676	yes	Tgfbi	21810	13	56609603	56639339	1	protein_coding	KNOWN	TRANSFORMING GROWTH FACTOR BETA INDUCED IG H3 PRECURSOR BETA IG H3 KERATO EPITHELIN RGD CONTAINING COLLAGEN ASSOCIATED RGD CAP	transforming growth factor, beta induced [Source:MGI Symbol;Acc:MGI:99959]
ENSMUSG00000020024	WT	Inflamed	OK	2.72528	6.71077	1.30007	1.72988	0.00025	0.00441387	yes	Cep83	77048	10	94688790	94790336	1	protein_coding	KNOWN	CENTROSOMAL OF 83 KDA CEP83 COILED COIL DOMAIN CONTAINING 41	centrosomal protein 83 [Source:MGI Symbol;Acc:MGI:1924298]
ENSMUSG00000055401	WT	Inflamed	OK	10.9451	26.9647	1.30078	1.43929	0.0006	0.00886804	yes	Fbxo6	50762	4	148145716	148152140	-1	protein_coding	KNOWN	F BOX ONLY 6 F BOX THAT RECOGNIZES SUGAR CHAINS 2	F-box protein 6 [Source:MGI Symbol;Acc:MGI:1354743]
ENSMUSG00000022122	WT	Inflamed	OK	5.33294	13.1544	1.30254	2.05555	5e-05	0.00114676	yes	Ednrb	13618	14	103814625	103844173	-1	protein_coding	KNOWN	ENDOTHELIN B RECEPTOR PRECURSOR ET B ET BR ENDOTHELIN RECEPTOR NON SELECTIVE TYPE	endothelin receptor type B [Source:MGI Symbol;Acc:MGI:102720]
ENSMUSG00000045211	WT	Inflamed	OK	1.9952	4.92572	1.3038	1.6958	0.00025	0.00441387	yes	Nudt18	213484	14	70577847	70582571	1	protein_coding	KNOWN	8 OXO DGDP PHOSPHATASE NUDT18 EC_3.6.1.58 2 HYDROXY DADP PHOSPHATASE 7 8 DIHYDRO 8 OXOGUANINE PHOSPHATASE MUTT HOMOLOG 3 NUCLEOSIDE DIPHOSPHATE LINKED MOIETY X MOTIF 18 NUDIX MOTIF 18	nudix (nucleoside diphosphate linked moiety X)-type motif 18 [Source:MGI Symbol;Acc:MGI:2385853]
ENSMUSG00000041645	WT	Inflamed	OK	7.15258	17.6733	1.30503	2.17317	5e-05	0.00114676	yes	Ddx24	27225	12	103407976	103425867	-1	protein_coding	KNOWN	ATP DEPENDENT RNA HELICASE DDX24 EC_3.6.4.13 DEAD BOX 24	DEAD (Asp-Glu-Ala-Asp) box polypeptide 24 [Source:MGI Symbol;Acc:MGI:1351337]
ENSMUSG00000014905	WT	Inflamed	OK	7.99803	19.7677	1.30543	1.98568	0.0001	0.00207449	yes	Dnajb9	27362	12	44205897	44210068	-1	protein_coding	KNOWN	DNAJ HOMOLOG SUBFAMILY B MEMBER 9 PRECURSOR ENDOPLASMIC RETICULUM DNA J DOMAIN CONTAINING 4 ER RESIDENT ERDJ4 ERDJ4	DnaJ (Hsp40) homolog, subfamily B, member 9 [Source:MGI Symbol;Acc:MGI:1351618]
ENSMUSG00000028057	WT	Inflamed	OK	5.48015	13.5476	1.30575	0.966506	0.00555	0.0466341	yes	Rit1	19769	3	88716838	88731049	1	protein_coding	KNOWN	GTP BINDING RIT1 RAS EXPRESSED IN MANY TISSUES RAS WITHOUT CAAX 1	Ras-like without CAAX 1 [Source:MGI Symbol;Acc:MGI:108053]
ENSMUSG00000028019	WT	Inflamed	OK	2.34376	5.79462	1.30589	1.4668	0.0022	0.0239096	yes	Pdgfc	54635	3	81036416	81214040	1	protein_coding	KNOWN	PLATELET DERIVED GROWTH FACTOR C PRECURSOR PDGF C SPINAL CORD DERIVED GROWTH FACTOR [CONTAINS PLATELET DERIVED GROWTH FACTOR C LATENT FORM PDGFC LATENT FORM ; PLATELET DERIVED GROWTH FACTOR C RECEPTOR BINDING FORM PDGFC RECEPTOR BINDING FORM ]	platelet-derived growth factor, C polypeptide [Source:MGI Symbol;Acc:MGI:1859631]
ENSMUSG00000037992	WT	Inflamed	OK	5.19961	12.8576	1.30615	1.03771	0.00135	0.0165827	yes	Rara	19401	11	98927818	98974942	1	protein_coding	KNOWN	RETINOIC ACID RECEPTOR RAR NUCLEAR RECEPTOR SUBFAMILY 1 GROUP B MEMBER	retinoic acid receptor, alpha [Source:MGI Symbol;Acc:MGI:97856]
ENSMUSG00000057346	WT	Inflamed	OK	17.478	43.2824	1.30824	2.21632	5e-05	0.00114676	yes	Apol9a	223672	15	77403789	77411080	-1	protein_coding	KNOWN	APOLIPOPROTEIN APOLIPOPROTEIN L APOL	apolipoprotein L 9a [Source:MGI Symbol;Acc:MGI:3606001]
ENSMUSG00000034917	WT	Inflamed	OK	5.42286	13.4335	1.30871	1.53915	0.00175	0.0200821	yes	Tjp3	27375	10	81273207	81291267	-1	protein_coding	KNOWN	TIGHT JUNCTION ZO TIGHT JUNCTION ZONA OCCLUDENS ZONULA OCCLUDENS	tight junction protein 3 [Source:MGI Symbol;Acc:MGI:1351650]
ENSMUSG00000015291	WT	Inflamed	OK	15.579	38.5998	1.30899	1.16627	0.0039	0.0360838	yes	Gdi1	14567	X	74304998	74311862	1	protein_coding	KNOWN	RAB GDP DISSOCIATION INHIBITOR ALPHA RAB GDI ALPHA GUANOSINE DIPHOSPHATE DISSOCIATION INHIBITOR 1 GDI 1	guanosine diphosphate (GDP) dissociation inhibitor 1 [Source:MGI Symbol;Acc:MGI:99846]
ENSMUSG00000026027	WT	Inflamed	OK	9.83443	24.3798	1.30978	1.34709	0.00375	0.0350427	yes	Stradb	227154	1	58973522	58995715	1	protein_coding	KNOWN		STE20-related kinase adaptor beta [Source:MGI Symbol;Acc:MGI:2144047]
ENSMUSG00000026958	WT	Inflamed	OK	15.3971	38.1753	1.30998	1.19368	0.0042	0.0380646	yes	Dpp7	83768	2	25352276	25356359	-1	protein_coding	KNOWN	LYSOSOMAL PRO X CARBOXYPEPTIDASE PRECURSOR EC_3.4.16.2 PROLINE CARBOXYPEPTIDASE PROLYLCARBOXYPEPTIDASE PRCP	dipeptidylpeptidase 7 [Source:MGI Symbol;Acc:MGI:1933213]
ENSMUSG00000027361	WT	Inflamed	OK	4.10972	10.1957	1.31084	0.830353	0.00495	0.0428767	yes	Gabpb1	14391	2	126627442	126676337	-1	protein_coding	KNOWN	GA BINDING SUBUNIT BETA 1 GABP SUBUNIT BETA 1 GABPB 1 GABP SUBUNIT BETA 2 GABPB 2	GA repeat binding protein, beta 1 [Source:MGI Symbol;Acc:MGI:95611]
ENSMUSG00000016495	WT	Inflamed	OK	9.2795	23.041	1.31208	1.29331	0.0016	0.0187571	yes	Plgrkt	67759	19	29348599	29367390	-1	protein_coding	KNOWN	PLASMINOGEN RECEPTOR KT PLG R KT	plasminogen receptor, C-terminal lysine transmembrane protein [Source:MGI Symbol;Acc:MGI:1915009]
ENSMUSG00000057561	WT	Inflamed	OK	14.272	35.4531	1.31272	2.09368	5e-05	0.00114676	yes	Eif1a	13664	18	46597704	46610225	1	protein_coding	KNOWN	EUKARYOTIC TRANSLATION INITIATION FACTOR 1A EIF 1A EUKARYOTIC TRANSLATION INITIATION FACTOR 4C EIF 4C	eukaryotic translation initiation factor 1A [Source:MGI Symbol;Acc:MGI:95298]
ENSMUSG00000079562	WT	Inflamed	OK	6.91549	17.2011	1.3146	2.03619	5e-05	0.00114676	yes	Maea	59003	5	33335509	33373296	1	protein_coding	KNOWN	MACROPHAGE ERYTHROBLAST ATTACHER	macrophage erythroblast attacher [Source:MGI Symbol;Acc:MGI:1891748]
ENSMUSG00000036769	WT	Inflamed	OK	6.12877	15.2621	1.31628	1.35732	0.0029	0.0292511	yes	Wdr44	72404	X	23693051	23806025	1	protein_coding	KNOWN	WD REPEAT CONTAINING 44 RABPHILIN 11	WD repeat domain 44 [Source:MGI Symbol;Acc:MGI:1919654]
ENSMUSG00000001157	WT	Inflamed	OK	5.01003	12.4959	1.31856	1.31911	0.00325	0.0317172	yes	Gmcl1	23885	6	86691768	86733383	-1	protein_coding	KNOWN	GERM CELL LESS 1	germ cell-less homolog 1 (Drosophila) [Source:MGI Symbol;Acc:MGI:1345156]
ENSMUSG00000021823	WT	Inflamed	OK	10.9594	27.3374	1.31871	1.74102	0.0002	0.00371008	yes	Vcl	22330	14	20929433	21033673	1	protein_coding	KNOWN	VINCULIN	vinculin [Source:MGI Symbol;Acc:MGI:98927]
ENSMUSG00000074305	WT	Inflamed	OK	5.1557	12.8635	1.31904	2.29345	5e-05	0.00114676	yes	Peak1	244895	9	56201126	56418067	-1	protein_coding	KNOWN	PSEUDOPODIUM ENRICHED ATYPICAL KINASE 1 EC_2.7.10.2 SUGEN KINASE 269 TYROSINE KINASE SGK269	pseudopodium-enriched atypical kinase 1 [Source:MGI Symbol;Acc:MGI:2442366]
ENSMUSG00000024180	WT	Inflamed	OK	4.18458	10.4896	1.32581	1.94986	5e-05	0.00114676	yes	Tmem8	60455	17	26113316	26123254	1	protein_coding	KNOWN	TRANSMEMBRANE 8A PRECURSOR M83 TRANSMEMBRANE 8	transmembrane protein 8 (five membrane-spanning domains) [Source:MGI Symbol;Acc:MGI:1926283]
ENSMUSG00000041278	WT	Inflamed	OK	7.38408	18.5371	1.32792	1.36021	0.00195	0.021776	yes	Ttc1	66827	11	43729512	43748008	-1	protein_coding	KNOWN	TETRATRICOPEPTIDE REPEAT 1 TPR REPEAT 1	tetratricopeptide repeat domain 1 [Source:MGI Symbol;Acc:MGI:1914077]
ENSMUSG00000017615	WT	Inflamed	OK	6.96477	17.49	1.32839	2.15682	5e-05	0.00114676	yes	Tnfaip1	21927	11	78522850	78536332	-1	protein_coding	KNOWN	BTB/POZ DOMAIN CONTAINING ADAPTER CUL3 MEDIATED RHOA DEGRADATION BTB/POZ DOMAIN CONTAINING	tumor necrosis factor, alpha-induced protein 1 (endothelial) [Source:MGI Symbol;Acc:MGI:104961]
ENSMUSG00000032392	WT	Inflamed	OK	7.31441	18.3749	1.32892	2.09545	5e-05	0.00114676	yes	Parp16	214424	9	65214690	65239219	1	protein_coding	KNOWN	MONO [ADP RIBOSE] POLYMERASE PARP16 {ECO: } EC_2.4.2.30 {ECO: ADP RIBOSYLTRANSFERASE DIPHTHERIA TOXIN 15 POLY [ADP RIBOSE] POLYMERASE 16 PARP 16	poly (ADP-ribose) polymerase family, member 16 [Source:MGI Symbol;Acc:MGI:2446133]
ENSMUSG00000024604	WT	Inflamed	OK	5.1217	12.884	1.33089	1.27958	0.0027	0.0276984	yes	Rbm22	66810	18	60560736	60572810	1	protein_coding	KNOWN	PRE SPLICING FACTOR RBM22 RNA BINDING MOTIF 22	RNA binding motif protein 22 [Source:MGI Symbol;Acc:MGI:1914060]
ENSMUSG00000025017	WT	Inflamed	OK	19.5941	49.3512	1.33267	2.20891	5e-05	0.00114676	yes	Pik3ap1	83490	19	41274218	41385070	-1	protein_coding	KNOWN	PHOSPHOINOSITIDE 3 KINASE ADAPTER 1 B CELL ADAPTER PHOSPHOINOSITIDE 3 KINASE B CELL PHOSPHOINOSITIDE 3 KINASE ADAPTER 1	phosphoinositide-3-kinase adaptor protein 1 [Source:MGI Symbol;Acc:MGI:1933177]
ENSMUSG00000046718	WT	Inflamed	OK	57.3789	144.902	1.33648	2.31674	5e-05	0.00114676	yes	Bst2	69550	8	71534264	71537437	-1	protein_coding	KNOWN	BONE MARROW STROMAL ANTIGEN 2 PRECURSOR BST 2 CD317 ANTIGEN	bone marrow stromal cell antigen 2 [Source:MGI Symbol;Acc:MGI:1916800]
ENSMUSG00000023805	WT	Inflamed	OK	4.5456	11.4855	1.33727	1.41844	0.0001	0.00207449	yes	Synj2	20975	17	5941280	6044290	1	protein_coding	KNOWN	SYNAPTOJANIN EC_3.1.3.36 SYNAPTIC INOSITOL 1 4 5 TRISPHOSPHATE 5 PHOSPHATASE	synaptojanin 2 [Source:MGI Symbol;Acc:MGI:1201671]
ENSMUSG00000004936	WT	Inflamed	OK	10.015	25.3072	1.33738	1.61879	0.00025	0.00441387	yes	Map2k1	26395	9	64185770	64253631	-1	protein_coding	KNOWN		mitogen-activated protein kinase kinase 1 [Source:MGI Symbol;Acc:MGI:1346866]
ENSMUSG00000037815	WT	Inflamed	OK	24.6075	62.2404	1.33875	2.3161	5e-05	0.00114676	yes	Ctnna1	12385	18	35118888	35254773	1	protein_coding	KNOWN	CATENIN ALPHA 2 ALPHA N CATENIN	catenin (cadherin associated protein), alpha 1 [Source:MGI Symbol;Acc:MGI:88274]
ENSMUSG00000037253	WT	Inflamed	OK	2.43582	6.16546	1.3398	1.87204	0.0003	0.00508083	yes	Mex3c	240396	18	73573044	73592575	1	protein_coding	KNOWN	RNA BINDING RING FINGER AND KH DOMAIN CONTAINING	mex3 homolog C (C. elegans) [Source:MGI Symbol;Acc:MGI:2652843]
ENSMUSG00000027968	WT	Inflamed	OK	2.09881	5.31708	1.34106	1.42592	0.00505	0.0435301	yes	Larp7	28036	3	127536714	127553349	-1	protein_coding	KNOWN	LA RELATED 7 LA RIBONUCLEOPROTEIN DOMAIN FAMILY MEMBER 7	La ribonucleoprotein domain family, member 7 [Source:MGI Symbol;Acc:MGI:107634]
ENSMUSG00000027951	WT	Inflamed	OK	6.81457	17.2691	1.3415	1.16012	0.00545	0.0460351	yes	Adar	56417	3	89715022	89753446	1	protein_coding	KNOWN	DOUBLE STRANDED RNA SPECIFIC ADENOSINE DEAMINASE DRADA EC_3.5.4.37	adenosine deaminase, RNA-specific [Source:MGI Symbol;Acc:MGI:1889575]
ENSMUSG00000004849	WT	Inflamed	OK	8.75615	22.2406	1.34483	1.40916	0.00065	0.00942906	yes	Ap1s1	11769	5	137034993	137046135	-1	protein_coding	KNOWN	AP 1 COMPLEX SUBUNIT SIGMA ADAPTOR COMPLEX AP 1 SUBUNIT SIGMA ADAPTOR RELATED COMPLEX 1 SUBUNIT SIGMA CLATHRIN ASSEMBLY COMPLEX 1 SIGMA SMALL CHAIN GOLGI ADAPTOR HA1/AP1 ADAPTIN SIGMA SUBUNIT SIGMA SUBUNIT OF AP 1 CLATHRIN SIGMA ADAPTIN ADAPTIN	adaptor protein complex AP-1, sigma 1 [Source:MGI Symbol;Acc:MGI:1098244]
ENSMUSG00000047617	WT	Inflamed	OK	35.4173	90.1645	1.3481	1.84955	5e-05	0.00114676	yes	BC029214	227622	2	25455141	25461094	-1	protein_coding	KNOWN	UNCHARACTERIZED	cDNA sequence BC029214 [Source:MGI Symbol;Acc:MGI:2442831]
ENSMUSG00000054277	WT	Inflamed	OK	3.56581	9.08291	1.34892	1.88834	0.0001	0.00207449	yes	Arfgap3	66251	15	83299740	83350247	-1	protein_coding	KNOWN	ADP RIBOSYLATION FACTOR GTPASE ACTIVATING 2 ARF GAP 2 ZINC FINGER 289	ADP-ribosylation factor GTPase activating protein 3 [Source:MGI Symbol;Acc:MGI:1913501]
ENSMUSG00000021270	WT	Inflamed	OK	75.4454	192.177	1.34893	1.63851	0.0006	0.00886804	yes	Hsp90aa1	15519	12	110690605	110702728	-1	protein_coding	KNOWN	HEAT SHOCK	heat shock protein 90, alpha (cytosolic), class A member 1 [Source:MGI Symbol;Acc:MGI:96250]
ENSMUSG00000004383	WT	Inflamed	OK	8.96096	22.8338	1.34945	2.29404	5e-05	0.00114676	yes	Large	16795	8	72814599	73353540	-1	protein_coding	KNOWN	GLYCOSYLTRANSFERASE LARGE2 EC_2.4.-.- GLYCOSYLTRANSFERASE 1B [INCLUDES XYLOSYLTRANSFERASE LARGE2 {ECO: } EC_2.4.2.- ; BETA 1 3 GLUCURONYLTRANSFERASE LARGE2 {ECO: } EC 2.4.1.- ]	like-glycosyltransferase [Source:MGI Symbol;Acc:MGI:1342270]
ENSMUSG00000032562	WT	Inflamed	OK	13.8264	35.2589	1.35056	2.22948	5e-05	0.00114676	yes	Gnai2	14678	9	107614125	107635367	-1	protein_coding	KNOWN	GUANINE NUCLEOTIDE BINDING SUBUNIT	guanine nucleotide binding protein (G protein), alpha inhibiting 2 [Source:MGI Symbol;Acc:MGI:95772]
ENSMUSG00000078853	WT	Inflamed	OK	12.1358	30.961	1.35119	2.18799	5e-05	0.00114676	yes	Igtp	16145	11	58199556	58207591	1	protein_coding	KNOWN	INTERFERON INDUCIBLE GTPASE 5 EC_3.6.5.- IMMUNITY RELATED GTPASE CINEMA 1	interferon gamma induced GTPase [Source:MGI Symbol;Acc:MGI:107729]
ENSMUSG00000029415	WT	Inflamed	OK	2.48111	6.33481	1.35232	2.0234	5e-05	0.00114676	yes	Sdad1	231452	5	92284010	92310479	-1	protein_coding	KNOWN	SDA1 HOMOLOG SDA1 DOMAIN CONTAINING 1	SDA1 domain containing 1 [Source:MGI Symbol;Acc:MGI:2140779]
ENSMUSG00000015461	WT	Inflamed	OK	5.80319	14.8241	1.35303	0.894662	0.00345	0.0330088	yes	Atf6b	12915	17	34647146	34655074	1	protein_coding	KNOWN	CYCLIC AMP DEPENDENT TRANSCRIPTION FACTOR ATF 6 BETA CAMP DEPENDENT TRANSCRIPTION FACTOR ATF 6 BETA ACTIVATING TRANSCRIPTION FACTOR 6 BETA ATF6 BETA CAMP RESPONSE ELEMENT BINDING RELATED CREB RP CAMP RESPONSIVE ELEMENT BINDING 1 [CONTAINS PROCESSED CYCLI	activating transcription factor 6 beta [Source:MGI Symbol;Acc:MGI:105121]
ENSMUSG00000020776	WT	Inflamed	OK	3.04357	7.7793	1.35387	0.948342	0.00275	0.028083	yes	Fbf1	217335	11	116142285	116168166	-1	protein_coding	KNOWN		Fas (TNFRSF6) binding factor 1 [Source:MGI Symbol;Acc:MGI:1922033]
ENSMUSG00000021814	WT	Inflamed	OK	12.1904	31.1749	1.35464	2.35623	5e-05	0.00114676	yes	Anxa7	11750	14	20455261	20480133	-1	protein_coding	KNOWN	ANNEXIN ANNEXIN ANNEXIN	annexin A7 [Source:MGI Symbol;Acc:MGI:88031]
ENSMUSG00000037997	WT	Inflamed	OK	4.57301	11.7312	1.35914	1.0651	0.00545	0.0460351	yes	Parp11	101187	6	127446840	127494261	1	protein_coding	KNOWN	POLY [ADP RIBOSE] POLYMERASE 11 PARP 11 EC_2.4.2.30 ADP RIBOSYLTRANSFERASE DIPHTHERIA TOXIN 11 ARTD11	poly (ADP-ribose) polymerase family, member 11 [Source:MGI Symbol;Acc:MGI:2141505]
ENSMUSG00000038366	WT	Inflamed	OK	48.7166	125.28	1.36267	1.11585	0.0017	0.0195951	yes	Lasp1	16796	11	97799000	97838764	1	protein_coding	KNOWN	UNKNOWN	LIM and SH3 protein 1 [Source:MGI Symbol;Acc:MGI:109656]
ENSMUSG00000008475	WT	Inflamed	OK	13.4049	34.4824	1.3631	1.88839	5e-05	0.00114676	yes	Arpc5	67771	1	152766542	152775597	1	protein_coding	KNOWN	UNKNOWN	actin related protein 2/3 complex, subunit 5 [Source:MGI Symbol;Acc:MGI:1915021]
ENSMUSG00000033589	WT	Inflamed	OK	3.11648	8.02179	1.36401	1.46136	0.0031	0.0307253	yes	Reep4	72549	14	70545251	70548933	1	protein_coding	KNOWN	RECEPTOR EXPRESSION ENHANCING	receptor accessory protein 4 [Source:MGI Symbol;Acc:MGI:1919799]
ENSMUSG00000023272	WT	Inflamed	OK	15.1089	38.9223	1.3652	2.08834	5e-05	0.00114676	yes	Creld2	76737	15	88819646	88826681	1	protein_coding	KNOWN	CYSTEINE RICH WITH EGF DOMAIN PRECURSOR	cysteine-rich with EGF-like domains 2 [Source:MGI Symbol;Acc:MGI:1923987]
ENSMUSG00000029084	WT	Inflamed	OK	6.16512	15.883	1.36528	2.14314	5e-05	0.00114676	yes	Cd38	12494	5	43868553	43912375	1	protein_coding	KNOWN	ADP RIBOSYL CYCLASE/CYCLIC ADP RIBOSE HYDROLASE 1 EC_3.2.2.6 2' PHOSPHO ADP RIBOSYL CYCLASE 2' PHOSPHO ADP RIBOSYL CYCLASE/2' PHOSPHO CYCLIC ADP RIBOSE TRANSFERASE EC_2.4.99.- 20 2' PHOSPHO CYCLIC ADP RIBOSE TRANSFERASE ADP RIBOSYL CYCLASE 1 ADPRC 1 CYCLI	CD38 antigen [Source:MGI Symbol;Acc:MGI:107474]
ENSMUSG00000000385	WT	Inflamed	OK	2.34129	6.03236	1.36542	1.7788	0.0003	0.00508083	yes	Tmprss2	50528	16	97564684	97611195	-1	protein_coding	KNOWN	TRANSMEMBRANE PROTEASE SERINE EC_3.4.21.-	transmembrane protease, serine 2 [Source:MGI Symbol;Acc:MGI:1354381]
ENSMUSG00000026222	WT	Inflamed	OK	6.62297	17.0932	1.36787	0.987886	0.0035	0.0333734	yes	Sp100	20684	1	85649988	85709998	1	protein_coding	KNOWN		nuclear antigen Sp100 [Source:MGI Symbol;Acc:MGI:109561]
ENSMUSG00000068876	WT	Inflamed	OK	10.1651	26.2414	1.36822	1.85731	0.00015	0.00290083	yes	Cgn	70737	3	94760069	94786492	-1	protein_coding	KNOWN	CINGULIN	cingulin [Source:MGI Symbol;Acc:MGI:1927237]
ENSMUSG00000019978	WT	Inflamed	OK	5.92976	15.3147	1.36887	2.08238	5e-05	0.00114676	yes	Epb4.1l2	13822	10	25359798	25523519	1	protein_coding	KNOWN	UNKNOWN	erythrocyte protein band 4.1 like 2 [Source:MGI Symbol;Acc:MGI:103009]
ENSMUSG00000020806	WT	Inflamed	OK	3.94714	10.208	1.37083	1.64494	0.0002	0.00371008	yes	Rhbdf2	217344	11	116598165	116627019	-1	protein_coding	KNOWN	INACTIVE RHOMBOID 1 IRHOM1 RHOMBOID FAMILY MEMBER 1	rhomboid 5 homolog 2 (Drosophila) [Source:MGI Symbol;Acc:MGI:2442473]
ENSMUSG00000040943	WT	Inflamed	OK	4.60717	11.9222	1.37169	2.43369	5e-05	0.00114676	yes	Tet2	214133	3	133463679	133545139	-1	protein_coding	KNOWN	METHYLCYTOSINE DIOXYGENASE EC_1.14.11.- N2	tet methylcytosine dioxygenase 2 [Source:MGI Symbol;Acc:MGI:2443298]
ENSMUSG00000005103	WT	Inflamed	OK	11.4128	29.5449	1.37225	2.40824	5e-05	0.00114676	yes	Wdr1	22388	5	38526813	38563221	-1	protein_coding	KNOWN	WD REPEAT CONTAINING 1 ACTIN INTERACTING 1	WD repeat domain 1 [Source:MGI Symbol;Acc:MGI:1337100]
ENSMUSG00000023952	WT	Inflamed	OK	26.3748	68.3578	1.37395	1.56098	0.0004	0.00640704	yes	Gtpbp2	56055	17	46161032	46169370	1	protein_coding	KNOWN	UNKNOWN	GTP binding protein 2 [Source:MGI Symbol;Acc:MGI:1860138]
ENSMUSG00000039841	WT	Inflamed	OK	3.52284	9.13237	1.37425	1.52629	0.00025	0.00441387	yes	Zfp800	627049	6	28239927	28398005	-1	protein_coding	KNOWN	ZINC FINGER 800	zinc finger protein 800 [Source:MGI Symbol;Acc:MGI:1889334]
ENSMUSG00000053870	WT	Inflamed	OK	1.96568	5.10443	1.37672	1.72466	0.0005	0.00766598	yes	Fpgt	75540	3	155084918	155093403	-1	protein_coding	KNOWN	FUCOSE 1 PHOSPHATE GUANYLYLTRANSFERASE EC_2.7.7.30 GDP L FUCOSE DIPHOSPHORYLASE GDP L FUCOSE PYROPHOSPHORYLASE	fucose-1-phosphate guanylyltransferase [Source:MGI Symbol;Acc:MGI:1922790]
ENSMUSG00000018848	WT	Inflamed	OK	10.9735	28.5083	1.37736	1.52233	0.00075	0.0105877	yes	Rars	104458	11	35808381	35834506	-1	protein_coding	KNOWN	ARGININE TRNA LIGASE CYTOPLASMIC EC_6.1.1.19 ARGINYL TRNA SYNTHETASE ARGRS	arginyl-tRNA synthetase [Source:MGI Symbol;Acc:MGI:1914297]
ENSMUSG00000020444	WT	Inflamed	OK	9.70296	25.2111	1.37756	1.12221	0.0018	0.0205508	yes	Guk1	14923	11	59183875	59192212	-1	protein_coding	KNOWN	GUANYLATE KINASE EC_2.7.4.8 GMP KINASE	guanylate kinase 1 [Source:MGI Symbol;Acc:MGI:95871]
ENSMUSG00000075706	WT	Inflamed	OK	152.866	398.004	1.38051	1.99691	0.0001	0.00207449	yes	Gpx4	625249	10	80047166	80056439	1	protein_coding	KNOWN		glutathione peroxidase 4 [Source:MGI Symbol;Acc:MGI:104767]
ENSMUSG00000036099	WT	Inflamed	OK	8.81109	22.9492	1.38105	1.10876	0.00315	0.0310019	yes	Vezt	215008	10	93939165	94035817	-1	protein_coding	KNOWN	VEZATIN	vezatin, adherens junctions transmembrane protein [Source:MGI Symbol;Acc:MGI:2143698]
ENSMUSG00000028373	WT	Inflamed	OK	3.49061	9.11437	1.38466	1.93042	5e-05	0.00114676	yes	Astn2	56079	4	65380803	66404611	-1	protein_coding	KNOWN	ASTROTACTIN PRECURSOR	astrotactin 2 [Source:MGI Symbol;Acc:MGI:1889277]
ENSMUSG00000026348	WT	Inflamed	OK	10.818	28.315	1.38812	2.27435	5e-05	0.00114676	yes	Acmsd	266645	1	127729413	127767978	1	protein_coding	KNOWN	2 AMINO 3 CARBOXYMUCONATE 6 SEMIALDEHYDE DECARBOXYLASE EC_4.1.1.45 PICOLINATE CARBOXYLASE	amino carboxymuconate semialdehyde decarboxylase [Source:MGI Symbol;Acc:MGI:2386323]
ENSMUSG00000033307	WT	Inflamed	OK	14.8974	39.0074	1.38868	1.69178	0.00065	0.00942906	yes	Mif	17319	10	75859353	75860250	-1	protein_coding	KNOWN	MACROPHAGE MIGRATION INHIBITORY FACTOR MIF EC_5.3.2.1 L DOPACHROME ISOMERASE L DOPACHROME TAUTOMERASE EC_5.3.3.- 12 PHENYLPYRUVATE TAUTOMERASE	macrophage migration inhibitory factor [Source:MGI Symbol;Acc:MGI:96982]
ENSMUSG00000030302	WT	Inflamed	OK	3.6843	9.66332	1.39113	1.54479	5e-05	0.00114676	yes	Atp2b2	11941	6	113743831	114042613	-1	protein_coding	KNOWN	PLASMA MEMBRANE CALCIUM TRANSPORTING ATPASE EC_3.6.3.8 PLASMA MEMBRANE CALCIUM ATPASE PLASMA MEMBRANE CALCIUM PUMP	ATPase, Ca++ transporting, plasma membrane 2 [Source:MGI Symbol;Acc:MGI:105368]
ENSMUSG00000020865	WT	Inflamed	OK	29.3125	77.0268	1.39384	1.61278	5e-05	0.00114676	yes	Abcc3	76408	11	94343295	94392997	-1	protein_coding	KNOWN	MULTIDRUG RESISTANCE ASSOCIATED 1 ATP BINDING CASSETTE SUB FAMILY C MEMBER 1 LEUKOTRIENE C 4 TRANSPORTER LTC4 TRANSPORTER	ATP-binding cassette, sub-family C (CFTR/MRP), member 3 [Source:MGI Symbol;Acc:MGI:1923658]
ENSMUSG00000020717	WT	Inflamed	OK	3.67097	9.66183	1.39614	1.17077	0.0028	0.0284985	yes	Pecam1	18613	11	106654217	106750628	-1	protein_coding	KNOWN	PLATELET ENDOTHELIAL CELL ADHESION MOLECULE PRECURSOR PECAM 1 CD31 ANTIGEN	platelet/endothelial cell adhesion molecule 1 [Source:MGI Symbol;Acc:MGI:97537]
ENSMUSG00000028864	WT	Inflamed	OK	3.20897	8.44822	1.39654	1.93386	0.00015	0.00290083	yes	Hgf	15234	5	16553495	16620152	1	protein_coding	KNOWN		hepatocyte growth factor [Source:MGI Symbol;Acc:MGI:96079]
ENSMUSG00000020315	WT	Inflamed	OK	22.0362	58.0586	1.39763	1.73813	5e-05	0.00114676	yes	Sptbn1	20742	11	30099395	30268175	-1	protein_coding	KNOWN	SPECTRIN BETA CHAIN ERYTHROCYTIC BETA SPECTRIN	spectrin beta, non-erythrocytic 1 [Source:MGI Symbol;Acc:MGI:98388]
ENSMUSG00000026578	WT	Inflamed	OK	2.07862	5.49183	1.40166	1.51279	0.0027	0.0276984	yes	Ccdc181	74895	1	164275585	164287847	1	protein_coding	KNOWN	COILED COIL DOMAIN CONTAINING 181	coiled-coil domain containing 181 [Source:MGI Symbol;Acc:MGI:1922145]
ENSMUSG00000026020	WT	Inflamed	OK	6.92619	18.2998	1.40169	2.24771	5e-05	0.00114676	yes	Nop58	55989	1	59684971	59719044	1	protein_coding	KNOWN		NOP58 ribonucleoprotein [Source:MGI Symbol;Acc:MGI:1933184]
ENSMUSG00000036057	WT	Inflamed	OK	2.61389	6.91762	1.40408	2.15719	5e-05	0.00114676	yes	Ptpn23	104831	9	110385082	110408213	-1	protein_coding	KNOWN	TYROSINE PHOSPHATASE NON RECEPTOR TYPE 23 EC_3.1.3.48 HIS DOMAIN CONTAINING TYROSINE PHOSPHATASE HD PTP TYROSINE PHOSPHATASE TD14 PTP TD14	protein tyrosine phosphatase, non-receptor type 23 [Source:MGI Symbol;Acc:MGI:2144837]
ENSMUSG00000040505	WT	Inflamed	OK	26.8518	71.0646	1.40412	1.5669	0.0017	0.0195951	yes	Abcg5	27409	17	84658234	84683011	-1	protein_coding	KNOWN	ATP BINDING CASSETTE SUB FAMILY G MEMBER STEROLIN	ATP-binding cassette, sub-family G (WHITE), member 5 [Source:MGI Symbol;Acc:MGI:1351659]
ENSMUSG00000040170	WT	Inflamed	OK	8.7317	23.122	1.40493	1.38863	0.0022	0.0239096	yes	Fmo2	55990	1	162874317	162898726	-1	protein_coding	KNOWN	DIMETHYLANILINE MONOOXYGENASE [N OXIDE FORMING] EC_1.14.13.8 DIMETHYLANILINE OXIDASE FLAVIN CONTAINING MONOOXYGENASE FMO	flavin containing monooxygenase 2 [Source:MGI Symbol;Acc:MGI:1916776]
ENSMUSG00000022263	WT	Inflamed	OK	4.80514	12.7425	1.407	2.33814	5e-05	0.00114676	yes	Trio	223435	15	27730652	28025848	-1	protein_coding	KNOWN	EC_2.7.11.1	triple functional domain (PTPRF interacting) [Source:MGI Symbol;Acc:MGI:1927230]
ENSMUSG00000005204	WT	Inflamed	OK	16.8738	44.8194	1.40934	1.34363	0.00285	0.0288939	yes	Senp3	80886	11	69673115	69682084	-1	protein_coding	KNOWN	SENTRIN SPECIFIC PROTEASE 3 EC_3.4.22.68 SUMO 1 SPECIFIC PROTEASE 3 SENTRIN/SUMO SPECIFIC PROTEASE SENP3	SUMO/sentrin specific peptidase 3 [Source:MGI Symbol;Acc:MGI:2158736]
ENSMUSG00000034993	WT	Inflamed	OK	5.81268	15.4539	1.41069	1.96291	5e-05	0.00114676	yes	Vat1	26949	11	101458745	101466230	-1	protein_coding	KNOWN	SYNAPTIC VESICLE MEMBRANE VAT 1 EC 1	vesicle amine transport protein 1 homolog (T californica) [Source:MGI Symbol;Acc:MGI:1349450]
ENSMUSG00000028059	WT	Inflamed	OK	4.56779	12.1645	1.41311	0.633224	0.0003	0.00508083	yes	Arhgef2	16800	3	88607454	88648052	1	protein_coding	KNOWN		rho/rac guanine nucleotide exchange factor (GEF) 2 [Source:MGI Symbol;Acc:MGI:103264]
ENSMUSG00000039115	WT	Inflamed	OK	22.4108	59.7136	1.41386	1.45977	0.00205	0.0226152	yes	Itga9	104099	9	118606690	118901003	1	protein_coding	KNOWN	INTEGRIN ALPHA 4 PRECURSOR CD49 ANTIGEN FAMILY MEMBER D INTEGRIN ALPHA IV VLA 4 SUBUNIT ALPHA CD49D ANTIGEN	integrin alpha 9 [Source:MGI Symbol;Acc:MGI:104756]
ENSMUSG00000044350	WT	Inflamed	OK	6.57851	17.5426	1.41503	1.68829	0.0005	0.00766598	yes	Lacc1	210808	14	77024200	77036904	-1	protein_coding	KNOWN	LACCASE DOMAIN CONTAINING 1	laccase (multicopper oxidoreductase) domain containing 1 [Source:MGI Symbol;Acc:MGI:2445077]
ENSMUSG00000018593	WT	Inflamed	OK	48.9472	130.612	1.41599	1.63552	0.00025	0.00441387	yes	Sparc	20692	11	55394500	55420080	-1	protein_coding	KNOWN	SPARC PRECURSOR BASEMENT MEMBRANE 40 BM 40 OSTEONECTIN ON SECRETED ACIDIC AND RICH IN CYSTEINE	secreted acidic cysteine rich glycoprotein [Source:MGI Symbol;Acc:MGI:98373]
ENSMUSG00000042121	WT	Inflamed	OK	4.54333	12.1442	1.41844	0.95663	0.00105	0.0138149	yes	Ssh1	231637	5	113937094	113993894	-1	protein_coding	KNOWN	PHOSPHATASE SLINGSHOT HOMOLOG EC_3.1.3.16 EC_3.1.3.- 48 SSH SSH	slingshot homolog 1 (Drosophila) [Source:MGI Symbol;Acc:MGI:2686240]
ENSMUSG00000042354	WT	Inflamed	OK	7.66857	20.5223	1.42016	1.58551	0.00315	0.0310019	yes	Gnl3	30877	14	31012434	31019089	-1	protein_coding	KNOWN	GUANINE NUCLEOTIDE BINDING 3	guanine nucleotide binding protein-like 3 (nucleolar) [Source:MGI Symbol;Acc:MGI:1353651]
ENSMUSG00000038205	WT	Inflamed	OK	1.99059	5.33118	1.42126	1.71656	5e-05	0.00114676	yes	Prkab2	108097	3	97658193	97673812	1	protein_coding	KNOWN	5' AMP ACTIVATED KINASE SUBUNIT BETA 1 AMPK SUBUNIT BETA 1 AMPKB	protein kinase, AMP-activated, beta 2 non-catalytic subunit [Source:MGI Symbol;Acc:MGI:1336185]
ENSMUSG00000048960	WT	Inflamed	OK	2.61785	7.02756	1.42464	2.46653	5e-05	0.00114676	yes	Prex2	109294	1	10993465	11303681	1	protein_coding	KNOWN	PHOSPHATIDYLINOSITOL 3 4 5 TRISPHOSPHATE DEPENDENT RAC EXCHANGER 2 P REX2 PTDINS 3 4 5 DEPENDENT RAC EXCHANGER 2 DEP DOMAIN CONTAINING 2	phosphatidylinositol-3,4,5-trisphosphate-dependent Rac exchange factor 2 [Source:MGI Symbol;Acc:MGI:1923385]
ENSMUSG00000015290	WT	Inflamed	OK	7.59536	20.4242	1.42709	1.11073	0.00475	0.041637	yes	Ubl4a	27643	X	74365718	74373218	-1	protein_coding	KNOWN	UBIQUITIN 4A	ubiquitin-like 4A [Source:MGI Symbol;Acc:MGI:95049]
ENSMUSG00000038507	WT	Inflamed	OK	6.85837	18.4447	1.42727	1.92678	0.0001	0.00207449	yes	Parp12	243771	6	39086410	39118349	-1	protein_coding	KNOWN	POLY [ADP RIBOSE] POLYMERASE 12 PARP 12 EC_2.4.2.30 ADP RIBOSYLTRANSFERASE DIPHTHERIA TOXIN 12 ARTD12 ZINC FINGER CCCH DOMAIN CONTAINING 1	poly (ADP-ribose) polymerase family, member 12 [Source:MGI Symbol;Acc:MGI:2143990]
ENSMUSG00000012428	WT	Inflamed	OK	28.4075	76.4538	1.42831	2.48723	5e-05	0.00114676	yes	Steap4	117167	5	7960457	7982213	1	protein_coding	KNOWN	METALLOREDUCTASE EC_1.16.1.- SIX TRANSMEMBRANE EPITHELIAL ANTIGEN OF PROSTATE	STEAP family member 4 [Source:MGI Symbol;Acc:MGI:1923560]
ENSMUSG00000053175	WT	Inflamed	OK	13.6613	36.8122	1.43008	1.41353	0.00215	0.0234951	yes	Bcl3	12051	7	19808462	19822770	-1	protein_coding	KNOWN	CARCINOEMBRYONIC ANTIGEN RELATED CELL ADHESION MOLECULE 16 PRECURSOR	B cell leukemia/lymphoma 3 [Source:MGI Symbol;Acc:MGI:88140]
ENSMUSG00000001098	WT	Inflamed	OK	3.17957	8.57065	1.43057	1.04922	0.00225	0.0243117	yes	Kctd10	330171	5	114363567	114380508	-1	protein_coding	KNOWN	BTB/POZ DOMAIN CONTAINING ADAPTER CUL3 MEDIATED RHOA DEGRADATION BTB/POZ DOMAIN CONTAINING	potassium channel tetramerisation domain containing 10 [Source:MGI Symbol;Acc:MGI:2141207]
ENSMUSG00000034274	WT	Inflamed	OK	4.74637	12.7946	1.43064	1.27451	0.0004	0.00640704	yes	Thoc5	107829	11	4895320	4928867	1	protein_coding	KNOWN	THO COMPLEX SUBUNIT 5 HOMOLOG	THO complex 5 [Source:MGI Symbol;Acc:MGI:1351333]
ENSMUSG00000017176	WT	Inflamed	OK	6.69214	18.0638	1.43256	1.00257	0.00535	0.0453612	yes	Nt5c3b	68106	11	100422321	100441808	-1	protein_coding	KNOWN	7 METHYLGUANOSINE PHOSPHATE SPECIFIC 5' NUCLEOTIDASE 7 METHYLGUANOSINE NUCLEOTIDASE EC_3.1.3.91 CYTOSOLIC 5' NUCLEOTIDASE 3B CYTOSOLIC 5' NUCLEOTIDASE III CN III EC_3.1.3.- 5 N 7 METHYLGUANYLATE 5' PHOSPHATASE	5'-nucleotidase, cytosolic IIIB [Source:MGI Symbol;Acc:MGI:1915356]
ENSMUSG00000002944	WT	Inflamed	OK	15.0763	40.7534	1.43463	2.3943	5e-05	0.00114676	yes	Cd36	12491	5	17781690	17888801	-1	protein_coding	KNOWN	PLATELET GLYCOPROTEIN 4 GLYCOPROTEIN IIIB GPIIIB PAS IV PAS 4 PLATELET GLYCOPROTEIN IV GPIV CD36 ANTIGEN	CD36 antigen [Source:MGI Symbol;Acc:MGI:107899]
ENSMUSG00000052837	WT	Inflamed	OK	8.95672	24.2473	1.43678	2.13703	5e-05	0.00114676	yes	Junb	16477	8	84976909	84978748	-1	protein_coding	KNOWN	TRANSCRIPTION FACTOR AP 1 PROTO ONCOGENE C JUN	jun B proto-oncogene [Source:MGI Symbol;Acc:MGI:96647]
ENSMUSG00000028796	WT	Inflamed	OK	6.77106	18.3449	1.43792	1.4398	0.0001	0.00207449	yes	Phc2	54383	4	128654702	128752881	1	protein_coding	KNOWN	POLYHOMEOTIC EARLY DEVELOPMENT REGULATORY	polyhomeotic-like 2 (Drosophila) [Source:MGI Symbol;Acc:MGI:1860454]
ENSMUSG00000063558	WT	Inflamed	OK	13.8088	37.4213	1.43828	2.29855	5e-05	0.00114676	yes	Aox1	11761	1	58029931	58106413	1	protein_coding	KNOWN	ALDEHYDE OXIDASE EC_1.2.3.1 AZAHETEROCYCLE HYDROXYLASE EC_1.17.3.-	aldehyde oxidase 1 [Source:MGI Symbol;Acc:MGI:88035]
ENSMUSG00000000184	WT	Inflamed	OK	3.3219	9.01255	1.43993	2.36366	5e-05	0.00114676	yes	Ccnd2	12444	6	127125162	127152193	-1	protein_coding	KNOWN	G1/S SPECIFIC CYCLIN	cyclin D2 [Source:MGI Symbol;Acc:MGI:88314]
ENSMUSG00000073489	WT	Inflamed	OK	2.19205	5.96041	1.44313	1.64841	0.0004	0.00640704	yes	Ifi204	15951	1	173747293	173766943	-1	protein_coding	KNOWN	INTERFERON IFI INTERFERON INDUCIBLE	interferon activated gene 204 [Source:MGI Symbol;Acc:MGI:96429]
ENSMUSG00000040857	WT	Inflamed	OK	5.40801	14.755	1.44804	1.30048	0.0031	0.0307253	yes	Erf	13875	7	25242561	25250761	-1	protein_coding	KNOWN	ETS TRANSLOCATION VARIANT 3	Ets2 repressor factor [Source:MGI Symbol;Acc:MGI:109637]
ENSMUSG00000076523	WT	Inflamed	OK	48.8992	133.46	1.44852	1.81249	0.0002	0.00371008	yes	Igkv15-103	NA	6	68437440	68437925	1	IG_V_gene	KNOWN	IG KAPPA CHAIN V REGION	immunoglobulin kappa chain variable 15-103 [Source:MGI Symbol;Acc:MGI:96513]
ENSMUSG00000060216	WT	Inflamed	OK	8.59247	23.4525	1.4486	1.27864	0.0004	0.00640704	yes	Arrb2	216869	11	70432635	70440828	1	protein_coding	KNOWN		arrestin, beta 2 [Source:MGI Symbol;Acc:MGI:99474]
ENSMUSG00000021636	WT	Inflamed	OK	3.29225	8.99988	1.45083	1.7269	0.0001	0.00207449	yes	Marveld2	218518	13	100595957	100616971	-1	protein_coding	KNOWN	MARVEL DOMAIN CONTAINING 2	MARVEL (membrane-associating) domain containing 2 [Source:MGI Symbol;Acc:MGI:2446166]
ENSMUSG00000029135	WT	Inflamed	OK	1.73521	4.75459	1.45421	2.12774	5e-05	0.00114676	yes	Fosl2	14284	5	32135801	32157842	1	protein_coding	KNOWN	FOS RELATED ANTIGEN 2 FRA 2	fos-like antigen 2 [Source:MGI Symbol;Acc:MGI:102858]
ENSMUSG00000035049	WT	Inflamed	OK	1.77906	4.87993	1.45574	1.96873	5e-05	0.00114676	yes	Rrp12	107094	19	41862852	41896153	-1	protein_coding	KNOWN	RRP12	ribosomal RNA processing 12 homolog (S. cerevisiae) [Source:MGI Symbol;Acc:MGI:2147437]
ENSMUSG00000006445	WT	Inflamed	OK	8.62024	23.6879	1.45835	1.25688	0.00575	0.0478253	yes	Epha2	13836	4	141301240	141329384	1	protein_coding	KNOWN	EPHRIN TYPE A RECEPTOR PRECURSOR EC_2.7.10.1 KINASE	Eph receptor A2 [Source:MGI Symbol;Acc:MGI:95278]
ENSMUSG00000018965	WT	Inflamed	OK	12.1466	33.4452	1.46125	1.2554	0.0047	0.041317	yes	Ywhah	22629	5	33018816	33027966	1	protein_coding	KNOWN	UNKNOWN	tyrosine 3-monooxygenase/tryptophan 5-monooxygenase activation protein, eta polypeptide [Source:MGI Symbol;Acc:MGI:109194]
ENSMUSG00000072889	WT	Inflamed	OK	5.53864	15.278	1.46385	1.24277	0.0029	0.0292511	yes	Nfxl1	100978	5	72513301	72559684	-1	protein_coding	KNOWN	NF X1 TYPE ZINC FINGER NFXL1	nuclear transcription factor, X-box binding-like 1 [Source:MGI Symbol;Acc:MGI:1923646]
ENSMUSG00000060950	WT	Inflamed	OK	1.92073	5.29882	1.46401	1.56252	0.00105	0.0138149	yes	Trmt61a	328162	12	111678105	111683902	1	protein_coding	KNOWN	TRNA ADENINE 58 N 1 METHYLTRANSFERASE CATALYTIC SUBUNIT TRMT61A EC_2.1.1.220 TRNA METHYLTRANSFERASE SUBUNIT TRMT61A TRNA MTASE SUBUNIT TRMT61A	tRNA methyltransferase 61A [Source:MGI Symbol;Acc:MGI:2443487]
ENSMUSG00000033294	WT	Inflamed	OK	4.94673	13.6523	1.46459	1.17403	0.0046	0.040693	yes	Noc4l	100608	5	110648418	110653417	-1	protein_coding	KNOWN	NUCLEOLAR COMPLEX 4 HOMOLOG NOC4 HOMOLOG NOC4 NUCLEOLAR COMPLEX ASSOCIATED 4	nucleolar complex associated 4 homolog (S. cerevisiae) [Source:MGI Symbol;Acc:MGI:2140843]
ENSMUSG00000029145	WT	Inflamed	OK	13.6981	37.8095	1.46478	1.34829	0.00255	0.0265561	yes	Eif2b4	13667	5	31187558	31193430	-1	protein_coding	KNOWN	TRANSLATION INITIATION FACTOR EIF 2B SUBUNIT DELTA EIF 2B GDP GTP EXCHANGE FACTOR SUBUNIT DELTA	eukaryotic translation initiation factor 2B, subunit 4 delta [Source:MGI Symbol;Acc:MGI:95300]
ENSMUSG00000029060	WT	Inflamed	OK	7.45831	20.6023	1.46588	1.3765	0.00025	0.00441387	yes	Mib2	76580	4	155654677	155669198	-1	protein_coding	KNOWN		mindbomb homolog 2 (Drosophila) [Source:MGI Symbol;Acc:MGI:2679684]
ENSMUSG00000021668	WT	Inflamed	OK	2.19226	6.06481	1.46804	1.34621	0.00045	0.00704045	yes	Polk	27015	13	96480689	96542485	-1	protein_coding	KNOWN	DNA POLYMERASE KAPPA EC_2.7.7.7	polymerase (DNA directed), kappa [Source:MGI Symbol;Acc:MGI:1349767]
ENSMUSG00000022528	WT	Inflamed	OK	12.9535	35.8533	1.46877	1.94891	5e-05	0.00114676	yes	Hes1	15205	16	30064384	30067796	1	protein_coding	KNOWN	TRANSCRIPTION FACTOR HES HAIRY AND ENHANCER OF SPLIT	hairy and enhancer of split 1 (Drosophila) [Source:MGI Symbol;Acc:MGI:104853]
ENSMUSG00000020422	WT	Inflamed	OK	10.9195	30.3082	1.4728	1.91998	5e-05	0.00114676	yes	Tns3	319939	11	8431652	8664535	-1	protein_coding	KNOWN	TENSIN	tensin 3 [Source:MGI Symbol;Acc:MGI:2443012]
ENSMUSG00000030091	WT	Inflamed	OK	10.0001	27.8007	1.47511	1.18228	0.0012	0.0152291	yes	Nup210	54563	6	91013068	91116829	-1	protein_coding	KNOWN	NUCLEAR PORE MEMBRANE GLYCOPROTEIN 210 PRECURSOR NUCLEAR PORE GP210 NUCLEAR ENVELOPE PORE MEMBRANE POM 210 POM210 NUCLEOPORIN NUP210 PORE MEMBRANE OF 210 KDA	nucleoporin 210 [Source:MGI Symbol;Acc:MGI:1859555]
ENSMUSG00000018736	WT	Inflamed	OK	13.5766	37.75	1.47536	1.61018	0.00055	0.00827433	yes	Ndel1	83431	11	68821434	68871858	-1	protein_coding	KNOWN	NUCLEAR DISTRIBUTION NUDE 1	nuclear distribution gene E-like homolog 1 (A. nidulans) [Source:MGI Symbol;Acc:MGI:1932915]
ENSMUSG00000026965	WT	Inflamed	OK	10.9415	30.4654	1.47736	1.53368	0.0004	0.00640704	yes	Anapc2	99152	2	25272478	25285915	1	protein_coding	KNOWN	ANAPHASE PROMOTING COMPLEX SUBUNIT 2 APC2 CYCLOSOME SUBUNIT 2	anaphase promoting complex subunit 2 [Source:MGI Symbol;Acc:MGI:2139135]
ENSMUSG00000028088	WT	Inflamed	OK	184.095	512.707	1.47769	1.61777	5e-05	0.00114676	yes	Fmo5	14263	3	97628804	97655282	1	protein_coding	KNOWN	DIMETHYLANILINE MONOOXYGENASE [N OXIDE FORMING] EC_1.14.13.8 DIMETHYLANILINE OXIDASE FLAVIN CONTAINING MONOOXYGENASE FMO	flavin containing monooxygenase 5 [Source:MGI Symbol;Acc:MGI:1310004]
ENSMUSG00000032280	WT	Inflamed	OK	6.86461	19.1345	1.47892	1.10489	0.00145	0.0174669	yes	Tle3	21887	9	61372366	61418497	1	protein_coding	KNOWN	ENHANCER ENHANCER OF SPLIT GROUCHO	transducin-like enhancer of split 3, homolog of Drosophila E(spl) [Source:MGI Symbol;Acc:MGI:104634]
ENSMUSG00000035342	WT	Inflamed	OK	1.87989	5.24764	1.48102	1.75751	0.00035	0.00575398	yes	Lzts2	226154	19	45015176	45027104	1	protein_coding	KNOWN	LEUCINE ZIPPER TUMOR SUPPRESSOR 2 {ECO: |HAMAP RULE: } LAPSER1 {ECO: |HAMAP RULE: }	leucine zipper, putative tumor suppressor 2 [Source:MGI Symbol;Acc:MGI:2385095]
ENSMUSG00000021973	WT	Inflamed	OK	9.08165	25.3846	1.48292	2.43362	5e-05	0.00114676	yes	Micu2	68514	14	57916280	57999262	-1	protein_coding	KNOWN	CALCIUM UPTAKE 2 MITOCHONDRIAL PRECURSOR EF HAND DOMAIN CONTAINING FAMILY MEMBER A1	mitochondrial calcium uptake 2 [Source:MGI Symbol;Acc:MGI:1915764]
ENSMUSG00000034593	WT	Inflamed	OK	3.16869	8.85773	1.48305	0.904798	0.00585	0.0484655	yes	Myo5a	17918	9	75071015	75223688	1	protein_coding	KNOWN		myosin VA [Source:MGI Symbol;Acc:MGI:105976]
ENSMUSG00000020196	WT	Inflamed	OK	3.90887	10.9581	1.48718	1.82133	5e-05	0.00114676	yes	Cabin1	104248	10	75646110	75764357	-1	protein_coding	KNOWN	CALCINEURIN BINDING CABIN 1 CALCINEURIN INHIBITOR CAIN	calcineurin binding protein 1 [Source:MGI Symbol;Acc:MGI:1298375]
ENSMUSG00000073274	WT	Inflamed	OK	1.80635	5.06726	1.48813	1.62929	0.001	0.0132764	yes	Gm14636	NA	X	19156981	19167241	-1	processed_transcript	KNOWN		predicted gene 14636 [Source:MGI Symbol;Acc:MGI:3641976]
ENSMUSG00000039096	WT	Inflamed	OK	2.63227	7.38612	1.48851	1.14685	0.00075	0.0105877	yes	Rsad1	237926	11	94539798	94549255	-1	protein_coding	KNOWN	RADICAL S ADENOSYL METHIONINE DOMAIN CONTAINING 1 MITOCHONDRIAL PRECURSOR EC_1.3.99.- OXYGEN INDEPENDENT COPROPORPHYRINOGEN III OXIDASE RSAD1	radical S-adenosyl methionine domain containing 1 [Source:MGI Symbol;Acc:MGI:3039628]
ENSMUSG00000037499	WT	Inflamed	OK	5.89512	16.5711	1.49108	1.52623	0.00335	0.032374	yes	Nenf	66208	1	191306789	191318194	-1	protein_coding	KNOWN	NEUDESIN PRECURSOR NEURON DERIVED NEUROTROPHIC FACTOR SCIRP10 RELATED SPINAL CORD INJURY RELATED 10	neuron derived neurotrophic factor [Source:MGI Symbol;Acc:MGI:1913458]
ENSMUSG00000024299	WT	Inflamed	OK	3.11947	8.7808	1.49305	1.19082	0.0036	0.0341336	yes	Adamts10	224697	17	33524204	33553782	1	protein_coding	KNOWN	A DISINTEGRIN AND METALLOPROTEINASE WITH THROMBOSPONDIN MOTIFS PRECURSOR ADAM TS ADAM ADAMTS EC_3.4.24.-	a disintegrin-like and metallopeptidase (reprolysin type) with thrombospondin type 1 motif, 10 [Source:MGI Symbol;Acc:MGI:2449112]
ENSMUSG00000022893	WT	Inflamed	OK	3.27139	9.21906	1.49472	1.64391	5e-05	0.00114676	yes	Adamts1	11504	16	85793827	85803113	-1	protein_coding	KNOWN	A DISINTEGRIN AND METALLOPROTEINASE WITH THROMBOSPONDIN MOTIFS PRECURSOR ADAM TS ADAM ADAMTS	a disintegrin-like and metallopeptidase (reprolysin type) with thrombospondin type 1 motif, 1 [Source:MGI Symbol;Acc:MGI:109249]
ENSMUSG00000024843	WT	Inflamed	OK	55.5717	156.721	1.49577	0.878248	0.00055	0.00827433	yes	Chka	12660	19	3851773	3894369	1	protein_coding	KNOWN	CHOLINE/ETHANOLAMINE KINASE CHOLINE KINASE BETA CK CKB EC_2.7.1.32 ETHANOLAMINE KINASE EK EC_2.7.1.- 82 CHOLINE/ETHANOLAMINE KINASE BETA CKEKB	choline kinase alpha [Source:MGI Symbol;Acc:MGI:107760]
ENSMUSG00000009687	WT	Inflamed	OK	7.13679	20.1532	1.49766	1.00136	0.0058	0.0481698	yes	Fxyd5	18301	7	31032722	31042481	-1	protein_coding	KNOWN	FXYD DOMAIN CONTAINING ION TRANSPORT REGULATOR 5 PRECURSOR	FXYD domain-containing ion transport regulator 5 [Source:MGI Symbol;Acc:MGI:1201785]
ENSMUSG00000056313	WT	Inflamed	OK	10.3442	29.2157	1.49792	2.23472	5e-05	0.00114676	yes	1810011O10Rik	69068	8	24437180	24438984	-1	protein_coding	KNOWN	UNCHARACTERIZED	RIKEN cDNA 1810011O10 gene [Source:MGI Symbol;Acc:MGI:1916318]
ENSMUSG00000026159	WT	Inflamed	OK	3.94624	11.1908	1.50376	2.27218	5e-05	0.00114676	yes	Agfg1	15463	1	82839483	82901182	1	protein_coding	KNOWN	ARF GAP DOMAIN AND FG REPEAT CONTAINING 1 HIV 1 REV BINDING NUCLEOPORIN RIP	ArfGAP with FG repeats 1 [Source:MGI Symbol;Acc:MGI:1333754]
ENSMUSG00000030759	WT	Inflamed	OK	2.7112	7.70048	1.50602	0.865992	0.00275	0.028083	yes	Far1	67420	7	113513834	113571511	1	protein_coding	KNOWN	FATTY ACYL COA REDUCTASE 1 EC_1.2.1.- N2 MALE STERILITY DOMAIN CONTAINING 2	fatty acyl CoA reductase 1 [Source:MGI Symbol;Acc:MGI:1914670]
ENSMUSG00000026851	WT	Inflamed	OK	4.73695	13.458	1.50644	1.49298	0.00175	0.0200821	yes	BC005624	227707	2	30972177	30982201	-1	protein_coding	KNOWN	UNCHARACTERIZED	cDNA sequence BC005624 [Source:MGI Symbol;Acc:MGI:2385132]
ENSMUSG00000020044	WT	Inflamed	OK	12.6788	36.0393	1.50716	1.39614	5e-05	0.00114676	yes	Timp3	21859	10	86300372	86349506	1	protein_coding	KNOWN	METALLOPROTEINASE INHIBITOR TISSUE INHIBITOR OF METALLOPROTEINASES TIMP	tissue inhibitor of metalloproteinase 3 [Source:MGI Symbol;Acc:MGI:98754]
ENSMUSG00000029153	WT	Inflamed	OK	8.54963	24.3236	1.50842	1.65813	5e-05	0.00114676	yes	Ociad2	433904	5	73322199	73341028	-1	protein_coding	KNOWN	OCIA DOMAIN CONTAINING 2	OCIA domain containing 2 [Source:MGI Symbol;Acc:MGI:1916377]
ENSMUSG00000031504	WT	Inflamed	OK	2.18338	6.21291	1.5087	1.43945	0.00435	0.0390248	yes	Rab20	19332	8	11453392	11478638	-1	protein_coding	KNOWN	RAS RELATED RAB 20	RAB20, member RAS oncogene family [Source:MGI Symbol;Acc:MGI:102789]
ENSMUSG00000026249	WT	Inflamed	OK	2.04601	5.82606	1.50971	1.60516	0.00165	0.0191896	yes	Serpine2	20720	1	79794197	79861180	-1	protein_coding	KNOWN	PLASMINOGEN ACTIVATOR INHIBITOR 1 PRECURSOR PAI PAI 1 ENDOTHELIAL PLASMINOGEN ACTIVATOR INHIBITOR SERPIN E1	serine (or cysteine) peptidase inhibitor, clade E, member 2 [Source:MGI Symbol;Acc:MGI:101780]
ENSMUSG00000025132	WT	Inflamed	OK	21.8344	62.1819	1.50989	2.7054	5e-05	0.00114676	yes	Arhgdia	192662	11	120578104	120581624	-1	protein_coding	KNOWN	RHO GDP DISSOCIATION INHIBITOR RHO GDI RHO GDI	Rho GDP dissociation inhibitor (GDI) alpha [Source:MGI Symbol;Acc:MGI:2178103]
ENSMUSG00000029860	WT	Inflamed	OK	7.21941	20.598	1.51255	1.47902	0.0021	0.0230159	yes	Zyx	22793	6	42349630	42360213	1	protein_coding	KNOWN	ZYXIN	zyxin [Source:MGI Symbol;Acc:MGI:103072]
ENSMUSG00000020272	WT	Inflamed	OK	2.9524	8.43032	1.5137	1.46379	0.0008	0.0110844	yes	Stk10	20868	11	32533305	32624587	1	protein_coding	KNOWN	SERINE/THREONINE KINASE EC_2.7.11.1	serine/threonine kinase 10 [Source:MGI Symbol;Acc:MGI:1099439]
ENSMUSG00000066113	WT	Inflamed	OK	9.75226	27.8762	1.51522	1.33158	0.00255	0.0265561	yes	Adamtsl1	77739	4	86053915	86428385	1	protein_coding	KNOWN	ADAMTS 1 PRECURSOR ADAMTSL 1 PUNCTIN 1	ADAMTS-like 1 [Source:MGI Symbol;Acc:MGI:1924989]
ENSMUSG00000087382	WT	Inflamed	OK	11.6601	33.3788	1.51736	1.68318	5e-05	0.00114676	yes	Ctcflos	NA	2	173110818	173133204	1	antisense	KNOWN		CCCTC-binding factor (zinc finger protein)-like, opposite strand [Source:MGI Symbol;Acc:MGI:1921411]
ENSMUSG00000056148	WT	Inflamed	OK	28.487	81.6591	1.51931	1.61129	0.0001	0.00207449	yes	Rdh9	103142	10	127776386	127792697	1	protein_coding	KNOWN		retinol dehydrogenase 9 [Source:MGI Symbol;Acc:MGI:2143528]
ENSMUSG00000042410	WT	Inflamed	OK	5.25814	15.0833	1.52032	0.941844	0.00535	0.0453612	yes	Agps	228061	2	75832177	75931350	1	protein_coding	KNOWN	ALKYLDIHYDROXYACETONEPHOSPHATE SYNTHASE ALKYL DHAP SYNTHASE EC_2.5.1.26 ALKYLGLYCERONE PHOSPHATE SYNTHASE	alkylglycerone phosphate synthase [Source:MGI Symbol;Acc:MGI:2443065]
ENSMUSG00000076614	WT	Inflamed	OK	37.0677	106.354	1.52063	2.47569	5e-05	0.00114676	yes	Ighg1	NA	12	113325240	113330523	-1	IG_C_gene	KNOWN	IG CHAIN REGION	immunoglobulin heavy constant gamma 1 (G1m marker) [Source:MGI Symbol;Acc:MGI:96446]
ENSMUSG00000029810	WT	Inflamed	OK	104.15	299.293	1.52289	2.58347	5e-05	0.00114676	yes	Tmem176b	65963	6	48833818	48841496	-1	protein_coding	KNOWN	TRANSMEMBRANE 176B	transmembrane protein 176B [Source:MGI Symbol;Acc:MGI:1916348]
ENSMUSG00000013236	WT	Inflamed	OK	4.45404	12.8156	1.52472	1.87018	0.0001	0.00207449	yes	Ptprs	19280	17	56412431	56476483	-1	protein_coding	KNOWN	RECEPTOR TYPE TYROSINE PHOSPHATASE PRECURSOR EC_3.1.3.48	protein tyrosine phosphatase, receptor type, S [Source:MGI Symbol;Acc:MGI:97815]
ENSMUSG00000061132	WT	Inflamed	OK	2.87146	8.26616	1.52543	1.3207	0.0049	0.042586	yes	Blnk	17060	19	40928927	40994535	-1	protein_coding	KNOWN	B CELL LINKER B CELL ADAPTER CONTAINING A SH2 DOMAIN B CELL ADAPTER CONTAINING A SRC HOMOLOGY 2 DOMAIN CYTOPLASMIC ADAPTER SRC HOMOLOGY 2 DOMAIN CONTAINING LEUKOCYTE OF 65 KDA SLP 65	B cell linker [Source:MGI Symbol;Acc:MGI:96878]
ENSMUSG00000001870	WT	Inflamed	OK	2.30464	6.64233	1.52715	0.92145	0.00555	0.0466341	yes	Ltbp1	268977	17	75005568	75392512	1	protein_coding	KNOWN	LATENT TRANSFORMING GROWTH FACTOR BETA BINDING PRECURSOR LTBP	latent transforming growth factor beta binding protein 1 [Source:MGI Symbol;Acc:MGI:109151]
ENSMUSG00000025283	WT	Inflamed	OK	16.8243	48.5415	1.52867	1.86387	0.0001	0.00207449	yes	Sat1	20229	X	155213132	155216449	-1	protein_coding	KNOWN	DIAMINE ACETYLTRANSFERASE 1 EC_2.3.1.57 POLYAMINE N ACETYLTRANSFERASE 1 PUTRESCINE ACETYLTRANSFERASE SPERMIDINE/SPERMINE N 1 ACETYLTRANSFERASE 1 SSAT SSAT 1	spermidine/spermine N1-acetyl transferase 1 [Source:MGI Symbol;Acc:MGI:98233]
ENSMUSG00000026389	WT	Inflamed	OK	10.365	29.9391	1.53031	2.53185	5e-05	0.00114676	yes	Steap3	68428	1	120190757	120272705	-1	protein_coding	KNOWN	METALLOREDUCTASE EC_1.16.1.- SIX TRANSMEMBRANE EPITHELIAL ANTIGEN OF PROSTATE	STEAP family member 3 [Source:MGI Symbol;Acc:MGI:1915678]
ENSMUSG00000034462	WT	Inflamed	OK	3.59291	10.3962	1.53284	2.42443	5e-05	0.00114676	yes	Pkd2	18764	5	104459450	104505819	1	protein_coding	KNOWN	POLYCYSTIC KIDNEY DISEASE 2	polycystic kidney disease 2 [Source:MGI Symbol;Acc:MGI:1099818]
ENSMUSG00000043391	WT	Inflamed	OK	1.63151	4.72251	1.53335	1.38801	0.00015	0.00290083	yes	2510009E07Rik	72190	16	21649045	21694665	-1	protein_coding	KNOWN	UNKNOWN	RIKEN cDNA 2510009E07 gene [Source:MGI Symbol;Acc:MGI:1919440]
ENSMUSG00000027801	WT	Inflamed	OK	48.9689	142.066	1.53662	2.72576	5e-05	0.00114676	yes	Tm4sf4	229302	3	57425314	57441677	1	protein_coding	KNOWN	TRANSMEMBRANE 4 L6 FAMILY MEMBER	transmembrane 4 superfamily member 4 [Source:MGI Symbol;Acc:MGI:2385173]
ENSMUSG00000038241	WT	Inflamed	OK	3.7858	10.9921	1.53779	1.0247	0.0017	0.0195951	yes	Cep250	16328	2	155956458	155998900	1	protein_coding	KNOWN		centrosomal protein 250 [Source:MGI Symbol;Acc:MGI:108084]
ENSMUSG00000061665	WT	Inflamed	OK	24.0407	69.8778	1.53936	2.62234	5e-05	0.00114676	yes	Cd2ap	12488	17	42792951	42876424	-1	protein_coding	KNOWN	SH3 DOMAIN CONTAINING KINASE BINDING 1 OF KINASE	CD2-associated protein [Source:MGI Symbol;Acc:MGI:1330281]
ENSMUSG00000054435	WT	Inflamed	OK	3.58891	10.4398	1.54047	1.14106	0.0022	0.0239096	yes	Gimap4	107526	6	48684549	48692060	1	protein_coding	KNOWN	UNKNOWN	GTPase, IMAP family member 4 [Source:MGI Symbol;Acc:MGI:1349656]
ENSMUSG00000028849	WT	Inflamed	OK	13.2312	38.6641	1.54705	1.40349	0.00095	0.0127687	yes	Map7d1	245877	4	126232167	126256343	-1	protein_coding	KNOWN	MAP7 DOMAIN CONTAINING 1	MAP7 domain containing 1 [Source:MGI Symbol;Acc:MGI:2384297]
ENSMUSG00000020284	WT	Inflamed	OK	3.23675	9.46983	1.54879	0.926149	0.00505	0.0435301	yes	1810043G02Rik	67884	10	77978524	77986905	1	protein_coding	KNOWN	UNKNOWN	RIKEN cDNA 1810043G02 gene [Source:MGI Symbol;Acc:MGI:1915134]
ENSMUSG00000037638	WT	Inflamed	OK	2.26234	6.61948	1.5489	1.32099	0.0009	0.0122334	yes	Zbtb42	382639	12	112678828	112682747	1	protein_coding	KNOWN	UNKNOWN	zinc finger and BTB domain containing 42 [Source:MGI Symbol;Acc:MGI:3644133]
ENSMUSG00000029174	WT	Inflamed	OK	1.92204	5.62577	1.54941	1.18999	0.00195	0.021776	yes	Tbc1d1	57915	5	64156305	64351486	1	protein_coding	KNOWN	UNKNOWN	TBC1 domain family, member 1 [Source:MGI Symbol;Acc:MGI:1889508]
ENSMUSG00000028456	WT	Inflamed	OK	6.58756	19.3839	1.55704	1.12975	0.00405	0.0370643	yes	Unc13b	22249	4	43058953	43264871	1	protein_coding	KNOWN		unc-13 homolog B (C. elegans) [Source:MGI Symbol;Acc:MGI:1342278]
ENSMUSG00000036943	WT	Inflamed	OK	3.36281	9.89533	1.55708	2.23064	5e-05	0.00114676	yes	Rab8b	235442	9	66843672	66919705	-1	protein_coding	KNOWN	RAS RELATED RAB	RAB8B, member RAS oncogene family [Source:MGI Symbol;Acc:MGI:2442982]
ENSMUSG00000023348	WT	Inflamed	OK	4.1849	12.3413	1.56023	2.06809	5e-05	0.00114676	yes	Trip6	22051	5	137309654	137314404	-1	protein_coding	KNOWN	ZYXIN	thyroid hormone receptor interactor 6 [Source:MGI Symbol;Acc:MGI:1343458]
ENSMUSG00000082292	WT	Inflamed	OK	1.73614	5.12228	1.5609	1.39674	0.0032	0.0314022	yes	Gm12250	NA	11	58187739	58189012	1	processed_pseudogene	KNOWN		predicted gene 12250 [Source:MGI Symbol;Acc:MGI:3649299]
ENSMUSG00000030739	WT	Inflamed	OK	5.41127	15.9831	1.56251	1.09407	0.0004	0.00640704	yes	Myh14	71960	7	44605803	44670843	-1	protein_coding	KNOWN	MYOSIN CELLULAR MYOSIN HEAVY CHAIN TYPE MYOSIN HEAVY CHAIN MYOSIN HEAVY CHAIN NON MUSCLE NON MUSCLE MYOSIN HEAVY CHAIN NMMHC NON MUSCLE MYOSIN HEAVY CHAIN NMMHC II NMMHC	myosin, heavy polypeptide 14 [Source:MGI Symbol;Acc:MGI:1919210]
ENSMUSG00000038147	WT	Inflamed	OK	4.50416	13.3277	1.5651	1.59687	5e-05	0.00114676	yes	Cd84	12523	1	171839697	171890718	1	protein_coding	KNOWN	SLAM FAMILY MEMBER 5 PRECURSOR LEUKOCYTE DIFFERENTIATION ANTIGEN CD84 SIGNALING LYMPHOCYTIC ACTIVATION MOLECULE 5 CD84 ANTIGEN	CD84 antigen [Source:MGI Symbol;Acc:MGI:1336885]
ENSMUSG00000059714	WT	Inflamed	OK	10.6905	31.6742	1.56697	1.37305	0.00025	0.00441387	yes	Flot1	14251	17	35823230	35832791	1	protein_coding	KNOWN	FLOTILLIN 1	flotillin 1 [Source:MGI Symbol;Acc:MGI:1100500]
ENSMUSG00000026577	WT	Inflamed	OK	3.20064	9.4841	1.56715	1.58737	0.0016	0.0187571	yes	Blzf1	66352	1	164289800	164307489	-1	protein_coding	KNOWN	GOLGIN 45 BASIC LEUCINE ZIPPER NUCLEAR FACTOR 1	basic leucine zipper nuclear factor 1 [Source:MGI Symbol;Acc:MGI:1201607]
ENSMUSG00000029723	WT	Inflamed	OK	5.15346	15.2794	1.56798	1.14573	0.0026	0.0269104	yes	Tsc22d4	78829	5	137745730	137768450	1	protein_coding	KNOWN	TSC22 DOMAIN FAMILY 4 TSC22 RELATED INDUCIBLE LEUCINE ZIPPER 2 THG	TSC22 domain family, member 4 [Source:MGI Symbol;Acc:MGI:1926079]
ENSMUSG00000044864	WT	Inflamed	OK	2.14957	6.38509	1.57066	1.08564	0.00545	0.0460351	yes	Ankrd50	99696	3	38449259	38484844	-1	protein_coding	KNOWN	ANKYRIN REPEAT DOMAIN CONTAINING 50	ankyrin repeat domain 50 [Source:MGI Symbol;Acc:MGI:2139777]
ENSMUSG00000005054	WT	Inflamed	OK	62.9821	187.469	1.57363	2.64406	5e-05	0.00114676	yes	Cstb	13014	10	78425670	78427619	1	protein_coding	KNOWN	CYSTATIN B STEFIN B	cystatin B [Source:MGI Symbol;Acc:MGI:109514]
ENSMUSG00000024338	WT	Inflamed	OK	9.79259	29.1566	1.57406	1.43392	0.00265	0.0273187	yes	Psmb8	16913	17	34197721	34201454	1	protein_coding	KNOWN	PROTEASOME SUBUNIT BETA TYPE PRECURSOR EC_3.4.25.1 MACROPAIN MULTICATALYTIC ENDOPEPTIDASE COMPLEX PROTEASOME PROTEASOME SUBUNIT	proteasome (prosome, macropain) subunit, beta type 8 (large multifunctional peptidase 7) [Source:MGI Symbol;Acc:MGI:1346527]
ENSMUSG00000034401	WT	Inflamed	OK	3.4396	10.2564	1.57622	0.871782	0.0046	0.040693	yes	Spata6	67946	4	111719984	111829184	1	protein_coding	KNOWN	SPERMATOGENESIS ASSOCIATED 6 PRECURSOR	spermatogenesis associated 6 [Source:MGI Symbol;Acc:MGI:1915196]
ENSMUSG00000024066	WT	Inflamed	OK	24.0902	71.8424	1.57639	1.80667	5e-05	0.00114676	yes	Xdh	22436	17	73883908	73950182	-1	protein_coding	KNOWN	ALDEHYDE OXIDASE EC_1.2.3.1 AZAHETEROCYCLE HYDROXYLASE EC_1.17.3.-	xanthine dehydrogenase [Source:MGI Symbol;Acc:MGI:98973]
ENSMUSG00000001082	WT	Inflamed	OK	4.96046	14.8383	1.58078	1.11152	0.0003	0.00508083	yes	Mfsd10	68294	5	34633642	34637212	-1	protein_coding	KNOWN	MAJOR FACILITATOR SUPERFAMILY DOMAIN CONTAINING 10 TETRACYCLINE TRANSPORTER	major facilitator superfamily domain containing 10 [Source:MGI Symbol;Acc:MGI:1915544]
ENSMUSG00000033618	WT	Inflamed	OK	5.03773	15.088	1.58255	2.71936	5e-05	0.00114676	yes	Map3k13	71751	16	21891969	21931877	1	protein_coding	KNOWN	MITOGEN ACTIVATED KINASE KINASE KINASE EC_2.7.11.25 KINASE KINASE KINASE KINASE	mitogen-activated protein kinase kinase kinase 13 [Source:MGI Symbol;Acc:MGI:2444243]
ENSMUSG00000032966	WT	Inflamed	OK	13.1271	39.3198	1.5827	1.41521	5e-05	0.00114676	yes	Fkbp1a	14225	2	151542483	151561692	1	protein_coding	KNOWN	PEPTIDYL PROLYL CIS TRANS ISOMERASE FKBP1B PPIASE FKBP1B EC_5.2.1.8 12.6 KDA FK506 BINDING 12.6 KDA FKBP FKBP 12 6 FK506 BINDING 1B FKBP 1B IMMUNOPHILIN FKBP12 6 ROTAMASE	FK506 binding protein 1a [Source:MGI Symbol;Acc:MGI:95541]
ENSMUSG00000047963	WT	Inflamed	OK	10.7721	32.2946	1.584	2.6041	5e-05	0.00114676	yes	Stbd1	52331	5	92603041	92606579	1	protein_coding	KNOWN	UNKNOWN	starch binding domain 1 [Source:MGI Symbol;Acc:MGI:1261768]
ENSMUSG00000026223	WT	Inflamed	OK	7.25259	21.7507	1.58449	1.98025	0.0001	0.00207449	yes	Itm2c	64294	1	85894281	85908675	1	protein_coding	KNOWN	INTEGRAL MEMBRANE 2B IMMATURE BRI2 IMBRI2 TRANSMEMBRANE BRI BRI [CONTAINS BRI2 MEMBRANE FORM MATURE BRI2 MBRI2 ; BRI2 INTRACELLULAR DOMAIN BRI2 ICD ; BRI2C SOLUBLE FORM; BRI23 PEPTIDE BRI2 23 ABRI23 C TERMINAL PEPTIDE P23 PEPTIDE ]	integral membrane protein 2C [Source:MGI Symbol;Acc:MGI:1927594]
ENSMUSG00000041936	WT	Inflamed	OK	7.54899	22.653	1.58535	1.86124	0.0001	0.00207449	yes	Agrn	11603	4	156165290	156197488	-1	protein_coding	KNOWN		agrin [Source:MGI Symbol;Acc:MGI:87961]
ENSMUSG00000018143	WT	Inflamed	OK	2.79461	8.39224	1.58641	1.25699	0.00405	0.0370643	yes	Mafk	17135	5	139791513	139802653	1	protein_coding	KNOWN	TRANSCRIPTION FACTOR V MAF MUSCULOAPONEUROTIC FIBROSARCOMA ONCOGENE HOMOLOG	v-maf musculoaponeurotic fibrosarcoma oncogene family, protein K (avian) [Source:MGI Symbol;Acc:MGI:99951]
ENSMUSG00000023170	WT	Inflamed	OK	7.18845	21.6553	1.59096	1.55309	0.00055	0.00827433	yes	Gps2	56310	11	69913888	69916591	1	protein_coding	KNOWN	G PATHWAY SUPPRESSOR 2 GPS 2	G protein pathway suppressor 2 [Source:MGI Symbol;Acc:MGI:1891751]
ENSMUSG00000018800	WT	Inflamed	OK	3.77006	11.3609	1.59142	1.47256	0.0002	0.00371008	yes	Abca5	217265	11	110269369	110337716	-1	protein_coding	KNOWN	ATP BINDING CASSETTE SUB FAMILY A MEMBER	ATP-binding cassette, sub-family A (ABC1), member 5 [Source:MGI Symbol;Acc:MGI:2386607]
ENSMUSG00000011877	WT	Inflamed	OK	2.98082	9.00051	1.5943	1.18246	0.002	0.0221798	yes	Git1	216963	11	77493562	77507786	1	protein_coding	KNOWN	ARF GTPASE ACTIVATING GIT1 ARF GAP GIT1 COOL ASSOCIATED AND TYROSINE PHOSPHORYLATED 1 CAT 1 CAT1 G COUPLED RECEPTOR KINASE INTERACTOR 1 GRK INTERACTING 1	G protein-coupled receptor kinase-interactor 1 [Source:MGI Symbol;Acc:MGI:1927140]
ENSMUSG00000025044	WT	Inflamed	OK	4.97659	15.0299	1.59461	1.71063	0.00015	0.00290083	yes	Msr1	20288	8	39581700	39642678	-1	protein_coding	KNOWN	MACROPHAGE SCAVENGER RECEPTOR TYPES I AND II MACROPHAGE ACETYLATED LDL RECEPTOR I AND II CD204 ANTIGEN	macrophage scavenger receptor 1 [Source:MGI Symbol;Acc:MGI:98257]
ENSMUSG00000025534	WT	Inflamed	OK	4.34836	13.153	1.59685	1.78671	5e-05	0.00114676	yes	Gusb	110006	5	129989011	130003049	-1	protein_coding	KNOWN	BETA GLUCURONIDASE PRECURSOR EC_3.2.1.31	glucuronidase, beta [Source:MGI Symbol;Acc:MGI:95872]
ENSMUSG00000019779	WT	Inflamed	OK	2.49752	7.55816	1.59754	2.40864	5e-05	0.00114676	yes	Frk	14302	10	34483400	34611226	1	protein_coding	KNOWN	TYROSINE KINASE EC_2.7.10.2	fyn-related kinase [Source:MGI Symbol;Acc:MGI:103265]
ENSMUSG00000028850	WT	Inflamed	OK	4.44978	13.4666	1.59758	1.32398	0.00315	0.0310019	yes	Gpatch3	242691	4	133574745	133584243	1	protein_coding	KNOWN	G PATCH DOMAIN CONTAINING 3	G patch domain containing 3 [Source:MGI Symbol;Acc:MGI:2442492]
ENSMUSG00000029817	WT	Inflamed	OK	4.43705	13.4747	1.60258	2.17609	5e-05	0.00114676	yes	Tra2a	101214	6	49243924	49264033	-1	protein_coding	KNOWN	TRANSFORMER 2 HOMOLOG BETA TRA 2 BETA TRA2 BETA SPLICING FACTOR ARGININE/SERINE RICH 10 TRANSFORMER 2 HOMOLOG B	transformer 2 alpha homolog (Drosophila) [Source:MGI Symbol;Acc:MGI:1933972]
ENSMUSG00000026854	WT	Inflamed	OK	3.12229	9.49701	1.60487	0.84621	0.0021	0.0230159	yes	Usp20	74270	2	30982279	31023586	1	protein_coding	KNOWN	UBIQUITIN CARBOXYL TERMINAL HYDROLASE 20 EC_3.4.19.12 DEUBIQUITINATING ENZYME 20 UBIQUITIN THIOESTERASE 20 UBIQUITIN SPECIFIC PROCESSING PROTEASE 20	ubiquitin specific peptidase 20 [Source:MGI Symbol;Acc:MGI:1921520]
ENSMUSG00000064215	WT	Inflamed	OK	36.8517	112.182	1.60603	2.14398	5e-05	0.00114676	yes	Ifi27	52668	12	103434211	103440239	1	protein_coding	KNOWN	{ECO: |EMBL: 1}	interferon, alpha-inducible protein 27 [Source:MGI Symbol;Acc:MGI:1277180]
ENSMUSG00000025647	WT	Inflamed	OK	13.7893	42.043	1.60831	1.36533	5e-05	0.00114676	yes	Shisa5	66940	9	109038565	109057777	1	protein_coding	KNOWN		shisa family member 5 [Source:MGI Symbol;Acc:MGI:1915044]
ENSMUSG00000020077	WT	Inflamed	OK	3.66468	11.1802	1.60918	0.98163	0.00185	0.0209441	yes	Srgn	19073	10	62493833	62527451	-1	protein_coding	KNOWN	SERGLYCIN PRECURSOR PROTEOGLYCAN CORE SECRETORY GRANULE PROTEOGLYCAN CORE	serglycin [Source:MGI Symbol;Acc:MGI:97756]
ENSMUSG00000032531	WT	Inflamed	OK	12.9592	39.5735	1.61055	1.30751	0.0008	0.0110844	yes	Amotl2	56332	9	102716672	102733418	1	protein_coding	KNOWN	ANGIOMOTIN	angiomotin-like 2 [Source:MGI Symbol;Acc:MGI:1929286]
ENSMUSG00000026986	WT	Inflamed	OK	5.11499	15.6712	1.61532	1.73522	0.00025	0.00441387	yes	Hnmt	140483	2	24002910	24049394	-1	protein_coding	KNOWN	HISTAMINE N METHYLTRANSFERASE HMT EC_2.1.1.8	histamine N-methyltransferase [Source:MGI Symbol;Acc:MGI:2153181]
ENSMUSG00000075254	WT	Inflamed	OK	5.87343	18.0206	1.61737	1.33443	5e-05	0.00114676	yes	Heg1	77446	16	33684466	33771576	1	protein_coding	KNOWN		HEG homolog 1 (zebrafish) [Source:MGI Symbol;Acc:MGI:1924696]
ENSMUSG00000046324	WT	Inflamed	OK	9.30376	28.6151	1.62089	1.40162	0.00025	0.00441387	yes	Ermp1	226090	19	29608214	29648415	-1	protein_coding	KNOWN	ENDOPLASMIC RETICULUM METALLOPEPTIDASE 1 {ECO: |UNIPROTKB:Q6UPR8} EC_3.4.-.- {ECO: } FXNA PROTEASE {ECO: }	endoplasmic reticulum metallopeptidase 1 [Source:MGI Symbol;Acc:MGI:106250]
ENSMUSG00000049327	WT	Inflamed	OK	15.832	48.8572	1.62572	1.30374	0.00195	0.021776	yes	Setd8	67956	5	124439930	124462308	1	protein_coding	KNOWN	N LYSINE METHYLTRANSFERASE SETD8 EC_2.1.1.- HISTONE LYSINE N METHYLTRANSFERASE SETD8 EC_2.1.1.43 SET DOMAIN CONTAINING 8	SET domain containing (lysine methyltransferase) 8 [Source:MGI Symbol;Acc:MGI:1915206]
ENSMUSG00000024235	WT	Inflamed	OK	1.62575	5.02788	1.62884	1.19587	0.0029	0.0292511	yes	Map3k8	26410	18	4331327	4353015	-1	protein_coding	KNOWN	MITOGEN ACTIVATED KINASE KINASE KINASE 8 EC_2.7.11.25 CANCER OSAKA THYROID ONCOGENE PROTO ONCOGENE C COT SERINE/THREONINE KINASE COT TUMOR PROGRESSION LOCUS 2 TPL 2	mitogen-activated protein kinase kinase kinase 8 [Source:MGI Symbol;Acc:MGI:1346878]
ENSMUSG00000044674	WT	Inflamed	OK	1.65529	5.12357	1.63007	2.18153	0.0001	0.00207449	yes	Fzd1	14362	5	4753839	4758035	-1	protein_coding	KNOWN	FRIZZLED PRECURSOR FZ	frizzled homolog 1 (Drosophila) [Source:MGI Symbol;Acc:MGI:1196625]
ENSMUSG00000072844	WT	Inflamed	OK	7.09746	22.0089	1.63271	1.63995	0.00035	0.00575398	yes	G530011O06Rik	NA	X	169975043	169978917	-1	processed_transcript	KNOWN		RIKEN cDNA G530011O06 gene [Source:MGI Symbol;Acc:MGI:3603513]
ENSMUSG00000060803	WT	Inflamed	OK	40.9146	126.883	1.63281	2.5145	5e-05	0.00114676	yes	Gstp1	14870	19	4035407	4037921	-1	protein_coding	KNOWN	GLUTATHIONE S TRANSFERASE P EC_2.5.1.18 GST CLASS PI	glutathione S-transferase, pi 1 [Source:MGI Symbol;Acc:MGI:95865]
ENSMUSG00000029166	WT	Inflamed	OK	4.83642	15.002	1.63315	1.86425	5e-05	0.00114676	yes	Mapre3	100732	5	30814641	30866106	1	protein_coding	KNOWN	MICROTUBULE ASSOCIATED RP/EB FAMILY MEMBER	microtubule-associated protein, RP/EB family, member 3 [Source:MGI Symbol;Acc:MGI:2140967]
ENSMUSG00000024812	WT	Inflamed	OK	5.53049	17.1556	1.6332	2.76639	5e-05	0.00114676	yes	Tjp2	21873	19	24094523	24225026	-1	protein_coding	KNOWN	TIGHT JUNCTION ZO TIGHT JUNCTION ZONA OCCLUDENS ZONULA OCCLUDENS	tight junction protein 2 [Source:MGI Symbol;Acc:MGI:1341872]
ENSMUSG00000020580	WT	Inflamed	OK	7.49327	23.2528	1.63374	2.86081	5e-05	0.00114676	yes	Rock2	19878	12	16894978	16988274	1	protein_coding	KNOWN	RHO ASSOCIATED KINASE 1 EC_2.7.11.1 RHO ASSOCIATED COILED COIL CONTAINING KINASE 1 RHO ASSOCIATED COILED COIL CONTAINING KINASE I ROCK I P160 ROCK 1 P160ROCK	Rho-associated coiled-coil containing protein kinase 2 [Source:MGI Symbol;Acc:MGI:107926]
ENSMUSG00000038178	WT	Inflamed	OK	4.84744	15.0556	1.63501	0.921416	0.0039	0.0360838	yes	Slc43a2	215113	11	75531694	75577575	1	protein_coding	KNOWN	LARGE NEUTRAL AMINO ACIDS TRANSPORTER SMALL SUBUNIT 4 L TYPE AMINO ACID TRANSPORTER 4 SOLUTE CARRIER FAMILY 43 MEMBER 2	solute carrier family 43, member 2 [Source:MGI Symbol;Acc:MGI:2442746]
ENSMUSG00000032011	WT	Inflamed	OK	1.72818	5.36778	1.63507	1.58315	0.00135	0.0165827	yes	Thy1	21838	9	44043384	44048579	1	protein_coding	KNOWN	THY 1 MEMBRANE GLYCOPROTEIN PRECURSOR THY 1 ANTIGEN CD90 ANTIGEN	thymus cell antigen 1, theta [Source:MGI Symbol;Acc:MGI:98747]
ENSMUSG00000020260	WT	Inflamed	OK	2.48847	7.73567	1.63626	1.96986	5e-05	0.00114676	yes	Pofut2	80294	10	77259300	77269586	1	protein_coding	KNOWN	GDP FUCOSE O FUCOSYLTRANSFERASE 2 PRECURSOR EC_2.4.1.221 PEPTIDE O FUCOSYLTRANSFERASE 2 O FUCT 2	protein O-fucosyltransferase 2 [Source:MGI Symbol;Acc:MGI:1916863]
ENSMUSG00000062300	WT	Inflamed	OK	9.50495	29.5557	1.63668	2.1746	5e-05	0.00114676	yes	Pvrl2	19294	7	19716644	19749573	-1	protein_coding	KNOWN	NECTIN 2 PRECURSOR HERPES VIRUS ENTRY MEDIATOR B HERPESVIRUS ENTRY MEDIATOR B HVEB POLIOVIRUS RECEPTOR RELATED 2 CD112 ANTIGEN	poliovirus receptor-related 2 [Source:MGI Symbol;Acc:MGI:97822]
ENSMUSG00000038233	WT	Inflamed	OK	3.45642	10.7584	1.63811	2.05283	5e-05	0.00114676	yes	Fam198a	245050	9	121950988	121980208	1	protein_coding	KNOWN	FAM198B EXPRESSED IN NERVE AND EPITHELIUM DURING DEVELOPMENT	family with sequence similarity 198, member A [Source:MGI Symbol;Acc:MGI:3041196]
ENSMUSG00000023087	WT	Inflamed	OK	1.84933	5.76196	1.63955	1.6706	0.00015	0.00290083	yes	Ccrn4l	12457	3	51224447	51251644	1	protein_coding	KNOWN	NOCTURNIN EC_3.1.13.4 CARBON CATABOLITE REPRESSION 4 CIRCADIAN DEADENYLASE NOC	CCR4 carbon catabolite repression 4-like (S. cerevisiae) [Source:MGI Symbol;Acc:MGI:109382]
ENSMUSG00000004677	WT	Inflamed	OK	5.94976	18.5603	1.64132	2.67738	5e-05	0.00114676	yes	Myo9b	17925	8	71272714	71360712	1	protein_coding	KNOWN	UNCONVENTIONAL MYOSIN UNCONVENTIONAL MYOSIN	myosin IXb [Source:MGI Symbol;Acc:MGI:106624]
ENSMUSG00000026942	WT	Inflamed	OK	2.81193	8.8105	1.64766	2.05355	0.0001	0.00207449	yes	Traf2	22030	2	25517982	25546940	-1	protein_coding	KNOWN	TNF RECEPTOR ASSOCIATED FACTOR 2 EC_6.3.2.- E3 UBIQUITIN LIGASE TRAF2	TNF receptor-associated factor 2 [Source:MGI Symbol;Acc:MGI:101835]
ENSMUSG00000020823	WT	Inflamed	OK	1.55302	4.86621	1.64772	1.03859	0.00125	0.0157097	yes	Sec14l1	74136	11	117115168	117159268	1	protein_coding	KNOWN		SEC14-like 1 (S. cerevisiae) [Source:MGI Symbol;Acc:MGI:1921386]
ENSMUSG00000021754	WT	Inflamed	OK	16.0764	50.4212	1.64909	1.30906	0.0002	0.00371008	yes	Map3k1	26401	13	111746428	111808993	-1	protein_coding	KNOWN	MITOGEN ACTIVATED KINASE KINASE KINASE 1 EC_2.7.11.25 MAPK/ERK KINASE KINASE 1 MEK KINASE 1 MEKK 1	mitogen-activated protein kinase kinase kinase 1 [Source:MGI Symbol;Acc:MGI:1346872]
ENSMUSG00000048120	WT	Inflamed	OK	10.6687	33.7658	1.66217	1.79373	0.00135	0.0165827	yes	Entpd1	12495	19	40612366	40741602	1	protein_coding	KNOWN		ectonucleoside triphosphate diphosphohydrolase 1 [Source:MGI Symbol;Acc:MGI:102805]
ENSMUSG00000030707	WT	Inflamed	OK	4.57835	14.493	1.66245	1.08858	0.00055	0.00827433	yes	Coro1a	12721	7	126699773	126707787	-1	protein_coding	KNOWN	CORONIN	coronin, actin binding protein 1A [Source:MGI Symbol;Acc:MGI:1345961]
ENSMUSG00000017760	WT	Inflamed	OK	35.12	111.221	1.66307	1.63978	0.0001	0.00207449	yes	Ctsa	19025	2	164832873	164841032	1	protein_coding	KNOWN	UNCHARACTERIZED SERINE CARBOXYPEPTIDASE PRECURSOR EC_3.4.16.-	cathepsin A [Source:MGI Symbol;Acc:MGI:97748]
ENSMUSG00000029622	WT	Inflamed	OK	20.1687	63.8857	1.66337	1.55156	0.0001	0.00207449	yes	Arpc1b	11867	5	145114215	145130705	1	protein_coding	KNOWN	ACTIN RELATED 2/3 COMPLEX SUBUNIT 1B ARP2/3 COMPLEX 41 KDA SUBUNIT P41 ARC	actin related protein 2/3 complex, subunit 1B [Source:MGI Symbol;Acc:MGI:1343142]
ENSMUSG00000003518	WT	Inflamed	OK	10.1564	32.2307	1.66605	1.807	5e-05	0.00114676	yes	Dusp3	72349	11	101971143	101987013	-1	protein_coding	KNOWN	DUAL SPECIFICITY PHOSPHATASE 3 EC_3.1.3.16 EC_3.1.3.- 48 VACCINIA H1 RELATED PHOSPHATASE VHR	dual specificity phosphatase 3 (vaccinia virus phosphatase VH1-related) [Source:MGI Symbol;Acc:MGI:1919599]
ENSMUSG00000001707	WT	Inflamed	OK	2.44584	7.76529	1.66671	1.52401	0.00515	0.0441322	yes	Eef1e1	66143	13	38645698	38659028	-1	protein_coding	KNOWN	EUKARYOTIC TRANSLATION ELONGATION FACTOR 1 EPSILON 1 ELONGATION FACTOR P18 MULTISYNTHASE COMPLEX AUXILIARY COMPONENT P18	eukaryotic translation elongation factor 1 epsilon 1 [Source:MGI Symbol;Acc:MGI:1913393]
ENSMUSG00000017774	WT	Inflamed	OK	9.94243	31.6779	1.67181	1.56637	5e-05	0.00114676	yes	Myo1c	17913	11	75650504	75673910	1	protein_coding	KNOWN	UNCONVENTIONAL MYOSIN IC MYOSIN I BETA MMI BETA MMIB	myosin IC [Source:MGI Symbol;Acc:MGI:106612]
ENSMUSG00000057335	WT	Inflamed	OK	2.67322	8.52427	1.673	1.75263	0.00015	0.00290083	yes	Cep170	545389	1	176733653	176814067	-1	protein_coding	KNOWN	UNKNOWN	centrosomal protein 170 [Source:MGI Symbol;Acc:MGI:1918348]
ENSMUSG00000090958	WT	Inflamed	OK	2.42938	7.75099	1.67379	2.38646	5e-05	0.00114676	yes	Lrrc32	434215	7	98494222	98501831	1	protein_coding	KNOWN	NEGATIVE REGULATOR OF REACTIVE OXYGEN SPECIES PRECURSOR LEUCINE RICH REPEAT CONTAINING 33	leucine rich repeat containing 32 [Source:MGI Symbol;Acc:MGI:93882]
ENSMUSG00000021451	WT	Inflamed	OK	1.72118	5.49397	1.67445	0.500258	0.00035	0.00575398	yes	Sema4d	20354	13	51701246	51793747	-1	protein_coding	KNOWN	SEMAPHORIN PRECURSOR	sema domain, immunoglobulin domain (Ig), transmembrane domain (TM) and short cytoplasmic domain, (semaphorin) 4D [Source:MGI Symbol;Acc:MGI:109244]
ENSMUSG00000044465	WT	Inflamed	OK	3.43178	10.9586	1.67503	1.30271	0.0013	0.0161631	yes	Fam160a2	74349	7	105371211	105400054	-1	protein_coding	KNOWN	AMBIGUOUS	family with sequence similarity 160, member A2 [Source:MGI Symbol;Acc:MGI:1921599]
ENSMUSG00000057738	WT	Inflamed	OK	39.9038	127.83	1.67963	1.13031	0.00025	0.00441387	yes	Sptan1	20740	2	29965560	30031451	1	protein_coding	KNOWN	SPECTRIN ALPHA CHAIN NON ERYTHROCYTIC 1 ALPHA II SPECTRIN FODRIN ALPHA CHAIN	spectrin alpha, non-erythrocytic 1 [Source:MGI Symbol;Acc:MGI:98386]
ENSMUSG00000053113	WT	Inflamed	OK	2.58537	8.32118	1.68642	0.96732	0.0047	0.041317	yes	Socs3	12702	11	117966079	117970047	-1	protein_coding	KNOWN	SUPPRESSOR OF CYTOKINE SIGNALING 3 SOCS 3 CYTOKINE INDUCIBLE SH2 3	suppressor of cytokine signaling 3 [Source:MGI Symbol;Acc:MGI:1201791]
ENSMUSG00000024190	WT	Inflamed	OK	3.20937	10.3518	1.68953	1.62877	0.0006	0.00886804	yes	Dusp1	19252	17	26505590	26508519	-1	protein_coding	KNOWN	DUAL SPECIFICITY PHOSPHATASE EC_3.1.3.16 EC_3.1.3.- 48 MITOGEN ACTIVATED KINASE PHOSPHATASE MAP KINASE PHOSPHATASE MKP	dual specificity phosphatase 1 [Source:MGI Symbol;Acc:MGI:105120]
ENSMUSG00000028041	WT	Inflamed	OK	3.24498	10.4739	1.69052	0.997333	5e-05	0.00114676	yes	Adam15	11490	3	89338542	89349996	-1	protein_coding	KNOWN	DISINTEGRIN AND METALLOPROTEINASE DOMAIN CONTAINING PRECURSOR ADAM EC_3.4.24.-	a disintegrin and metallopeptidase domain 15 (metargidin) [Source:MGI Symbol;Acc:MGI:1333882]
ENSMUSG00000079419	WT	Inflamed	OK	2.5593	8.27168	1.69243	1.56275	0.00465	0.0409952	yes	Ms4a6c	73656	19	11469366	11482192	1	protein_coding	KNOWN	MEMBRANE SPANNING 4 DOMAINS SUBFAMILY A MEMBER	membrane-spanning 4-domains, subfamily A, member 6C [Source:MGI Symbol;Acc:MGI:2385644]
ENSMUSG00000069662	WT	Inflamed	OK	3.87367	12.5439	1.69521	2.67	5e-05	0.00114676	yes	Marcks	17118	10	37133375	37138920	-1	protein_coding	KNOWN	MYRISTOYLATED ALANINE RICH C KINASE SUBSTRATE MARCKS	myristoylated alanine rich protein kinase C substrate [Source:MGI Symbol;Acc:MGI:96907]
ENSMUSG00000020520	WT	Inflamed	OK	4.25441	13.7782	1.69536	2.15002	5e-05	0.00114676	yes	Galnt10	171212	11	57645442	57787514	1	protein_coding	KNOWN	POLYPEPTIDE N ACETYLGALACTOSAMINYLTRANSFERASE 10 PP GANTASE 10 UDP ACETYLGALACTOSAMINYLTRANSFERASE 10 UDP GALNAC:POLYPEPTIDE N ACETYLGALACTOSAMINYLTRANSFERASE 10	UDP-N-acetyl-alpha-D-galactosamine:polypeptide N-acetylgalactosaminyltransferase 10 [Source:MGI Symbol;Acc:MGI:1890480]
ENSMUSG00000022951	WT	Inflamed	OK	5.31681	17.2687	1.69953	2.56248	5e-05	0.00114676	yes	Rcan1	54720	16	92391953	92466146	-1	protein_coding	KNOWN	CALCIPRESSIN DOWN SYNDROME REGION 1 REGULATOR OF CALCINEURIN	regulator of calcineurin 1 [Source:MGI Symbol;Acc:MGI:1890564]
ENSMUSG00000023036	WT	Inflamed	OK	2.96492	9.63793	1.70073	2.55795	5e-05	0.00114676	yes	Pcdhga8	93707	18	37815079	37841873	1	protein_coding	KNOWN	PROTOCADHERIN PRECURSOR	protocadherin gamma subfamily A, 8 [Source:MGI Symbol;Acc:MGI:1935221]
ENSMUSG00000030881	WT	Inflamed	OK	3.94006	12.8496	1.70543	0.782476	0.00485	0.0422824	yes	Arfip2	76932	7	105634203	105640416	-1	protein_coding	KNOWN	ARFAPTIN ADP RIBOSYLATION FACTOR INTERACTING	ADP-ribosylation factor interacting protein 2 [Source:MGI Symbol;Acc:MGI:1924182]
ENSMUSG00000049755	WT	Inflamed	OK	4.43185	14.474	1.70748	1.17082	0.00545	0.0460351	yes	Zfp672	319475	11	58315114	58330339	-1	protein_coding	KNOWN	ZINC FINGER	zinc finger protein 672 [Source:MGI Symbol;Acc:MGI:2442105]
ENSMUSG00000040659	WT	Inflamed	OK	6.47893	21.1713	1.70828	2.67297	5e-05	0.00114676	yes	Efhd2	27984	4	141858142	141874920	-1	protein_coding	KNOWN	EF HAND DOMAIN CONTAINING SWIPROSIN	EF hand domain containing 2 [Source:MGI Symbol;Acc:MGI:106504]
ENSMUSG00000038903	WT	Inflamed	OK	7.31901	23.9446	1.70998	1.80418	0.00025	0.00441387	yes	Ccdc68	381175	18	69925426	69969484	1	protein_coding	KNOWN	COILED COIL DOMAIN CONTAINING 68	coiled-coil domain containing 68 [Source:MGI Symbol;Acc:MGI:3612676]
ENSMUSG00000074063	WT	Inflamed	OK	108.116	354.505	1.71323	1.43874	0.001	0.0132764	yes	Osgin1	71839	8	119434124	119446256	1	protein_coding	KNOWN	OXIDATIVE STRESS INDUCED GROWTH INHIBITOR	oxidative stress induced growth inhibitor 1 [Source:MGI Symbol;Acc:MGI:1919089]
ENSMUSG00000046993	WT	Inflamed	OK	2.66378	8.7912	1.72259	1.70042	0.00125	0.0157097	yes	Gm5637	NA	X	60045111	60046229	-1	processed_pseudogene	KNOWN		predicted pseudogene 5637 [Source:MGI Symbol;Acc:MGI:3648120]
ENSMUSG00000045414	WT	Inflamed	OK	4.72474	15.6141	1.72454	2.56191	5e-05	0.00114676	yes	1190002N15Rik	68861	9	94517864	94538081	-1	protein_coding	KNOWN	DELETED IN AUTISM 1 PRECURSOR GOLGI OF 49 KDA GOPRO49 HYPOXIA AND AKT INDUCED STEM CELL FACTOR HASF	RIKEN cDNA 1190002N15 gene [Source:MGI Symbol;Acc:MGI:1916111]
ENSMUSG00000007041	WT	Inflamed	OK	6.90056	22.8071	1.7247	2.12282	0.0001	0.00207449	yes	Clic1	114584	17	35049966	35058749	1	protein_coding	KNOWN	CHLORIDE INTRACELLULAR CHANNEL	chloride intracellular channel 1 [Source:MGI Symbol;Acc:MGI:2148924]
ENSMUSG00000031875	WT	Inflamed	OK	1.51403	5.01881	1.72895	1.60563	0.00245	0.0258911	yes	Cmtm3	68119	8	104340594	104347672	1	protein_coding	KNOWN	CKLF MARVEL TRANSMEMBRANE DOMAIN CONTAINING 3 CHEMOKINE FACTOR SUPERFAMILY MEMBER 3	CKLF-like MARVEL transmembrane domain containing 3 [Source:MGI Symbol;Acc:MGI:2447162]
ENSMUSG00000018395	WT	Inflamed	OK	2.43779	8.09247	1.73101	0.841323	0.0014	0.0170414	yes	Kif3a	16568	11	53567379	53601967	1	protein_coding	KNOWN	KINESIN KIF3A MICROTUBULE PLUS END DIRECTED KINESIN MOTOR 3A	kinesin family member 3A [Source:MGI Symbol;Acc:MGI:107689]
ENSMUSG00000019929	WT	Inflamed	OK	29.5862	98.2627	1.73172	3.05717	5e-05	0.00114676	yes	Dcn	13179	10	97479500	97518162	1	protein_coding	KNOWN	DECORIN PRECURSOR BONE PROTEOGLYCAN II PG S2	decorin [Source:MGI Symbol;Acc:MGI:94872]
ENSMUSG00000042349	WT	Inflamed	OK	18.5886	61.884	1.73515	1.6538	0.001	0.0132764	yes	Ikbke	56489	1	131254343	131279606	-1	protein_coding	KNOWN		inhibitor of kappaB kinase epsilon [Source:MGI Symbol;Acc:MGI:1929612]
ENSMUSG00000034647	WT	Inflamed	OK	4.23251	14.0971	1.73581	1.08424	0.0031	0.0307253	yes	Ankrd12	106585	17	65967501	66077089	-1	protein_coding	KNOWN		ankyrin repeat domain 12 [Source:MGI Symbol;Acc:MGI:1914357]
ENSMUSG00000022443	WT	Inflamed	OK	85.8279	285.975	1.73637	1.22159	0.00035	0.00575398	yes	Myh9	17886	15	77760587	77842175	-1	protein_coding	KNOWN	MYOSIN CELLULAR MYOSIN HEAVY CHAIN TYPE MYOSIN HEAVY CHAIN MYOSIN HEAVY CHAIN NON MUSCLE NON MUSCLE MYOSIN HEAVY CHAIN NMMHC NON MUSCLE MYOSIN HEAVY CHAIN NMMHC II NMMHC	myosin, heavy polypeptide 9, non-muscle [Source:MGI Symbol;Acc:MGI:107717]
ENSMUSG00000022469	WT	Inflamed	OK	4.27773	14.2743	1.73851	1.04106	0.0016	0.0187571	yes	Rapgef3	223864	15	97744770	97767972	-1	protein_coding	KNOWN	RAP GUANINE NUCLEOTIDE EXCHANGE FACTOR EXCHANGE FACTOR DIRECTLY ACTIVATED BY CAMP EXCHANGE DIRECTLY ACTIVATED BY CAMP EPAC CAMP REGULATED GUANINE NUCLEOTIDE EXCHANGE FACTOR CAMP	Rap guanine nucleotide exchange factor (GEF) 3 [Source:MGI Symbol;Acc:MGI:2441741]
ENSMUSG00000026463	WT	Inflamed	OK	1.47764	4.95354	1.74516	0.935512	0.0044	0.0393789	yes	Atp2b4	381290	1	133699457	133801041	-1	protein_coding	KNOWN	PLASMA MEMBRANE CALCIUM TRANSPORTING ATPASE EC_3.6.3.8 PLASMA MEMBRANE CALCIUM ATPASE PLASMA MEMBRANE CALCIUM PUMP	ATPase, Ca++ transporting, plasma membrane 4 [Source:MGI Symbol;Acc:MGI:88111]
ENSMUSG00000070327	WT	Inflamed	OK	18.8625	63.3681	1.74823	0.858603	5e-05	0.00114676	yes	Rnf213	672511	11	119393100	119487418	1	protein_coding	KNOWN	E3 UBIQUITIN LIGASE RNF213 EC_6.3.2.-	ring finger protein 213 [Source:MGI Symbol;Acc:MGI:1289196]
ENSMUSG00000049303	WT	Inflamed	OK	2.51743	8.47071	1.75053	1.04303	0.00045	0.00704045	yes	Syt12	171180	19	4445908	4477447	-1	protein_coding	KNOWN	SYNAPTOTAGMIN 12 SYNAPTOTAGMIN XII SYTXII	synaptotagmin XII [Source:MGI Symbol;Acc:MGI:2159601]
ENSMUSG00000041096	WT	Inflamed	OK	1.53337	5.18349	1.75722	1.97831	0.00015	0.00290083	yes	Tspyl2	52808	X	152336852	152342425	-1	protein_coding	KNOWN		TSPY-like 2 [Source:MGI Symbol;Acc:MGI:106244]
ENSMUSG00000026395	WT	Inflamed	OK	2.41478	8.1712	1.75866	2.61261	5e-05	0.00114676	yes	Ptprc	19264	1	138062861	138175708	-1	protein_coding	KNOWN		protein tyrosine phosphatase, receptor type, C [Source:MGI Symbol;Acc:MGI:97810]
ENSMUSG00000037419	WT	Inflamed	OK	1.92989	6.54447	1.76176	1.75284	0.0003	0.00508083	yes	Endod1	71946	9	14353990	14381242	-1	protein_coding	KNOWN	ENDONUCLEASE DOMAIN CONTAINING 1 PRECURSOR EC_3.1.30.-	endonuclease domain containing 1 [Source:MGI Symbol;Acc:MGI:1919196]
ENSMUSG00000031871	WT	Inflamed	OK	1.39545	4.73482	1.76258	2.16712	5e-05	0.00114676	yes	Cdh5	12562	8	104101625	104144502	1	protein_coding	KNOWN	CADHERIN PRECURSOR	cadherin 5 [Source:MGI Symbol;Acc:MGI:105057]
ENSMUSG00000026814	WT	Inflamed	OK	7.67625	26.0498	1.7628	1.37697	0.00315	0.0310019	yes	Eng	13805	2	32646595	32682669	1	protein_coding	KNOWN	ENDOGLIN PRECURSOR CD105 ANTIGEN	endoglin [Source:MGI Symbol;Acc:MGI:95392]
ENSMUSG00000032477	WT	Inflamed	OK	2.7184	9.22921	1.76345	2.17976	5e-05	0.00114676	yes	Cdc25a	12530	9	109875579	109893895	1	protein_coding	KNOWN	M PHASE INDUCER PHOSPHATASE EC_3.1.3.48 DUAL SPECIFICITY PHOSPHATASE	cell division cycle 25A [Source:MGI Symbol;Acc:MGI:103198]
ENSMUSG00000027111	WT	Inflamed	OK	2.93444	9.96673	1.76403	1.5318	5e-05	0.00114676	yes	Itga6	16403	2	71745616	71858416	1	protein_coding	KNOWN	INTEGRIN ALPHA PRECURSOR CD49 ANTIGEN FAMILY MEMBER VLA ANTIGEN [CONTAINS INTEGRIN ALPHA HEAVY CHAIN; INTEGRIN ALPHA LIGHT CHAIN]	integrin alpha 6 [Source:MGI Symbol;Acc:MGI:96605]
ENSMUSG00000036545	WT	Inflamed	OK	1.67271	5.68397	1.76471	0.701862	0.0027	0.0276984	yes	Adamts2	216725	11	50602084	50807573	1	protein_coding	KNOWN	A DISINTEGRIN AND METALLOPROTEINASE WITH THROMBOSPONDIN MOTIFS 2 PRECURSOR ADAM TS 2 ADAM TS2 ADAMTS 2 EC_3.4.24.14 PROCOLLAGEN I N PROTEINASE PC I NP PROCOLLAGEN I/II AMINO PROPEPTIDE PROCESSING ENZYME PROCOLLAGEN N ENDOPEPTIDASE PNPI	a disintegrin-like and metallopeptidase (reprolysin type) with thrombospondin type 1 motif, 2 [Source:MGI Symbol;Acc:MGI:1347356]
ENSMUSG00000026028	WT	Inflamed	OK	5.41916	18.4312	1.76601	1.35565	5e-05	0.00114676	yes	Trak2	70827	1	58900449	58973430	-1	protein_coding	KNOWN	TRAFFICKING KINESIN BINDING 2 AMYOTROPHIC LATERAL SCLEROSIS 2 CHROMOSOMAL REGION CANDIDATE GENE 3	trafficking protein, kinesin binding 2 [Source:MGI Symbol;Acc:MGI:1918077]
ENSMUSG00000078868	WT	Inflamed	OK	3.84517	13.1008	1.76854	2.19573	5e-05	0.00114676	yes	Gm14412	NA	2	177314520	177324307	-1	protein_coding	KNOWN	ZINC FINGER	predicted gene 14412 [Source:MGI Symbol;Acc:MGI:3652251]
ENSMUSG00000074227	WT	Inflamed	OK	18.4051	62.7236	1.7689	2.85705	5e-05	0.00114676	yes	Spint2	20733	7	29256331	29281977	-1	protein_coding	KNOWN	KUNITZ TYPE PROTEASE INHIBITOR 2 PRECURSOR HEPATOCYTE GROWTH FACTOR ACTIVATOR INHIBITOR TYPE 2 HAI 2	serine protease inhibitor, Kunitz type 2 [Source:MGI Symbol;Acc:MGI:1338031]
ENSMUSG00000029086	WT	Inflamed	OK	6.57597	22.5161	1.77568	2.42494	5e-05	0.00114676	yes	Prom1	19126	5	43993620	44102032	-1	protein_coding	KNOWN	PROMININ 2 PRECURSOR PROM 2 PROMININ 2	prominin 1 [Source:MGI Symbol;Acc:MGI:1100886]
ENSMUSG00000029189	WT	Inflamed	OK	1.53384	5.26052	1.77806	2.25153	5e-05	0.00114676	yes	Sel1l3	231238	5	53107083	53213927	-1	protein_coding	KNOWN	SEL 1 HOMOLOG 3 SUPPRESSOR OF LIN 12 3 SEL 1L3	sel-1 suppressor of lin-12-like 3 (C. elegans) [Source:MGI Symbol;Acc:MGI:1916941]
ENSMUSG00000060671	WT	Inflamed	OK	4.08262	14.0031	1.77818	1.05638	5e-05	0.00114676	yes	Atp8b2	54667	3	89939481	89963508	-1	protein_coding	KNOWN	PHOSPHOLIPID TRANSPORTING ATPASE EC_3.6.3.1 ATPASE CLASS I TYPE 8B MEMBER P4 ATPASE FLIPPASE COMPLEX ALPHA SUBUNIT AT	ATPase, class I, type 8B, member 2 [Source:MGI Symbol;Acc:MGI:1859660]
ENSMUSG00000006005	WT	Inflamed	OK	31.7388	108.94	1.77922	1.12054	5e-05	0.00114676	yes	Tpr	108989	1	150392838	150449935	1	protein_coding	KNOWN	NUCLEOPROTEIN TPR NPC ASSOCIATED INTRANUCLEAR TRANSLOCATED PROMOTER REGION AND NUCLEAR BASKET	translocated promoter region, nuclear basket protein [Source:MGI Symbol;Acc:MGI:1922066]
ENSMUSG00000035725	WT	Inflamed	OK	1.46492	5.03189	1.78028	2.26297	5e-05	0.00114676	yes	Prkx	19108	X	77761411	77796278	-1	protein_coding	KNOWN	CAMP DEPENDENT KINASE CATALYTIC SUBUNIT	protein kinase, X-linked [Source:MGI Symbol;Acc:MGI:1309999]
ENSMUSG00000035910	WT	Inflamed	OK	9.30004	31.9719	1.7815	1.75471	0.00115	0.0147727	yes	Dcdc2a	195208	13	25056004	25210706	1	protein_coding	KNOWN	DOUBLECORTIN DOMAIN CONTAINING 2	doublecortin domain containing 2a [Source:MGI Symbol;Acc:MGI:2652818]
ENSMUSG00000029298	WT	Inflamed	OK	2.79544	9.62173	1.78322	2.49649	5e-05	0.00114676	yes	Gbp9	236573	5	105077630	105139539	-1	protein_coding	KNOWN	GUANYLATE BINDING GTP BINDING GBP GUANINE NUCLEOTIDE BINDING	guanylate-binding protein 9 [Source:MGI Symbol;Acc:MGI:3605620]
ENSMUSG00000040488	WT	Inflamed	OK	3.47848	11.9787	1.78394	1.22724	0.0011	0.0142996	yes	Ltbp4	108075	7	27305136	27337692	-1	protein_coding	KNOWN	LATENT TRANSFORMING GROWTH FACTOR BETA BINDING PRECURSOR LTBP	latent transforming growth factor beta binding protein 4 [Source:MGI Symbol;Acc:MGI:1321395]
ENSMUSG00000022306	WT	Inflamed	OK	1.72853	5.9623	1.78632	2.45595	5e-05	0.00114676	yes	Zfpm2	22762	15	40655042	41104592	1	protein_coding	KNOWN	ZINC FINGER ZFPM1 FRIEND OF GATA 1 FOG 1 FRIEND OF GATA 1 ZINC FINGER MULTITYPE 1	zinc finger protein, multitype 2 [Source:MGI Symbol;Acc:MGI:1334444]
ENSMUSG00000030220	WT	Inflamed	OK	4.81829	16.6304	1.78723	1.78254	0.0002	0.00371008	yes	Arhgdib	11857	6	136923655	136941899	-1	protein_coding	KNOWN	RHO GDP DISSOCIATION INHIBITOR RHO GDI RHO GDI	Rho, GDP dissociation inhibitor (GDI) beta [Source:MGI Symbol;Acc:MGI:101940]
ENSMUSG00000027435	WT	Inflamed	OK	1.6588	5.72689	1.78761	2.53929	5e-05	0.00114676	yes	Cd93	17064	2	148436640	148443563	-1	protein_coding	KNOWN	COMPLEMENT COMPONENT C1Q RECEPTOR PRECURSOR C1Q/MBL/SPA RECEPTOR C1QR P C1QRP CELL SURFACE ANTIGEN AA4 COMPLEMENT COMPONENT 1 Q SUBCOMPONENT RECEPTOR 1 CD93 ANTIGEN	CD93 antigen [Source:MGI Symbol;Acc:MGI:106664]
ENSMUSG00000015966	WT	Inflamed	OK	3.60942	12.4849	1.79034	2.0222	5e-05	0.00114676	yes	Il17rb	50905	14	29996141	30008896	-1	protein_coding	KNOWN	INTERLEUKIN 17 RECEPTOR B PRECURSOR IL 17 RECEPTOR B IL 17RB IL 17 RECEPTOR HOMOLOG 1 IL 17RH1 IL17RH1 INTERLEUKIN 17B RECEPTOR IL 17B RECEPTOR	interleukin 17 receptor B [Source:MGI Symbol;Acc:MGI:1355292]
ENSMUSG00000033355	WT	Inflamed	OK	2.87469	9.95005	1.7913	1.96525	0.00025	0.00441387	yes	Rtp4	67775	16	23609919	23614222	1	protein_coding	KNOWN	RECEPTOR TRANSPORTING 4.28 KDA INTERFERON RESPONSIVE	receptor transporter protein 4 [Source:MGI Symbol;Acc:MGI:1915025]
ENSMUSG00000001507	WT	Inflamed	OK	2.58929	8.97563	1.79345	1.07445	0.0023	0.0247408	yes	Itga3	16400	11	95044474	95076801	-1	protein_coding	KNOWN	INTEGRIN ALPHA PRECURSOR CD49 ANTIGEN FAMILY MEMBER VLA ANTIGEN [CONTAINS INTEGRIN ALPHA HEAVY CHAIN; INTEGRIN ALPHA LIGHT CHAIN]	integrin alpha 3 [Source:MGI Symbol;Acc:MGI:96602]
ENSMUSG00000019846	WT	Inflamed	OK	1.40715	4.88423	1.79535	1.10026	0.00035	0.00575398	yes	Lama4	16775	10	38965515	39110188	1	protein_coding	KNOWN	LAMININ SUBUNIT ALPHA PRECURSOR LAMININ SUBUNIT ALPHA LAMININ SUBUNIT ALPHA LAMININ SUBUNIT ALPHA	laminin, alpha 4 [Source:MGI Symbol;Acc:MGI:109321]
ENSMUSG00000002602	WT	Inflamed	OK	7.27481	25.3337	1.80008	1.32771	0.0058	0.0481698	yes	Axl	26362	7	25757273	25788705	-1	protein_coding	KNOWN	TYROSINE KINASE PRECURSOR EC_2.7.10.1	AXL receptor tyrosine kinase [Source:MGI Symbol;Acc:MGI:1347244]
ENSMUSG00000089715	WT	Inflamed	OK	1.99451	6.94623	1.8002	0.795461	0.0009	0.0122334	yes	Cbx6	494448	15	79823896	79834688	-1	protein_coding	KNOWN	CHROMOBOX HOMOLOG 6	chromobox 6 [Source:MGI Symbol;Acc:MGI:3512628]
ENSMUSG00000027534	WT	Inflamed	OK	1.45412	5.07775	1.80404	1.51487	0.00145	0.0174669	yes	Snx16	74718	3	10417817	10440102	-1	protein_coding	KNOWN	SORTING NEXIN 16	sorting nexin 16 [Source:MGI Symbol;Acc:MGI:1921968]
ENSMUSG00000021009	WT	Inflamed	OK	3.23571	11.3076	1.80514	2.56816	5e-05	0.00114676	yes	Ptpn21	24000	12	98676741	98737405	-1	protein_coding	KNOWN	TYROSINE PHOSPHATASE NON RECEPTOR TYPE EC_3.1.3.48 TYROSINE PHOSPHATASE	protein tyrosine phosphatase, non-receptor type 21 [Source:MGI Symbol;Acc:MGI:1344406]
ENSMUSG00000022505	WT	Inflamed	OK	7.62575	26.673	1.80643	2.95168	5e-05	0.00114676	yes	Emp2	13731	16	10281749	10313968	-1	protein_coding	KNOWN	EPITHELIAL MEMBRANE 2 EMP 2	epithelial membrane protein 2 [Source:MGI Symbol;Acc:MGI:1098726]
ENSMUSG00000021182	WT	Inflamed	OK	1.77706	6.21783	1.80691	1.37035	0.0045	0.0400398	yes	Ccdc88c	68339	12	100912700	101028983	-1	protein_coding	KNOWN	GIRDIN AKT PHOSPHORYLATION ENHANCER APE COILED COIL DOMAIN CONTAINING 88A G ALPHA INTERACTING VESICLE ASSOCIATED GIV GIRDERS OF ACTIN FILAMENT HOOK RELATED 1 HKRP1	coiled-coil domain containing 88C [Source:MGI Symbol;Acc:MGI:1915589]
ENSMUSG00000028581	WT	Inflamed	OK	6.06617	21.2262	1.80699	1.11793	0.0004	0.00640704	yes	Laptm5	16792	4	130913125	130936141	1	protein_coding	KNOWN	LYSOSOMAL ASSOCIATED TRANSMEMBRANE 5 LYSOSOMAL ASSOCIATED MULTITRANSMEMBRANE 5 RETINOIC ACID INDUCIBLE E3	lysosomal-associated protein transmembrane 5 [Source:MGI Symbol;Acc:MGI:108046]
ENSMUSG00000056071	WT	Inflamed	OK	15.0353	52.7478	1.81076	2.01829	0.0001	0.00207449	yes	S100a9	20202	3	90692632	90695721	-1	protein_coding	KNOWN	S100 A9 CALGRANULIN B MIGRATION INHIBITORY FACTOR RELATED 14 MRP 14 P14 S100 CALCIUM BINDING A9	S100 calcium binding protein A9 (calgranulin B) [Source:MGI Symbol;Acc:MGI:1338947]
ENSMUSG00000001802	WT	Inflamed	OK	2.95281	10.4002	1.81645	1.74436	5e-05	0.00114676	yes	Lrp3	435965	7	35200027	35215370	-1	protein_coding	KNOWN		low density lipoprotein receptor-related protein 3 [Source:MGI Symbol;Acc:MGI:3584516]
ENSMUSG00000022272	WT	Inflamed	OK	31.6153	111.486	1.81816	1.78171	0.00015	0.00290083	yes	Myo10	17909	15	25622525	25813673	1	protein_coding	KNOWN	PLECKSTRIN HOMOLOGY DOMAIN CONTAINING FAMILY H MEMBER 3 PRECURSOR PH DOMAIN CONTAINING FAMILY H MEMBER 3	myosin X [Source:MGI Symbol;Acc:MGI:107716]
ENSMUSG00000035199	WT	Inflamed	OK	11.2898	39.8815	1.8207	2.86247	5e-05	0.00114676	yes	Arl6ip5	65106	6	97210689	97233315	1	protein_coding	KNOWN	PRA1 FAMILY 3 ADP RIBOSYLATION FACTOR 6 INTERACTING 5 ARL 6 INTERACTING 5 AIP 5	ADP-ribosylation factor-like 6 interacting protein 5 [Source:MGI Symbol;Acc:MGI:1929501]
ENSMUSG00000041688	WT	Inflamed	OK	3.12254	11.0318	1.82088	1.84052	5e-05	0.00114676	yes	Amot	27494	X	145446425	145505181	-1	protein_coding	KNOWN	ANGIOMOTIN	angiomotin [Source:MGI Symbol;Acc:MGI:108440]
ENSMUSG00000015839	WT	Inflamed	OK	21.0107	74.2986	1.82221	3.07893	5e-05	0.00114676	yes	Nfe2l2	18024	2	75675513	75704641	-1	protein_coding	KNOWN	NUCLEAR FACTOR ERYTHROID 2 RELATED FACTOR 2 NF E2 RELATED FACTOR 2 NFE2 RELATED FACTOR 2 NUCLEAR FACTOR ERYTHROID DERIVED 2 2	nuclear factor, erythroid derived 2, like 2 [Source:MGI Symbol;Acc:MGI:108420]
ENSMUSG00000033377	WT	Inflamed	OK	28.3924	100.617	1.8253	1.73722	0.00025	0.00441387	yes	Palmd	114301	3	116918258	116968987	-1	protein_coding	KNOWN	PALMDELPHIN	palmdelphin [Source:MGI Symbol;Acc:MGI:2148896]
ENSMUSG00000027695	WT	Inflamed	OK	7.55338	26.7766	1.82578	1.44188	0.00025	0.00441387	yes	Pld1	18805	3	27938695	28133362	1	protein_coding	KNOWN	PHOSPHOLIPASE D2 PLD 2 EC_3.1.4.4 CHOLINE PHOSPHATASE 2 PHOSPHATIDYLCHOLINE HYDROLYZING PHOSPHOLIPASE D2	phospholipase D1 [Source:MGI Symbol;Acc:MGI:109585]
ENSMUSG00000002055	WT	Inflamed	OK	1.60376	5.68578	1.8259	0.548635	0.00565	0.0471917	yes	Spag5	54141	11	78301529	78322457	1	protein_coding	KNOWN	SPERM ASSOCIATED ANTIGEN 5 MITOTIC SPINDLE ASSOCIATED P126 MAP126	sperm associated antigen 5 [Source:MGI Symbol;Acc:MGI:1927470]
ENSMUSG00000062210	WT	Inflamed	OK	2.79861	9.93144	1.82729	0.765474	0.00015	0.00290083	yes	Tnfaip8	106869	18	49979427	50107173	1	protein_coding	KNOWN	TUMOR NECROSIS FACTOR ALPHA INDUCED 8 2 TIPE2 TNF ALPHA INDUCED 8 2 TNFAIP8 2	tumor necrosis factor, alpha-induced protein 8 [Source:MGI Symbol;Acc:MGI:2147191]
ENSMUSG00000033327	WT	Inflamed	OK	2.25662	8.00978	1.8276	3.12754	5e-05	0.00114676	yes	Tnxb	81877	17	34670535	34719815	1	protein_coding	KNOWN	TENASCIN PRECURSOR TN	tenascin XB [Source:MGI Symbol;Acc:MGI:1932137]
ENSMUSG00000031790	WT	Inflamed	OK	6.67991	23.7138	1.82782	3.05146	5e-05	0.00114676	yes	Mmp15	17388	8	95352268	95374293	1	protein_coding	KNOWN	MATRIX METALLOPROTEINASE PRECURSOR MMP MEMBRANE TYPE MATRIX METALLOPROTEINASE MT MMP MEMBRANE TYPE MATRIX METALLOPROTEINASE MMP	matrix metallopeptidase 15 [Source:MGI Symbol;Acc:MGI:109320]
ENSMUSG00000000552	WT	Inflamed	OK	1.83466	6.51405	1.82804	2.05402	0.00015	0.00290083	yes	Zfp385a	29813	15	103313895	103340086	-1	protein_coding	KNOWN	ZINC FINGER ZINC FINGER	zinc finger protein 385A [Source:MGI Symbol;Acc:MGI:1352495]
ENSMUSG00000033960	WT	Inflamed	OK	1.37129	4.87079	1.82862	2.56792	5e-05	0.00114676	yes	9430020K01Rik	240185	18	4634929	4682868	1	protein_coding	KNOWN	JUNCTIONAL ASSOCIATED WITH CORONARY ARTERY DISEASE JCAD	RIKEN cDNA 9430020K01 gene [Source:MGI Symbol;Acc:MGI:2685174]
ENSMUSG00000021948	WT	Inflamed	OK	5.01386	17.8741	1.83388	1.81832	5e-05	0.00114676	yes	Prkcd	18753	14	30595356	30626210	-1	protein_coding	KNOWN	KINASE C DELTA TYPE EC_2.7.11.13 NPKC DELTA [CONTAINS KINASE C DELTA TYPE REGULATORY SUBUNIT; KINASE C DELTA TYPE CATALYTIC SUBUNIT SPHINGOSINE DEPENDENT KINASE 1 SDK1 ]	protein kinase C, delta [Source:MGI Symbol;Acc:MGI:97598]
ENSMUSG00000028555	WT	Inflamed	OK	3.36452	12.0311	1.8383	1.34069	5e-05	0.00114676	yes	Ttc39a	230603	4	109406623	109444745	1	protein_coding	KNOWN	TETRATRICOPEPTIDE REPEAT TPR REPEAT	tetratricopeptide repeat domain 39A [Source:MGI Symbol;Acc:MGI:2444350]
ENSMUSG00000025586	WT	Inflamed	OK	17.3512	62.2452	1.84293	1.34241	0.0042	0.0380645	yes	Cpeb1	12877	7	81347026	81455465	-1	protein_coding	KNOWN	CYTOPLASMIC POLYADENYLATION ELEMENT BINDING 1 CPE BP1 CPE BINDING 1 1	cytoplasmic polyadenylation element binding protein 1 [Source:MGI Symbol;Acc:MGI:108442]
ENSMUSG00000026074	WT	Inflamed	OK	6.51787	23.4128	1.84482	3.07463	5e-05	0.00114676	yes	Map4k4	26921	1	39900913	40026310	1	protein_coding	KNOWN	KINASE EC_2.7.11.1 KINASE MAPK/ERK KINASE KINASE KINASE MEK KINASE KINASE MEKKK KINASE	mitogen-activated protein kinase kinase kinase kinase 4 [Source:MGI Symbol;Acc:MGI:1349394]
ENSMUSG00000031557	WT	Inflamed	OK	1.90871	6.85719	1.84502	1.19696	0.0017	0.0195951	yes	Plekha2	83436	8	25039144	25102194	-1	protein_coding	KNOWN	PLECKSTRIN HOMOLOGY DOMAIN CONTAINING FAMILY A MEMBER 2 PH DOMAIN CONTAINING FAMILY A MEMBER 2 TANDEM PH DOMAIN CONTAINING 2 TAPP 2	pleckstrin homology domain-containing, family A (phosphoinositide binding specific) member 2 [Source:MGI Symbol;Acc:MGI:1928144]
ENSMUSG00000035891	WT	Inflamed	OK	1.45541	5.23294	1.84619	1.82601	0.00035	0.00575398	yes	Cerk	223753	15	86139128	86186141	-1	protein_coding	KNOWN	CERAMIDE KINASE EC_2.7.1.138	ceramide kinase [Source:MGI Symbol;Acc:MGI:2386052]
ENSMUSG00000027188	WT	Inflamed	OK	2.37733	8.55162	1.84686	1.55411	0.0016	0.0187571	yes	Pamr1	210622	2	102550012	102643041	1	protein_coding	KNOWN	INACTIVE SERINE PROTEASE PAMR1 PRECURSOR PEPTIDASE DOMAIN CONTAINING ASSOCIATED WITH MUSCLE REGENERATION 1 REGENERATION ASSOCIATED MUSCLE PROTEASE HOMOLOG	peptidase domain containing associated with muscle regeneration 1 [Source:MGI Symbol;Acc:MGI:2445082]
ENSMUSG00000054364	WT	Inflamed	OK	4.92792	17.7425	1.84816	2.7423	5e-05	0.00114676	yes	Rhob	11852	12	8497763	8499985	-1	protein_coding	KNOWN	RHO RELATED GTP BINDING PRECURSOR	ras homolog gene family, member B [Source:MGI Symbol;Acc:MGI:107949]
ENSMUSG00000014778	WT	Inflamed	OK	1.31204	4.72588	1.84877	0.914069	0.004	0.0367565	yes	Fhod1	234686	8	105329163	105347953	-1	protein_coding	KNOWN		formin homology 2 domain containing 1 [Source:MGI Symbol;Acc:MGI:2679008]
ENSMUSG00000036053	WT	Inflamed	OK	2.41493	8.70344	1.8496	1.92348	5e-05	0.00114676	yes	Fmnl2	71409	2	52857860	53134202	1	protein_coding	KNOWN	FORMIN	formin-like 2 [Source:MGI Symbol;Acc:MGI:1918659]
ENSMUSG00000027514	WT	Inflamed	OK	6.03633	21.8167	1.85369	1.82809	0.00075	0.0105877	yes	Zbp1	58203	2	173206612	173218923	-1	protein_coding	KNOWN	Z DNA BINDING 1 TUMOR STROMA AND ACTIVATED MACROPHAGE DLM 1	Z-DNA binding protein 1 [Source:MGI Symbol;Acc:MGI:1927449]
ENSMUSG00000029070	WT	Inflamed	OK	12.62	45.6656	1.85539	1.61268	0.00045	0.00704045	yes	Mxra8	74761	4	155839680	155844088	1	protein_coding	KNOWN	MATRIX REMODELING ASSOCIATED 8 PRECURSOR	matrix-remodelling associated 8 [Source:MGI Symbol;Acc:MGI:1922011]
ENSMUSG00000033880	WT	Inflamed	OK	13.8028	49.9605	1.85582	1.9859	5e-05	0.00114676	yes	Lgals3bp	19039	11	118392751	118402092	-1	protein_coding	KNOWN	GALECTIN 3 BINDING PRECURSOR LECTIN GALACTOSIDE BINDING SOLUBLE 3 BINDING	lectin, galactoside-binding, soluble, 3 binding protein [Source:MGI Symbol;Acc:MGI:99554]
ENSMUSG00000028766	WT	Inflamed	OK	41.4674	150.736	1.86197	0.772921	0.002	0.0221798	yes	Alpl	11647	4	137741733	137796384	-1	protein_coding	KNOWN	ALKALINE PHOSPHATASE PRECURSOR EC_3.1.3.1 ALKALINE PHOSPHATASE	alkaline phosphatase, liver/bone/kidney [Source:MGI Symbol;Acc:MGI:87983]
ENSMUSG00000024030	WT	Inflamed	OK	2.18284	7.93933	1.86281	2.24862	5e-05	0.00114676	yes	Abcg1	11307	17	31057698	31115777	1	protein_coding	KNOWN	ATP BINDING CASSETTE SUB FAMILY G MEMBER 1 ATP BINDING CASSETTE TRANSPORTER 8 WHITE HOMOLOG	ATP-binding cassette, sub-family G (WHITE), member 1 [Source:MGI Symbol;Acc:MGI:107704]
ENSMUSG00000014599	WT	Inflamed	OK	6.74238	24.6265	1.86888	2.01134	5e-05	0.00114676	yes	Csf1	12977	3	107741048	107760469	-1	protein_coding	KNOWN	MACROPHAGE COLONY STIMULATING FACTOR 1 PRECURSOR CSF 1 MCSF [CONTAINS PROCESSED MACROPHAGE COLONY STIMULATING FACTOR 1]	colony stimulating factor 1 (macrophage) [Source:MGI Symbol;Acc:MGI:1339753]
ENSMUSG00000003355	WT	Inflamed	OK	6.71318	24.5608	1.87129	2.0425	5e-05	0.00114676	yes	Fkbp11	66120	15	98724373	98728198	-1	protein_coding	KNOWN	PEPTIDYL PROLYL CIS TRANS ISOMERASE FKBP11 PRECURSOR PPIASE FKBP11 EC_5.2.1.8.19 KDA FK506 BINDING 19 KDA FKBP FKBP 19 FK506 BINDING 11 FKBP 11 ROTAMASE	FK506 binding protein 11 [Source:MGI Symbol;Acc:MGI:1913370]
ENSMUSG00000026896	WT	Inflamed	OK	9.77538	35.7741	1.87169	1.68883	0.0006	0.00886804	yes	Ifih1	71586	2	62595798	62646255	-1	protein_coding	KNOWN	PROBABLE ATP DEPENDENT RNA HELICASE DDX58 EC_3.6.4.13 DEAD BOX 58 RIG I RECEPTOR 1 RLR 1 RETINOIC ACID INDUCIBLE GENE 1 RIG 1 RETINOIC ACID INDUCIBLE GENE I RIG I	interferon induced with helicase C domain 1 [Source:MGI Symbol;Acc:MGI:1918836]
ENSMUSG00000040990	WT	Inflamed	OK	3.15441	11.5624	1.874	1.4131	5e-05	0.00114676	yes	Sh3kbp1	58194	X	159627272	159978069	1	protein_coding	KNOWN	SH3 DOMAIN CONTAINING KINASE BINDING 1 OF KINASE	SH3-domain kinase binding protein 1 [Source:MGI Symbol;Acc:MGI:1889583]
ENSMUSG00000037111	WT	Inflamed	OK	1.61893	5.93892	1.87516	1.36619	0.0006	0.00886804	yes	Setd7	73251	3	51515319	51560879	-1	protein_coding	KNOWN	HISTONE LYSINE N METHYLTRANSFERASE SETD7 EC_2.1.1.43 HISTONE H3 K4 METHYLTRANSFERASE SETD7 H3 K4 HMTASE SETD7 SET DOMAIN CONTAINING 7 SET7/9	SET domain containing (lysine methyltransferase) 7 [Source:MGI Symbol;Acc:MGI:1920501]
ENSMUSG00000031827	WT	Inflamed	OK	3.19379	11.7391	1.87799	2.23523	5e-05	0.00114676	yes	Cotl1	72042	8	119809225	119840579	-1	protein_coding	KNOWN	COACTOSIN	coactosin-like 1 (Dictyostelium) [Source:MGI Symbol;Acc:MGI:1919292]
ENSMUSG00000038776	WT	Inflamed	OK	89.6916	330.045	1.87962	2.49217	5e-05	0.00114676	yes	Ephx1	13849	1	180976210	181020904	-1	protein_coding	KNOWN	EPOXIDE HYDROLASE 1 EC_3.3.2.9 EPOXIDE HYDRATASE MICROSOMAL EPOXIDE HYDROLASE	epoxide hydrolase 1, microsomal [Source:MGI Symbol;Acc:MGI:95405]
ENSMUSG00000005533	WT	Inflamed	OK	1.51005	5.56056	1.88063	2.42449	5e-05	0.00114676	yes	Igf1r	16001	7	67952859	68226780	1	protein_coding	KNOWN	INSULIN RECEPTOR PRECURSOR EC_2.7.10.1 [CONTAINS INSULIN RECEPTOR ALPHA CHAIN; INSULIN RECEPTOR BETA CHAIN]	insulin-like growth factor I receptor [Source:MGI Symbol;Acc:MGI:96433]
ENSMUSG00000040721	WT	Inflamed	OK	1.32284	4.88686	1.88527	1.79397	5e-05	0.00114676	yes	Zfhx2	239102	14	55060262	55092324	-1	protein_coding	KNOWN	ZINC FINGER HOMEOBOX ZINC FINGER HOMEODOMAIN ZFH	zinc finger homeobox 2 [Source:MGI Symbol;Acc:MGI:2686934]
ENSMUSG00000005968	WT	Inflamed	OK	5.45448	20.19	1.88813	1.56327	0.0006	0.00886804	yes	Tuft1	22156	3	94612757	94658872	-1	protein_coding	KNOWN	TUFTELIN	tuftelin 1 [Source:MGI Symbol;Acc:MGI:109572]
ENSMUSG00000045312	WT	Inflamed	OK	1.70198	6.30805	1.88998	0.843807	0.00585	0.0484655	yes	Lhfpl2	218454	13	94057796	94195409	1	protein_coding	KNOWN	LIPOMA HMGIC FUSION PARTNER 2	lipoma HMGIC fusion partner-like 2 [Source:MGI Symbol;Acc:MGI:2145236]
ENSMUSG00000066877	WT	Inflamed	OK	1.99296	7.39096	1.89085	1.96614	5e-05	0.00114676	yes	Nck2	17974	1	43444579	43570515	1	protein_coding	KNOWN	UNKNOWN	non-catalytic region of tyrosine kinase adaptor protein 2 [Source:MGI Symbol;Acc:MGI:1306821]
ENSMUSG00000043059	WT	Inflamed	OK	4.04563	15.0272	1.89314	1.01674	0.0028	0.0284985	yes	Zfp513	101023	5	31198981	31202303	-1	protein_coding	KNOWN	ZINC FINGER 513	zinc finger protein 513 [Source:MGI Symbol;Acc:MGI:2141255]
ENSMUSG00000058013	WT	Inflamed	OK	9.48211	35.2285	1.89346	2.67231	5e-05	0.00114676	yes	Sept11	52398	5	93093437	93176447	1	protein_coding	KNOWN	SEPTIN	septin 11 [Source:MGI Symbol;Acc:MGI:1277214]
ENSMUSG00000030681	WT	Inflamed	OK	12.6646	47.1437	1.89626	2.91588	5e-05	0.00114676	yes	Mvp	78388	7	126986860	127014621	-1	protein_coding	KNOWN	MAJOR VAULT MVP	major vault protein [Source:MGI Symbol;Acc:MGI:1925638]
ENSMUSG00000037405	WT	Inflamed	OK	3.31019	12.3227	1.89634	2.57644	5e-05	0.00114676	yes	Icam1	15894	9	21015960	21028797	1	protein_coding	KNOWN	INTERCELLULAR ADHESION MOLECULE 1 PRECURSOR ICAM 1 CD54 ANTIGEN	intercellular adhesion molecule 1 [Source:MGI Symbol;Acc:MGI:96392]
ENSMUSG00000001403	WT	Inflamed	OK	1.7354	6.48633	1.90213	1.51565	0.00435	0.0390248	yes	Ube2c	68612	2	164769898	164778822	1	protein_coding	KNOWN	UBIQUITIN CONJUGATING ENZYME E2 C EC_6.3.2.19 UBIQUITIN CARRIER C UBIQUITIN LIGASE C	ubiquitin-conjugating enzyme E2C [Source:MGI Symbol;Acc:MGI:1915862]
ENSMUSG00000039936	WT	Inflamed	OK	1.8207	6.80974	1.90311	0.770089	0.0003	0.00508083	yes	Pik3cd	18707	4	149649168	149702571	-1	protein_coding	KNOWN	PHOSPHATIDYLINOSITOL 4 5 BISPHOSPHATE 3 KINASE CATALYTIC SUBUNIT PI3 KINASE SUBUNIT PI3K PTDINS 3 KINASE SUBUNIT EC_2.7.1.153 PHOSPHATIDYLINOSITOL 4 5 BISPHOSPHATE 3 KINASE 110 KDA CATALYTIC SUBUNIT PTDINS 3 KINASE SUBUNIT P110	phosphatidylinositol 3-kinase catalytic delta polypeptide [Source:MGI Symbol;Acc:MGI:1098211]
ENSMUSG00000019461	WT	Inflamed	OK	1.69251	6.33553	1.9043	1.60424	0.0002	0.00371008	yes	Plscr3	70310	11	69846376	69852058	1	protein_coding	KNOWN	PHOSPHOLIPID SCRAMBLASE PL SCRAMBLASE CA 2+ DEPENDENT PHOSPHOLIPID SCRAMBLASE	phospholipid scramblase 3 [Source:MGI Symbol;Acc:MGI:1917560]
ENSMUSG00000034947	WT	Inflamed	OK	2.65093	9.95658	1.90915	1.38561	0.00035	0.00575398	yes	Tmem106a	217203	11	101582242	101591788	1	protein_coding	KNOWN	TRANSMEMBRANE 106A	transmembrane protein 106A [Source:MGI Symbol;Acc:MGI:1922056]
ENSMUSG00000022292	WT	Inflamed	OK	1.85427	6.96825	1.90995	0.76578	0.00245	0.0258911	yes	Rrm2b	382985	15	37923952	37961318	-1	protein_coding	KNOWN	RIBONUCLEOSIDE DIPHOSPHATE REDUCTASE SUBUNIT M2 EC_1.17.4.1 RIBONUCLEOTIDE REDUCTASE SMALL CHAIN RIBONUCLEOTIDE REDUCTASE SMALL SUBUNIT	ribonucleotide reductase M2 B (TP53 inducible) [Source:MGI Symbol;Acc:MGI:2155865]
ENSMUSG00000004044	WT	Inflamed	OK	2.66422	10.0229	1.91152	1.45898	5e-05	0.00114676	yes	Ptrf	19285	11	100956733	100970887	-1	protein_coding	KNOWN	POLYMERASE I AND TRANSCRIPT RELEASE FACTOR CAVIN 1	polymerase I and transcript release factor [Source:MGI Symbol;Acc:MGI:1277968]
ENSMUSG00000060600	WT	Inflamed	OK	1.99354	7.513	1.91406	0.862716	0.00525	0.0447386	yes	Eno3	13808	11	70657202	70662513	1	protein_coding	KNOWN	ENOLASE EC_4.2.1.11 2 PHOSPHO D GLYCERATE HYDRO LYASE	enolase 3, beta muscle [Source:MGI Symbol;Acc:MGI:95395]
ENSMUSG00000033542	WT	Inflamed	OK	2.98301	11.2937	1.92067	3.11245	5e-05	0.00114676	yes	Arhgef5	54324	6	43265582	43289320	1	protein_coding	KNOWN	EPHEXIN 1 EPH INTERACTING EXCHANGE NEURONAL GUANINE NUCLEOTIDE EXCHANGE FACTOR	Rho guanine nucleotide exchange factor (GEF) 5 [Source:MGI Symbol;Acc:MGI:1858952]
ENSMUSG00000000530	WT	Inflamed	OK	2.4814	9.4015	1.92174	0.899417	0.0012	0.0152291	yes	Acvrl1	11482	15	101128522	101145336	1	protein_coding	KNOWN	ACTIVIN RECEPTOR TYPE 1 PRECURSOR EC_2.7.11.30 ACTIVIN RECEPTOR TYPE I ACTR I SERINE/THREONINE KINASE RECEPTOR R1 SKR1	activin A receptor, type II-like 1 [Source:MGI Symbol;Acc:MGI:1338946]
ENSMUSG00000021190	WT	Inflamed	OK	7.79052	29.6	1.9258	2.83545	5e-05	0.00114676	yes	Lgmn	19141	12	102394084	102439813	-1	protein_coding	KNOWN	LEGUMAIN PRECURSOR EC_3.4.22.34 ASPARAGINYL ENDOPEPTIDASE PROTEASE CYSTEINE 1	legumain [Source:MGI Symbol;Acc:MGI:1330838]
ENSMUSG00000034422	WT	Inflamed	OK	6.80228	25.869	1.92713	1.6431	5e-05	0.00114676	yes	Parp14	547253	16	35832874	35871544	-1	protein_coding	KNOWN	POLY [ADP RIBOSE] POLYMERASE 14 PARP 14 EC_2.4.2.30 ADP RIBOSYLTRANSFERASE DIPHTHERIA TOXIN 8 ARTD8	poly (ADP-ribose) polymerase family, member 14 [Source:MGI Symbol;Acc:MGI:1919489]
ENSMUSG00000032363	WT	Inflamed	OK	2.57336	9.79151	1.92788	0.987118	0.002	0.0221798	yes	Adamts7	108153	9	90163069	90208071	1	protein_coding	KNOWN	A DISINTEGRIN AND METALLOPROTEINASE WITH THROMBOSPONDIN MOTIFS PRECURSOR ADAM TS ADAM ADAMTS EC_3.4.24.-	a disintegrin-like and metallopeptidase (reprolysin type) with thrombospondin type 1 motif, 7 [Source:MGI Symbol;Acc:MGI:1347346]
ENSMUSG00000046805	WT	Inflamed	OK	19.2513	73.9504	1.9416	3.34494	5e-05	0.00114676	yes	Mpeg1	17476	19	12460779	12465284	1	protein_coding	KNOWN	MACROPHAGE EXPRESSED GENE 1 PRECURSOR MACROPHAGE GENE 1 MPG 1	macrophage expressed gene 1 [Source:MGI Symbol;Acc:MGI:1333743]
ENSMUSG00000027488	WT	Inflamed	OK	4.55975	17.574	1.94642	2.67384	5e-05	0.00114676	yes	Snta1	20648	2	154376313	154408099	-1	protein_coding	KNOWN	1 SYNTROPHIN 59 KDA DYSTROPHIN ASSOCIATED A1 COMPONENT 1 SYNTROPHIN	syntrophin, acidic 1 [Source:MGI Symbol;Acc:MGI:101772]
ENSMUSG00000040152	WT	Inflamed	OK	2.38716	9.2034	1.94687	2.27458	5e-05	0.00114676	yes	Thbs1	21825	2	118111876	118127133	1	protein_coding	KNOWN	THROMBOSPONDIN PRECURSOR	thrombospondin 1 [Source:MGI Symbol;Acc:MGI:98737]
ENSMUSG00000022865	WT	Inflamed	OK	16.6535	64.2266	1.94735	2.93564	5e-05	0.00114676	yes	Cxadr	13052	16	78301496	78359785	1	protein_coding	KNOWN	COXSACKIEVIRUS AND ADENOVIRUS RECEPTOR PRECURSOR	coxsackie virus and adenovirus receptor [Source:MGI Symbol;Acc:MGI:1201679]
ENSMUSG00000046722	WT	Inflamed	OK	6.64808	25.6722	1.9492	1.63324	5e-05	0.00114676	yes	Cdc42se1	57912	3	95228732	95236409	1	protein_coding	KNOWN	CDC42 SMALL EFFECTOR 1	CDC42 small effector 1 [Source:MGI Symbol;Acc:MGI:1889510]
ENSMUSG00000021594	WT	Inflamed	OK	25.3196	97.8869	1.95086	2.13219	5e-05	0.00114676	yes	Srd5a1	78925	13	69573449	69611442	-1	protein_coding	KNOWN	3 OXO 5 ALPHA STEROID 4 DEHYDROGENASE 2 EC_1.3.1.22 5 ALPHA SR2 SR TYPE 2 STEROID 5 ALPHA REDUCTASE 2 S5AR 2	steroid 5 alpha-reductase 1 [Source:MGI Symbol;Acc:MGI:98400]
ENSMUSG00000032300	WT	Inflamed	OK	1.69135	6.56233	1.95603	2.29164	5e-05	0.00114676	yes	1700017B05Rik	74211	9	57252322	57262599	-1	protein_coding	KNOWN	UNCHARACTERIZED	RIKEN cDNA 1700017B05 gene [Source:MGI Symbol;Acc:MGI:1921461]
ENSMUSG00000006356	WT	Inflamed	OK	10.6727	41.5962	1.96253	3.05815	5e-05	0.00114676	yes	Crip2	68337	12	113140236	113145506	1	protein_coding	KNOWN	CYSTEINE RICH CRP	cysteine rich protein 2 [Source:MGI Symbol;Acc:MGI:1915587]
ENSMUSG00000016087	WT	Inflamed	OK	1.37975	5.38395	1.96426	2.26691	5e-05	0.00114676	yes	Fli1	14247	9	32422204	32542861	-1	protein_coding	KNOWN	TRANSCRIPTION FACTOR 1	Friend leukemia integration 1 [Source:MGI Symbol;Acc:MGI:95554]
ENSMUSG00000025225	WT	Inflamed	OK	2.63798	10.2978	1.96483	2.45005	5e-05	0.00114676	yes	Nfkb2	18034	19	46304737	46312090	1	protein_coding	KNOWN	NUCLEAR FACTOR NF KAPPA B P100 SUBUNIT DNA BINDING FACTOR KBF2 NUCLEAR FACTOR OF KAPPA LIGHT POLYPEPTIDE GENE ENHANCER IN B CELLS 2 [CONTAINS NUCLEAR FACTOR NF KAPPA B P52	nuclear factor of kappa light polypeptide gene enhancer in B cells 2, p49/p100 [Source:MGI Symbol;Acc:MGI:1099800]
ENSMUSG00000018378	WT	Inflamed	OK	3.59079	14.0198	1.96509	1.17036	0.00385	0.0357292	yes	Cuedc1	103841	11	88098058	88194140	1	protein_coding	KNOWN		CUE domain containing 1 [Source:MGI Symbol;Acc:MGI:2144281]
ENSMUSG00000032440	WT	Inflamed	OK	1.73714	6.80338	1.96954	3.1013	5e-05	0.00114676	yes	Tgfbr2	21813	9	116087698	116175363	-1	protein_coding	KNOWN	TGF BETA RECEPTOR TYPE 2 PRECURSOR TGFR 2 EC_2.7.11.30 TGF BETA TYPE II RECEPTOR TRANSFORMING GROWTH FACTOR BETA RECEPTOR TYPE II TGF BETA RECEPTOR TYPE II TBETAR II	transforming growth factor, beta receptor II [Source:MGI Symbol;Acc:MGI:98729]
ENSMUSG00000049521	WT	Inflamed	OK	4.81871	18.9207	1.97324	2.94287	5e-05	0.00114676	yes	Cdc42ep1	104445	15	78842647	78850902	1	protein_coding	KNOWN	CDC42 EFFECTOR 1 BINDER OF RHO GTPASES 5	CDC42 effector protein (Rho GTPase binding) 1 [Source:MGI Symbol;Acc:MGI:1929763]
ENSMUSG00000027204	WT	Inflamed	OK	1.88506	7.4315	1.97904	1.88665	5e-05	0.00114676	yes	Fbn1	14118	2	125300594	125507993	-1	protein_coding	KNOWN	FIBRILLIN PRECURSOR	fibrillin 1 [Source:MGI Symbol;Acc:MGI:95489]
ENSMUSG00000005413	WT	Inflamed	OK	4.59909	18.1644	1.98169	1.6465	5e-05	0.00114676	yes	Hmox1	15368	8	75093591	75100596	1	protein_coding	KNOWN	HEME OXYGENASE HO EC_1.14.99.3	heme oxygenase 1 [Source:MGI Symbol;Acc:MGI:96163]
ENSMUSG00000040511	WT	Inflamed	OK	3.89918	15.4024	1.98191	1.78764	0.0001	0.00207449	yes	Pvr	52118	7	19903578	19921160	-1	protein_coding	KNOWN	NECTIN 2 PRECURSOR HERPES VIRUS ENTRY MEDIATOR B HERPESVIRUS ENTRY MEDIATOR B HVEB POLIOVIRUS RECEPTOR RELATED 2 CD112 ANTIGEN	poliovirus receptor [Source:MGI Symbol;Acc:MGI:107741]
ENSMUSG00000047945	WT	Inflamed	OK	1.58645	6.30253	1.99013	1.85762	0.00055	0.00827433	yes	Marcksl1	17357	4	129513581	129515985	1	protein_coding	KNOWN	MARCKS RELATED MARCKS 1 MACROPHAGE MYRISTOYLATED ALANINE RICH C KINASE SUBSTRATE MAC MARCKS MACMARCKS	MARCKS-like 1 [Source:MGI Symbol;Acc:MGI:97143]
ENSMUSG00000063021	WT	Inflamed	OK	6.20587	24.717	1.9938	1.7579	0.0021	0.0230159	yes	Hist1h2ak	319169	13	21753435	21753827	-1	protein_coding	KNOWN	HISTONE H2A	histone cluster 1, H2ak [Source:MGI Symbol;Acc:MGI:2448297]
ENSMUSG00000041238	WT	Inflamed	OK	2.02363	8.06029	1.99388	2.50257	5e-05	0.00114676	yes	Rbbp8	225182	18	11633276	11743207	1	protein_coding	KNOWN	DNA ENDONUCLEASE RBBP8 EC_3.1.-.- CTBP INTERACTING CTIP RETINOBLASTOMA BINDING 8 RBBP 8 RETINOBLASTOMA INTERACTING AND MYOSIN RIM SPORULATION IN THE ABSENCE OF SPO11 2 HOMOLOG SAE2	retinoblastoma binding protein 8 [Source:MGI Symbol;Acc:MGI:2442995]
ENSMUSG00000063458	WT	Inflamed	OK	12.9476	51.7593	1.99913	1.9486	5e-05	0.00114676	yes	1700112E06Rik	76633	14	22019712	23056085	1	protein_coding	KNOWN	LEUCINE RICH REPEAT CONTAINING	RIKEN cDNA 1700112E06 gene [Source:MGI Symbol;Acc:MGI:1923883]
ENSMUSG00000078612	WT	Inflamed	OK	3.27499	13.1151	2.00167	2.83369	5e-05	0.00114676	yes	1700024P16Rik	242594	4	104913456	105016863	1	protein_coding	KNOWN	UNCHARACTERIZED	RIKEN cDNA 1700024P16 gene [Source:MGI Symbol;Acc:MGI:2685466]
ENSMUSG00000049103	WT	Inflamed	OK	2.12128	8.49838	2.00225	2.36085	5e-05	0.00114676	yes	Ccr2	12772	9	124101950	124113557	1	protein_coding	KNOWN	C C CHEMOKINE RECEPTOR TYPE 5 C C CKR 5 CC CKR 5 CCR 5 CCR5 CD195 ANTIGEN	chemokine (C-C motif) receptor 2 [Source:MGI Symbol;Acc:MGI:106185]
ENSMUSG00000025743	WT	Inflamed	OK	1.24454	4.98713	2.00259	0.863375	0.0009	0.0122334	yes	Sdc3	20970	4	130792537	130826319	1	protein_coding	KNOWN	SYNDECAN 3	syndecan 3 [Source:MGI Symbol;Acc:MGI:1349163]
ENSMUSG00000027660	WT	Inflamed	OK	3.18328	12.7804	2.00535	1.99808	5e-05	0.00114676	yes	Skil	20482	3	31095058	31122577	1	protein_coding	KNOWN	SKI ONCOGENE PROTO ONCOGENE C SKI	SKI-like [Source:MGI Symbol;Acc:MGI:106203]
ENSMUSG00000017631	WT	Inflamed	OK	3.87137	15.5562	2.00657	1.42269	5e-05	0.00114676	yes	Abr	109934	11	76416734	76622314	-1	protein_coding	KNOWN	BREAKPOINT CLUSTER REGION	active BCR-related gene [Source:MGI Symbol;Acc:MGI:107771]
ENSMUSG00000042476	WT	Inflamed	OK	42.4343	171.301	2.01323	2.26151	5e-05	0.00114676	yes	Abcb4	18670	5	8893717	8959231	1	protein_coding	KNOWN	MULTIDRUG RESISTANCE EC_3.6.3.44 ATP BINDING CASSETTE SUB FAMILY B MEMBER P GLYCOPROTEIN	ATP-binding cassette, sub-family B (MDR/TAP), member 4 [Source:MGI Symbol;Acc:MGI:97569]
ENSMUSG00000020737	WT	Inflamed	OK	2.39026	9.65426	2.014	1.18968	0.0006	0.00886804	yes	Hn1	15374	11	115497353	115514387	-1	protein_coding	KNOWN	HEMATOLOGICAL AND NEUROLOGICAL EXPRESSED 1 HEMATOLOGICAL AND NEUROLOGICAL EXPRESSED 1 PROTEIN N TERMINALLY PROCESSED]	hematological and neurological expressed sequence 1 [Source:MGI Symbol;Acc:MGI:1096361]
ENSMUSG00000035692	WT	Inflamed	OK	7.55231	30.5282	2.01515	2.31121	5e-05	0.00114676	yes	Isg15	100038882	4	156199424	156200818	-1	protein_coding	KNOWN	UBIQUITIN ISG15 PRECURSOR INTERFERON INDUCED 15 KDA INTERFERON INDUCED 17 KDA IP17 UBIQUITIN CROSS REACTIVE	ISG15 ubiquitin-like modifier [Source:MGI Symbol;Acc:MGI:1855694]
ENSMUSG00000074896	WT	Inflamed	OK	1.35381	5.47528	2.01591	1.77012	0.00075	0.0105877	yes	Ifit3	15959	19	34583531	34588731	1	protein_coding	KNOWN	INTERFERON INDUCED WITH TETRATRICOPEPTIDE REPEATS IFIT INTERFERON INDUCED KDA IFI	interferon-induced protein with tetratricopeptide repeats 3 [Source:MGI Symbol;Acc:MGI:1101055]
ENSMUSG00000001473	WT	Inflamed	OK	4.26541	17.271	2.01759	2.69511	5e-05	0.00114676	yes	Tubb6	67951	18	67390717	67402748	1	protein_coding	KNOWN	TUBULIN BETA CHAIN	tubulin, beta 6 class V [Source:MGI Symbol;Acc:MGI:1915201]
ENSMUSG00000040690	WT	Inflamed	OK	3.6545	14.9028	2.02784	1.03432	0.00105	0.0138149	yes	Col16a1	107581	4	130047840	130099283	1	protein_coding	KNOWN	COLLAGEN ALPHA 1 XVI CHAIN PRECURSOR	collagen, type XVI, alpha 1 [Source:MGI Symbol;Acc:MGI:1095396]
ENSMUSG00000019590	WT	Inflamed	OK	1.24907	5.09503	2.02824	0.931839	0.0051	0.0438488	yes	Cyb561	13056	11	105933702	105953336	-1	protein_coding	KNOWN	CYTOCHROME B561 CYTOCHROME B 561	cytochrome b-561 [Source:MGI Symbol;Acc:MGI:103253]
ENSMUSG00000045827	WT	Inflamed	OK	1.75028	7.14817	2.02999	2.63492	5e-05	0.00114676	yes	Serpinb9	20723	13	33003250	33017957	1	protein_coding	KNOWN	SERPIN	serine (or cysteine) peptidase inhibitor, clade B, member 9 [Source:MGI Symbol;Acc:MGI:106603]
ENSMUSG00000019577	WT	Inflamed	OK	2.60817	10.6616	2.03131	1.40629	0.0013	0.0161631	yes	Pdk4	27273	6	5483351	5496309	-1	protein_coding	KNOWN	[PYRUVATE DEHYDROGENASE ACETYL TRANSFERRING ] KINASE ISOZYME MITOCHONDRIAL PRECURSOR EC_2.7.11.2 PYRUVATE DEHYDROGENASE KINASE	pyruvate dehydrogenase kinase, isoenzyme 4 [Source:MGI Symbol;Acc:MGI:1351481]
ENSMUSG00000030849	WT	Inflamed	OK	17.5344	71.7528	2.03285	0.632453	5e-05	0.00114676	yes	Fgfr2	14183	7	130162451	133123350	-1	protein_coding	KNOWN	FIBROBLAST GROWTH FACTOR RECEPTOR PRECURSOR FGFR EC_2.7.10.1	fibroblast growth factor receptor 2 [Source:MGI Symbol;Acc:MGI:95523]
ENSMUSG00000043004	WT	Inflamed	OK	3.3841	13.9096	2.03923	1.08652	0.004	0.0367565	yes	Gng2	14702	14	19872559	19977627	-1	protein_coding	KNOWN	UNKNOWN	guanine nucleotide binding protein (G protein), gamma 2 [Source:MGI Symbol;Acc:MGI:102705]
ENSMUSG00000015745	WT	Inflamed	OK	1.94798	8.01254	2.04028	0.931794	0.00395	0.0363964	yes	Plekho1	67220	3	95988429	95996001	-1	protein_coding	KNOWN	PLECKSTRIN HOMOLOGY DOMAIN CONTAINING FAMILY O MEMBER 1 PH DOMAIN CONTAINING FAMILY O MEMBER 1	pleckstrin homology domain containing, family O member 1 [Source:MGI Symbol;Acc:MGI:1914470]
ENSMUSG00000031451	WT	Inflamed	OK	11.7532	48.3892	2.04163	3.48269	5e-05	0.00114676	yes	Gas6	14456	8	13465374	13494535	-1	protein_coding	KNOWN	VITAMIN K DEPENDENT S PRECURSOR	growth arrest specific 6 [Source:MGI Symbol;Acc:MGI:95660]
ENSMUSG00000059970	WT	Inflamed	OK	2.23131	9.23372	2.04902	2.56917	5e-05	0.00114676	yes	Hspa2	15512	12	76404176	76406934	1	protein_coding	KNOWN	HEAT SHOCK KDA HEAT SHOCK 70 KDA	heat shock protein 2 [Source:MGI Symbol;Acc:MGI:96243]
ENSMUSG00000004100	WT	Inflamed	OK	4.95873	20.5294	2.04965	1.60534	0.0001	0.00207449	yes	Ppan	235036	9	20888175	20892178	1	protein_coding	KNOWN	SUPPRESSOR OF SWI4 1 HOMOLOG SSF 1 PETER PAN HOMOLOG	peter pan homolog (Drosophila) [Source:MGI Symbol;Acc:MGI:2178445]
ENSMUSG00000025856	WT	Inflamed	OK	5.01044	20.784	2.05247	1.66468	0.0001	0.00207449	yes	Pdgfa	18590	5	138976014	138997370	-1	protein_coding	KNOWN	PLATELET DERIVED GROWTH FACTOR SUBUNIT A PRECURSOR PDGF SUBUNIT A PDGF 1 PLATELET DERIVED GROWTH FACTOR A CHAIN PLATELET DERIVED GROWTH FACTOR ALPHA POLYPEPTIDE	platelet derived growth factor, alpha [Source:MGI Symbol;Acc:MGI:97527]
ENSMUSG00000042099	WT	Inflamed	OK	2.08643	8.66128	2.05354	0.907722	0.00365	0.0344621	yes	Kank3	80880	17	33810520	33822918	1	protein_coding	KNOWN	KN MOTIF AND ANKYRIN REPEAT DOMAIN CONTAINING ANKYRIN REPEAT DOMAIN CONTAINING	KN motif and ankyrin repeat domains 3 [Source:MGI Symbol;Acc:MGI:1098615]
ENSMUSG00000038305	WT	Inflamed	OK	4.61444	19.1577	2.05369	1.41417	0.00015	0.00290083	yes	Spats2l	67198	1	57774162	57948394	1	protein_coding	KNOWN	SPERMATOGENESIS ASSOCIATED SERINE RICH 2 SERINE RICH SPERMATOCYTES AND ROUND SPERMATID 59 KDA P59SCR	spermatogenesis associated, serine-rich 2-like [Source:MGI Symbol;Acc:MGI:1914448]
ENSMUSG00000030095	WT	Inflamed	OK	3.48512	14.4805	2.05483	1.67511	5e-05	0.00114676	yes	Tmem43	74122	6	91473703	91488459	1	protein_coding	KNOWN	TRANSMEMBRANE 43	transmembrane protein 43 [Source:MGI Symbol;Acc:MGI:1921372]
ENSMUSG00000027082	WT	Inflamed	OK	6.04795	25.1329	2.05506	1.42176	0.0002	0.00371008	yes	Tfpi	21788	2	84432855	84476775	-1	protein_coding	KNOWN	TISSUE FACTOR PATHWAY INHIBITOR PRECURSOR TFPI EXTRINSIC PATHWAY INHIBITOR EPI LIPOPROTEIN ASSOCIATED COAGULATION INHIBITOR LACI	tissue factor pathway inhibitor [Source:MGI Symbol;Acc:MGI:1095418]
ENSMUSG00000030695	WT	Inflamed	OK	15.1536	62.9874	2.0554	3.1136	5e-05	0.00114676	yes	Aldoa	11674	7	126795234	126800751	-1	protein_coding	KNOWN	FRUCTOSE BISPHOSPHATE ALDOLASE EC_4.1.2.13 TYPE ALDOLASE	aldolase A, fructose-bisphosphate [Source:MGI Symbol;Acc:MGI:87994]
ENSMUSG00000004266	WT	Inflamed	OK	22.1331	92.7645	2.06737	1.53521	0.00115	0.0147727	yes	Ptpn6	15170	6	124720707	124738714	-1	protein_coding	KNOWN	TYROSINE PHOSPHATASE NON RECEPTOR TYPE EC_3.1.3.48 TYROSINE PHOSPHATASE TYROSINE PHOSPHATASE SHP	protein tyrosine phosphatase, non-receptor type 6 [Source:MGI Symbol;Acc:MGI:96055]
ENSMUSG00000026890	WT	Inflamed	OK	2.34822	9.84381	2.06765	2.38081	5e-05	0.00114676	yes	Lhx6	16874	2	36081953	36105408	-1	protein_coding	KNOWN	LIM/HOMEOBOX LHX6 LIM HOMEOBOX 6 LIM/HOMEOBOX LHX6 1	LIM homeobox protein 6 [Source:MGI Symbol;Acc:MGI:1306803]
ENSMUSG00000024677	WT	Inflamed	OK	2.02447	8.55004	2.07839	0.989368	0.006	0.0494405	yes	Ms4a6b	69774	19	11516512	11531256	1	protein_coding	KNOWN	MEMBRANE SPANNING 4 DOMAINS SUBFAMILY A MEMBER	membrane-spanning 4-domains, subfamily A, member 6B [Source:MGI Symbol;Acc:MGI:1917024]
ENSMUSG00000022037	WT	Inflamed	OK	428.16	1808.97	2.07894	2.05014	5e-05	0.00114676	yes	Clu	12759	14	65968483	65981548	1	protein_coding	KNOWN	UNKNOWN	clusterin [Source:MGI Symbol;Acc:MGI:88423]
ENSMUSG00000021838	WT	Inflamed	OK	4.20354	17.7639	2.07927	1.82069	5e-05	0.00114676	yes	Samd4	74480	14	46882854	47105817	1	protein_coding	KNOWN	SMAUG HOMOLOG 1 SMAUG 1 STERILE ALPHA MOTIF DOMAIN CONTAINING 4A	sterile alpha motif domain containing 4 [Source:MGI Symbol;Acc:MGI:1921730]
ENSMUSG00000021365	WT	Inflamed	OK	2.28554	9.67819	2.08221	3.1003	5e-05	0.00114676	yes	Nedd9	18003	13	41309916	41487320	-1	protein_coding	KNOWN	ENHANCER OF FILAMENTATION 1 CRK ASSOCIATED SUBSTRATE RELATED CAS L NEURAL PRECURSOR CELL EXPRESSED DEVELOPMENTALLY DOWN REGULATED 9 NEDD 9 P105	neural precursor cell expressed, developmentally down-regulated gene 9 [Source:MGI Symbol;Acc:MGI:97302]
ENSMUSG00000031633	WT	Inflamed	OK	1.58899	6.73107	2.08273	1.93869	0.0001	0.00207449	yes	Slc25a4	11739	8	46206797	46211284	-1	protein_coding	KNOWN	ADP/ATP TRANSLOCASE ADP ATP CARRIER ADENINE NUCLEOTIDE TRANSLOCATOR ANT SOLUTE CARRIER FAMILY 25 MEMBER [CONTAINS ADP/ATP TRANSLOCASE N TERMINALLY PROCESSED]	solute carrier family 25 (mitochondrial carrier, adenine nucleotide translocator), member 4 [Source:MGI Symbol;Acc:MGI:1353495]
ENSMUSG00000020009	WT	Inflamed	OK	8.37029	35.497	2.08435	1.79159	5e-05	0.00114676	yes	Ifngr1	15979	10	19591949	19610229	1	protein_coding	KNOWN	INTERFERON GAMMA RECEPTOR 1 PRECURSOR IFN GAMMA RECEPTOR 1 IFN GAMMA R1 CD119 ANTIGEN	interferon gamma receptor 1 [Source:MGI Symbol;Acc:MGI:107655]
ENSMUSG00000024074	WT	Inflamed	OK	2.48079	10.5321	2.08593	2.5639	5e-05	0.00114676	yes	Crim1	50766	17	78200248	78376592	1	protein_coding	KNOWN	CYSTEINE RICH MOTOR NEURON 1 PRECURSOR CRIM 1	cysteine rich transmembrane BMP regulator 1 (chordin like) [Source:MGI Symbol;Acc:MGI:1354756]
ENSMUSG00000023913	WT	Inflamed	OK	1.30314	5.54655	2.0896	0.995315	0.00045	0.00704045	yes	Pla2g7	27226	17	43568098	43612201	1	protein_coding	KNOWN	PLATELET ACTIVATING FACTOR ACETYLHYDROLASE PRECURSOR PAF ACETYLHYDROLASE EC_3.1.1.47 1 ALKYL 2 ACETYLGLYCEROPHOSPHOCHOLINE ESTERASE 2 ACETYL 1 ALKYLGLYCEROPHOSPHOCHOLINE ESTERASE LDL ASSOCIATED PHOSPHOLIPASE A2 LDL PLA 2 PAF 2 ACYLHYDROLASE	phospholipase A2, group VII (platelet-activating factor acetylhydrolase, plasma) [Source:MGI Symbol;Acc:MGI:1351327]
ENSMUSG00000027276	WT	Inflamed	OK	1.21307	5.17761	2.09362	2.19332	5e-05	0.00114676	yes	Jag1	16449	2	137081456	137116644	-1	protein_coding	KNOWN	JAGGED PRECURSOR	jagged 1 [Source:MGI Symbol;Acc:MGI:1095416]
ENSMUSG00000035105	WT	Inflamed	OK	2.1277	9.11325	2.09867	2.66897	5e-05	0.00114676	yes	Egln3	112407	12	54178981	54203860	-1	protein_coding	KNOWN	EGL NINE HOMOLOG EC_1.14.11.29 HYPOXIA INDUCIBLE FACTOR PROLYL HYDROXYLASE HIF HIF PROLYL HYDROXYLASE HPH PROLYL HYDROXYLASE DOMAIN CONTAINING	egl-9 family hypoxia-inducible factor 3 [Source:MGI Symbol;Acc:MGI:1932288]
ENSMUSG00000026600	WT	Inflamed	OK	1.44334	6.18836	2.10015	2.83448	5e-05	0.00114676	yes	Soat1	20652	1	156424525	156474331	-1	protein_coding	KNOWN	STEROL O ACYLTRANSFERASE 1 EC_2.3.1.26 ACYL COENZYME A:CHOLESTEROL ACYLTRANSFERASE 1 ACAT 1 CHOLESTEROL ACYLTRANSFERASE 1	sterol O-acyltransferase 1 [Source:MGI Symbol;Acc:MGI:104665]
ENSMUSG00000025351	WT	Inflamed	OK	3.45506	14.8329	2.10202	1.95186	0.00015	0.00290083	yes	Cd63	12512	10	128908919	128912816	1	protein_coding	KNOWN	CD63 ANTIGEN CD63 ANTIGEN	CD63 antigen [Source:MGI Symbol;Acc:MGI:99529]
ENSMUSG00000004665	WT	Inflamed	OK	1.30492	5.62072	2.10679	1.60437	0.002	0.0221798	yes	Cnn2	12798	10	79988584	79996062	1	protein_coding	KNOWN	CALPONIN CALPONIN SMOOTH MUSCLE	calponin 2 [Source:MGI Symbol;Acc:MGI:105093]
ENSMUSG00000001642	WT	Inflamed	OK	1.19316	5.14749	2.10908	0.799619	0.0015	0.0179027	yes	Akr1b3	11677	6	34302434	34317478	-1	protein_coding	KNOWN		aldo-keto reductase family 1, member B3 (aldose reductase) [Source:MGI Symbol;Acc:MGI:1353494]
ENSMUSG00000039316	WT	Inflamed	OK	3.47526	14.9938	2.10917	2.52981	5e-05	0.00114676	yes	Rftn1	76438	17	49992257	50190674	-1	protein_coding	KNOWN	RAFTLIN RAFT LINKING	raftlin lipid raft linker 1 [Source:MGI Symbol;Acc:MGI:1923688]
ENSMUSG00000018819	WT	Inflamed	OK	4.36497	18.862	2.11144	1.18723	0.0002	0.00371008	yes	Lsp1	16985	7	142460809	142494867	1	protein_coding	KNOWN	LYMPHOCYTE SPECIFIC KDA PHOSPHOPROTEIN PP52 LYMPHOCYTE SPECIFIC ANTIGEN WP34	lymphocyte specific 1 [Source:MGI Symbol;Acc:MGI:96832]
ENSMUSG00000037820	WT	Inflamed	OK	32.2372	139.51	2.11357	1.86742	5e-05	0.00114676	yes	Tgm2	21817	2	158116402	158146436	-1	protein_coding	KNOWN	GLUTAMINE GAMMA GLUTAMYLTRANSFERASE EC_2.3.2.13 TRANSGLUTAMINASE TG TGASE TRANSGLUTAMINASE TGASE	transglutaminase 2, C polypeptide [Source:MGI Symbol;Acc:MGI:98731]
ENSMUSG00000004105	WT	Inflamed	OK	3.06487	13.2719	2.11448	1.82014	0.0026	0.0269104	yes	Angptl2	26360	2	33216069	33247717	1	protein_coding	KNOWN	ANGIOPOIETIN RELATED PRECURSOR ANGIOPOIETIN	angiopoietin-like 2 [Source:MGI Symbol;Acc:MGI:1347002]
ENSMUSG00000017466	WT	Inflamed	OK	3.30545	14.3167	2.11478	2.72663	5e-05	0.00114676	yes	Timp2	21858	11	118301069	118355740	-1	protein_coding	KNOWN	METALLOPROTEINASE INHIBITOR TISSUE INHIBITOR OF METALLOPROTEINASES TIMP	tissue inhibitor of metalloproteinase 2 [Source:MGI Symbol;Acc:MGI:98753]
ENSMUSG00000038508	WT	Inflamed	OK	2.02081	8.76669	2.1171	2.05287	0.0003	0.00508083	yes	Gdf15	23886	8	70629393	70632456	-1	protein_coding	KNOWN	GROWTH/DIFFERENTIATION FACTOR 15 PRECURSOR GDF 15	growth differentiation factor 15 [Source:MGI Symbol;Acc:MGI:1346047]
ENSMUSG00000017929	WT	Inflamed	OK	17.1235	74.3487	2.11833	1.65451	5e-05	0.00114676	yes	B4galt5	56336	2	167298444	167349183	-1	protein_coding	KNOWN	BETA 1 4 GALACTOSYLTRANSFERASE 6 BETA 1 4 GALTASE 6 BETA4GAL T6 B4GAL T6 EC_2.4.1.- UDP GAL:BETA GLCNAC BETA 1 4 GALACTOSYLTRANSFERASE 6 UDP GALACTOSE:BETA N ACETYLGLUCOSAMINE BETA 1 4 GALACTOSYLTRANSFERASE 6 [INCLUDES GLUCOSYLCERAMIDE BETA 1 4 GALACTOSYL	UDP-Gal:betaGlcNAc beta 1,4-galactosyltransferase, polypeptide 5 [Source:MGI Symbol;Acc:MGI:1927169]
ENSMUSG00000036322	WT	Inflamed	OK	2.1426	9.3139	2.12002	1.52433	0.0015	0.0179027	yes	H2-Ea-ps	NA	17	34342933	34344643	-1	unprocessed_pseudogene	KNOWN		histocompatibility 2, class II antigen E alpha, pseudogene [Source:MGI Symbol;Acc:MGI:95900]
ENSMUSG00000024042	WT	Inflamed	OK	7.87807	34.3499	2.12439	3.53579	5e-05	0.00114676	yes	Sik1	17691	17	31844248	31855792	-1	protein_coding	KNOWN	SERINE/THREONINE KINASE EC_2.7.11.1 SALT INDUCIBLE KINASE SIK SERINE/THREONINE KINASE SNF1 KINASE	salt inducible kinase 1 [Source:MGI Symbol;Acc:MGI:104754]
ENSMUSG00000039735	WT	Inflamed	OK	4.7791	20.9172	2.12988	1.73619	5e-05	0.00114676	yes	Fnbp1l	214459	3	122538719	122619715	-1	protein_coding	KNOWN	FORMIN BINDING 1	formin binding protein 1-like [Source:MGI Symbol;Acc:MGI:1925642]
ENSMUSG00000031328	WT	Inflamed	OK	11.9873	52.4778	2.1302	1.40012	0.0005	0.00766598	yes	Flna	192176	X	74223461	74249820	-1	protein_coding	KNOWN	FILAMIN FLN ABP 280 ACTIN BINDING FILAMIN	filamin, alpha [Source:MGI Symbol;Acc:MGI:95556]
ENSMUSG00000019558	WT	Inflamed	OK	2.34861	10.2918	2.13161	1.14758	5e-05	0.00114676	yes	Slc6a8	102857	X	73673150	73682502	1	protein_coding	KNOWN	SODIUM AND CHLORIDE DEPENDENT TRANSPORTER SOLUTE CARRIER FAMILY 6 MEMBER	solute carrier family 6 (neurotransmitter transporter, creatine), member 8 [Source:MGI Symbol;Acc:MGI:2147834]
ENSMUSG00000028600	WT	Inflamed	OK	1.12168	4.93087	2.13618	0.756762	0.0002	0.00371008	yes	Podn	242608	4	108014791	108096445	-1	protein_coding	KNOWN	PODOCAN PRECURSOR	podocan [Source:MGI Symbol;Acc:MGI:2674939]
ENSMUSG00000026421	WT	Inflamed	OK	5.23073	23.0601	2.14032	3.01139	5e-05	0.00114676	yes	Csrp1	13007	1	135720061	135752232	1	protein_coding	KNOWN	CYSTEINE AND GLYCINE RICH CYSTEINE RICH	cysteine and glycine-rich protein 1 [Source:MGI Symbol;Acc:MGI:88549]
ENSMUSG00000048332	WT	Inflamed	OK	5.37081	23.7138	2.14252	3.14697	5e-05	0.00114676	yes	Lhfp	108927	3	53041528	53261679	1	protein_coding	KNOWN	LIPOMA HMGIC FUSION PARTNER PRECURSOR	lipoma HMGIC fusion partner [Source:MGI Symbol;Acc:MGI:1920048]
ENSMUSG00000043760	WT	Inflamed	OK	5.38799	23.855	2.14647	1.6295	5e-05	0.00114676	yes	Pkhd1	241035	1	20057779	20618064	-1	protein_coding	KNOWN	FIBROCYSTIN L PRECURSOR POLYCYSTIC KIDNEY AND HEPATIC DISEASE 1 1 PKHD1 1	polycystic kidney and hepatic disease 1 [Source:MGI Symbol;Acc:MGI:2155808]
ENSMUSG00000031375	WT	Inflamed	OK	26.2116	116.523	2.15234	3.57386	5e-05	0.00114676	yes	Bgn	12111	X	73483602	73495933	1	protein_coding	KNOWN		biglycan [Source:MGI Symbol;Acc:MGI:88158]
ENSMUSG00000020120	WT	Inflamed	OK	1.2368	5.50638	2.15449	0.881784	0.0026	0.0269104	yes	Plek	56193	11	16971206	17052381	-1	protein_coding	KNOWN	PLECKSTRIN	pleckstrin [Source:MGI Symbol;Acc:MGI:1860485]
ENSMUSG00000052560	WT	Inflamed	OK	2.59761	11.5662	2.15466	1.37426	0.002	0.0221798	yes	Cpne8	66871	15	90487482	90679432	-1	protein_coding	KNOWN	COPINE COPINE	copine VIII [Source:MGI Symbol;Acc:MGI:1914121]
ENSMUSG00000023830	WT	Inflamed	OK	9.82076	43.8115	2.1574	0.845867	0.00045	0.00704045	yes	Igf2r	16004	17	12682406	12769664	-1	protein_coding	KNOWN	CATION INDEPENDENT MANNOSE 6 PHOSPHATE RECEPTOR PRECURSOR CI MAN 6 P RECEPTOR CI MPR M6PR 300 KDA MANNOSE 6 PHOSPHATE RECEPTOR MPR 300 INSULIN GROWTH FACTOR 2 RECEPTOR INSULIN GROWTH FACTOR II RECEPTOR IGF II RECEPTOR M6P/IGF2 RECEPTOR M6P/IGF2R CD222 A	insulin-like growth factor 2 receptor [Source:MGI Symbol;Acc:MGI:96435]
ENSMUSG00000040483	WT	Inflamed	OK	9.70771	43.3121	2.15757	2.03009	0.0001	0.00207449	yes	Xaf1	327959	11	72301629	72313733	1	protein_coding	KNOWN	UNKNOWN	XIAP associated factor 1 [Source:MGI Symbol;Acc:MGI:3772572]
ENSMUSG00000024063	WT	Inflamed	OK	5.95538	26.6106	2.15973	1.36759	0.0025	0.0262056	yes	Lbh	77889	17	72918305	72941942	1	protein_coding	KNOWN	LBH	limb-bud and heart [Source:MGI Symbol;Acc:MGI:1925139]
ENSMUSG00000038387	WT	Inflamed	OK	6.57558	29.3979	2.16052	1.99323	5e-05	0.00114676	yes	Rras	20130	7	45017978	45021646	1	protein_coding	KNOWN		Harvey rat sarcoma oncogene, subgroup R [Source:MGI Symbol;Acc:MGI:98179]
ENSMUSG00000060147	WT	Inflamed	OK	11.4259	51.2312	2.16471	1.16028	0.00015	0.00290083	yes	Serpinb6a	20719	13	33917918	34002794	-1	protein_coding	KNOWN	SERPIN	serine (or cysteine) peptidase inhibitor, clade B, member 6a [Source:MGI Symbol;Acc:MGI:103123]
ENSMUSG00000026103	WT	Inflamed	OK	6.32509	28.3839	2.16591	1.45879	5e-05	0.00114676	yes	Gls	14660	1	52163448	52233232	-1	protein_coding	KNOWN	GLUTAMINASE ISOFORM MITOCHONDRIAL PRECURSOR GLS EC_3.5.1.2 GLUTAMINASE L GLUTAMINE AMIDOHYDROLASE	glutaminase [Source:MGI Symbol;Acc:MGI:95752]
ENSMUSG00000055805	WT	Inflamed	OK	1.41164	6.35565	2.17067	1.08606	0.00185	0.0209441	yes	Fmnl1	57778	11	103171107	103198901	1	protein_coding	KNOWN	FORMIN	formin-like 1 [Source:MGI Symbol;Acc:MGI:1888994]
ENSMUSG00000026657	WT	Inflamed	OK	5.73752	25.852	2.17178	1.26078	0.00015	0.00290083	yes	Frmd4a	209630	2	4017717	4614043	1	protein_coding	KNOWN		FERM domain containing 4A [Source:MGI Symbol;Acc:MGI:1919850]
ENSMUSG00000041577	WT	Inflamed	OK	6.99393	31.5516	2.17354	2.55306	5e-05	0.00114676	yes	Prelp	116847	1	133910304	133921414	-1	protein_coding	KNOWN	PRECURSOR KERATAN SULFATE PROTEOGLYCAN	proline arginine-rich end leucine-rich repeat [Source:MGI Symbol;Acc:MGI:2151110]
ENSMUSG00000033685	WT	Inflamed	OK	6.27399	28.3382	2.17529	1.08054	0.00235	0.0251181	yes	Ucp2	22228	7	100493337	100502020	1	protein_coding	KNOWN	MITOCHONDRIAL BROWN FAT UNCOUPLING 1 UCP 1 SOLUTE CARRIER FAMILY 25 MEMBER 7 THERMOGENIN	uncoupling protein 2 (mitochondrial, proton carrier) [Source:MGI Symbol;Acc:MGI:109354]
ENSMUSG00000035873	WT	Inflamed	OK	3.55267	16.0831	2.17858	2.84232	5e-05	0.00114676	yes	Pawr	114774	10	108332189	108414391	1	protein_coding	KNOWN	PRKC APOPTOSIS WT1 REGULATOR PROSTATE APOPTOSIS RESPONSE 4 PAR 4	PRKC, apoptosis, WT1, regulator [Source:MGI Symbol;Acc:MGI:2149961]
ENSMUSG00000007039	WT	Inflamed	OK	1.35375	6.1578	2.18546	0.879452	0.0016	0.0187571	yes	Ddah2	51793	17	35059035	35062095	1	protein_coding	KNOWN	N G N G DIMETHYLARGININE DIMETHYLAMINOHYDROLASE 2 DDAH 2 DIMETHYLARGININE DIMETHYLAMINOHYDROLASE 2 EC_3.5.3.18 DDAHII DIMETHYLARGININASE 2	dimethylarginine dimethylaminohydrolase 2 [Source:MGI Symbol;Acc:MGI:1859016]
ENSMUSG00000038418	WT	Inflamed	OK	4.2878	19.5626	2.18979	3.29541	5e-05	0.00114676	yes	Egr1	13653	18	34859823	34864984	1	protein_coding	KNOWN	EARLY GROWTH RESPONSE 1 EGR 1	early growth response 1 [Source:MGI Symbol;Acc:MGI:95295]
ENSMUSG00000068246	WT	Inflamed	OK	7.9436	36.2532	2.19024	3.22463	5e-05	0.00114676	yes	Apol9b	71898	15	77729121	77736381	1	protein_coding	KNOWN	APOLIPOPROTEIN APOLIPOPROTEIN L APOL	apolipoprotein L 9b [Source:MGI Symbol;Acc:MGI:1919148]
ENSMUSG00000076652	WT	Inflamed	OK	17.5058	79.9235	2.19078	2.28731	0.0013	0.0161631	yes	Ighv7-3	NA	12	114153180	114153644	-1	IG_V_gene	KNOWN	IG CHAIN REGION	immunoglobulin heavy variable 7-3 [Source:MGI Symbol;Acc:MGI:4439766]
ENSMUSG00000068220	WT	Inflamed	OK	6.28531	28.7186	2.19193	2.5251	5e-05	0.00114676	yes	Lgals1	16852	15	78926725	78930465	1	protein_coding	KNOWN	GALECTIN 1 GAL 1.14 KDA LECTIN BETA GALACTOSIDE BINDING LECTIN L 14 I GALAPTIN LACTOSE BINDING LECTIN 1 LECTIN GALACTOSIDE BINDING SOLUBLE 1 S LAC LECTIN 1	lectin, galactose binding, soluble 1 [Source:MGI Symbol;Acc:MGI:96777]
ENSMUSG00000031965	WT	Inflamed	OK	2.18045	10.0101	2.19876	2.8063	5e-05	0.00114676	yes	Tbx20	57246	9	24720812	24774303	-1	protein_coding	KNOWN	T BOX TRANSCRIPTION FACTOR TBX20 T BOX 20	T-box 20 [Source:MGI Symbol;Acc:MGI:1888496]
ENSMUSG00000049493	WT	Inflamed	OK	12.0486	55.4682	2.20279	1.82282	0.0036	0.0341336	yes	Pls1	102502	9	95752642	95845311	-1	protein_coding	KNOWN	PLASTIN	plastin 1 (I-isoform) [Source:MGI Symbol;Acc:MGI:104809]
ENSMUSG00000001119	WT	Inflamed	OK	3.15473	14.5917	2.20956	2.16872	5e-05	0.00114676	yes	Col6a1	12833	10	76708792	76726168	-1	protein_coding	KNOWN	COLLAGEN ALPHA VI CHAIN PRECURSOR	collagen, type VI, alpha 1 [Source:MGI Symbol;Acc:MGI:88459]
ENSMUSG00000047407	WT	Inflamed	OK	7.27272	33.7037	2.21234	2.21865	5e-05	0.00114676	yes	Tgif1	21815	17	70844205	70853546	-1	protein_coding	KNOWN	HOMEOBOX 5' TG 3' INTERACTING FACTOR	TGFB-induced factor homeobox 1 [Source:MGI Symbol;Acc:MGI:1194497]
ENSMUSG00000038729	WT	Inflamed	OK	7.04109	32.7602	2.21807	1.49342	0.00165	0.0191896	yes	Akap2	11641	4	57717657	57896982	1	protein_coding	KNOWN		A kinase (PRKA) anchor protein 2 [Source:MGI Symbol;Acc:MGI:1306795]
ENSMUSG00000016946	WT	Inflamed	OK	2.29819	10.728	2.22281	1.73625	0.00395	0.0363964	yes	Kctd5	69259	17	24047734	24073485	-1	protein_coding	KNOWN	BTB/POZ DOMAIN CONTAINING	potassium channel tetramerisation domain containing 5 [Source:MGI Symbol;Acc:MGI:1916509]
ENSMUSG00000022665	WT	Inflamed	OK	10.636	49.7251	2.22502	1.32064	0.00135	0.0165827	yes	Ccdc80	67896	16	45093402	45127924	1	protein_coding	KNOWN		coiled-coil domain containing 80 [Source:MGI Symbol;Acc:MGI:1915146]
ENSMUSG00000030921	WT	Inflamed	OK	1.23637	5.78351	2.22584	0.863333	0.0007	0.0100248	yes	Trim30a	20128	7	104409025	104465193	-1	protein_coding	KNOWN	TRIPARTITE MOTIF CONTAINING 5 EC_6.3.2.- TRIM5ALPHA	tripartite motif-containing 30A [Source:MGI Symbol;Acc:MGI:98178]
ENSMUSG00000025504	WT	Inflamed	OK	18.5909	87.0718	2.22761	1.81001	5e-05	0.00114676	yes	Eps8l2	98845	7	141338880	141363020	1	protein_coding	KNOWN	EPIDERMAL GROWTH FACTOR RECEPTOR KINASE SUBSTRATE 8 EPS8 EPIDERMAL GROWTH FACTOR RECEPTOR PATHWAY SUBSTRATE 8 RELATED EPS8 RELATED	EPS8-like 2 [Source:MGI Symbol;Acc:MGI:2138828]
ENSMUSG00000058135	WT	Inflamed	OK	169.18	795.174	2.23271	3.32735	5e-05	0.00114676	yes	Gstm1	14862	3	108012255	108017973	-1	protein_coding	KNOWN	GLUTATHIONE S TRANSFERASE EC_2.5.1.18 GST CLASS MU	glutathione S-transferase, mu 1 [Source:MGI Symbol;Acc:MGI:95860]
ENSMUSG00000026278	WT	Inflamed	OK	1.92945	9.07219	2.23326	2.22573	0.0001	0.00207449	yes	Bok	51800	1	93685660	93695764	1	protein_coding	KNOWN	BCL 2 RELATED OVARIAN KILLER	BCL2-related ovarian killer [Source:MGI Symbol;Acc:MGI:1858494]
ENSMUSG00000011884	WT	Inflamed	OK	1.57312	7.40652	2.23517	1.73767	0.00045	0.00704045	yes	Gltp	56356	5	114669398	114690984	-1	protein_coding	KNOWN	GLYCOLIPID TRANSFER GLTP	glycolipid transfer protein [Source:MGI Symbol;Acc:MGI:1929253]
ENSMUSG00000027859	WT	Inflamed	OK	1.8479	8.70252	2.23555	1.91132	0.0009	0.0122334	yes	Ngf	18049	3	102469919	102521013	1	protein_coding	KNOWN	BETA NERVE GROWTH FACTOR PRECURSOR BETA NGF	nerve growth factor [Source:MGI Symbol;Acc:MGI:97321]
ENSMUSG00000009418	WT	Inflamed	OK	1.09701	5.16665	2.23566	3.46921	5e-05	0.00114676	yes	Nav1	215690	1	135434580	135607295	-1	protein_coding	KNOWN	NEURON NAVIGATOR PORE MEMBRANE AND/OR FILAMENT INTERACTING STEERIN UNC 53 HOMOLOG UN	neuron navigator 1 [Source:MGI Symbol;Acc:MGI:2183683]
ENSMUSG00000026200	WT	Inflamed	OK	1.03657	4.88866	2.23762	0.684047	0.0032	0.0314022	yes	Glb1l	74577	1	75198236	75210813	-1	protein_coding	KNOWN		galactosidase, beta 1-like [Source:MGI Symbol;Acc:MGI:1921827]
ENSMUSG00000022816	WT	Inflamed	OK	2.76389	13.0383	2.23798	1.10971	0.0001	0.00207449	yes	Fstl1	14314	16	37776873	37836514	1	protein_coding	KNOWN	FOLLISTATIN RELATED 1 PRECURSOR FOLLISTATIN 1	follistatin-like 1 [Source:MGI Symbol;Acc:MGI:102793]
ENSMUSG00000085180	WT	Inflamed	OK	2.60725	12.3347	2.24212	1.29104	0.0021	0.0230159	yes	AI838599	NA	4	3242055	3258092	1	lincRNA	KNOWN		expressed sequence AI838599 [Source:MGI Symbol;Acc:MGI:3510989]
ENSMUSG00000036667	WT	Inflamed	OK	1.98305	9.40056	2.24503	1.29001	5e-05	0.00114676	yes	Tcaf1	77574	6	42668002	42710088	-1	protein_coding	KNOWN	UNKNOWN	TRPM8 channel-associated factor 1 [Source:MGI Symbol;Acc:MGI:1914665]
ENSMUSG00000064210	WT	Inflamed	OK	2.20616	10.4715	2.24685	3.27192	5e-05	0.00114676	yes	Ano6	105722	15	95790843	95975464	1	protein_coding	KNOWN	ANOCTAMIN 7 NEW GENE EXPRESSED IN PROSTATE TRANSMEMBRANE 16G	anoctamin 6 [Source:MGI Symbol;Acc:MGI:2145890]
ENSMUSG00000022186	WT	Inflamed	OK	3.70694	17.6041	2.24761	1.39078	0.0003	0.00508083	yes	Oxct1	67041	15	4026383	4155344	1	protein_coding	KNOWN	SUCCINYL COA:3 KETOACID COENZYME A TRANSFERASE 1 MITOCHONDRIAL PRECURSOR EC_2.8.3.5 3 OXOACID COA TRANSFERASE 1 SOMATIC TYPE SUCCINYL COA:3 OXOACID COA TRANSFERASE SCOT S	3-oxoacid CoA transferase 1 [Source:MGI Symbol;Acc:MGI:1914291]
ENSMUSG00000029163	WT	Inflamed	OK	3.83162	18.2399	2.25107	2.15725	5e-05	0.00114676	yes	Emilin1	100952	5	30913402	30921277	1	protein_coding	KNOWN	EMILIN 1 PRECURSOR ELASTIN MICROFIBRIL INTERFACE LOCATED 1 ELASTIN MICROFIBRIL INTERFACER 1	elastin microfibril interfacer 1 [Source:MGI Symbol;Acc:MGI:1926189]
ENSMUSG00000003534	WT	Inflamed	OK	1.66068	7.90606	2.25119	1.15789	5e-05	0.00114676	yes	Ddr1	12305	17	35681567	35704621	-1	protein_coding	KNOWN	EPITHELIAL DISCOIDIN DOMAIN CONTAINING RECEPTOR 1 PRECURSOR EPITHELIAL DISCOIDIN DOMAIN RECEPTOR 1 EC_2.7.10.1 CD167 ANTIGEN FAMILY MEMBER A CELL ADHESION KINASE DISCOIDIN RECEPTOR TYROSINE KINASE TYROSINE KINASE TYROSINE KINASE DDR TYROSINE KINASE CAK C	discoidin domain receptor family, member 1 [Source:MGI Symbol;Acc:MGI:99216]
ENSMUSG00000052572	WT	Inflamed	OK	3.32917	15.8508	2.25132	1.6683	5e-05	0.00114676	yes	Dlg2	23859	7	91090706	92447003	1	protein_coding	KNOWN	DISKS LARGE HOMOLOG SYNAPSE ASSOCIATED SAP	discs, large homolog 2 (Drosophila) [Source:MGI Symbol;Acc:MGI:1344351]
ENSMUSG00000033207	WT	Inflamed	OK	2.11379	10.0701	2.25217	3.03243	5e-05	0.00114676	yes	Mamdc2	71738	19	23302609	23448322	-1	protein_coding	KNOWN	MAM DOMAIN CONTAINING 2 PRECURSOR MAM DOMAIN CONTAINING PROTEOGLYCAN MAMCAN	MAM domain containing 2 [Source:MGI Symbol;Acc:MGI:1918988]
ENSMUSG00000032289	WT	Inflamed	OK	2.2689	10.822	2.2539	1.39315	0.0043	0.0387	yes	Thsd4	207596	9	59966931	60522046	-1	protein_coding	KNOWN	THROMBOSPONDIN TYPE 1 DOMAIN CONTAINING 4 PRECURSOR A DISINTEGRIN AND METALLOPROTEINASE WITH THROMBOSPONDIN MOTIFS 6 ADAMTS 6 ADAMTSL 6	thrombospondin, type I, domain containing 4 [Source:MGI Symbol;Acc:MGI:2672033]
ENSMUSG00000037379	WT	Inflamed	OK	2.44207	11.6506	2.25423	2.80638	5e-05	0.00114676	yes	Spon2	100689	5	33198184	33218455	-1	protein_coding	KNOWN		spondin 2, extracellular matrix protein [Source:MGI Symbol;Acc:MGI:1923724]
ENSMUSG00000055114	WT	Inflamed	OK	2.55389	12.1963	2.25567	2.07357	0.0002	0.00371008	yes	Anxa13	NA	15	58341874	58364148	-1	protein_coding	KNOWN	ANNEXIN ANNEXIN ANNEXIN	annexin A13 [Source:MGI Symbol;Acc:MGI:1917037]
ENSMUSG00000029171	WT	Inflamed	OK	1.28612	6.14696	2.25685	1.53157	0.0007	0.0100248	yes	Pgm1	66681	5	64092950	64128351	1	protein_coding	KNOWN	PHOSPHOGLUCOMUTASE	phosphoglucomutase 1 [Source:MGI Symbol;Acc:MGI:97564]
ENSMUSG00000026676	WT	Inflamed	OK	4.86691	23.3378	2.26159	3.46422	5e-05	0.00114676	yes	Ccdc3	74186	2	5137776	5230878	1	protein_coding	KNOWN	COILED COIL DOMAIN CONTAINING 3 PRECURSOR FAT/VESSEL DERIVED SECRETORY FAVINE	coiled-coil domain containing 3 [Source:MGI Symbol;Acc:MGI:1921436]
ENSMUSG00000055305	WT	Inflamed	OK	1.36144	6.571	2.27098	0.729897	0.00485	0.0422824	yes	Zfp93	22755	7	24270420	24276827	1	protein_coding	KNOWN	ZINC FINGER	zinc finger protein 93 [Source:MGI Symbol;Acc:MGI:107611]
ENSMUSG00000026728	WT	Inflamed	OK	12.1253	58.8836	2.27984	2.18022	5e-05	0.00114676	yes	Vim	22352	2	13573927	13582826	1	protein_coding	KNOWN	VIMENTIN	vimentin [Source:MGI Symbol;Acc:MGI:98932]
ENSMUSG00000032802	WT	Inflamed	OK	15.5574	75.7482	2.28361	1.60179	0.0002	0.00371008	yes	Srxn1	76650	2	152105516	152111376	1	protein_coding	KNOWN		sulfiredoxin 1 homolog (S. cerevisiae) [Source:MGI Symbol;Acc:MGI:104971]
ENSMUSG00000086813	WT	Inflamed	OK	2.17344	10.5963	2.28551	2.61907	5e-05	0.00114676	yes	Gm13657	NA	2	75777188	75782306	1	processed_transcript	KNOWN		predicted gene 13657 [Source:MGI Symbol;Acc:MGI:3650031]
ENSMUSG00000049580	WT	Inflamed	OK	12.456	60.7527	2.28611	3.58676	5e-05	0.00114676	yes	Tsku	244152	7	98350668	98361328	-1	protein_coding	KNOWN	TSUKUSHIN PRECURSOR TSUKUSHI LEUCINE RICH REPEAT CONTAINING 54	tsukushi, small leucine rich proteoglycan [Source:MGI Symbol;Acc:MGI:2443855]
ENSMUSG00000029661	WT	Inflamed	OK	4.67716	22.9329	2.29371	1.96076	5e-05	0.00114676	yes	Col1a2	12843	6	4504814	4541544	1	protein_coding	KNOWN	COLLAGEN ALPHA I CHAIN PRECURSOR ALPHA TYPE I COLLAGEN	collagen, type I, alpha 2 [Source:MGI Symbol;Acc:MGI:88468]
ENSMUSG00000022895	WT	Inflamed	OK	8.22364	40.3382	2.2943	2.43589	5e-05	0.00114676	yes	Ets2	23872	16	95702075	95721051	1	protein_coding	KNOWN	C ETS	E26 avian leukemia oncogene 2, 3' domain [Source:MGI Symbol;Acc:MGI:95456]
ENSMUSG00000019817	WT	Inflamed	OK	1.02924	5.06722	2.29962	0.308723	5e-05	0.00114676	yes	Plagl1	22634	10	13060504	13131694	1	protein_coding	KNOWN	ZINC FINGER PLEIOMORPHIC ADENOMA	pleiomorphic adenoma gene-like 1 [Source:MGI Symbol;Acc:MGI:1100874]
ENSMUSG00000030217	WT	Inflamed	OK	1.65914	8.1994	2.30508	2.62654	5e-05	0.00114676	yes	Art4	109978	6	136848451	136857733	-1	protein_coding	KNOWN	ECTO ADP RIBOSYLTRANSFERASE 4 PRECURSOR EC_2.4.2.31 ADP RIBOSYLTRANSFERASE C2 AND C3 TOXIN 4 ARTC4 MONO ADP RIBOSYL TRANSFERASE 4 NAD P + ARGININE ADP RIBOSYLTRANSFERASE 4 CD297 ANTIGEN	ADP-ribosyltransferase 4 [Source:MGI Symbol;Acc:MGI:1202710]
ENSMUSG00000026043	WT	Inflamed	OK	7.40352	36.5986	2.30551	3.13955	5e-05	0.00114676	yes	Col3a1	12825	1	45311538	45349706	1	protein_coding	KNOWN		collagen, type III, alpha 1 [Source:MGI Symbol;Acc:MGI:88453]
ENSMUSG00000040722	WT	Inflamed	OK	2.06884	10.2277	2.30558	3.07722	5e-05	0.00114676	yes	Scamp5	56807	9	57441328	57468024	-1	protein_coding	KNOWN	SECRETORY CARRIER ASSOCIATED MEMBRANE SECRETORY CARRIER MEMBRANE	secretory carrier membrane protein 5 [Source:MGI Symbol;Acc:MGI:1928948]
ENSMUSG00000000359	WT	Inflamed	OK	1.04392	5.18248	2.31163	0.984118	0.00165	0.0191896	yes	Rem1	19700	2	152626951	152635198	1	protein_coding	KNOWN	GTP BINDING REM RAD AND GEM GTP BINDING	rad and gem related GTP binding protein 1 [Source:MGI Symbol;Acc:MGI:1097696]
ENSMUSG00000031503	WT	Inflamed	OK	5.00172	24.8464	2.31254	1.58645	0.0003	0.00508083	yes	Col4a2	12827	8	11312805	11449287	1	protein_coding	KNOWN	COLLAGEN ALPHA IV CHAIN	collagen, type IV, alpha 2 [Source:MGI Symbol;Acc:MGI:88455]
ENSMUSG00000020423	WT	Inflamed	OK	3.05926	15.2698	2.31943	3.23679	5e-05	0.00114676	yes	Btg2	12227	1	134075170	134079120	-1	protein_coding	KNOWN	BTG1 B CELL TRANSLOCATION GENE 1	B cell translocation gene 2, anti-proliferative [Source:MGI Symbol;Acc:MGI:108384]
ENSMUSG00000010721	WT	Inflamed	OK	2.57194	12.9147	2.32808	0.679588	0.00325	0.0317172	yes	Lmbr1	56873	5	29229802	29378390	-1	protein_coding	KNOWN	LIMB REGION 1 HOMOLOG	limb region 1 [Source:MGI Symbol;Acc:MGI:1861746]
ENSMUSG00000038126	WT	Inflamed	OK	1.94126	9.76524	2.33066	1.05035	0.00015	0.00290083	yes	Mphosph9	269702	5	124250959	124327972	-1	protein_coding	KNOWN	M PHASE PHOSPHOPROTEIN 9	M-phase phosphoprotein 9 [Source:MGI Symbol;Acc:MGI:2443138]
ENSMUSG00000054728	WT	Inflamed	OK	2.40893	12.1253	2.33156	0.847208	5e-05	0.00114676	yes	Phactr1	218194	13	42680623	43138526	1	protein_coding	KNOWN		phosphatase and actin regulator 1 [Source:MGI Symbol;Acc:MGI:2659021]
ENSMUSG00000036256	WT	Inflamed	OK	71.4905	361.231	2.3371	3.44007	5e-05	0.00114676	yes	Igfbp7	29817	5	77349240	77408041	-1	protein_coding	KNOWN	INSULIN GROWTH FACTOR BINDING 7 PRECURSOR IBP 7 IGF BINDING 7 IGFBP 7 MAC25	insulin-like growth factor binding protein 7 [Source:MGI Symbol;Acc:MGI:1352480]
ENSMUSG00000024851	WT	Inflamed	OK	2.48728	12.6742	2.34925	1.49064	5e-05	0.00114676	yes	Pitpnm1	18739	19	4099998	4113965	1	protein_coding	KNOWN	MEMBRANE ASSOCIATED PHOSPHATIDYLINOSITOL TRANSFER PHOSPHATIDYLINOSITOL TRANSFER PROTEIN MEMBRANE ASSOCIATED PITPNM PYK2 N TERMINAL DOMAIN INTERACTING RECEPTOR NIR	phosphatidylinositol transfer protein, membrane-associated 1 [Source:MGI Symbol;Acc:MGI:1197524]
ENSMUSG00000032006	WT	Inflamed	OK	1.4279	7.28952	2.35193	2.21634	0.00015	0.00290083	yes	Pdgfd	71785	9	6168612	6378843	1	protein_coding	KNOWN	PLATELET DERIVED GROWTH FACTOR C PRECURSOR PDGF C SPINAL CORD DERIVED GROWTH FACTOR [CONTAINS PLATELET DERIVED GROWTH FACTOR C LATENT FORM PDGFC LATENT FORM ; PLATELET DERIVED GROWTH FACTOR C RECEPTOR BINDING FORM PDGFC RECEPTOR BINDING FORM ]	platelet-derived growth factor, D polypeptide [Source:MGI Symbol;Acc:MGI:1919035]
ENSMUSG00000038943	WT	Inflamed	OK	1.62224	8.32777	2.35994	0.932614	5e-05	0.00114676	yes	Prc1	233406	7	80294450	80316259	1	protein_coding	KNOWN	REGULATOR OF CYTOKINESIS 1	protein regulator of cytokinesis 1 [Source:MGI Symbol;Acc:MGI:1858961]
ENSMUSG00000026107	WT	Inflamed	OK	2.62361	13.5362	2.3672	3.24414	5e-05	0.00114676	yes	Nabp1	109019	1	51465862	51478425	-1	protein_coding	KNOWN	SOSS COMPLEX SUBUNIT B1 NUCLEIC ACID BINDING 2 OLIGONUCLEOTIDE/OLIGOSACCHARIDE BINDING FOLD CONTAINING 2B SENSOR OF SINGLE STRAND DNA COMPLEX SUBUNIT B1 SENSOR OF SSDNA SUBUNIT B1 SOSS B1 SINGLE STRANDED DNA BINDING 1	nucleic acid binding protein 1 [Source:MGI Symbol;Acc:MGI:1923258]
ENSMUSG00000023043	WT	Inflamed	OK	77.261	398.985	2.36852	3.91523	5e-05	0.00114676	yes	Krt18	16668	15	102028216	102032026	1	protein_coding	KNOWN	KERATIN TYPE I CYTOSKELETAL 18 CYTOKERATIN 18 CK 18 KERATIN 18 K18	keratin 18 [Source:MGI Symbol;Acc:MGI:96692]
ENSMUSG00000022587	WT	Inflamed	OK	78.9667	407.962	2.36912	3.73051	5e-05	0.00114676	yes	Ly6e	17069	15	74955051	74959905	1	protein_coding	KNOWN	LYMPHOCYTE ANTIGEN 6E PRECURSOR LY 6E STEM CELL ANTIGEN 2 THYMIC SHARED ANTIGEN 1 TSA 1	lymphocyte antigen 6 complex, locus E [Source:MGI Symbol;Acc:MGI:106651]
ENSMUSG00000070436	WT	Inflamed	OK	3.27124	16.9219	2.37098	3.19873	5e-05	0.00114676	yes	Serpinh1	12406	7	99345375	99353230	-1	protein_coding	KNOWN	SERPIN H1 PRECURSOR 47 KDA HEAT SHOCK COLLAGEN BINDING COLLIGIN	serine (or cysteine) peptidase inhibitor, clade H, member 1 [Source:MGI Symbol;Acc:MGI:88283]
ENSMUSG00000037104	WT	Inflamed	OK	1.2244	6.39832	2.38562	2.01013	5e-05	0.00114676	yes	Socs5	56468	17	87107679	87137583	1	protein_coding	KNOWN	SUPPRESSOR OF CYTOKINE SIGNALING SOCS	suppressor of cytokine signaling 5 [Source:MGI Symbol;Acc:MGI:2385459]
ENSMUSG00000019539	WT	Inflamed	OK	1.2273	6.41567	2.38611	0.831091	0.0006	0.00886804	yes	Rcn3	52377	7	45082913	45092221	-1	protein_coding	KNOWN	PRECURSOR	reticulocalbin 3, EF-hand calcium binding domain [Source:MGI Symbol;Acc:MGI:1277122]
ENSMUSG00000035357	WT	Inflamed	OK	2.38376	12.546	2.39592	1.64685	0.00055	0.00827433	yes	Pdzrn3	55983	6	101149609	101377897	-1	protein_coding	KNOWN	E3 UBIQUITIN LIGASE PDZRN3 EC_6.3.2.- PDZ DOMAIN CONTAINING RING FINGER 3 SEMAPHORIN CYTOPLASMIC DOMAIN ASSOCIATED 3 SEMACAP3	PDZ domain containing RING finger 3 [Source:MGI Symbol;Acc:MGI:1933157]
ENSMUSG00000027800	WT	Inflamed	OK	1.18037	6.21739	2.39707	2.04665	0.00015	0.00290083	yes	Tm4sf1	17112	3	57285611	57301988	-1	protein_coding	KNOWN	TRANSMEMBRANE 4 L6 FAMILY MEMBER	transmembrane 4 superfamily member 1 [Source:MGI Symbol;Acc:MGI:104678]
ENSMUSG00000040829	WT	Inflamed	OK	1.04594	5.51747	2.39921	0.810727	0.0034	0.032679	yes	Zmynd15	574428	11	70459433	70466202	1	protein_coding	KNOWN	ZINC FINGER MYND DOMAIN CONTAINING 15	zinc finger, MYND-type containing 15 [Source:MGI Symbol;Acc:MGI:3603821]
ENSMUSG00000002983	WT	Inflamed	OK	1.43214	7.56522	2.4012	1.31229	5e-05	0.00114676	yes	Relb	19698	7	19606217	19629438	-1	protein_coding	KNOWN	TRANSCRIPTION FACTOR	avian reticuloendotheliosis viral (v-rel) oncogene related B [Source:MGI Symbol;Acc:MGI:103289]
ENSMUSG00000056708	WT	Inflamed	OK	1.50868	7.97695	2.40255	2.98564	5e-05	0.00114676	yes	Ier5	15939	1	155096361	155099636	-1	protein_coding	KNOWN	IMMEDIATE EARLY RESPONSE GENE 5	immediate early response 5 [Source:MGI Symbol;Acc:MGI:1337072]
ENSMUSG00000025498	WT	Inflamed	OK	7.62135	40.4527	2.40812	1.65399	5e-05	0.00114676	yes	Irf7	54123	7	141262706	141266481	-1	protein_coding	KNOWN	INTERFERON REGULATORY FACTOR IRF	interferon regulatory factor 7 [Source:MGI Symbol;Acc:MGI:1859212]
ENSMUSG00000030403	WT	Inflamed	OK	3.95346	21.0129	2.41009	1.58535	5e-05	0.00114676	yes	Vasp	22323	7	19256929	19271817	-1	protein_coding	KNOWN	VASODILATOR STIMULATED PHOSPHOPROTEIN VASP	vasodilator-stimulated phosphoprotein [Source:MGI Symbol;Acc:MGI:109268]
ENSMUSG00000053062	WT	Inflamed	OK	1.08281	5.78872	2.41846	1.50511	0.0002	0.00371008	yes	Jam2	67374	16	84774123	84825928	1	protein_coding	KNOWN	JUNCTIONAL ADHESION MOLECULE B PRECURSOR JAM B JUNCTIONAL ADHESION MOLECULE 2 JAM 2 VASCULAR ENDOTHELIAL JUNCTION ASSOCIATED MOLECULE VE JAM CD322 ANTIGEN	junction adhesion molecule 2 [Source:MGI Symbol;Acc:MGI:1933820]
ENSMUSG00000019194	WT	Inflamed	OK	1.48798	7.96396	2.42013	2.27748	0.0002	0.00371008	yes	Scn1b	20266	7	31116524	31126945	-1	protein_coding	KNOWN	SODIUM CHANNEL SUBUNIT BETA 1 PRECURSOR	sodium channel, voltage-gated, type I, beta [Source:MGI Symbol;Acc:MGI:98247]
ENSMUSG00000063873	WT	Inflamed	OK	1.54136	8.2761	2.42475	1.01044	0.00445	0.0397103	yes	Slc24a3	94249	2	145167754	145642166	1	protein_coding	KNOWN		solute carrier family 24 (sodium/potassium/calcium exchanger), member 3 [Source:MGI Symbol;Acc:MGI:2137513]
ENSMUSG00000005583	WT	Inflamed	OK	2.50933	13.5107	2.42873	2.24746	5e-05	0.00114676	yes	Mef2c	17260	13	83504034	83667080	1	protein_coding	KNOWN	MYOCYTE SPECIFIC ENHANCER FACTOR	myocyte enhancer factor 2C [Source:MGI Symbol;Acc:MGI:99458]
ENSMUSG00000026131	WT	Inflamed	OK	6.16959	33.2372	2.42955	2.72787	5e-05	0.00114676	yes	Dst	13518	1	33908225	34308661	1	protein_coding	KNOWN	MICROTUBULE ACTIN CROSS LINKING FACTOR 1 ACTIN CROSS LINKING FAMILY 7	dystonin [Source:MGI Symbol;Acc:MGI:104627]
ENSMUSG00000015093	WT	Inflamed	OK	3.95978	21.4201	2.43547	1.23471	0.0026	0.0269104	yes	Clic3	69454	2	25456838	25458776	1	protein_coding	KNOWN	CHLORIDE INTRACELLULAR CHANNEL	chloride intracellular channel 3 [Source:MGI Symbol;Acc:MGI:1916704]
ENSMUSG00000037157	WT	Inflamed	OK	1.22303	6.72821	2.45977	2.59778	5e-05	0.00114676	yes	Il22ra1	230828	4	135728172	135752140	1	protein_coding	KNOWN	INTERLEUKIN 22 RECEPTOR SUBUNIT ALPHA 1 PRECURSOR IL 22 RECEPTOR SUBUNIT ALPHA 1 IL 22R ALPHA 1 IL 22RA1	interleukin 22 receptor, alpha 1 [Source:MGI Symbol;Acc:MGI:2663588]
ENSMUSG00000023073	WT	Inflamed	OK	4.24598	23.3698	2.46048	3.13885	5e-05	0.00114676	yes	Slc10a2	20494	8	5085623	5105232	-1	protein_coding	KNOWN	ILEAL SODIUM/BILE ACID COTRANSPORTER APICAL SODIUM DEPENDENT BILE ACID TRANSPORTER ASBT ILEAL NA + /BILE ACID COTRANSPORTER ILEAL SODIUM DEPENDENT BILE ACID TRANSPORTER IBAT ISBT NA + DEPENDENT ILEAL BILE ACID TRANSPORTER SODIUM/TAUROCHOLATE COTRANSPORTIN	solute carrier family 10, member 2 [Source:MGI Symbol;Acc:MGI:1201406]
ENSMUSG00000031207	WT	Inflamed	OK	4.36325	24.0155	2.46049	3.58517	5e-05	0.00114676	yes	Msn	17698	X	96096042	96168552	1	protein_coding	KNOWN	MOESIN	moesin [Source:MGI Symbol;Acc:MGI:97167]
ENSMUSG00000027397	WT	Inflamed	OK	11.0247	61.0349	2.46889	2.5162	5e-05	0.00114676	yes	Slc20a1	20515	2	129198764	129211616	1	protein_coding	KNOWN	SODIUM DEPENDENT PHOSPHATE TRANSPORTER SOLUTE CARRIER FAMILY 20 MEMBER	solute carrier family 20, member 1 [Source:MGI Symbol;Acc:MGI:108392]
ENSMUSG00000040584	WT	Inflamed	OK	2.89956	16.0746	2.47087	0.978771	5e-05	0.00114676	yes	Abcb1a	18671	5	8660077	8748575	1	protein_coding	KNOWN	MULTIDRUG RESISTANCE EC_3.6.3.44 ATP BINDING CASSETTE SUB FAMILY B MEMBER P GLYCOPROTEIN	ATP-binding cassette, sub-family B (MDR/TAP), member 1A [Source:MGI Symbol;Acc:MGI:97570]
ENSMUSG00000022178	WT	Inflamed	OK	4.40146	24.5496	2.47965	3.80187	5e-05	0.00114676	yes	Ajuba	16475	14	54567469	54577661	-1	protein_coding	KNOWN	LIM DOMAIN CONTAINING	ajuba LIM protein [Source:MGI Symbol;Acc:MGI:1341886]
ENSMUSG00000052151	WT	Inflamed	OK	5.44995	30.5561	2.48715	3.25728	5e-05	0.00114676	yes	Ppap2c	50784	10	79526430	79533787	-1	protein_coding	KNOWN		phosphatidic acid phosphatase type 2C [Source:MGI Symbol;Acc:MGI:1354945]
ENSMUSG00000063354	WT	Inflamed	OK	8.56706	48.2198	2.49275	4.13547	5e-05	0.00114676	yes	Slc39a4	72027	15	76612385	76616852	-1	protein_coding	KNOWN	ZINC TRANSPORTER ZIP4 PRECURSOR SOLUTE CARRIER FAMILY 39 MEMBER 4 ZRT AND IRT 4 ZIP 4	solute carrier family 39 (zinc transporter), member 4 [Source:MGI Symbol;Acc:MGI:1919277]
ENSMUSG00000029703	WT	Inflamed	OK	2.62553	14.8718	2.5019	1.34325	5e-05	0.00114676	yes	Lrwd1	71735	5	136122772	136136074	-1	protein_coding	KNOWN	LEUCINE RICH REPEAT AND WD REPEAT CONTAINING 1 ORC ASSOCIATED ORCA ORIGIN RECOGNITION COMPLEX ASSOCIATED	leucine-rich repeats and WD repeat domain containing 1 [Source:MGI Symbol;Acc:MGI:1918985]
ENSMUSG00000049382	WT	Inflamed	OK	25.8967	146.976	2.50474	4.3139	5e-05	0.00114676	yes	Krt8	16691	15	101996711	102004342	-1	protein_coding	KNOWN	KERATIN TYPE II CYTOSKELETAL 8 CYTOKERATIN 8 CK 8 KERATIN 8 K8 TYPE II KERATIN KB8	keratin 8 [Source:MGI Symbol;Acc:MGI:96705]
ENSMUSG00000036995	WT	Inflamed	OK	1.88623	10.7072	2.50501	3.49287	5e-05	0.00114676	yes	Asap3	230837	4	136206365	136245216	1	protein_coding	KNOWN	ARF GAP WITH SH3 DOMAIN ANK REPEAT AND PH DOMAIN CONTAINING 1.130 KDA PHOSPHATIDYLINOSITOL 4 5 BISPHOSPHATE DEPENDENT ARF1 GTPASE ACTIVATING ADP RIBOSYLATION FACTOR DIRECTED GTPASE ACTIVATING 1 ARF GTPASE ACTIVATING 1 DEVELOPMENT AND DIFFERENTIATION ENHAN	ArfGAP with SH3 domain, ankyrin repeat and PH domain 3 [Source:MGI Symbol;Acc:MGI:2684986]
ENSMUSG00000027536	WT	Inflamed	OK	1.1669	6.67709	2.51654	2.23014	0.0002	0.00371008	yes	Chmp4c	66371	3	10366907	10428856	1	protein_coding	KNOWN	CHARGED MULTIVESICULAR BODY CHROMATIN MODIFYING	charged multivesicular body protein 4C [Source:MGI Symbol;Acc:MGI:1913621]
ENSMUSG00000030587	WT	Inflamed	OK	27.1952	155.873	2.51894	2.4875	5e-05	0.00114676	yes	2200002D01Rik	72275	7	29246561	29248432	-1	protein_coding	KNOWN	{ECO: |EMBL: 1}PROTEIN {ECO: |ENSEMBL: }	RIKEN cDNA 2200002D01 gene [Source:MGI Symbol;Acc:MGI:1919525]
ENSMUSG00000045680	WT	Inflamed	OK	1.52591	8.7539	2.52026	2.09211	0.0004	0.00640704	yes	Tcf21	21412	10	22817279	22820128	-1	protein_coding	KNOWN	TRANSCRIPTION FACTOR 21 TCF 21 CAPSULIN EPICARDIN PODOCYTE EXPRESSED 1 POD 1	transcription factor 21 [Source:MGI Symbol;Acc:MGI:1202715]
ENSMUSG00000057469	WT	Inflamed	OK	11.9262	68.4844	2.52165	2.85523	0.00465	0.0409952	yes	E2f6	50496	12	16810965	16826743	1	protein_coding	KNOWN	TRANSCRIPTION FACTOR E2F 6	E2F transcription factor 6 [Source:MGI Symbol;Acc:MGI:1354159]
ENSMUSG00000030342	WT	Inflamed	OK	5.90117	34.289	2.53868	3.14931	5e-05	0.00114676	yes	Cd9	12527	6	125460266	125494791	-1	protein_coding	KNOWN	CD9 ANTIGEN CD9 ANTIGEN	CD9 antigen [Source:MGI Symbol;Acc:MGI:88348]
ENSMUSG00000031502	WT	Inflamed	OK	5.67738	33.1473	2.54559	2.85389	5e-05	0.00114676	yes	Col4a1	12826	8	11198423	11312826	-1	protein_coding	KNOWN	COLLAGEN ALPHA IV CHAIN	collagen, type IV, alpha 1 [Source:MGI Symbol;Acc:MGI:88454]
ENSMUSG00000069833	WT	Inflamed	OK	6.78349	39.7293	2.5501	2.29593	5e-05	0.00114676	yes	Ahnak	66395	19	8989284	9076919	1	protein_coding	KNOWN	ASSOCIATED	AHNAK nucleoprotein (desmoyokin) [Source:MGI Symbol;Acc:MGI:1316648]
ENSMUSG00000036594	WT	Inflamed	OK	51.5512	302.654	2.55359	3.45529	5e-05	0.00114676	yes	H2-Aa	14960	17	34282744	34287827	-1	protein_coding	KNOWN	CLASS II HISTOCOMPATIBILITY ANTIGEN ALPHA CHAIN	histocompatibility 2, class II antigen A, alpha [Source:MGI Symbol;Acc:MGI:95895]
ENSMUSG00000002020	WT	Inflamed	OK	2.38251	14.0088	2.55578	1.76953	5e-05	0.00114676	yes	Ltbp2	16997	12	84783212	84876532	-1	protein_coding	KNOWN	LATENT TRANSFORMING GROWTH FACTOR BETA BINDING PRECURSOR LTBP	latent transforming growth factor beta binding protein 2 [Source:MGI Symbol;Acc:MGI:99502]
ENSMUSG00000028970	WT	Inflamed	OK	3.16182	18.6053	2.55689	3.79167	5e-05	0.00114676	yes	Abcb1b	18669	5	8798147	8866315	1	protein_coding	KNOWN	UNKNOWN	ATP-binding cassette, sub-family B (MDR/TAP), member 1B [Source:MGI Symbol;Acc:MGI:97568]
ENSMUSG00000027201	WT	Inflamed	OK	1.0882	6.41704	2.55996	1.98275	5e-05	0.00114676	yes	Myef2	17876	2	125084628	125123661	-1	protein_coding	KNOWN		myelin basic protein expression factor 2, repressor [Source:MGI Symbol;Acc:MGI:104592]
ENSMUSG00000029765	WT	Inflamed	OK	0.955482	5.63683	2.56058	3.62029	5e-05	0.00114676	yes	Plxna4	243743	6	32144268	32588192	-1	protein_coding	KNOWN	PLEXIN PRECURSOR	plexin A4 [Source:MGI Symbol;Acc:MGI:2179061]
ENSMUSG00000022102	WT	Inflamed	OK	0.92275	5.44719	2.5615	0.360141	0.0007	0.0100248	yes	Dok2	13449	14	70766036	70778495	1	protein_coding	KNOWN		docking protein 2 [Source:MGI Symbol;Acc:MGI:1332623]
ENSMUSG00000032369	WT	Inflamed	OK	2.31085	13.653	2.56272	2.8882	5e-05	0.00114676	yes	Plscr1	22038	9	92249750	92272278	1	protein_coding	KNOWN	PHOSPHOLIPID SCRAMBLASE PL SCRAMBLASE CA 2+ DEPENDENT PHOSPHOLIPID SCRAMBLASE	phospholipid scramblase 1 [Source:MGI Symbol;Acc:MGI:893575]
ENSMUSG00000024659	WT	Inflamed	OK	3.36123	19.8865	2.56473	1.15416	5e-05	0.00114676	yes	Anxa1	16952	19	20373428	20390944	-1	protein_coding	KNOWN	ANNEXIN ANNEXIN ANNEXIN CALPACTIN CALPACTIN CHROMOBINDIN LIPOCORTIN I	annexin A1 [Source:MGI Symbol;Acc:MGI:96819]
ENSMUSG00000022969	WT	Inflamed	OK	1.81374	10.7521	2.56758	1.27125	0.0008	0.0110844	yes	Il10rb	16155	16	91406164	91425834	1	protein_coding	KNOWN	UNKNOWN	interleukin 10 receptor, beta [Source:MGI Symbol;Acc:MGI:109380]
ENSMUSG00000045394	WT	Inflamed	OK	1.26275	7.48865	2.56814	2.1614	0.0006	0.00886804	yes	Epcam	17075	17	87635979	87651106	1	protein_coding	KNOWN	EPITHELIAL CELL ADHESION MOLECULE PRECURSOR EP CAM TUMOR ASSOCIATED CALCIUM SIGNAL TRANSDUCER 1 CD326 ANTIGEN	epithelial cell adhesion molecule [Source:MGI Symbol;Acc:MGI:106653]
ENSMUSG00000038811	WT	Inflamed	OK	1.16731	6.9277	2.56919	0.502511	0.00155	0.0183628	yes	Gngt2	14710	11	95837216	95845734	1	protein_coding	KNOWN	UNKNOWN	guanine nucleotide binding protein (G protein), gamma transducing activity polypeptide 2 [Source:MGI Symbol;Acc:MGI:893584]
ENSMUSG00000038156	WT	Inflamed	OK	0.83491	4.96855	2.57313	2.28633	5e-05	0.00114676	yes	Spon1	233744	7	113765998	114043370	1	protein_coding	KNOWN	SPONDIN 1 PRECURSOR F SPONDIN	spondin 1, (f-spondin) extracellular matrix protein [Source:MGI Symbol;Acc:MGI:2385287]
ENSMUSG00000028459	WT	Inflamed	OK	1.48941	8.96125	2.58896	0.966527	0.00025	0.00441387	yes	Cd72	12517	4	43446462	43454628	-1	protein_coding	KNOWN	B CELL DIFFERENTIATION ANTIGEN CD72 LYB 2 CD72 ANTIGEN	CD72 antigen [Source:MGI Symbol;Acc:MGI:88345]
ENSMUSG00000028524	WT	Inflamed	OK	1.0076	6.09511	2.59672	0.644679	5e-05	0.00114676	yes	Sgip1	73094	4	102741297	102973628	1	protein_coding	KNOWN		SH3-domain GRB2-like (endophilin) interacting protein 1 [Source:MGI Symbol;Acc:MGI:1920344]
ENSMUSG00000026822	WT	Inflamed	OK	66.9849	406.039	2.59971	4.50145	5e-05	0.00114676	yes	Lcn2	16819	2	32384633	32388252	-1	protein_coding	KNOWN		lipocalin 2 [Source:MGI Symbol;Acc:MGI:96757]
ENSMUSG00000015647	WT	Inflamed	OK	1.6849	10.2512	2.60505	1.09971	0.0015	0.0179027	yes	Lama5	16776	2	180176373	180225859	-1	protein_coding	KNOWN		laminin, alpha 5 [Source:MGI Symbol;Acc:MGI:105382]
ENSMUSG00000026042	WT	Inflamed	OK	2.14182	13.1329	2.61628	1.99404	5e-05	0.00114676	yes	Col5a2	12832	1	45374321	45503282	-1	protein_coding	KNOWN	COLLAGEN ALPHA I CHAIN PRECURSOR ALPHA TYPE I COLLAGEN	collagen, type V, alpha 2 [Source:MGI Symbol;Acc:MGI:88458]
ENSMUSG00000041773	WT	Inflamed	OK	0.881875	5.42577	2.62118	3.09607	5e-05	0.00114676	yes	Enc1	13803	13	97241105	97253039	1	protein_coding	KNOWN	KELCH 25 ECTODERM NEURAL CORTEX 2 ENC 2	ectodermal-neural cortex 1 [Source:MGI Symbol;Acc:MGI:109610]
ENSMUSG00000029484	WT	Inflamed	OK	1.62104	9.98578	2.62295	2.53585	0.0001	0.00207449	yes	Anxa3	11745	5	96793339	96845966	1	protein_coding	KNOWN	ANNEXIN ANNEXIN ANNEXIN	annexin A3 [Source:MGI Symbol;Acc:MGI:1201378]
ENSMUSG00000026207	WT	Inflamed	OK	1.32238	8.17493	2.62807	0.905034	5e-05	0.00114676	yes	Speg	11790	1	75375297	75432320	1	protein_coding	KNOWN	STRIATED MUSCLE SPECIFIC SERINE/THREONINE KINASE EC_2.7.11.1 AORTIC PREFERENTIALLY EXPRESSED 1 APEG 1	SPEG complex locus [Source:MGI Symbol;Acc:MGI:109282]
ENSMUSG00000000078	WT	Inflamed	OK	2.69116	16.9146	2.65197	3.96783	5e-05	0.00114676	yes	Klf6	23849	13	5861489	5870393	1	protein_coding	KNOWN	KRUEPPEL FACTOR 6 CORE PROMOTER ELEMENT BINDING TRANSCRIPTION FACTOR ZF9	Kruppel-like factor 6 [Source:MGI Symbol;Acc:MGI:1346318]
ENSMUSG00000033538	WT	Inflamed	OK	2.08636	13.2786	2.67005	1.39709	0.0001	0.00207449	yes	Casp4	12363	9	5308828	5336783	1	protein_coding	KNOWN	CASPASE PRECURSOR CASP INTERLEUKIN 1 BETA CONVERTING ENZYME [CONTAINS CASPASE SUBUNIT CASPASE SUBUNIT	caspase 4, apoptosis-related cysteine peptidase [Source:MGI Symbol;Acc:MGI:107700]
ENSMUSG00000001025	WT	Inflamed	OK	1.98773	12.6635	2.67148	1.83161	0.0023	0.0247408	yes	S100a6	20200	3	90612882	90624181	1	protein_coding	KNOWN	S100 A6 CALCYCLIN S100 CALCIUM BINDING A6	S100 calcium binding protein A6 (calcyclin) [Source:MGI Symbol;Acc:MGI:1339467]
ENSMUSG00000028480	WT	Inflamed	OK	1.21571	7.77024	2.67616	2.48047	5e-05	0.00114676	yes	Glipr2	384009	4	43957401	43979118	1	protein_coding	KNOWN	GOLGI ASSOCIATED PLANT PATHOGENESIS RELATED 1 GAPR 1 GOLGI ASSOCIATED PR 1 GLIOMA PATHOGENESIS RELATED 2 GLIPR 2	GLI pathogenesis-related 2 [Source:MGI Symbol;Acc:MGI:1917770]
ENSMUSG00000021701	WT	Inflamed	OK	2.78783	18.0895	2.69794	3.78326	5e-05	0.00114676	yes	Plk2	20620	13	110395044	110400844	1	protein_coding	KNOWN	SERINE/THREONINE KINASE PLK2 EC_2.7.11.21 POLO KINASE 2 PLK 2	polo-like kinase 2 [Source:MGI Symbol;Acc:MGI:1099790]
ENSMUSG00000019997	WT	Inflamed	OK	2.57074	16.7131	2.70072	2.04717	5e-05	0.00114676	yes	Ctgf	14219	10	24595442	24598683	1	protein_coding	KNOWN	PRECURSOR CCN FAMILY MEMBER	connective tissue growth factor [Source:MGI Symbol;Acc:MGI:95537]
ENSMUSG00000033910	WT	Inflamed	OK	1.19188	7.7677	2.70424	3.44952	5e-05	0.00114676	yes	Gucy1a3	60596	3	82092427	82145789	-1	protein_coding	KNOWN	GUANYLATE CYCLASE SOLUBLE SUBUNIT ALPHA 3 GCS ALPHA 3 EC_4.6.1.2 GCS ALPHA 1 SOLUBLE GUANYLATE CYCLASE LARGE SUBUNIT	guanylate cyclase 1, soluble, alpha 3 [Source:MGI Symbol;Acc:MGI:1926562]
ENSMUSG00000041845	WT	Inflamed	OK	7.19782	46.9998	2.70702	2.08378	5e-05	0.00114676	yes	Rhod	11854	19	4425459	4439432	-1	protein_coding	KNOWN	RHO RELATED GTP BINDING PRECURSOR	ras homolog gene family, member D [Source:MGI Symbol;Acc:MGI:108446]
ENSMUSG00000049775	WT	Inflamed	OK	26.9252	176.36	2.71149	4.17287	5e-05	0.00114676	yes	Tmsb4x	19241	X	167207093	167209315	-1	protein_coding	KNOWN	UNKNOWN	thymosin, beta 4, X chromosome [Source:MGI Symbol;Acc:MGI:99510]
ENSMUSG00000029231	WT	Inflamed	OK	1.14221	7.53271	2.72134	3.79276	5e-05	0.00114676	yes	Pdgfra	18595	5	75152292	75198215	1	protein_coding	KNOWN	PLATELET DERIVED GROWTH FACTOR RECEPTOR PRECURSOR PDGF R PDGFR EC_2.7.10.1 PLATELET DERIVED GROWTH FACTOR RECEPTOR TYPE PLATELET DERIVED GROWTH FACTOR RECEPTOR CD140 ANTIGEN FAMILY MEMBER PLATELET DERIVED GROWTH FACTOR RECEPTOR ANTIGEN	platelet derived growth factor receptor, alpha polypeptide [Source:MGI Symbol;Acc:MGI:97530]
ENSMUSG00000048126	WT	Inflamed	OK	4.12437	27.3187	2.72765	2.45678	5e-05	0.00114676	yes	Col6a3	12835	1	90765923	90843971	-1	protein_coding	KNOWN	COLLAGEN ALPHA VI CHAIN PRECURSOR	collagen, type VI, alpha 3 [Source:MGI Symbol;Acc:MGI:88461]
ENSMUSG00000029304	WT	Inflamed	OK	17.4928	116.445	2.73482	4.10126	5e-05	0.00114676	yes	Spp1	20750	5	104435118	104441050	1	protein_coding	KNOWN	OSTEOPONTIN PRECURSOR BONE SIALOPROTEIN 1 SECRETED PHOSPHOPROTEIN 1 SPP 1	secreted phosphoprotein 1 [Source:MGI Symbol;Acc:MGI:98389]
ENSMUSG00000037902	WT	Inflamed	OK	38.2605	255.124	2.73727	2.49087	5e-05	0.00114676	yes	Sirpa	19261	2	129592835	129632228	1	protein_coding	KNOWN		signal-regulatory protein alpha [Source:MGI Symbol;Acc:MGI:108563]
ENSMUSG00000028195	WT	Inflamed	OK	3.88316	26.0188	2.74425	3.7945	5e-05	0.00114676	yes	Cyr61	16007	3	145646976	145649981	-1	protein_coding	KNOWN	PRECURSOR CCN FAMILY MEMBER	cysteine rich protein 61 [Source:MGI Symbol;Acc:MGI:88613]
ENSMUSG00000033170	WT	Inflamed	OK	1.30136	8.72623	2.74534	1.75552	5e-05	0.00114676	yes	Card10	105844	15	78775138	78803042	-1	protein_coding	KNOWN	CASPASE RECRUITMENT DOMAIN CONTAINING	caspase recruitment domain family, member 10 [Source:MGI Symbol;Acc:MGI:2146012]
ENSMUSG00000006360	WT	Inflamed	OK	4.38599	29.4868	2.74909	2.20674	0.0025	0.0262056	yes	Crip1	12925	12	113146316	113153879	1	protein_coding	KNOWN		cysteine-rich protein 1 (intestinal) [Source:MGI Symbol;Acc:MGI:88501]
ENSMUSG00000073421	WT	Inflamed	OK	14.6097	98.3754	2.75137	1.94616	5e-05	0.00114676	yes	H2-Ab1	14961	17	34263209	34269418	1	protein_coding	KNOWN	CLASS II HISTOCOMPATIBILITY ANTIGEN BETA CHAIN PRECURSOR	histocompatibility 2, class II antigen A, beta 1 [Source:MGI Symbol;Acc:MGI:103070]
ENSMUSG00000029432	WT	Inflamed	OK	3.05888	20.6445	2.75468	1.50718	0.00015	0.00290083	yes	Gbas	14467	5	129725063	129758327	1	protein_coding	KNOWN	NIPSNAP HOMOLOG 2 NIPSNAP2 GLIOBLASTOMA AMPLIFIED SEQUENCE	glioblastoma amplified sequence [Source:MGI Symbol;Acc:MGI:1278343]
ENSMUSG00000024620	WT	Inflamed	OK	2.07461	14.0564	2.76031	4.26239	5e-05	0.00114676	yes	Pdgfrb	18596	18	61045150	61085061	1	protein_coding	KNOWN	PLATELET DERIVED GROWTH FACTOR RECEPTOR PRECURSOR PDGF R PDGFR EC_2.7.10.1 PLATELET DERIVED GROWTH FACTOR RECEPTOR TYPE PLATELET DERIVED GROWTH FACTOR RECEPTOR CD140 ANTIGEN FAMILY MEMBER PLATELET DERIVED GROWTH FACTOR RECEPTOR ANTIGEN	platelet derived growth factor receptor, beta polypeptide [Source:MGI Symbol;Acc:MGI:97531]
ENSMUSG00000000303	WT	Inflamed	OK	12.009	81.6535	2.7654	4.36459	5e-05	0.00114676	yes	Cdh1	12550	8	106603351	106670246	1	protein_coding	KNOWN	CADHERIN PRECURSOR CADHERIN CADHERIN	cadherin 1 [Source:MGI Symbol;Acc:MGI:88354]
ENSMUSG00000026939	WT	Inflamed	OK	17.7647	121.642	2.77556	2.01449	0.0001	0.00207449	yes	Tmem141	51875	2	25620067	25622005	-1	protein_coding	KNOWN	TRANSMEMBRANE 141	transmembrane protein 141 [Source:MGI Symbol;Acc:MGI:1098773]
ENSMUSG00000020810	WT	Inflamed	OK	1.86884	12.842	2.78066	3.27532	5e-05	0.00114676	yes	Cygb	114886	11	116645595	116654313	-1	protein_coding	KNOWN	CYTOGLOBIN	cytoglobin [Source:MGI Symbol;Acc:MGI:2149481]
ENSMUSG00000039239	WT	Inflamed	OK	0.760307	5.22814	2.78164	2.42741	5e-05	0.00114676	yes	Tgfb2	21808	1	186622792	186705989	-1	protein_coding	KNOWN	TRANSFORMING GROWTH FACTOR BETA PRECURSOR TGF BETA [CONTAINS LATENCY ASSOCIATED PEPTIDE LAP ]	transforming growth factor, beta 2 [Source:MGI Symbol;Acc:MGI:98726]
ENSMUSG00000034855	WT	Inflamed	OK	4.37161	30.4669	2.801	1.66971	0.00435	0.0390248	yes	Cxcl10	15945	5	92346638	92348889	-1	protein_coding	KNOWN		chemokine (C-X-C motif) ligand 10 [Source:MGI Symbol;Acc:MGI:1352450]
ENSMUSG00000048376	WT	Inflamed	OK	2.02059	14.1435	2.80729	3.81895	5e-05	0.00114676	yes	F2r	14062	13	95601804	95618459	-1	protein_coding	KNOWN	PROTEINASE ACTIVATED RECEPTOR PRECURSOR PAR COAGULATION FACTOR II RECEPTOR THROMBIN RECEPTOR	coagulation factor II (thrombin) receptor [Source:MGI Symbol;Acc:MGI:101802]
ENSMUSG00000023947	WT	Inflamed	OK	0.76767	5.43287	2.82316	2.56455	0.0001	0.00207449	yes	Nfkbie	18037	17	45555716	45563169	1	protein_coding	KNOWN	NF KAPPA B INHIBITOR EPSILON NF KAPPA BIE I KAPPA B EPSILON IKB E IKB EPSILON IKAPPABEPSILON	nuclear factor of kappa light polypeptide gene enhancer in B cells inhibitor, epsilon [Source:MGI Symbol;Acc:MGI:1194908]
ENSMUSG00000041827	WT	Inflamed	OK	3.60854	25.5459	2.8236	2.48972	5e-05	0.00114676	yes	Oasl1	231655	5	114923240	114937915	1	protein_coding	KNOWN	2' 5' OLIGOADENYLATE SYNTHASE 2 5' OLIGO A SYNTHASE 2 5A SYNTHASE EC_2.7.7.84	2'-5' oligoadenylate synthetase-like 1 [Source:MGI Symbol;Acc:MGI:2180849]
ENSMUSG00000026535	WT	Inflamed	OK	0.675529	4.80748	2.83119	2.02782	0.00185	0.0209441	yes	Ifi202b	26388	1	173962568	173982744	-1	protein_coding	KNOWN	INTERFERON IFI INTERFERON INDUCIBLE	interferon activated gene 202B [Source:MGI Symbol;Acc:MGI:1347083]
ENSMUSG00000035239	WT	Inflamed	OK	1.01457	7.2295	2.83303	2.99203	5e-05	0.00114676	yes	Neu3	50877	7	99811439	99828417	-1	protein_coding	KNOWN	SIALIDASE 3 EC_3.2.1.18 GANGLIOSIDE SIALIDASE MEMBRANE SIALIDASE N ACETYL ALPHA NEURAMINIDASE 3	neuraminidase 3 [Source:MGI Symbol;Acc:MGI:1355305]
ENSMUSG00000030659	WT	Inflamed	OK	0.86908	6.20321	2.83545	2.37643	0.00035	0.00575398	yes	Nucb2	53322	7	116504369	116540554	1	protein_coding	KNOWN	NUCLEOBINDIN PRECURSOR	nucleobindin 2 [Source:MGI Symbol;Acc:MGI:1858179]
ENSMUSG00000030536	WT	Inflamed	OK	1.47816	10.5653	2.83746	4.33791	5e-05	0.00114676	yes	Iqgap1	29875	7	80711583	80803331	-1	protein_coding	KNOWN	RAS GTPASE ACTIVATING	IQ motif containing GTPase activating protein 1 [Source:MGI Symbol;Acc:MGI:1352757]
ENSMUSG00000029822	WT	Inflamed	OK	4.87079	34.9178	2.84174	1.66705	5e-05	0.00114676	yes	Osbpl3	71720	6	50293330	50456201	-1	protein_coding	KNOWN	OXYSTEROL BINDING RELATED ORP OSBP RELATED	oxysterol binding protein-like 3 [Source:MGI Symbol;Acc:MGI:1918970]
ENSMUSG00000032294	WT	Inflamed	OK	1.23609	8.88281	2.84523	2.77594	5e-05	0.00114676	yes	Pkm	18746	9	59656368	59679375	1	protein_coding	KNOWN	PYRUVATE KINASE PKM EC_2.7.1.40 PYRUVATE KINASE MUSCLE ISOZYME	pyruvate kinase, muscle [Source:MGI Symbol;Acc:MGI:97591]
ENSMUSG00000059498	WT	Inflamed	OK	2.57103	18.486	2.84602	2.45879	5e-05	0.00114676	yes	Fcgr3	14131	1	171051174	171064935	-1	protein_coding	KNOWN		Fc receptor, IgG, low affinity III [Source:MGI Symbol;Acc:MGI:95500]
ENSMUSG00000026768	WT	Inflamed	OK	5.31202	38.7729	2.86772	2.11565	5e-05	0.00114676	yes	Itga8	241226	2	12106632	12301922	-1	protein_coding	KNOWN	INTEGRIN ALPHA PRECURSOR RECEPTOR SUBUNIT ALPHA [CONTAINS INTEGRIN ALPHA HEAVY CHAIN; INTEGRIN ALPHA LIGHT CHAIN]	integrin alpha 8 [Source:MGI Symbol;Acc:MGI:109442]
ENSMUSG00000026483	WT	Inflamed	OK	2.49509	18.2185	2.86824	1.99936	0.0004	0.00640704	yes	Fam129a	63913	1	151571186	151721939	1	protein_coding	KNOWN	NIBAN	family with sequence similarity 129, member A [Source:MGI Symbol;Acc:MGI:2137237]
ENSMUSG00000018411	WT	Inflamed	OK	5.17776	38.6032	2.89832	1.88952	5e-05	0.00114676	yes	Mapt	17762	11	104231390	104332090	1	protein_coding	KNOWN	MICROTUBULE ASSOCIATED TAU NEUROFIBRILLARY TANGLE PAIRED HELICAL FILAMENT TAU PHF TAU	microtubule-associated protein tau [Source:MGI Symbol;Acc:MGI:97180]
ENSMUSG00000045934	WT	Inflamed	OK	2.83309	21.2347	2.90598	2.03294	5e-05	0.00114676	yes	Mtmr11	194126	3	96162004	96171718	1	protein_coding	KNOWN		myotubularin related protein 11 [Source:MGI Symbol;Acc:MGI:2652817]
ENSMUSG00000056888	WT	Inflamed	OK	1.16214	8.8088	2.92216	0.839828	0.00405	0.0370643	yes	Glipr1	73690	10	111985448	112002631	-1	protein_coding	KNOWN	GLIOMA PATHOGENESIS RELATED 1 PRECURSOR GLIPR 1	GLI pathogenesis-related 1 (glioma) [Source:MGI Symbol;Acc:MGI:1920940]
ENSMUSG00000018008	WT	Inflamed	OK	0.831293	6.34848	2.93298	2.7412	5e-05	0.00114676	yes	Cyth4	72318	15	78597047	78622019	1	protein_coding	KNOWN	CYTOHESIN PH SEC7 AND COILED COIL DOMAIN CONTAINING	cytohesin 4 [Source:MGI Symbol;Acc:MGI:2441702]
ENSMUSG00000028159	WT	Inflamed	OK	0.869812	6.66501	2.93783	1.12118	5e-05	0.00114676	yes	Dapp1	26377	3	137931007	137981545	-1	protein_coding	KNOWN	DUAL ADAPTER PHOSPHOTYROSINE AND 3 PHOSPHOTYROSINE AND 3 PHOSPHOINOSITIDE B LYMPHOCYTE ADAPTER BAM32 B CELL ADAPTER MOLECULE OF 32 KDA	dual adaptor for phosphotyrosine and 3-phosphoinositides 1 [Source:MGI Symbol;Acc:MGI:1347063]
ENSMUSG00000033066	WT	Inflamed	OK	1.06663	8.1795	2.93896	1.16177	5e-05	0.00114676	yes	Gas7	14457	11	67455437	67688990	1	protein_coding	KNOWN	GROWTH ARREST SPECIFIC 7 GAS 7	growth arrest specific 7 [Source:MGI Symbol;Acc:MGI:1202388]
ENSMUSG00000039364	WT	Inflamed	OK	2.27335	17.571	2.9503	1.47713	0.00135	0.0165827	yes	Sectm1b	58210	11	121053458	121063569	-1	protein_coding	KNOWN	SECRETED AND TRANSMEMBRANE 1B PRECURSOR K 12	secreted and transmembrane 1B [Source:MGI Symbol;Acc:MGI:1929083]
ENSMUSG00000002233	WT	Inflamed	OK	3.4323	26.603	2.95434	1.97959	0.0052	0.0444024	yes	Rhoc	11853	3	104788375	104794459	1	protein_coding	KNOWN	RHO RELATED GTP BINDING PRECURSOR	ras homolog gene family, member C [Source:MGI Symbol;Acc:MGI:106028]
ENSMUSG00000052160	WT	Inflamed	OK	0.688244	5.33953	2.95572	2.38914	0.00055	0.00827433	yes	Pld4	104759	12	112760655	112768986	1	protein_coding	KNOWN	PHOSPHOLIPASE D3 PLD 3 EC_3.1.4.4 CHOLINE PHOSPHATASE 3 PHOSPHATIDYLCHOLINE HYDROLYZING PHOSPHOLIPASE D3	phospholipase D family, member 4 [Source:MGI Symbol;Acc:MGI:2144765]
ENSMUSG00000030409	WT	Inflamed	OK	8.91514	69.2374	2.95722	2.58464	5e-05	0.00114676	yes	Dmpk	13400	7	19083849	19093821	1	protein_coding	KNOWN	SERINE/THREONINE KINASE MRCK EC_2.7.11.1 CDC42 BINDING KINASE DMPK MYOTONIC DYSTROPHY KINASE RELATED CDC42 BINDING KINASE MRCK MYOTONIC DYSTROPHY KINASE	dystrophia myotonica-protein kinase [Source:MGI Symbol;Acc:MGI:94906]
ENSMUSG00000078247	WT	Inflamed	OK	2.60064	20.2356	2.95996	0.991344	0.00115	0.0147727	yes	Airn	NA	17	12741311	12860122	1	antisense	KNOWN		antisense Igf2r RNA [Source:MGI Symbol;Acc:MGI:1353471]
ENSMUSG00000020900	WT	Inflamed	OK	4.29844	33.5781	2.96563	1.35021	5e-05	0.00114676	yes	Myh10	77579	11	68691559	68816632	1	protein_coding	KNOWN	MYOSIN CELLULAR MYOSIN HEAVY CHAIN TYPE MYOSIN HEAVY CHAIN MYOSIN HEAVY CHAIN NON MUSCLE NON MUSCLE MYOSIN HEAVY CHAIN NMMHC NON MUSCLE MYOSIN HEAVY CHAIN NMMHC II NMMHC	myosin, heavy polypeptide 10, non-muscle [Source:MGI Symbol;Acc:MGI:1930780]
ENSMUSG00000000290	WT	Inflamed	OK	1.03937	8.15067	2.9712	1.071	5e-05	0.00114676	yes	Itgb2	16414	10	77530252	77565708	1	protein_coding	KNOWN	INTEGRIN BETA PRECURSOR SUBUNIT BETA SUBUNIT BETA ANTIGEN	integrin beta 2 [Source:MGI Symbol;Acc:MGI:96611]
ENSMUSG00000047735	WT	Inflamed	OK	3.05925	24.137	2.97999	2.09263	5e-05	0.00114676	yes	Samd9l	209086	6	3372257	3399572	-1	protein_coding	KNOWN	STERILE ALPHA MOTIF DOMAIN CONTAINING 9 SAM DOMAIN CONTAINING 9	sterile alpha motif domain containing 9-like [Source:MGI Symbol;Acc:MGI:1343184]
ENSMUSG00000058715	WT	Inflamed	OK	5.1038	40.6083	2.99213	2.77753	5e-05	0.00114676	yes	Fcer1g	14127	1	171229572	171234365	-1	protein_coding	KNOWN	HIGH AFFINITY IMMUNOGLOBULIN EPSILON RECEPTOR SUBUNIT GAMMA PRECURSOR FC RECEPTOR GAMMA CHAIN FCRGAMMA FC EPSILON RI GAMMA IGE FC RECEPTOR SUBUNIT GAMMA FCERI GAMMA	Fc receptor, IgE, high affinity I, gamma polypeptide [Source:MGI Symbol;Acc:MGI:95496]
ENSMUSG00000030772	WT	Inflamed	OK	0.61434	4.96279	3.01404	2.88477	5e-05	0.00114676	yes	Dkk3	50781	7	112116019	112159057	-1	protein_coding	KNOWN	DICKKOPF RELATED 3 PRECURSOR DICKKOPF 3 DKK 3	dickkopf homolog 3 (Xenopus laevis) [Source:MGI Symbol;Acc:MGI:1354952]
ENSMUSG00000023885	WT	Inflamed	OK	0.786902	6.36231	3.01529	3.31094	5e-05	0.00114676	yes	Thbs2	21826	17	14665500	14694262	-1	protein_coding	KNOWN	THROMBOSPONDIN PRECURSOR	thrombospondin 2 [Source:MGI Symbol;Acc:MGI:98738]
ENSMUSG00000035184	WT	Inflamed	OK	2.35976	19.1277	3.01895	1.51889	5e-05	0.00114676	yes	Fam124a	629059	14	62555737	62608486	1	protein_coding	KNOWN		family with sequence similarity 124, member A [Source:MGI Symbol;Acc:MGI:3645930]
ENSMUSG00000022894	WT	Inflamed	OK	0.858286	6.98432	3.02459	4.14568	5e-05	0.00114676	yes	Adamts5	23794	16	85858170	85901125	-1	protein_coding	KNOWN	A DISINTEGRIN AND METALLOPROTEINASE WITH THROMBOSPONDIN MOTIFS PRECURSOR ADAM TS ADAM ADAMTS	a disintegrin-like and metallopeptidase (reprolysin type) with thrombospondin type 1 motif, 5 (aggrecanase-2) [Source:MGI Symbol;Acc:MGI:1346321]
ENSMUSG00000027293	WT	Inflamed	OK	1.45539	11.9538	3.03799	1.18001	5e-05	0.00114676	yes	Ehd4	98878	2	120089175	120154606	-1	protein_coding	KNOWN	EH DOMAIN CONTAINING	EH-domain containing 4 [Source:MGI Symbol;Acc:MGI:1919619]
ENSMUSG00000026547	WT	Inflamed	OK	5.60323	46.5483	3.0544	3.72979	5e-05	0.00114676	yes	Tagln2	21346	1	172500047	172507380	1	protein_coding	KNOWN		transgelin 2 [Source:MGI Symbol;Acc:MGI:1312985]
ENSMUSG00000024621	WT	Inflamed	OK	0.941283	7.82713	3.05578	1.86289	0.00115	0.0147727	yes	Csf1r	12978	18	61105572	61132149	1	protein_coding	KNOWN	MAST/STEM CELL GROWTH FACTOR RECEPTOR KIT PRECURSOR SCFR EC_2.7.10.1 PROTO ONCOGENE C KIT TYROSINE KINASE KIT	colony stimulating factor 1 receptor [Source:MGI Symbol;Acc:MGI:1339758]
ENSMUSG00000057098	WT	Inflamed	OK	0.572928	4.80542	3.06824	0.508551	0.0001	0.00207449	yes	Ebf1	13591	11	44617317	45008091	1	protein_coding	KNOWN	TRANSCRIPTION FACTOR EARLY B CELL FACTOR	early B cell factor 1 [Source:MGI Symbol;Acc:MGI:95275]
ENSMUSG00000020099	WT	Inflamed	OK	0.994232	8.34783	3.06975	4.10119	5e-05	0.00114676	yes	Unc5b	107449	10	60762610	60831581	-1	protein_coding	KNOWN	NETRIN RECEPTOR PRECURSOR UNC 5 HOMOLOG UNC 5 HOMOLOG	unc-5 homolog B (C. elegans) [Source:MGI Symbol;Acc:MGI:894703]
ENSMUSG00000036834	WT	Inflamed	OK	1.46485	12.3776	3.0789	1.86863	5e-05	0.00114676	yes	Plch1	269437	3	63696234	63899472	-1	protein_coding	KNOWN	1 PHOSPHATIDYLINOSITOL 4 5 BISPHOSPHATE PHOSPHODIESTERASE ETA 2 EC_3.1.4.11 PHOSPHOINOSITIDE PHOSPHOLIPASE C ETA 2 PHOSPHOINOSITIDE PHOSPHOLIPASE C 4 PLC L4 PHOSPHOLIPASE C 4 PHOSPHOLIPASE C ETA 2 PLC ETA2	phospholipase C, eta 1 [Source:MGI Symbol;Acc:MGI:2683547]
ENSMUSG00000018654	WT	Inflamed	OK	1.18956	10.0582	3.07988	0.892088	5e-05	0.00114676	yes	Ikzf1	22778	11	11685003	11772926	1	protein_coding	KNOWN	UNKNOWN	IKAROS family zinc finger 1 [Source:MGI Symbol;Acc:MGI:1342540]
ENSMUSG00000015094	WT	Inflamed	OK	2.59533	21.9634	3.08111	1.66238	5e-05	0.00114676	yes	Npdc1	18146	2	25399351	25409494	1	protein_coding	KNOWN	NEURAL PROLIFERATION DIFFERENTIATION AND CONTROL 1 PRECURSOR NPDC 1	neural proliferation, differentiation and control 1 [Source:MGI Symbol;Acc:MGI:1099802]
ENSMUSG00000027624	WT	Inflamed	OK	3.53293	29.9249	3.08241	2.3784	5e-05	0.00114676	yes	Epb4.1l1	13821	2	156420909	156543214	1	protein_coding	KNOWN	UNKNOWN	erythrocyte protein band 4.1 like 1 [Source:MGI Symbol;Acc:MGI:103010]
ENSMUSG00000051506	WT	Inflamed	OK	1.35235	11.4659	3.08382	1.19143	0.00095	0.0127687	yes	Wdfy4	545030	14	32959547	33185508	-1	protein_coding	KNOWN	UNKNOWN	WD repeat and FYVE domain containing 4 [Source:MGI Symbol;Acc:MGI:3584510]
ENSMUSG00000024501	WT	Inflamed	OK	1.35489	11.4968	3.08499	1.42985	5e-05	0.00114676	yes	Dpysl3	22240	18	43320979	43438286	-1	protein_coding	KNOWN	DIHYDROPYRIMIDINASE RELATED DRP COLLAPSIN RESPONSE MEDIATOR CRMP	dihydropyrimidinase-like 3 [Source:MGI Symbol;Acc:MGI:1349762]
ENSMUSG00000028785	WT	Inflamed	OK	0.728005	6.2538	3.10271	0.685998	0.00395	0.0363964	yes	Hpca	15444	4	129111570	129122036	-1	protein_coding	KNOWN	UNKNOWN	hippocalcin [Source:MGI Symbol;Acc:MGI:1336200]
ENSMUSG00000025790	WT	Inflamed	OK	4.01696	34.6293	3.10782	1.66763	5e-05	0.00114676	yes	Slco3a1	108116	7	74275419	74554780	-1	protein_coding	KNOWN	SOLUTE CARRIER ORGANIC ANION TRANSPORTER FAMILY MEMBER 3A1 ORGANIC ANION TRANSPORTING POLYPEPTIDE D OATP D SODIUM INDEPENDENT ORGANIC ANION TRANSPORTER D SOLUTE CARRIER FAMILY 21 MEMBER 11	solute carrier organic anion transporter family, member 3a1 [Source:MGI Symbol;Acc:MGI:1351867]
ENSMUSG00000019850	WT	Inflamed	OK	1.24482	10.9442	3.13616	1.14116	5e-05	0.00114676	yes	Tnfaip3	21929	10	19000910	19015657	-1	protein_coding	KNOWN	TUMOR NECROSIS FACTOR ALPHA INDUCED 3 TNF ALPHA INDUCED 3 EC_3.4.19.12 EC_6.3.2.- DNA BINDING A20 ZINC FINGER A20	tumor necrosis factor, alpha-induced protein 3 [Source:MGI Symbol;Acc:MGI:1196377]
ENSMUSG00000055653	WT	Inflamed	OK	1.33266	11.814	3.14811	3.15126	5e-05	0.00114676	yes	Gpc3	14734	X	52272426	52613950	-1	protein_coding	KNOWN	GLYPICAN 3 PRECURSOR INTESTINAL OCI 5	glypican 3 [Source:MGI Symbol;Acc:MGI:104903]
ENSMUSG00000030862	WT	Inflamed	OK	0.719907	6.4168	3.15597	0.265503	0.00385	0.0357292	yes	Cpxm2	55987	7	132042816	132154739	-1	protein_coding	KNOWN	ADIPOCYTE ENHANCER BINDING 1 PRECURSOR AE BINDING 1 AORTIC CARBOXYPEPTIDASE	carboxypeptidase X 2 (M14 family) [Source:MGI Symbol;Acc:MGI:1926006]
ENSMUSG00000004631	WT	Inflamed	OK	0.657171	5.96353	3.18183	0.73124	5e-05	0.00114676	yes	Sgce	20392	6	4674350	4747207	-1	protein_coding	KNOWN	ALPHA SARCOGLYCAN PRECURSOR ALPHA SG 50 KDA DYSTROPHIN ASSOCIATED GLYCOPROTEIN 50DAG ADHALIN	sarcoglycan, epsilon [Source:MGI Symbol;Acc:MGI:1329042]
ENSMUSG00000030208	WT	Inflamed	OK	1.39034	12.6797	3.18901	3.5355	5e-05	0.00114676	yes	Emp1	13730	6	135362545	135383173	1	protein_coding	KNOWN		epithelial membrane protein 1 [Source:MGI Symbol;Acc:MGI:107941]
ENSMUSG00000030787	WT	Inflamed	OK	0.798788	7.30159	3.19233	2.92076	5e-05	0.00114676	yes	Lyve1	114332	7	110850607	110862953	-1	protein_coding	KNOWN	LYMPHATIC VESSEL ENDOTHELIAL HYALURONIC ACID RECEPTOR 1 PRECURSOR LYVE 1 CELL SURFACE RETENTION SEQUENCE BINDING 1 CRSBP 1 EXTRACELLULAR LINK DOMAIN CONTAINING 1	lymphatic vessel endothelial hyaluronan receptor 1 [Source:MGI Symbol;Acc:MGI:2136348]
ENSMUSG00000043415	WT	Inflamed	OK	1.13581	10.3989	3.19463	3.33909	5e-05	0.00114676	yes	Otud1	71198	2	19657752	19660583	1	protein_coding	KNOWN	OTU DOMAIN CONTAINING 1 EC_3.4.19.12	OTU domain containing 1 [Source:MGI Symbol;Acc:MGI:1918448]
ENSMUSG00000019899	WT	Inflamed	OK	0.757985	6.95613	3.19804	4.22811	5e-05	0.00114676	yes	Lama2	16773	10	26980036	27619758	-1	protein_coding	KNOWN		laminin, alpha 2 [Source:MGI Symbol;Acc:MGI:99912]
ENSMUSG00000039542	WT	Inflamed	OK	1.51299	13.9009	3.1997	1.1416	5e-05	0.00114676	yes	Ncam1	17967	9	49502136	49798925	-1	protein_coding	KNOWN	NEURAL CELL ADHESION MOLECULE 1 PRECURSOR N CAM 1 NCAM 1	neural cell adhesion molecule 1 [Source:MGI Symbol;Acc:MGI:97281]
ENSMUSG00000034774	WT	Inflamed	OK	1.25151	11.5546	3.20673	3.81583	5e-05	0.00114676	yes	Dsg1c	211924	18	20247340	20285031	1	protein_coding	KNOWN	DESMOGLEIN PRECURSOR	desmoglein 1 gamma [Source:MGI Symbol;Acc:MGI:2664358]
ENSMUSG00000052684	WT	Inflamed	OK	2.7428	25.4084	3.21159	4.06942	5e-05	0.00114676	yes	Jun	16476	4	95049034	95052222	-1	protein_coding	KNOWN	TRANSCRIPTION FACTOR AP 1 PROTO ONCOGENE C JUN	jun proto-oncogene [Source:MGI Symbol;Acc:MGI:96646]
ENSMUSG00000053862	WT	Inflamed	OK	10.6281	99.5207	3.22711	3.51832	5e-05	0.00114676	yes	Slc51b	330962	9	65412753	65422773	-1	protein_coding	KNOWN	ORGANIC SOLUTE TRANSPORTER SUBUNIT BETA OST BETA SOLUTE CARRIER FAMILY 51 SUBUNIT BETA	solute carrier family 51, beta subunit [Source:MGI Symbol;Acc:MGI:3582052]
ENSMUSG00000059326	WT	Inflamed	OK	0.692355	6.50165	3.23122	2.47796	0.0002	0.00371008	yes	Csf2ra	12982	19	61224402	61228418	-1	protein_coding	KNOWN	GRANULOCYTE MACROPHAGE COLONY STIMULATING FACTOR RECEPTOR SUBUNIT ALPHA PRECURSOR GM CSF R ALPHA GMCSFR ALPHA GMR ALPHA CD116 ANTIGEN	colony stimulating factor 2 receptor, alpha, low-affinity (granulocyte-macrophage) [Source:MGI Symbol;Acc:MGI:1339754]
ENSMUSG00000035299	WT	Inflamed	OK	14.438	135.929	3.23491	1.78377	5e-05	0.00114676	yes	Mid1	17318	X	169685199	170005736	1	protein_coding	KNOWN	E3 UBIQUITIN LIGASE MIDLINE 1 EC_6.3.2.- RING FINGER MIDLINE 1 TRIPARTITE MOTIF CONTAINING 18	midline 1 [Source:MGI Symbol;Acc:MGI:1100537]
ENSMUSG00000030107	WT	Inflamed	OK	1.41961	13.3856	3.23711	3.27429	5e-05	0.00114676	yes	Usp18	24110	6	121245906	121270917	1	protein_coding	KNOWN	UBL CARBOXYL TERMINAL HYDROLASE 18 EC_3.4.19.- 43 KDA ISG15 SPECIFIC PROTEASE ISG15 SPECIFIC PROCESSING PROTEASE UBL THIOESTERASE 18	ubiquitin specific peptidase 18 [Source:MGI Symbol;Acc:MGI:1344364]
ENSMUSG00000036040	WT	Inflamed	OK	6.3065	59.5002	3.23798	3.23688	5e-05	0.00114676	yes	Adamtsl2	77794	2	27079379	27108981	1	protein_coding	KNOWN	ADAMTS 2 PRECURSOR ADAMTSL 2	ADAMTS-like 2 [Source:MGI Symbol;Acc:MGI:1925044]
ENSMUSG00000046727	WT	Inflamed	OK	3.35222	31.696	3.24111	1.99328	5e-05	0.00114676	yes	Cystm1	66060	18	36345619	36402980	1	protein_coding	KNOWN	UNKNOWN	cysteine-rich transmembrane module containing 1 [Source:MGI Symbol;Acc:MGI:1913310]
ENSMUSG00000041112	WT	Inflamed	OK	2.5289	24.093	3.25203	4.13861	5e-05	0.00114676	yes	Elmo1	140580	13	20090596	20606528	1	protein_coding	KNOWN		engulfment and cell motility 1 [Source:MGI Symbol;Acc:MGI:2153044]
ENSMUSG00000021943	WT	Inflamed	OK	1.0517	10.0322	3.25384	3.23825	5e-05	0.00114676	yes	Gdf10	14560	14	33923587	33935280	1	protein_coding	KNOWN	BONE MORPHOGENETIC 3B PRECURSOR BMP 3B GROWTH/DIFFERENTIATION FACTOR 10 GDF 10	growth differentiation factor 10 [Source:MGI Symbol;Acc:MGI:95684]
ENSMUSG00000048612	WT	Inflamed	OK	0.781158	7.52993	3.26895	3.48043	5e-05	0.00114676	yes	Myof	226101	19	37899036	38043577	-1	protein_coding	KNOWN	FER 1	myoferlin [Source:MGI Symbol;Acc:MGI:1919192]
ENSMUSG00000040268	WT	Inflamed	OK	5.64799	54.9461	3.28221	0.632723	5e-05	0.00114676	yes	Plekha1	101476	7	130865756	130913312	1	protein_coding	KNOWN	PLECKSTRIN HOMOLOGY DOMAIN CONTAINING FAMILY A MEMBER 2 PH DOMAIN CONTAINING FAMILY A MEMBER 2 TANDEM PH DOMAIN CONTAINING 2 TAPP 2	pleckstrin homology domain containing, family A (phosphoinositide binding specific) member 1 [Source:MGI Symbol;Acc:MGI:2442213]
ENSMUSG00000047420	WT	Inflamed	OK	0.795702	7.75945	3.28565	2.41684	0.001	0.0132764	yes	Fam180a	208164	6	35312668	35326141	-1	protein_coding	KNOWN	FAM180A PRECURSOR	family with sequence similarity 180, member A [Source:MGI Symbol;Acc:MGI:3039626]
ENSMUSG00000024376	WT	Inflamed	OK	0.630281	6.20721	3.29988	3.32731	5e-05	0.00114676	yes	Epb4.1l4a	13824	18	33796327	34007206	-1	protein_coding	KNOWN	BAND 4 1 NBL4	erythrocyte protein band 4.1 like 4a [Source:MGI Symbol;Acc:MGI:103007]
ENSMUSG00000027962	WT	Inflamed	OK	0.823676	8.19158	3.31399	3.46409	5e-05	0.00114676	yes	Vcam1	22329	3	116109949	116129688	-1	protein_coding	KNOWN		vascular cell adhesion molecule 1 [Source:MGI Symbol;Acc:MGI:98926]
ENSMUSG00000031274	WT	Inflamed	OK	0.845888	8.47922	3.32539	2.24957	5e-05	0.00114676	yes	Col4a5	12830	X	141475385	141689234	1	protein_coding	KNOWN	COLLAGEN ALPHA IV CHAIN	collagen, type IV, alpha 5 [Source:MGI Symbol;Acc:MGI:88456]
ENSMUSG00000026956	WT	Inflamed	OK	4.47782	44.9253	3.32666	2.1513	5e-05	0.00114676	yes	Uap1l1	227620	2	25359889	25365682	-1	protein_coding	KNOWN	UDP N ACETYLHEXOSAMINE PYROPHOSPHORYLASE EC_2.7.7.-	UDP-N-acteylglucosamine pyrophosphorylase 1-like 1 [Source:MGI Symbol;Acc:MGI:2443318]
ENSMUSG00000031788	WT	Inflamed	OK	2.36217	23.8197	3.33397	4.40786	5e-05	0.00114676	yes	Kifc3	16582	8	95099832	95142540	-1	protein_coding	KNOWN	KINESIN	kinesin family member C3 [Source:MGI Symbol;Acc:MGI:109202]
ENSMUSG00000016458	WT	Inflamed	OK	0.773358	7.89816	3.35231	1.30523	0.0026	0.0269104	yes	Wt1	22431	2	105126529	105173616	1	protein_coding	KNOWN	WILMS TUMOR HOMOLOG	Wilms tumor 1 homolog [Source:MGI Symbol;Acc:MGI:98968]
ENSMUSG00000038168	WT	Inflamed	OK	0.653533	6.75654	3.36995	0.668823	0.00075	0.0105877	yes	P3h2	210530	16	25959288	26105784	-1	protein_coding	KNOWN	PROLYL 3 HYDROXYLASE 1 PRECURSOR EC_1.14.11.7 LEUCINE AND PROLINE ENRICHED PROTEOGLYCAN 1 LEPRECAN 1	prolyl 3-hydroxylase 2 [Source:MGI Symbol;Acc:MGI:2146663]
ENSMUSG00000015766	WT	Inflamed	OK	5.5841	58.4168	3.38699	2.2742	5e-05	0.00114676	yes	Eps8	13860	6	137477245	137654876	-1	protein_coding	KNOWN	EPIDERMAL GROWTH FACTOR RECEPTOR KINASE SUBSTRATE 8 EPS8 EPIDERMAL GROWTH FACTOR RECEPTOR PATHWAY SUBSTRATE 8 RELATED EPS8 RELATED	epidermal growth factor receptor pathway substrate 8 [Source:MGI Symbol;Acc:MGI:104684]
ENSMUSG00000020473	WT	Inflamed	OK	0.909284	9.65304	3.40818	2.17792	5e-05	0.00114676	yes	Aebp1	11568	11	5861947	5872088	1	protein_coding	KNOWN	ADIPOCYTE ENHANCER BINDING 1 PRECURSOR AE BINDING 1 AORTIC CARBOXYPEPTIDASE	AE binding protein 1 [Source:MGI Symbol;Acc:MGI:1197012]
ENSMUSG00000022146	WT	Inflamed	OK	0.663512	7.19985	3.43977	1.7021	5e-05	0.00114676	yes	Osmr	18414	15	6813577	6874969	-1	protein_coding	KNOWN	ONCOSTATIN M SPECIFIC RECEPTOR SUBUNIT BETA PRECURSOR INTERLEUKIN 31 RECEPTOR SUBUNIT BETA IL 31 RECEPTOR SUBUNIT BETA IL 31R SUBUNIT BETA IL 31R BETA IL 31RB	oncostatin M receptor [Source:MGI Symbol;Acc:MGI:1330819]
ENSMUSG00000026879	WT	Inflamed	OK	3.12281	34.0626	3.44727	2.89172	5e-05	0.00114676	yes	Gsn	227753	2	35256380	35307892	1	protein_coding	KNOWN	GELSOLIN ACTIN DEPOLYMERIZING FACTOR ADF	gelsolin [Source:MGI Symbol;Acc:MGI:95851]
ENSMUSG00000024201	WT	Inflamed	OK	4.9599	54.4625	3.45688	2.28008	5e-05	0.00114676	yes	Kdm4b	193796	17	56326062	56402870	1	protein_coding	KNOWN	LYSINE SPECIFIC DEMETHYLASE EC_1.14.11.- JMJC DOMAIN CONTAINING HISTONE DEMETHYLATION JUMONJI DOMAIN CONTAINING	lysine (K)-specific demethylase 4B [Source:MGI Symbol;Acc:MGI:2442355]
ENSMUSG00000025232	WT	Inflamed	OK	1.91235	21.0245	3.45865	3.74953	5e-05	0.00114676	yes	Hexa	15211	9	59539667	59565105	1	protein_coding	KNOWN	BETA HEXOSAMINIDASE SUBUNIT ALPHA PRECURSOR EC_3.2.1.52 BETA N ACETYLHEXOSAMINIDASE SUBUNIT ALPHA HEXOSAMINIDASE SUBUNIT A N ACETYL BETA GLUCOSAMINIDASE SUBUNIT ALPHA	hexosaminidase A [Source:MGI Symbol;Acc:MGI:96073]
ENSMUSG00000025912	WT	Inflamed	OK	0.954405	10.5388	3.46497	1.58122	5e-05	0.00114676	yes	Mybl1	17864	1	9667415	9700209	-1	protein_coding	KNOWN	MYB RELATED MYB MYB	myeloblastosis oncogene-like 1 [Source:MGI Symbol;Acc:MGI:99925]
ENSMUSG00000043079	WT	Inflamed	OK	2.26729	25.1885	3.47372	1.56148	0.0026	0.0269104	yes	Synpo	104027	18	60593973	60660142	-1	protein_coding	KNOWN	SYNAPTOPODIN	synaptopodin [Source:MGI Symbol;Acc:MGI:1099446]
ENSMUSG00000039899	WT	Inflamed	OK	0.555928	6.22988	3.48623	3.18195	5e-05	0.00114676	yes	Fgl2	14190	5	21372642	21378374	1	protein_coding	KNOWN	FIBROLEUKIN PRECURSOR FIBRINOGEN 2	fibrinogen-like protein 2 [Source:MGI Symbol;Acc:MGI:103266]
ENSMUSG00000020241	WT	Inflamed	OK	0.911336	10.3457	3.50491	4.11587	5e-05	0.00114676	yes	Col6a2	12834	10	76595762	76623630	-1	protein_coding	KNOWN	COLLAGEN ALPHA VI CHAIN PRECURSOR	collagen, type VI, alpha 2 [Source:MGI Symbol;Acc:MGI:88460]
ENSMUSG00000024610	WT	Inflamed	OK	10.5949	121.144	3.51527	5.31459	5e-05	0.00114676	yes	Cd74	16149	18	60803848	60812646	1	protein_coding	KNOWN	H 2 CLASS II HISTOCOMPATIBILITY ANTIGEN GAMMA CHAIN IA ANTIGEN ASSOCIATED INVARIANT CHAIN II MHC CLASS II ASSOCIATED INVARIANT CHAIN CD74 ANTIGEN	CD74 antigen (invariant polypeptide of major histocompatibility complex, class II antigen-associated) [Source:MGI Symbol;Acc:MGI:96534]
ENSMUSG00000024486	WT	Inflamed	OK	0.639749	7.35251	3.52266	2.94782	5e-05	0.00114676	yes	Hbegf	15200	18	36504929	36515805	-1	protein_coding	KNOWN	PROHEPARIN BINDING EGF GROWTH FACTOR PRECURSOR[CONTAINS HEPARIN BINDING EGF GROWTH FACTOR HB EGF HBEGF ]	heparin-binding EGF-like growth factor [Source:MGI Symbol;Acc:MGI:96070]
ENSMUSG00000062991	WT	Inflamed	OK	3.76115	43.3612	3.52716	3.92687	5e-05	0.00114676	yes	Nrg1	211323	8	31818028	31918203	-1	protein_coding	KNOWN	PRO NEUREGULIN 1 MEMBRANE BOUND PRECURSOR PRO NRG1 [CONTAINS NEUREGULIN 1 ACETYLCHOLINE RECEPTOR INDUCING ACTIVITY ARIA ]	neuregulin 1 [Source:MGI Symbol;Acc:MGI:96083]
ENSMUSG00000042246	WT	Inflamed	OK	0.518392	5.9998	3.5328	0.795848	5e-05	0.00114676	yes	Tmc7	209760	7	118535843	118584736	-1	protein_coding	KNOWN	TRANSMEMBRANE CHANNEL	transmembrane channel-like gene family 7 [Source:MGI Symbol;Acc:MGI:2443317]
ENSMUSG00000042439	WT	Inflamed	OK	0.771788	8.99	3.54204	3.4045	5e-05	0.00114676	yes	Zfp532	328977	18	65580230	65689443	1	protein_coding	KNOWN	ZINC FINGER	zinc finger protein 532 [Source:MGI Symbol;Acc:MGI:3036282]
ENSMUSG00000005397	WT	Inflamed	OK	3.62475	42.7336	3.55942	5.66765	5e-05	0.00114676	yes	Nid1	18073	13	13437602	13512275	1	protein_coding	KNOWN	NIDOGEN NID	nidogen 1 [Source:MGI Symbol;Acc:MGI:97342]
ENSMUSG00000028278	WT	Inflamed	OK	1.08858	12.8955	3.56635	1.88063	5e-05	0.00114676	yes	Rragd	52187	4	32983037	33022180	1	protein_coding	KNOWN	RAS RELATED GTP BINDING RAG	Ras-related GTP binding D [Source:MGI Symbol;Acc:MGI:1098604]
ENSMUSG00000052942	WT	Inflamed	OK	0.845856	10.0639	3.57263	1.06967	5e-05	0.00114676	yes	Glis3	226075	19	28258851	28680077	-1	protein_coding	KNOWN		GLIS family zinc finger 3 [Source:MGI Symbol;Acc:MGI:2444289]
ENSMUSG00000057933	WT	Inflamed	OK	7.29929	86.9923	3.57506	3.79763	5e-05	0.00114676	yes	Gsta2	14858	9	78331018	78355788	-1	protein_coding	KNOWN	GLUTATHIONE S TRANSFERASE EC_2.5.1.18 GST CLASS ALPHA MEMBER GLUTATHIONE S TRANSFERASE	glutathione S-transferase, alpha 2 (Yc2) [Source:MGI Symbol;Acc:MGI:95863]
ENSMUSG00000030605	WT	Inflamed	OK	2.38142	28.7561	3.59397	4.39077	5e-05	0.00114676	yes	Mfge8	17304	7	79133769	79149060	-1	protein_coding	KNOWN	LACTADHERIN PRECURSOR MFGM MILK FAT GLOBULE EGF FACTOR 8 MFG E8 SED1	milk fat globule-EGF factor 8 protein [Source:MGI Symbol;Acc:MGI:102768]
ENSMUSG00000020641	WT	Inflamed	OK	1.3457	16.4115	3.60828	2.2504	5e-05	0.00114676	yes	Rsad2	58185	12	26442753	26456452	-1	protein_coding	KNOWN	RADICAL S ADENOSYL METHIONINE DOMAIN CONTAINING 2 VIPERIN VIRUS INHIBITORY PROTEIN ENDOPLASMIC RETICULUM ASSOCIATED INTERFERON INDUCIBLE	radical S-adenosyl methionine domain containing 2 [Source:MGI Symbol;Acc:MGI:1929628]
ENSMUSG00000023886	WT	Inflamed	OK	1.33678	16.5268	3.62797	3.53413	0.00475	0.041637	yes	Smoc2	64074	17	14279506	14404790	1	protein_coding	KNOWN	SPARC RELATED MODULAR CALCIUM BINDING PRECURSOR SECRETED MODULAR CALCIUM BINDING SMOC	SPARC related modular calcium binding 2 [Source:MGI Symbol;Acc:MGI:1929881]
ENSMUSG00000034459	WT	Inflamed	OK	3.99602	49.485	3.63036	5.04127	5e-05	0.00114676	yes	Ifit1	15957	19	34640871	34650009	1	protein_coding	KNOWN	INTERFERON INDUCED WITH TETRATRICOPEPTIDE REPEATS IFIT INTERFERON INDUCED KDA IFI	interferon-induced protein with tetratricopeptide repeats 1 [Source:MGI Symbol;Acc:MGI:99450]
ENSMUSG00000001506	WT	Inflamed	OK	1.87686	23.5093	3.64684	1.59478	5e-05	0.00114676	yes	Col1a1	12842	11	94936224	94953042	1	protein_coding	KNOWN	COLLAGEN ALPHA I CHAIN PRECURSOR ALPHA TYPE I COLLAGEN	collagen, type I, alpha 1 [Source:MGI Symbol;Acc:MGI:88467]
ENSMUSG00000025888	WT	Inflamed	OK	0.599616	7.72252	3.68696	2.4107	0.00135	0.0165827	yes	Casp1	12362	9	5298517	5307265	1	protein_coding	KNOWN	CASPASE PRECURSOR CASP INTERLEUKIN 1 BETA CONVERTING ENZYME [CONTAINS CASPASE SUBUNIT CASPASE SUBUNIT	caspase 1 [Source:MGI Symbol;Acc:MGI:96544]
ENSMUSG00000021556	WT	Inflamed	OK	0.833574	10.7623	3.69054	3.95449	5e-05	0.00114676	yes	Golm1	105348	13	59634996	59675784	-1	protein_coding	KNOWN	GOLGI MEMBRANE 1 GOLGI MEMBRANE GP73 GOLGI PHOSPHOPROTEIN 2	golgi membrane protein 1 [Source:MGI Symbol;Acc:MGI:1917329]
ENSMUSG00000026574	WT	Inflamed	OK	1.91332	25.0824	3.71252	3.87089	5e-05	0.00114676	yes	Dpt	56429	1	164796644	164824266	1	protein_coding	KNOWN	DERMATOPONTIN 22 KDA EXTRACELLULAR MATRIX DERMATAN SULFATE PROTEOGLYCAN ASSOCIATED 22K TYROSINE RICH ACIDIC MATRIX TRAMP	dermatopontin [Source:MGI Symbol;Acc:MGI:1928392]
ENSMUSG00000091345	WT	Inflamed	OK	0.375361	4.98419	3.73101	4.2275	5e-05	0.00114676	yes	Col6a5	665033	9	105856070	105960643	-1	protein_coding	KNOWN	COLLAGEN ALPHA VI CHAIN PRECURSOR	collagen, type VI, alpha 5 [Source:MGI Symbol;Acc:MGI:3648134]
ENSMUSG00000018920	WT	Inflamed	OK	1.21765	16.1936	3.73325	2.49378	0.0005	0.00766598	yes	Cxcl16	66102	11	70453983	70459984	-1	protein_coding	KNOWN	C X C MOTIF CHEMOKINE 16 PRECURSOR SCAVENGER RECEPTOR PHOSPHATIDYLSERINE AND OXIDIZED LOW DENSITY LIPOPROTEIN SR PSOX SMALL INDUCIBLE CYTOKINE B16 TRANSMEMBRANE CHEMOKINE CXCL16	chemokine (C-X-C motif) ligand 16 [Source:MGI Symbol;Acc:MGI:1932682]
ENSMUSG00000029561	WT	Inflamed	OK	0.654269	8.83209	3.7548	1.07174	5e-05	0.00114676	yes	Oasl2	23962	5	114896936	114912234	1	protein_coding	KNOWN	2' 5' OLIGOADENYLATE SYNTHASE 2 5' OLIGO A SYNTHASE 2 5A SYNTHASE EC_2.7.7.84	2'-5' oligoadenylate synthetase-like 2 [Source:MGI Symbol;Acc:MGI:1344390]
ENSMUSG00000052688	WT	Inflamed	OK	0.446855	6.0778	3.76567	0.683026	5e-05	0.00114676	yes	Rab7b	226421	1	131688695	131715439	1	protein_coding	KNOWN	RAS RELATED RAB	RAB7B, member RAS oncogene family [Source:MGI Symbol;Acc:MGI:2442295]
ENSMUSG00000032068	WT	Inflamed	OK	2.1648	29.7666	3.78139	3.23062	5e-05	0.00114676	yes	Plet1	76509	9	50494525	50505482	1	protein_coding	KNOWN	PLACENTA EXPRESSED TRANSCRIPT 1 PRECURSOR	placenta expressed transcript 1 [Source:MGI Symbol;Acc:MGI:1923759]
ENSMUSG00000023067	WT	Inflamed	OK	0.941695	12.9929	3.78632	2.01293	0.00555	0.0466341	yes	Cdkn1a	12575	17	29090979	29100722	1	protein_coding	KNOWN	CYCLIN DEPENDENT KINASE INHIBITOR 1 CDK INTERACTING 1 MELANOMA DIFFERENTIATION ASSOCIATED P21	cyclin-dependent kinase inhibitor 1A (P21) [Source:MGI Symbol;Acc:MGI:104556]
ENSMUSG00000032246	WT	Inflamed	OK	0.698538	9.75147	3.80321	1.49355	0.006	0.0494405	yes	Calml4	75600	9	62858104	62875918	1	protein_coding	KNOWN	CALMODULIN 4	calmodulin-like 4 [Source:MGI Symbol;Acc:MGI:1922850]
ENSMUSG00000030786	WT	Inflamed	OK	0.572939	8.12294	3.82555	0.669385	5e-05	0.00114676	yes	Itgam	16409	7	128062640	128128160	1	protein_coding	KNOWN	INTEGRIN ALPHA PRECURSOR CD11 ANTIGEN FAMILY MEMBER GLYCOPROTEIN ALPHA LEUKOCYTE ANTIGEN	integrin alpha M [Source:MGI Symbol;Acc:MGI:96607]
ENSMUSG00000023905	WT	Inflamed	OK	2.44253	34.8921	3.83645	2.23021	0.0028	0.0284985	yes	Tnfrsf12a	27279	17	23675447	23677449	-1	protein_coding	KNOWN	TUMOR NECROSIS FACTOR RECEPTOR SUPERFAMILY MEMBER 12A PRECURSOR FIBROBLAST GROWTH FACTOR INDUCIBLE IMMEDIATE EARLY RESPONSE 14 FGF INDUCIBLE 14 TWEAK RECEPTOR TWEAKR CD266 ANTIGEN	tumor necrosis factor receptor superfamily, member 12a [Source:MGI Symbol;Acc:MGI:1351484]
ENSMUSG00000024803	WT	Inflamed	OK	0.454023	6.53955	3.84835	2.63311	0.00145	0.0174669	yes	Ankrd1	107765	19	36111965	36119844	-1	protein_coding	KNOWN	ANKYRIN REPEAT DOMAIN CONTAINING ANKYRIN REPEAT	ankyrin repeat domain 1 (cardiac muscle) [Source:MGI Symbol;Acc:MGI:1097717]
ENSMUSG00000042041	WT	Inflamed	OK	3.25695	48.6078	3.89959	4.44918	5e-05	0.00114676	yes	2010003K11Rik	69861	19	4496790	4498583	-1	protein_coding	KNOWN	UNCHARACTERIZED HOMOLOG	RIKEN cDNA 2010003K11 gene [Source:MGI Symbol;Acc:MGI:1917111]
ENSMUSG00000033389	WT	Inflamed	OK	0.361452	5.42076	3.90662	1.49027	5e-05	0.00114676	yes	Arhgap44	216831	11	65002039	65162961	-1	protein_coding	KNOWN	RHO GTPASE ACTIVATING RHO TYPE GTPASE ACTIVATING RHOGAP INTERACTING WITH CIP4 HOMOLOGS RICH	Rho GTPase activating protein 44 [Source:MGI Symbol;Acc:MGI:2144423]
ENSMUSG00000036446	WT	Inflamed	OK	1.54964	23.3179	3.91143	4.2624	5e-05	0.00114676	yes	Lum	17022	10	97565501	97572703	1	protein_coding	KNOWN	KERATAN SULFATE PROTEOGLYCAN KSPG	lumican [Source:MGI Symbol;Acc:MGI:109347]
ENSMUSG00000076431	WT	Inflamed	OK	0.478462	7.29289	3.93001	1.41119	5e-05	0.00114676	yes	Sox4	20677	13	28948919	28953713	-1	protein_coding	KNOWN	TRANSCRIPTION FACTOR SOX	SRY (sex determining region Y)-box 4 [Source:MGI Symbol;Acc:MGI:98366]
ENSMUSG00000015085	WT	Inflamed	OK	0.532127	8.23607	3.95211	1.04746	0.0001	0.00207449	yes	Entpd2	12496	2	25395874	25401321	1	protein_coding	KNOWN	ECTONUCLEOSIDE TRIPHOSPHATE DIPHOSPHOHYDROLASE NTPDASE EC_3.6.1.5 ECTO ATP DIPHOSPHOHYDROLASE ECTO ATPDASE ECTO ATPASE ECTO APYRASE	ectonucleoside triphosphate diphosphohydrolase 2 [Source:MGI Symbol;Acc:MGI:1096863]
ENSMUSG00000032231	WT	Inflamed	OK	4.04879	64.6297	3.99663	3.07675	5e-05	0.00114676	yes	Anxa2	12306	9	69453620	69491795	1	protein_coding	KNOWN	ANNEXIN ANNEXIN ANNEXIN CALPACTIN CALPACTIN CHROMOBINDIN LIPOCORTIN I	annexin A2 [Source:MGI Symbol;Acc:MGI:88246]
ENSMUSG00000069516	WT	Inflamed	OK	3.79364	62.0937	4.03279	4.94999	5e-05	0.00114676	yes	Lyz2	17105	10	117277334	117282274	-1	protein_coding	KNOWN	LYSOZYME C EC_3.2.1.17 1 4 BETA N ACETYLMURAMIDASE C	lysozyme 2 [Source:MGI Symbol;Acc:MGI:96897]
ENSMUSG00000039457	WT	Inflamed	OK	1.72884	28.6554	4.05093	5.94991	5e-05	0.00114676	yes	Ppl	19041	16	5086291	5132481	-1	protein_coding	KNOWN	ENVOPLAKIN 210 KDA CORNIFIED ENVELOPE PRECURSOR P210	periplakin [Source:MGI Symbol;Acc:MGI:1194898]
ENSMUSG00000020638	WT	Inflamed	OK	0.338081	5.71494	4.0793	2.90012	0.0004	0.00640704	yes	Cmpk2	22169	12	26469204	26479835	1	protein_coding	KNOWN	UMP CMP KINASE 2 MITOCHONDRIAL PRECURSOR EC_2.7.4.14 NUCLEOSIDE DIPHOSPHATE KINASE EC_2.7.4.- 6	cytidine monophosphate (UMP-CMP) kinase 2, mitochondrial [Source:MGI Symbol;Acc:MGI:99830]
ENSMUSG00000002489	WT	Inflamed	OK	0.682511	11.5658	4.08287	0.560615	5e-05	0.00114676	yes	Tiam1	21844	16	89787111	89980080	-1	protein_coding	KNOWN	T LYMPHOMA INVASION AND METASTASIS INDUCING TIAM	T cell lymphoma invasion and metastasis 1 [Source:MGI Symbol;Acc:MGI:103306]
ENSMUSG00000025780	WT	Inflamed	OK	0.478835	8.18717	4.09576	4.90868	5e-05	0.00114676	yes	Itih5	209378	2	10153571	10256529	1	protein_coding	KNOWN	INTER ALPHA TRYPSIN INHIBITOR HEAVY CHAIN PRECURSOR ITI HEAVY CHAIN ITI INTER ALPHA INHIBITOR HEAVY CHAIN	inter-alpha (globulin) inhibitor H5 [Source:MGI Symbol;Acc:MGI:1925751]
ENSMUSG00000005087	WT	Inflamed	OK	0.80378	13.8179	4.10359	1.95509	0.00035	0.00575398	yes	Cd44	12505	2	102811141	102901665	-1	protein_coding	KNOWN	CD44 ANTIGEN PRECURSOR EXTRACELLULAR MATRIX RECEPTOR III ECMR III GP90 LYMPHOCYTE HOMING/ADHESION RECEPTOR HUTCH I HERMES ANTIGEN HYALURONATE RECEPTOR PHAGOCYTIC GLYCOPROTEIN 1 PGP 1 PHAGOCYTIC GLYCOPROTEIN I PGP I CD44 ANTIGEN	CD44 antigen [Source:MGI Symbol;Acc:MGI:88338]
ENSMUSG00000051439	WT	Inflamed	OK	0.852548	14.8127	4.11891	3.29958	5e-05	0.00114676	yes	Cd14	12475	18	36725074	36726736	-1	protein_coding	KNOWN	MONOCYTE DIFFERENTIATION ANTIGEN CD14 PRECURSOR MYELOID CELL SPECIFIC LEUCINE RICH GLYCOPROTEIN CD14 ANTIGEN	CD14 antigen [Source:MGI Symbol;Acc:MGI:88318]
ENSMUSG00000021208	WT	Inflamed	OK	3.80387	66.8962	4.13638	4.39869	5e-05	0.00114676	yes	Ifi27l2b	217845	12	103450898	103457223	-1	protein_coding	KNOWN	INTERFERON ALPHA INDUCIBLE 27 2B PRECURSOR INTERFERON STIMULATED GENE 12 B2 ISG12 B2	interferon, alpha-inducible protein 27 like 2B [Source:MGI Symbol;Acc:MGI:1916390]
ENSMUSG00000026748	WT	Inflamed	OK	0.445728	7.97911	4.16199	2.02069	5e-05	0.00114676	yes	Plxdc2	67448	2	16356304	16755839	1	protein_coding	KNOWN	PLEXIN DOMAIN CONTAINING PRECURSOR TUMOR ENDOTHELIAL MARKER 7	plexin domain containing 2 [Source:MGI Symbol;Acc:MGI:1914698]
ENSMUSG00000031740	WT	Inflamed	OK	0.416124	7.68293	4.20657	3.16682	0.0001	0.00207449	yes	Mmp2	17390	8	92827328	92853417	1	protein_coding	KNOWN	MATRIX METALLOPROTEINASE 9 PRECURSOR MMP 9 EC_3.4.24.35.92 KDA GELATINASE 92 KDA TYPE IV COLLAGENASE GELATINASE B GELB	matrix metallopeptidase 2 [Source:MGI Symbol;Acc:MGI:97009]
ENSMUSG00000020695	WT	Inflamed	OK	0.402401	7.61461	4.24206	0.783165	0.0033	0.0320472	yes	Mrc2	17534	11	105292643	105351139	1	protein_coding	KNOWN		mannose receptor, C type 2 [Source:MGI Symbol;Acc:MGI:107818]
ENSMUSG00000027068	WT	Inflamed	OK	0.49819	9.61341	4.27028	4.14416	5e-05	0.00114676	yes	Dhrs9	241452	2	69380445	69404533	1	protein_coding	KNOWN	PRECURSOR EC_1.1.-.- 3 ALPHA HYDROXYSTEROID 3 ALPHA	dehydrogenase/reductase (SDR family) member 9 [Source:MGI Symbol;Acc:MGI:2442798]
ENSMUSG00000040809	WT	Inflamed	OK	0.879524	17.0515	4.27703	0.707574	0.00025	0.00441387	yes	Chil3	12655	3	106147554	106167564	-1	protein_coding	KNOWN	PRECURSOR	chitinase-like 3 [Source:MGI Symbol;Acc:MGI:1330860]
ENSMUSG00000019876	WT	Inflamed	OK	0.447984	9.32943	4.38027	0.493262	0.0008	0.0110844	yes	Pkib	18768	10	57631981	57741112	1	protein_coding	KNOWN	CAMP DEPENDENT KINASE INHIBITOR BETA PKI BETA CAMP DEPENDENT KINASE INHIBITOR TESTIS	protein kinase inhibitor beta, cAMP dependent, testis specific [Source:MGI Symbol;Acc:MGI:101937]
ENSMUSG00000004038	WT	Inflamed	OK	15.1356	324.667	4.42295	5.10351	5e-05	0.00114676	yes	Gstm3	14864	3	107963696	107969283	-1	protein_coding	KNOWN	GLUTATHIONE S TRANSFERASE EC_2.5.1.18 GST CLASS MU	glutathione S-transferase, mu 3 [Source:MGI Symbol;Acc:MGI:106026]
ENSMUSG00000053182	WT	Inflamed	OK	0.538781	11.7309	4.44447	2.15267	0.00015	0.00290083	yes	Gm609	208166	16	45411768	45492969	-1	protein_coding	KNOWN		predicted gene 609 [Source:MGI Symbol;Acc:MGI:2685455]
ENSMUSG00000025887	WT	Inflamed	OK	0.932735	20.339	4.44664	2.59035	0.0043	0.0387	yes	Casp12	12364	9	5345430	5373032	1	protein_coding	KNOWN	CASPASE PRECURSOR CASP INTERLEUKIN 1 BETA CONVERTING ENZYME [CONTAINS CASPASE SUBUNIT CASPASE SUBUNIT	caspase 12 [Source:MGI Symbol;Acc:MGI:1312922]
ENSMUSG00000075014	WT	Inflamed	OK	572.237	12639.2	4.46515	3.43286	5e-05	0.00114676	yes	Gm10800	NA	2	98666547	98667301	-1	protein_coding	KNOWN	UNCHARACTERIZED {ECO: |EMBL: 1} FRAGMENT	predicted gene 10800 [Source:MGI Symbol;Acc:MGI:3641657]
ENSMUSG00000047040	WT	Inflamed	OK	0.568589	13.1612	4.53276	0.840723	0.0001	0.00207449	yes	Prr15l	217138	11	96928104	96937830	1	protein_coding	KNOWN		proline rich 15-like [Source:MGI Symbol;Acc:MGI:2387599]
ENSMUSG00000028519	WT	Inflamed	OK	6.85075	162.392	4.56708	4.60349	5e-05	0.00114676	yes	Dab1	13131	4	103619359	104744844	1	protein_coding	KNOWN		disabled 1 [Source:MGI Symbol;Acc:MGI:108554]
ENSMUSG00000015090	WT	Inflamed	OK	4.74768	113.242	4.57605	4.4988	0.0005	0.00766598	yes	Ptgds	19215	2	25466709	25470046	-1	protein_coding	KNOWN	PROSTAGLANDIN H2 D ISOMERASE PRECURSOR EC_5.3.99.2 GLUTATHIONE INDEPENDENT PGD SYNTHASE LIPOCALIN TYPE PROSTAGLANDIN D SYNTHASE PROSTAGLANDIN D2 SYNTHASE PGD2 SYNTHASE PGDS PGDS2	prostaglandin D2 synthase (brain) [Source:MGI Symbol;Acc:MGI:99261]
ENSMUSG00000026628	WT	Inflamed	OK	0.836976	20.3854	4.60621	2.01909	0.00455	0.040346	yes	Atf3	11910	1	191170296	191218039	-1	protein_coding	KNOWN	CYCLIC AMP DEPENDENT TRANSCRIPTION FACTOR ATF 3 CAMP DEPENDENT TRANSCRIPTION FACTOR ATF 3 ACTIVATING TRANSCRIPTION FACTOR 3	activating transcription factor 3 [Source:MGI Symbol;Acc:MGI:109384]
ENSMUSG00000048583	WT	Inflamed	OK	0.213564	5.33106	4.64168	0.368279	0.00115	0.0147727	yes	Igf2	16002	7	142650766	142666816	-1	protein_coding	KNOWN	INSULIN GROWTH FACTOR II PRECURSOR IGF II [CONTAINS INSULIN GROWTH FACTOR II; PREPTIN]	insulin-like growth factor 2 [Source:MGI Symbol;Acc:MGI:96434]
ENSMUSG00000011034	WT	Inflamed	OK	0.421222	11.3187	4.74798	3.73827	0.0042	0.0380646	yes	Slc5a1	20537	5	33104219	33162870	1	protein_coding	KNOWN	COTRANSPORTER NA + COTRANSPORTER SOLUTE CARRIER FAMILY 5 MEMBER	solute carrier family 5 (sodium/glucose cotransporter), member 1 [Source:MGI Symbol;Acc:MGI:107678]
ENSMUSG00000014329	WT	Inflamed	OK	1.10131	29.7017	4.75325	5.43739	5e-05	0.00114676	yes	Bicc1	83675	10	70922832	71159700	-1	protein_coding	KNOWN		bicaudal C homolog 1 (Drosophila) [Source:MGI Symbol;Acc:MGI:1933388]
ENSMUSG00000032925	WT	Inflamed	OK	0.984322	27.3157	4.79445	2.89662	0.0037	0.0347684	yes	Itgbl1	223272	14	123659971	123975618	1	protein_coding	KNOWN	INTEGRIN BETA 1 PRECURSOR	integrin, beta-like 1 [Source:MGI Symbol;Acc:MGI:2443439]
ENSMUSG00000085936	WT	Inflamed	OK	1.30325	38.0036	4.86595	1.42669	0.00145	0.0174669	yes	2610307P16Rik	NA	13	28460034	28885620	-1	processed_transcript	KNOWN		RIKEN cDNA 2610307P16 gene [Source:MGI Symbol;Acc:MGI:1919768]
ENSMUSG00000015568	WT	Inflamed	OK	3.87958	117.497	4.92058	6.70071	5e-05	0.00114676	yes	Lpl	16956	8	68880491	68907448	1	protein_coding	KNOWN	LIPASE PRECURSOR	lipoprotein lipase [Source:MGI Symbol;Acc:MGI:96820]
ENSMUSG00000075015	WT	Inflamed	OK	138.896	4286.89	4.94785	6.06296	5e-05	0.00114676	yes	Gm10801	NA	2	98662237	98664083	1	protein_coding	KNOWN	UNCHARACTERIZED {ECO: |EMBL: 1} FRAGMENT	predicted gene 10801 [Source:MGI Symbol;Acc:MGI:3641656]
ENSMUSG00000027712	WT	Inflamed	OK	6.46127	210.172	5.02361	7.00929	5e-05	0.00114676	yes	Anxa5	11747	3	36448923	36475894	-1	protein_coding	KNOWN	ANNEXIN ANNEXIN ANNEXIN CALPHOBINDIN II LIPOCORTIN	annexin A5 [Source:MGI Symbol;Acc:MGI:106008]
ENSMUSG00000034427	WT	Inflamed	OK	0.292544	9.62289	5.03975	0.678086	5e-05	0.00114676	yes	Myo15b	NA	11	115858406	115892603	1	protein_coding	KNOWN	UNCONVENTIONAL MYOSIN UNCONVENTIONAL MYOSIN	myosin XVB [Source:MGI Symbol;Acc:MGI:2685534]
ENSMUSG00000017002	WT	Inflamed	OK	3.91833	154.203	5.29845	4.58756	5e-05	0.00114676	yes	Slpi	20568	2	164354070	164389095	-1	protein_coding	KNOWN	ANTILEUKOPROTEINASE PRECURSOR ALP SECRETORY LEUKOCYTE PROTEASE INHIBITOR	secretory leukocyte peptidase inhibitor [Source:MGI Symbol;Acc:MGI:109297]
ENSMUSG00000015340	WT	Inflamed	OK	0.804341	33.4226	5.37688	1.61728	5e-05	0.00114676	yes	Cybb	13058	X	9435252	9487771	-1	protein_coding	KNOWN	CYTOCHROME B 245 HEAVY CHAIN EC 1 CGD91 PHOX CYTOCHROME B 558 SUBUNIT BETA CYTOCHROME B558 SUBUNIT BETA HEME BINDING MEMBRANE GLYCOPROTEIN GP91PHOX NEUTROPHIL CYTOCHROME B 91 KDA POLYPEPTIDE GP91 1 GP91 PHOX P22 PHAGOCYTE B CYTOCHROME	cytochrome b-245, beta polypeptide [Source:MGI Symbol;Acc:MGI:88574]
ENSMUSG00000070645	WT	Inflamed	OK	1.0899	53.8051	5.62547	1.67198	5e-05	0.00114676	yes	Ren1	19701	1	133350510	133360325	1	protein_coding	KNOWN	PRECURSOR	renin 1 structural [Source:MGI Symbol;Acc:MGI:97898]
ENSMUSG00000030218	WT	Inflamed	OK	1.76762	95.7015	5.75866	3.94983	0.00205	0.0226152	yes	Mgp	17313	6	136872435	136875823	-1	protein_coding	KNOWN	MATRIX GLA PRECURSOR MGP	matrix Gla protein [Source:MGI Symbol;Acc:MGI:96976]
ENSMUSG00000028358	WT	Inflamed	OK	0.434633	23.8469	5.77786	0.527088	5e-05	0.00114676	yes	Zfp618	72701	4	62965573	63139708	1	protein_coding	KNOWN	ZINC FINGER 618	zinc finger protein 618 [Source:MGI Symbol;Acc:MGI:1919950]
ENSMUSG00000034634	WT	Inflamed	OK	2.36705	138.007	5.86551	4.9187	0.00025	0.00441387	yes	Ly6d	17068	15	74762056	74763620	-1	protein_coding	KNOWN	LYMPHOCYTE ANTIGEN 6D PRECURSOR LY 6D THYMOCYTE B CELL ANTIGEN THB	lymphocyte antigen 6 complex, locus D [Source:MGI Symbol;Acc:MGI:96881]
ENSMUSG00000028587	WT	Inflamed	OK	0.204141	12.5114	5.93754	0.258527	0.0033	0.0320472	yes	Orc1	18392	4	108579423	108614833	1	protein_coding	KNOWN		origin recognition complex, subunit 1 [Source:MGI Symbol;Acc:MGI:1328337]
ENSMUSG00000000031	WT	Inflamed	OK	1.46177	127.413	6.44566	3.68173	5e-05	0.00114676	yes	H19	NA	7	142575529	142578143	-1	lincRNA	KNOWN		H19, imprinted maternally expressed transcript [Source:MGI Symbol;Acc:MGI:95891]
ENSMUSG00000054640	WT	Inflamed	OK	0.519677	130.137	7.9682	0.697707	0.001	0.0132764	yes	Slc8a1	20541	17	81388691	81649607	-1	protein_coding	KNOWN	SODIUM/CALCIUM EXCHANGER 1 PRECURSOR NA + /CA 2+ EXCHANGE 1 SOLUTE CARRIER FAMILY 8 MEMBER 1	solute carrier family 8 (sodium/calcium exchanger), member 1 [Source:MGI Symbol;Acc:MGI:107956]
ENSMUSG00000020312	WT	Inflamed	OK	0	9.11113	Inf	NA	5e-05	0.00114676	yes	Shc2	216148	10	79617940	79637918	-1	protein_coding	KNOWN		SHC (Src homology 2 domain containing) transforming protein 2 [Source:MGI Symbol;Acc:MGI:106180]
ENSMUSG00000026826	WT	Inflamed	OK	0	12.565	Inf	NA	5e-05	0.00114676	yes	Nr4a2	18227	2	57106830	57124003	-1	protein_coding	KNOWN	NUCLEAR RECEPTOR SUBFAMILY 4 GROUP A MEMBER ORPHAN NUCLEAR RECEPTOR	nuclear receptor subfamily 4, group A, member 2 [Source:MGI Symbol;Acc:MGI:1352456]
ENSMUSG00000027861	WT	Inflamed	OK	0	5.5525	Inf	NA	5e-05	0.00114676	yes	Casq2	12373	3	102086415	102146514	1	protein_coding	KNOWN	CALSEQUESTRIN PRECURSOR CALSEQUESTRIN MUSCLE	calsequestrin 2 [Source:MGI Symbol;Acc:MGI:1309469]
ENSMUSG00000029602	WT	Inflamed	OK	0	4.89596	Inf	NA	5e-05	0.00114676	yes	Rasal1	19415	5	120648812	120679597	1	protein_coding	KNOWN	UNKNOWN	RAS protein activator like 1 (GAP1 like) [Source:MGI Symbol;Acc:MGI:1330842]
ENSMUSG00000029838	WT	Inflamed	OK	0	10.4497	Inf	NA	5e-05	0.00114676	yes	Ptn	19242	6	36714929	36810220	-1	protein_coding	KNOWN	PLEIOTROPHIN PTN HEPARIN BINDING BRAIN MITOGEN HBBM HEPARIN BINDING GROWTH FACTOR 8 HBGF 8 HEPARIN BINDING GROWTH ASSOCIATED MOLECULE HB GAM HEPARIN BINDING FACTOR HBNF OSTEOBLAST SPECIFIC FACTOR 1 OSF 1	pleiotrophin [Source:MGI Symbol;Acc:MGI:97804]
ENSMUSG00000036896	WT	Inflamed	OK	0	10.5391	Inf	NA	5e-05	0.00114676	yes	C1qc	12262	4	136889804	136893065	-1	protein_coding	KNOWN	COMPLEMENT C1Q SUBCOMPONENT SUBUNIT PRECURSOR	complement component 1, q subcomponent, C chain [Source:MGI Symbol;Acc:MGI:88225]
ENSMUSG00000039410	WT	Inflamed	OK	0	5.94343	Inf	NA	5e-05	0.00114676	yes	Prdm16	70673	4	154316125	154636873	-1	protein_coding	KNOWN	MDS1 AND EVI1 COMPLEX LOCUS EVI1 ECOTROPIC VIRUS INTEGRATION SITE 1 EVI 1	PR domain containing 16 [Source:MGI Symbol;Acc:MGI:1917923]
ENSMUSG00000044748	WT	Inflamed	OK	0	5.97854	Inf	NA	5e-05	0.00114676	yes	Defb1	13214	8	21776599	21795185	1	protein_coding	KNOWN	UNKNOWN	defensin beta 1 [Source:MGI Symbol;Acc:MGI:1096878]
ENSMUSG00000053961	WT	Inflamed	OK	0	60.3748	Inf	NA	5e-05	0.00114676	yes	Ang5	11730	14	43957069	43963080	1	protein_coding	KNOWN	ANGIOGENIN PRECURSOR EC_3.1.27.- RIBONUCLEASE 5 RNASE 5	angiogenin, ribonuclease A family, member 5 [Source:MGI Symbol;Acc:MGI:3528599]
ENSMUSG00000060615	WT	Inflamed	OK	0	14.8489	Inf	NA	5e-05	0.00114676	yes	Ang4	219033	14	51763878	51773590	-1	protein_coding	KNOWN	ANGIOGENIN PRECURSOR EC_3.1.27.- RIBONUCLEASE 5 RNASE 5	angiogenin, ribonuclease A family, member 4 [Source:MGI Symbol;Acc:MGI:2656551]
ENSMUSG00000064288	WT	Inflamed	OK	0	8.86205	Inf	NA	0.00015	0.00290083	yes	Hist1h4k	319160	13	21750194	21750505	-1	protein_coding	KNOWN	HISTONE H4	histone cluster 1, H4k [Source:MGI Symbol;Acc:MGI:2448439]
ENSMUSG00000070686	WT	Inflamed	OK	0	7.76356	Inf	NA	5e-05	0.00114676	yes	C87414	381654	5	93634993	93671551	-1	protein_coding	KNOWN	PRAME FAMILY MEMBER	expressed sequence C87414 [Source:MGI Symbol;Acc:MGI:2141341]
ENSMUSG00000071680	WT	Inflamed	OK	0	15.0834	Inf	NA	0.00395	0.0363964	yes	Gm7123	NA	X	142412755	142412967	1	processed_pseudogene	KNOWN		predicted pseudogene 7123 [Source:MGI Symbol;Acc:MGI:3646446]
ENSMUSG00000076475	WT	Inflamed	OK	0	7.62849	Inf	NA	0.0001	0.00207449	yes	Trbv19	NA	6	41178375	41179048	1	TR_V_gene	KNOWN	T CELL RECEPTOR BETA CHAIN V REGION LB2 PRECURSOR	T cell receptor beta, variable 19 [Source:MGI Symbol;Acc:MGI:98604]
ENSMUSG00000085095	WT	Inflamed	OK	0	5.78444	Inf	NA	0.00285	0.0288939	yes	Gm15635	NA	7	99661439	99667394	1	antisense	KNOWN		predicted gene 15635 [Source:MGI Symbol;Acc:MGI:3783079]
ENSMUSG00000090180	WT	Inflamed	OK	0	5.8484	Inf	NA	5e-05	0.00114676	yes	Ang-ps1	NA	14	44056983	44057418	-1	unprocessed_pseudogene	KNOWN		angiogenin, ribonuclease A family, pseudogene 1 [Source:MGI Symbol;Acc:MGI:104986]
ENSMUSG00000092073	WT	Inflamed	OK	0	6.79206	Inf	NA	5e-05	0.00114676	yes	Gm6205	NA	5	94648382	94686353	1	protein_coding	KNOWN	PRAME FAMILY MEMBER	predicted gene 6205 [Source:MGI Symbol;Acc:MGI:3779572]

## Sheet: Inflamed vs WT down
ID	sample_1	sample_2	status	value_1	value_2	log2_fold_change	test_stat	p_value	q_value	significant	external_gene_name	entrezgene	chromosome_name	start_position	end_position	strand	gene_biotype	status	family_description	description
ENSMUSG00000078686	WT	Inflamed	OK	2843.36	9.26162	-8.26212	-4.35465	5e-05	0.00114676	yes	Mup9	100038948	4	60418046	60421952	-1	protein_coding	KNOWN	MAJOR URINARY PRECURSOR MUP	major urinary protein 9 [Source:MGI Symbol;Acc:MGI:3782918]
ENSMUSG00000090298	WT	Inflamed	OK	456.863	1.66814	-8.09738	-6.53271	0.0001	0.00207449	yes	Gm4794	215895	10	33766424	33782115	-1	protein_coding	KNOWN	SULFOTRANSFERASE SULFOTRANSFERASE	predicted gene 4794 [Source:MGI Symbol;Acc:MGI:3645972]
ENSMUSG00000069668	WT	Inflamed	OK	1172.57	6.38726	-7.52026	-8.0354	5e-05	0.00114676	yes	Sult3a1	57430	10	33863935	33879475	1	protein_coding	KNOWN	SULFOTRANSFERASE SULFOTRANSFERASE	sulfotransferase family 3A, member 1 [Source:MGI Symbol;Acc:MGI:1931469]
ENSMUSG00000082363	WT	Inflamed	OK	2741.52	18.7809	-7.18957	-7.33281	5e-05	0.00114676	yes	Mup-ps18	NA	4	61874700	61883296	-1	unprocessed_pseudogene	KNOWN		major urinary protein, pseudogene 18 [Source:MGI Symbol;Acc:MGI:3651979]
ENSMUSG00000075552	WT	Inflamed	OK	346.26	3.62132	-6.57919	-7.51486	5e-05	0.00114676	yes	Cyp3a41b	100041375	5	145558664	145584730	-1	protein_coding	KNOWN	CYTOCHROME P450 EC_1.14.14.1	cytochrome P450, family 3, subfamily a, polypeptide 41B [Source:MGI Symbol;Acc:MGI:3714859]
ENSMUSG00000078673	WT	Inflamed	OK	12510.4	139.088	-6.49099	-3.40712	5e-05	0.00114676	yes	Mup19	100189605	4	61778324	61782269	-1	protein_coding	KNOWN	MAJOR URINARY PRECURSOR MUP	major urinary protein 19 [Source:MGI Symbol;Acc:MGI:3705235]
ENSMUSG00000058523	WT	Inflamed	OK	1400.18	18.7091	-6.22573	-6.97603	5e-05	0.00114676	yes	Mup5	17844	4	61831319	61835233	-1	protein_coding	KNOWN	MAJOR URINARY PRECURSOR MUP	major urinary protein 5 [Source:MGI Symbol;Acc:MGI:104974]
ENSMUSG00000038656	WT	Inflamed	OK	405.282	7.85621	-5.68895	-7.37608	5e-05	0.00114676	yes	Cyp3a16	13114	5	145436309	145469723	-1	protein_coding	KNOWN	CYTOCHROME P450 EC_1.14.14.1	cytochrome P450, family 3, subfamily a, polypeptide 16 [Source:MGI Symbol;Acc:MGI:106099]
ENSMUSG00000078674	WT	Inflamed	OK	98.4719	2.12433	-5.53463	-4.57313	5e-05	0.00114676	yes	Mup18	100048884	4	61670177	61674136	-1	protein_coding	KNOWN	MAJOR URINARY PRECURSOR MUP	major urinary protein 18 [Source:MGI Symbol;Acc:MGI:3705220]
ENSMUSG00000078683	WT	Inflamed	OK	72.5733	1.79287	-5.3391	-3.80938	0.00515	0.0441322	yes	Mup1	17840	4	60498012	60501960	-1	protein_coding	KNOWN	MAJOR URINARY PRECURSOR MUP	major urinary protein 1 [Source:MGI Symbol;Acc:MGI:97233]
ENSMUSG00000080738	WT	Inflamed	OK	6353.94	159.502	-5.316	-6.78546	5e-05	0.00114676	yes	Mup-ps22	NA	11	55123695	55123937	1	processed_pseudogene	KNOWN		major urinary protein, pseudogene 22 [Source:MGI Symbol;Acc:MGI:3651342]
ENSMUSG00000090306	WT	Inflamed	OK	8.93283	0.275192	-5.02061	-2.74445	0.0012	0.0152291	yes	Adh6-ps1	NA	3	138374121	138395002	1	transcribed_unprocessed_pseudogene	KNOWN		alcohol dehydrogenase 6 (class V), pseudogene 1 [Source:MGI Symbol;Acc:MGI:1918999]
ENSMUSG00000078680	WT	Inflamed	OK	1672.01	52.3805	-4.99641	-3.42703	5e-05	0.00114676	yes	Mup10	100039008	4	60578260	60582199	-1	protein_coding	KNOWN	MAJOR URINARY PRECURSOR MUP	major urinary protein 10 [Source:MGI Symbol;Acc:MGI:1924164]
ENSMUSG00000092075	WT	Inflamed	OK	240.426	7.98848	-4.91153	-3.66138	5e-05	0.00114676	yes	Serpina4-ps1	NA	12	104080649	104086724	1	unprocessed_pseudogene	KNOWN		serine (or cysteine) peptidase inhibitor, clade A, member 4, pseudogene 1 [Source:MGI Symbol;Acc:MGI:2448363]
ENSMUSG00000075551	WT	Inflamed	OK	2968.75	121.266	-4.6136	-3.15092	5e-05	0.00114676	yes	Cyp3a41a	53973	5	145694049	145720136	-1	protein_coding	KNOWN	CYTOCHROME P450 EC_1.14.14.1	cytochrome P450, family 3, subfamily a, polypeptide 41A [Source:MGI Symbol;Acc:MGI:1858451]
ENSMUSG00000081207	WT	Inflamed	OK	114.482	4.91531	-4.5417	-4.32187	5e-05	0.00114676	yes	Gm13775	NA	4	61783123	61801286	1	processed_transcript	KNOWN		predicted gene 13775 [Source:MGI Symbol;Acc:MGI:3712466]
ENSMUSG00000038591	WT	Inflamed	OK	5.28936	0.266551	-4.31061	-3.49023	0.0001	0.00207449	yes	Colec10	239447	15	54410774	54466358	1	protein_coding	KNOWN	COLLECTIN PRECURSOR COLLECTIN 1 CL	collectin sub-family member 10 [Source:MGI Symbol;Acc:MGI:3606482]
ENSMUSG00000072999	WT	Inflamed	OK	24.1182	1.3249	-4.18617	-1.5843	0.0017	0.0195951	yes	Gm15401	NA	6	72629288	72637717	1	protein_coding	KNOWN	UNKNOWN	predicted gene 15401 [Source:MGI Symbol;Acc:MGI:3642201]
ENSMUSG00000078689	WT	Inflamed	OK	37.4605	2.12491	-4.1399	-2.70315	5e-05	0.00114676	yes	Mup6	620807	4	59964294	60007274	1	protein_coding	KNOWN	MAJOR URINARY PRECURSOR MUP	major urinary protein 6 [Source:MGI Symbol;Acc:MGI:3650962]
ENSMUSG00000043924	WT	Inflamed	OK	19.866	1.15858	-4.09987	-1.22321	0.0017	0.0195951	yes	Ncmap	230822	4	135369576	135398227	-1	protein_coding	KNOWN	NONCOMPACT MYELIN ASSOCIATED MYELIN OF 11 KDA MP11	noncompact myelin associated protein [Source:MGI Symbol;Acc:MGI:2444888]
ENSMUSG00000045776	WT	Inflamed	OK	9.59114	0.574037	-4.06249	-4.63188	5e-05	0.00114676	yes	Lrtm1	319476	14	29018208	29033642	1	protein_coding	KNOWN	LEUCINE RICH REPEAT AND TRANSMEMBRANE DOMAIN CONTAINING PRECURSOR	leucine-rich repeats and transmembrane domains 1 [Source:MGI Symbol;Acc:MGI:2442106]
ENSMUSG00000041078	WT	Inflamed	OK	8.95524	0.62076	-3.85062	-2.38783	5e-05	0.00114676	yes	Grid1	14803	14	34819825	35583379	1	protein_coding	KNOWN	GLUTAMATE RECEPTOR IONOTROPIC DELTA PRECURSOR GLUR DELTA SUBUNIT	glutamate receptor, ionotropic, delta 1 [Source:MGI Symbol;Acc:MGI:95812]
ENSMUSG00000003555	WT	Inflamed	OK	13.6944	0.956935	-3.83902	-1.18807	5e-05	0.00114676	yes	Cyp17a1	13074	19	46667165	46672974	-1	protein_coding	KNOWN	STEROID 17 ALPHA HYDROXYLASE/17 20 LYASE EC_1.14.99.9 EC_4.1.2.- 30 17 ALPHA HYDROXYPROGESTERONE ALDOLASE CYPXVII CYTOCHROME P450 17A1 CYTOCHROME P450 C17 CYTOCHROME	cytochrome P450, family 17, subfamily a, polypeptide 1 [Source:MGI Symbol;Acc:MGI:88586]
ENSMUSG00000082644	WT	Inflamed	OK	312.117	25.7358	-3.60024	-4.79781	5e-05	0.00114676	yes	Mup-ps19	NA	4	61957149	61959911	-1	unprocessed_pseudogene	KNOWN		major urinary protein, pseudogene 19 [Source:MGI Symbol;Acc:MGI:3652149]
ENSMUSG00000081982	WT	Inflamed	OK	815.95	70.036	-3.54231	-4.91489	5e-05	0.00114676	yes	Sult2a-ps2	NA	7	13846161	13847616	1	unprocessed_pseudogene	KNOWN		sulfotransferase family 2A, dehydroepiandrosterone (DHEA)-preferring, pseudogene 2 [Source:MGI Symbol;Acc:MGI:3645687]
ENSMUSG00000022347	WT	Inflamed	OK	833.855	74.5821	-3.48289	-3.74714	5e-05	0.00114676	yes	A1bg	117586	15	60917589	60921270	-1	protein_coding	KNOWN	ALPHA 1B GLYCOPROTEIN PRECURSOR ALPHA 1 B GLYCOPROTEIN	alpha-1-B glycoprotein [Source:MGI Symbol;Acc:MGI:2152878]
ENSMUSG00000050445	WT	Inflamed	OK	65.9025	6.06903	-3.4408	-5.07129	5e-05	0.00114676	yes	Cyp8b1	13124	9	121914356	121916305	-1	protein_coding	KNOWN	3 ALPHA 7 ALPHA 12 ALPHA HYDROXYLASE CYPVIIIB1 CYTOCHROME P450 8B1 STEROL 12 ALPHA HYDROXYLASE	cytochrome P450, family 8, subfamily b, polypeptide 1 [Source:MGI Symbol;Acc:MGI:1338044]
ENSMUSG00000041550	WT	Inflamed	OK	5.68579	0.526954	-3.43161	-2.38423	0.00035	0.00575398	yes	Serpina5	268591	12	104101113	104106137	1	protein_coding	KNOWN	PRECURSOR	serine (or cysteine) peptidase inhibitor, clade A, member 5 [Source:MGI Symbol;Acc:MGI:107817]
ENSMUSG00000070810	WT	Inflamed	OK	1664.04	158.565	-3.39154	-3.89694	5e-05	0.00114676	yes	Sult2a6	629219	7	14222403	14254870	-1	protein_coding	KNOWN	SULFOTRANSFERASE SULFOTRANSFERASE	sulfotransferase family 2A, dehydroepiandrosterone (DHEA)-preferring, member 6 [Source:MGI Symbol;Acc:MGI:3648915]
ENSMUSG00000074375	WT	Inflamed	OK	1804.19	177.166	-3.34818	-3.79414	5e-05	0.00114676	yes	Sult2a3	629203	7	14067452	14123044	-1	protein_coding	KNOWN	SULFOTRANSFERASE SULFOTRANSFERASE	sulfotransferase family 2A, dehydroepiandrosterone (DHEA)-preferring, member 3 [Source:MGI Symbol;Acc:MGI:3645873]
ENSMUSG00000066153	WT	Inflamed	OK	1226.64	123.134	-3.31641	-3.0944	5e-05	0.00114676	yes	Mup21	381531	4	62147932	62150863	-1	protein_coding	KNOWN	MAJOR URINARY PRECURSOR MUP	major urinary protein 21 [Source:MGI Symbol;Acc:MGI:3650630]
ENSMUSG00000074377	WT	Inflamed	OK	1361.31	140.883	-3.27243	-3.8798	5e-05	0.00114676	yes	Sult2a4	434121	7	13909677	13989607	-1	protein_coding	KNOWN	SULFOTRANSFERASE SULFOTRANSFERASE	sulfotransferase family 2A, dehydroepiandrosterone (DHEA)-preferring, member 4 [Source:MGI Symbol;Acc:MGI:3645854]
ENSMUSG00000080705	WT	Inflamed	OK	1441.72	152.584	-3.24012	-5.24739	5e-05	0.00114676	yes	Sult2a-ps4	NA	7	14171636	14193524	-1	unprocessed_pseudogene	KNOWN		sulfotransferase family 2A, dehydroepiandrosterone (DHEA)-preferring, pseudogene 4 [Source:MGI Symbol;Acc:MGI:3705831]
ENSMUSG00000078798	WT	Inflamed	OK	1031.53	111.963	-3.20369	-4.29873	5e-05	0.00114676	yes	Sult2a1	20859	7	13796246	13837409	-1	protein_coding	KNOWN	SULFOTRANSFERASE SULFOTRANSFERASE	sulfotransferase family 2A, dehydroepiandrosterone (DHEA)-preferring, member 1 [Source:MGI Symbol;Acc:MGI:98430]
ENSMUSG00000039145	WT	Inflamed	OK	703.015	82.3817	-3.09316	-3.08735	5e-05	0.00114676	yes	Camk1d	227541	2	5293457	5714515	-1	protein_coding	KNOWN	CALCIUM/CALMODULIN DEPENDENT KINASE TYPE EC_2.7.11.17 CAM KINASE I CAM KINASE CAM KI CAMKI KINASE	calcium/calmodulin-dependent protein kinase ID [Source:MGI Symbol;Acc:MGI:2442190]
ENSMUSG00000078672	WT	Inflamed	OK	819.178	98.2203	-3.06008	-4.06807	5e-05	0.00114676	yes	Mup20	381530	4	62050234	62054158	-1	protein_coding	KNOWN	MAJOR URINARY PRECURSOR MUP	major urinary protein 20 [Source:MGI Symbol;Acc:MGI:3651981]
ENSMUSG00000027870	WT	Inflamed	OK	37.481	4.54101	-3.04508	-4.11328	5e-05	0.00114676	yes	Hao2	56185	3	98874521	98893239	-1	protein_coding	KNOWN	HYDROXYACID OXIDASE 2 HAOX2 EC_1.1.3.15 S 2 HYDROXY ACID OXIDASE PEROXISOMAL CHAIN ALPHA HYDROXY ACID OXIDASE CHAIN L 2 HYDROXY ACID OXIDASE	hydroxyacid oxidase 2 [Source:MGI Symbol;Acc:MGI:96012]
ENSMUSG00000084102	WT	Inflamed	OK	60.599	7.57296	-3.00036	-2.86856	5e-05	0.00114676	yes	Sult2a-ps3	NA	7	14135422	14141004	-1	unprocessed_pseudogene	KNOWN		sulfotransferase family 2A, dehydroepiandrosterone (DHEA)-preferring, pseudogene 3 [Source:MGI Symbol;Acc:MGI:3705846]
ENSMUSG00000066154	WT	Inflamed	OK	3925.68	492.368	-2.99513	-1.63925	0.00585	0.0484655	yes	Mup3	17842	4	62083476	62087342	-1	protein_coding	KNOWN	MAJOR URINARY PRECURSOR MUP	major urinary protein 3 [Source:MGI Symbol;Acc:MGI:97235]
ENSMUSG00000027577	WT	Inflamed	OK	9.10552	1.18543	-2.94133	-0.995611	0.0001	0.00207449	yes	Chrna4	11438	2	181018380	181043546	-1	protein_coding	KNOWN	ACETYLCHOLINE RECEPTOR SUBUNIT ALPHA PRECURSOR	cholinergic receptor, nicotinic, alpha polypeptide 4 [Source:MGI Symbol;Acc:MGI:87888]
ENSMUSG00000025479	WT	Inflamed	OK	3101.41	406.072	-2.93312	-2.27277	5e-05	0.00114676	yes	Cyp2e1	13106	7	140763739	140774975	1	protein_coding	KNOWN	CYTOCHROME P450 2	cytochrome P450, family 2, subfamily e, polypeptide 1 [Source:MGI Symbol;Acc:MGI:88607]
ENSMUSG00000059974	WT	Inflamed	OK	18.5193	2.51204	-2.8821	-1.78428	5e-05	0.00114676	yes	Ntm	235106	9	28994750	29963141	-1	protein_coding	KNOWN	PRECURSOR	neurotrimin [Source:MGI Symbol;Acc:MGI:2446259]
ENSMUSG00000003279	WT	Inflamed	OK	19.6871	2.71685	-2.85725	-3.64662	5e-05	0.00114676	yes	Dlgap1	224997	17	69969073	70821413	1	protein_coding	KNOWN		discs, large (Drosophila) homolog-associated protein 1 [Source:MGI Symbol;Acc:MGI:1346065]
ENSMUSG00000042248	WT	Inflamed	OK	623.256	86.9985	-2.84076	-3.73887	5e-05	0.00114676	yes	Cyp2c37	13096	19	39992424	40012243	1	protein_coding	KNOWN	CYTOCHROME P450 2	cytochrome P450, family 2. subfamily c, polypeptide 37 [Source:MGI Symbol;Acc:MGI:1306806]
ENSMUSG00000031762	WT	Inflamed	OK	149.803	23.4938	-2.67271	-3.69186	5e-05	0.00114676	yes	Mt2	17750	8	94172618	94173567	1	protein_coding	KNOWN	UNKNOWN	metallothionein 2 [Source:MGI Symbol;Acc:MGI:97172]
ENSMUSG00000066704	WT	Inflamed	OK	286.619	45.4184	-2.65779	-3.59185	5e-05	0.00114676	yes	Cyp2b19	13090	7	26757163	26772630	1	protein_coding	KNOWN		cytochrome P450, family 2, subfamily b, polypeptide 19 [Source:MGI Symbol;Acc:MGI:107303]
ENSMUSG00000026839	WT	Inflamed	OK	81.2679	12.8928	-2.65612	-3.98535	5e-05	0.00114676	yes	Upp2	76654	2	58567298	58792971	1	protein_coding	KNOWN	URIDINE PHOSPHORYLASE UPASE URDPASE EC_2.4.2.3	uridine phosphorylase 2 [Source:MGI Symbol;Acc:MGI:1923904]
ENSMUSG00000039519	WT	Inflamed	OK	92.8482	14.9338	-2.63629	-2.94913	5e-05	0.00114676	yes	Cyp7b1	13123	3	18071950	18243338	-1	protein_coding	KNOWN	CHOLESTEROL 7 ALPHA MONOOXYGENASE EC_1.14.13.17 CYPVII CHOLESTEROL 7 ALPHA HYDROXYLASE CYTOCHROME P450 7A1	cytochrome P450, family 7, subfamily b, polypeptide 1 [Source:MGI Symbol;Acc:MGI:104978]
ENSMUSG00000066072	WT	Inflamed	OK	24.4034	3.93173	-2.63385	-3.57875	5e-05	0.00114676	yes	Cyp4a10	13117	4	115518264	115533649	1	protein_coding	KNOWN	CYTOCHROME P450 LAURIC ACID OMEGA HYDROXYLASE EC_1.14.15.3	cytochrome P450, family 4, subfamily a, polypeptide 10 [Source:MGI Symbol;Acc:MGI:88611]
ENSMUSG00000041596	WT	Inflamed	OK	6.96012	1.14213	-2.60739	-2.49572	5e-05	0.00114676	yes	Nlrp5-ps	NA	7	14530652	14622479	-1	transcribed_unprocessed_pseudogene	KNOWN		NLR family, pyrin domain containing 5, pseudogene [Source:MGI Symbol;Acc:MGI:5010941]
ENSMUSG00000036216	WT	Inflamed	OK	71.2798	12.0239	-2.56759	-3.00129	5e-05	0.00114676	yes	Leap2	259301	11	53422181	53423170	-1	protein_coding	KNOWN	UNKNOWN	liver-expressed antimicrobial peptide 2 [Source:MGI Symbol;Acc:MGI:2672795]
ENSMUSG00000021228	WT	Inflamed	OK	34.1443	5.87233	-2.53964	-1.97006	0.0038	0.035392	yes	Acot3	171281	12	84052144	84059565	1	protein_coding	KNOWN	ACYL COENZYME A THIOESTERASE ACYL COA THIOESTERASE EC_3.1.2.2 ACYL COENZYME A THIOESTER HYDROLASE LONG CHAIN ACYL COA	acyl-CoA thioesterase 3 [Source:MGI Symbol;Acc:MGI:2159619]
ENSMUSG00000000739	WT	Inflamed	OK	30.7271	5.54275	-2.47084	-2.32696	5e-05	0.00114676	yes	Sult5a1	57429	8	123142847	123158315	-1	protein_coding	KNOWN	SULFOTRANSFERASE SULFOTRANSFERASE	sulfotransferase family 5A, member 1 [Source:MGI Symbol;Acc:MGI:1931463]
ENSMUSG00000040650	WT	Inflamed	OK	81.357	15.0581	-2.43373	-3.63275	5e-05	0.00114676	yes	Cyp2b23	243881	7	26665227	26686437	-1	protein_coding	KNOWN	CYTOCHROME P450 2	cytochrome P450, family 2, subfamily b, polypeptide 23 [Source:MGI Symbol;Acc:MGI:3646735]
ENSMUSG00000075256	WT	Inflamed	OK	38.3162	7.13444	-2.42508	-1.26941	0.00115	0.0147727	yes	Cerkl	228094	2	79330543	79456785	-1	protein_coding	KNOWN	CERAMIDE KINASE	ceramide kinase-like [Source:MGI Symbol;Acc:MGI:3037816]
ENSMUSG00000081940	WT	Inflamed	OK	16.9254	3.16565	-2.41862	-2.04033	0.0013	0.0161631	yes	Xlr3e-ps	NA	X	74912417	74920320	1	unprocessed_pseudogene	KNOWN		X-linked lymphocyte-regulated 3E, pseudogene [Source:MGI Symbol;Acc:MGI:3574183]
ENSMUSG00000024697	WT	Inflamed	OK	8.19092	1.57312	-2.3804	-2.97406	5e-05	0.00114676	yes	Gna14	14675	19	16435667	16610818	1	protein_coding	KNOWN	GUANINE NUCLEOTIDE BINDING G Q SUBUNIT ALPHA GUANINE NUCLEOTIDE BINDING ALPHA Q	guanine nucleotide binding protein, alpha 14 [Source:MGI Symbol;Acc:MGI:95769]
ENSMUSG00000031765	WT	Inflamed	OK	511.707	99.9714	-2.35573	-3.72394	5e-05	0.00114676	yes	Mt1	17748	8	94179089	94180325	1	protein_coding	KNOWN	UNKNOWN	metallothionein 1 [Source:MGI Symbol;Acc:MGI:97171]
ENSMUSG00000070811	WT	Inflamed	OK	416.835	83.8745	-2.31317	-3.69958	5e-05	0.00114676	yes	Sult2a2	434121	7	13733505	13779636	1	protein_coding	KNOWN	SULFOTRANSFERASE SULFOTRANSFERASE	sulfotransferase family 2A, dehydroepiandrosterone (DHEA)-preferring, member 2 [Source:MGI Symbol;Acc:MGI:107550]
ENSMUSG00000020553	WT	Inflamed	OK	40.9571	8.58725	-2.25385	-3.421	5e-05	0.00114676	yes	Pctp	18559	11	89982665	90002894	-1	protein_coding	KNOWN	PHOSPHATIDYLCHOLINE TRANSFER PC TP START DOMAIN CONTAINING 2 STARD2 STAR RELATED LIPID TRANSFER 2	phosphatidylcholine transfer protein [Source:MGI Symbol;Acc:MGI:107375]
ENSMUSG00000063929	WT	Inflamed	OK	11.2618	2.42662	-2.21442	-1.89954	0.0005	0.00766598	yes	Cyp4a32	100040843	4	115600969	115621602	1	protein_coding	KNOWN		cytochrome P450, family 4, subfamily a, polypeptide 32 [Source:MGI Symbol;Acc:MGI:3717148]
ENSMUSG00000063730	WT	Inflamed	OK	21.89	4.89721	-2.16024	-2.32448	5e-05	0.00114676	yes	Hsd3b2	15493	3	98709255	98724543	-1	protein_coding	KNOWN	3 BETA HYDROXYSTEROID DEHYDROGENASE/DELTA 5 >4 ISOMERASE TYPE 3 BETA HYDROXYSTEROID DEHYDROGENASE/DELTA 5 >4 ISOMERASE TYPE 3 BETA HSD [INCLUDES 3 BETA HYDROXY DELTA 5 STEROID DEHYDROGENASE EC_1.1.1.145 3 BETA HYDROXY 5 ENE STEROID DEHYDROGENASE PROGESTER	hydroxy-delta-5-steroid dehydrogenase, 3 beta- and steroid delta-isomerase 2 [Source:MGI Symbol;Acc:MGI:96234]
ENSMUSG00000030378	WT	Inflamed	OK	148.815	33.339	-2.15824	-3.14378	5e-05	0.00114676	yes	Sult2a8	76971	7	14410686	14446769	-1	protein_coding	KNOWN	SULFOTRANSFERASE SULFOTRANSFERASE	sulfotransferase family 2A, dehydroepiandrosterone (DHEA)-preferring, member 8 [Source:MGI Symbol;Acc:MGI:1924221]
ENSMUSG00000078452	WT	Inflamed	OK	51.8073	11.7126	-2.14509	-3.17621	5e-05	0.00114676	yes	Raet1d	19368	10	22360552	22374139	1	protein_coding	KNOWN	RETINOIC ACID EARLY INDUCIBLE 1 PRECURSOR RAE 1	retinoic acid early transcript delta [Source:MGI Symbol;Acc:MGI:1861032]
ENSMUSG00000041653	WT	Inflamed	OK	38.4018	8.69222	-2.14338	-2.82321	5e-05	0.00114676	yes	Pnpla3	116939	15	84167816	84189512	1	protein_coding	KNOWN	PATATIN PHOSPHOLIPASE DOMAIN CONTAINING 2 EC_3.1.1.3 ADIPOSE TRIGLYCERIDE LIPASE	patatin-like phospholipase domain containing 3 [Source:MGI Symbol;Acc:MGI:2151796]
ENSMUSG00000085995	WT	Inflamed	OK	24.6403	5.80555	-2.08551	-1.67248	0.00265	0.0273187	yes	Gm2788	NA	7	48877958	48886608	1	processed_transcript	KNOWN		predicted gene 2788 [Source:MGI Symbol;Acc:MGI:3780956]
ENSMUSG00000040127	WT	Inflamed	OK	44.5897	10.5692	-2.07684	-3.02694	5e-05	0.00114676	yes	Sdr9c7	70061	10	127898518	127911761	1	protein_coding	KNOWN	PRECURSOR EC_1.1.-.- 3 ALPHA HYDROXYSTEROID 3 ALPHA	4short chain dehydrogenase/reductase family 9C, member 7 [Source:MGI Symbol;Acc:MGI:1917311]
ENSMUSG00000076594	WT	Inflamed	OK	60.2541	14.9449	-2.0114	-1.83563	0.0035	0.0333734	yes	Igkv6-13	NA	6	70457501	70458036	-1	IG_V_gene	KNOWN	IG KAPPA CHAIN V REGION	immunoglobulin kappa variable 6-13 [Source:MGI Symbol;Acc:MGI:1330829]
ENSMUSG00000038370	WT	Inflamed	OK	15.0036	3.73297	-2.00691	-2.42197	5e-05	0.00114676	yes	Pcp4l1	66425	1	171173262	171196268	-1	protein_coding	KNOWN	UNKNOWN	Purkinje cell protein 4-like 1 [Source:MGI Symbol;Acc:MGI:1913675]
ENSMUSG00000040660	WT	Inflamed	OK	362.025	90.0941	-2.00658	-2.82159	5e-05	0.00114676	yes	Cyp2b9	13094	7	26173411	26210661	1	protein_coding	KNOWN	CYTOCHROME P450 2	cytochrome P450, family 2, subfamily b, polypeptide 9 [Source:MGI Symbol;Acc:MGI:88600]
ENSMUSG00000067225	WT	Inflamed	OK	124.497	31.0164	-2.00501	-3.32913	5e-05	0.00114676	yes	Cyp2c54	404195	19	40037941	40073811	-1	protein_coding	KNOWN	CYTOCHROME P450 2	cytochrome P450, family 2, subfamily c, polypeptide 54 [Source:MGI Symbol;Acc:MGI:3642960]
ENSMUSG00000026669	WT	Inflamed	OK	20.7422	5.17616	-2.00261	-1.84096	5e-05	0.00114676	yes	Mcm10	70024	2	4989714	5012791	-1	protein_coding	KNOWN	MCM10 HOMOLOG	minichromosome maintenance deficient 10 (S. cerevisiae) [Source:MGI Symbol;Acc:MGI:1917274]
ENSMUSG00000078799	WT	Inflamed	OK	83.7345	20.9114	-2.00153	-2.67237	0.00465	0.0409952	yes	Sult2a5	434264	7	13623967	13670807	1	protein_coding	KNOWN	SULFOTRANSFERASE SULFOTRANSFERASE	sulfotransferase family 2A, dehydroepiandrosterone (DHEA)-preferring, member 5 [Source:MGI Symbol;Acc:MGI:3648378]
ENSMUSG00000083478	WT	Inflamed	OK	28.9618	7.41975	-1.96471	-2.29498	5e-05	0.00114676	yes	Gm15375	NA	1	88025211	88026059	1	unprocessed_pseudogene	KNOWN		predicted gene 15375 [Source:MGI Symbol;Acc:MGI:3705815]
ENSMUSG00000002413	WT	Inflamed	OK	49.6443	13.0033	-1.93275	-1.62732	0.0009	0.0122334	yes	Braf	109880	6	39603237	39725463	-1	protein_coding	KNOWN	SERINE/THREONINE KINASE EC_2.7.11.1 PROTO ONCOGENE RAF	Braf transforming gene [Source:MGI Symbol;Acc:MGI:88190]
ENSMUSG00000021214	WT	Inflamed	OK	8.99928	2.35738	-1.93263	-1.7503	0.0004	0.00640704	yes	Akr1c18	105349	13	4132615	4150654	-1	protein_coding	KNOWN	ALDO KETO REDUCTASE FAMILY 1 MEMBER ALPHA HYDROXYSTEROID DEHYDROGENASE	aldo-keto reductase family 1, member C18 [Source:MGI Symbol;Acc:MGI:2145420]
ENSMUSG00000027762	WT	Inflamed	OK	8.5671	2.26358	-1.9202	-1.98357	0.00035	0.00575398	yes	Sucnr1	84112	3	60081869	60087566	1	protein_coding	KNOWN	SUCCINATE RECEPTOR 1 G COUPLED RECEPTOR 91	succinate receptor 1 [Source:MGI Symbol;Acc:MGI:1934135]
ENSMUSG00000053219	WT	Inflamed	OK	32.6549	8.66384	-1.91422	-2.53465	5e-05	0.00114676	yes	Raet1e	379043	10	22158569	22374139	1	protein_coding	KNOWN	RETINOIC ACID EARLY INDUCIBLE 1 PRECURSOR RAE 1	retinoic acid early transcript 1E [Source:MGI Symbol;Acc:MGI:2675273]
ENSMUSG00000010051	WT	Inflamed	OK	34.9352	9.41343	-1.89189	-1.11183	0.00235	0.0251181	yes	Hyal1	15586	9	107576927	107581710	1	protein_coding	KNOWN	HYALURONIDASE PRECURSOR EC_3.2.1.35 HYALURONOGLUCOSAMINIDASE	hyaluronoglucosaminidase 1 [Source:MGI Symbol;Acc:MGI:96298]
ENSMUSG00000074254	WT	Inflamed	OK	159.142	43.193	-1.88144	-2.75373	5e-05	0.00114676	yes	Cyp2a4	13086	7	26307190	26315088	1	protein_coding	KNOWN	CYTOCHROME P450 2	cytochrome P450, family 2, subfamily a, polypeptide 4 [Source:MGI Symbol;Acc:MGI:88596]
ENSMUSG00000074156	WT	Inflamed	OK	186.94	50.9839	-1.87446	-3.09817	5e-05	0.00114676	yes	Ces1h	NA	8	93351843	93363676	-1	protein_coding	KNOWN	CARBOXYLESTERASE	carboxylesterase 1H [Source:MGI Symbol;Acc:MGI:1922954]
ENSMUSG00000062181	WT	Inflamed	OK	77.5689	21.1623	-1.87398	-1.98668	5e-05	0.00114676	yes	Ces3b	13909	8	105083753	105093929	1	protein_coding	KNOWN		carboxylesterase 3B [Source:MGI Symbol;Acc:MGI:3644960]
ENSMUSG00000027559	WT	Inflamed	OK	977.045	272.195	-1.84379	-2.02393	0.0001	0.00207449	yes	Car3	12350	3	14863512	14872523	1	protein_coding	KNOWN		carbonic anhydrase 3 [Source:MGI Symbol;Acc:MGI:88270]
ENSMUSG00000058022	WT	Inflamed	OK	129.752	37.792	-1.77961	-2.39206	5e-05	0.00114676	yes	Adtrp	109254	13	41763148	41847684	-1	protein_coding	KNOWN	ANDROGEN DEPENDENT TFPI REGULATING	androgen dependent TFPI regulating protein [Source:MGI Symbol;Acc:MGI:1924596]
ENSMUSG00000040583	WT	Inflamed	OK	76.9101	22.5452	-1.77035	-2.29106	0.00065	0.00942906	yes	Cyp2b13	13089	7	26061495	26096196	1	protein_coding	KNOWN	CYTOCHROME P450 2	cytochrome P450, family 2, subfamily b, polypeptide 13 [Source:MGI Symbol;Acc:MGI:88599]
ENSMUSG00000042589	WT	Inflamed	OK	164.266	48.5531	-1.7584	-1.3775	0.0031	0.0307253	yes	Cux2	13048	5	121856366	122050102	-1	protein_coding	KNOWN	HOMEOBOX CUT 1 CCAAT DISPLACEMENT CDP HOMEOBOX CUX 1	cut-like homeobox 2 [Source:MGI Symbol;Acc:MGI:107321]
ENSMUSG00000028838	WT	Inflamed	OK	10.251	3.04455	-1.75146	-1.0531	0.00475	0.041637	yes	Extl1	56219	4	134356372	134383850	-1	protein_coding	KNOWN	EXOSTOSIN EC_2.4.1.224 EC_2.4.1.- 225 GLUCURONOSYL N ACETYLGLUCOSAMINYL PROTEOGLYCAN/N ACETYLGLUCOSAMINYL PROTEOGLYCAN 4 ALPHA N ACETYLGLUCOSAMINYLTRANSFERASE MULTIPLE EXOSTOSES 1 HOMOLOG	exostoses (multiple)-like 1 [Source:MGI Symbol;Acc:MGI:1888742]
ENSMUSG00000051359	WT	Inflamed	OK	48.6894	14.4769	-1.74986	-1.93611	5e-05	0.00114676	yes	Ncald	52589	15	37366175	37792570	-1	protein_coding	KNOWN	UNKNOWN	neurocalcin delta [Source:MGI Symbol;Acc:MGI:1196326]
ENSMUSG00000064225	WT	Inflamed	OK	99.0959	29.5	-1.74811	-3.08402	5e-05	0.00114676	yes	Paqr9	75552	9	95559657	95568023	1	protein_coding	KNOWN	PROGESTIN AND ADIPOQ RECEPTOR FAMILY MEMBER 9 PROGESTIN AND ADIPOQ RECEPTOR FAMILY MEMBER IX	progestin and adipoQ receptor family member IX [Source:MGI Symbol;Acc:MGI:1922802]
ENSMUSG00000067656	WT	Inflamed	OK	31.2204	9.38449	-1.73414	-2.60302	5e-05	0.00114676	yes	Slc22a27	171405	19	7864388	7966027	-1	protein_coding	KNOWN	SOLUTE CARRIER FAMILY 22 MEMBER ORGANIC ANION TRANSPORTER	solute carrier family 22, member 27 [Source:MGI Symbol;Acc:MGI:3042283]
ENSMUSG00000041272	WT	Inflamed	OK	13.6285	4.18885	-1.70199	-2.02258	5e-05	0.00114676	yes	Tox	252838	4	6686353	6991557	-1	protein_coding	KNOWN	TOX HIGH MOBILITY GROUP BOX FAMILY MEMBER 2 GRANULOSA CELL HMG BOX 1 GCX 1	thymocyte selection-associated high mobility group box [Source:MGI Symbol;Acc:MGI:2181659]
ENSMUSG00000041567	WT	Inflamed	OK	26.7987	8.29284	-1.69223	-2.89031	5e-05	0.00114676	yes	Serpina12	68054	12	104028769	104044443	-1	protein_coding	KNOWN	PRECURSOR	serine (or cysteine) peptidase inhibitor, clade A (alpha-1 antiproteinase, antitrypsin), member 12 [Source:MGI Symbol;Acc:MGI:1915304]
ENSMUSG00000075044	WT	Inflamed	OK	67.2552	20.8562	-1.68917	-1.91657	5e-05	0.00114676	yes	Slc22a29	236293	19	8160165	8218900	-1	protein_coding	KNOWN	SOLUTE CARRIER FAMILY 22 MEMBER ORGANIC ANION TRANSPORTER	solute carrier family 22. member 29 [Source:MGI Symbol;Acc:MGI:3605624]
ENSMUSG00000092008	WT	Inflamed	OK	599.789	189.01	-1.66599	-2.30484	5e-05	0.00114676	yes	Cyp2c69	100043108	19	39842660	39886769	-1	protein_coding	KNOWN	CYTOCHROME P450 2	cytochrome P450, family 2, subfamily c, polypeptide 69 [Source:MGI Symbol;Acc:MGI:3721049]
ENSMUSG00000091867	WT	Inflamed	OK	51.3338	16.1849	-1.66526	-2.6694	5e-05	0.00114676	yes	Cyp2a22	233005	7	26931631	26939386	-1	protein_coding	KNOWN	CYTOCHROME P450 2	cytochrome P450, family 2, subfamily a, polypeptide 22 [Source:MGI Symbol;Acc:MGI:3648316]
ENSMUSG00000071177	WT	Inflamed	OK	738.73	235.959	-1.64651	-2.26697	5e-05	0.00114676	yes	Serpina1d	20703	12	103763594	103773592	-1	protein_coding	KNOWN	PRECURSOR	serine (or cysteine) peptidase inhibitor, clade A, member 1D [Source:MGI Symbol;Acc:MGI:891968]
ENSMUSG00000030470	WT	Inflamed	OK	19.2037	6.25107	-1.61921	-1.90899	5e-05	0.00114676	yes	Csrp3	13009	7	48830398	48848051	-1	protein_coding	KNOWN	CYSTEINE AND GLYCINE RICH CYSTEINE RICH	cysteine and glycine-rich protein 3 [Source:MGI Symbol;Acc:MGI:1330824]
ENSMUSG00000032018	WT	Inflamed	OK	783.801	255.748	-1.61577	-1.90149	5e-05	0.00114676	yes	Sc5d	235293	9	42254177	42264300	-1	protein_coding	KNOWN	C 5 STEROL DESATURASE EC_1.3.3.- ERGOSTEROL DELTA 5 6 DESATURASE STEROL C5 DESATURASE	sterol-C5-desaturase (fungal ERG3, delta-5-desaturase) homolog (S. cerevisae) [Source:MGI Symbol;Acc:MGI:1353611]
ENSMUSG00000054827	WT	Inflamed	OK	908.72	303.172	-1.5837	-1.86199	0.00025	0.00441387	yes	Cyp2c50	107141	19	40089688	40113950	1	protein_coding	KNOWN	CYTOCHROME P450 2	cytochrome P450, family 2, subfamily c, polypeptide 50 [Source:MGI Symbol;Acc:MGI:2147497]
ENSMUSG00000056973	WT	Inflamed	OK	7646.12	2575.63	-1.5698	-1.41808	0.0054	0.045693	yes	Ces1d	104158	8	93166068	93197838	-1	protein_coding	KNOWN	CARBOXYLESTERASE	carboxylesterase 1D [Source:MGI Symbol;Acc:MGI:2148202]
ENSMUSG00000054263	WT	Inflamed	OK	114.722	39.2962	-1.54568	-2.11165	5e-05	0.00114676	yes	Lifr	16880	15	7129559	7197489	1	protein_coding	KNOWN	ONCOSTATIN M SPECIFIC RECEPTOR SUBUNIT BETA PRECURSOR INTERLEUKIN 31 RECEPTOR SUBUNIT BETA IL 31 RECEPTOR SUBUNIT BETA IL 31R SUBUNIT BETA IL 31R BETA IL 31RB	leukemia inhibitory factor receptor [Source:MGI Symbol;Acc:MGI:96788]
ENSMUSG00000068686	WT	Inflamed	OK	27.3282	9.40034	-1.53961	-1.36888	0.00195	0.021776	yes	Cd59b	333883	2	104069849	104091187	1	protein_coding	KNOWN	UNKNOWN	CD59b antigen [Source:MGI Symbol;Acc:MGI:1888996]
ENSMUSG00000055737	WT	Inflamed	OK	1854.93	638.062	-1.5396	-1.49997	0.0052	0.0444024	yes	Ghr	14600	15	3317760	3583492	-1	protein_coding	KNOWN	GROWTH HORMONE RECEPTOR PRECURSOR GH RECEPTOR SOMATOTROPIN RECEPTOR [CONTAINS GROWTH HORMONE BINDING GH BINDING GHBP SERUM BINDING ]	growth hormone receptor [Source:MGI Symbol;Acc:MGI:95708]
ENSMUSG00000046532	WT	Inflamed	OK	10.733	3.69942	-1.53668	-2.64695	5e-05	0.00114676	yes	Ar	11835	X	98149721	98323215	1	protein_coding	KNOWN	ANDROGEN RECEPTOR DIHYDROTESTOSTERONE RECEPTOR NUCLEAR RECEPTOR SUBFAMILY 3 GROUP C MEMBER 4	androgen receptor [Source:MGI Symbol;Acc:MGI:88064]
ENSMUSG00000060371	WT	Inflamed	OK	23.4837	8.12181	-1.53178	-2.00794	5e-05	0.00114676	yes	Caln1	140904	5	130369455	130847412	1	protein_coding	KNOWN	CALCIUM BINDING 7 CABP7 CALNEURON II CALNEURON 2	calneuron 1 [Source:MGI Symbol;Acc:MGI:2155987]
ENSMUSG00000025317	WT	Inflamed	OK	138.501	48.0584	-1.52704	-2.36807	5e-05	0.00114676	yes	Car5a	12352	8	121916126	121944904	-1	protein_coding	KNOWN	CARBONIC ANHYDRASE EC_4.2.1.1 CARBONATE DEHYDRATASE CARBONIC ANHYDRASE CA	carbonic anhydrase 5a, mitochondrial [Source:MGI Symbol;Acc:MGI:101946]
ENSMUSG00000040026	WT	Inflamed	OK	141.945	49.3748	-1.52349	-2.37175	5e-05	0.00114676	yes	Saa3	20210	7	46711998	46715676	-1	protein_coding	KNOWN	SERUM AMYLOID A	serum amyloid A 3 [Source:MGI Symbol;Acc:MGI:98223]
ENSMUSG00000035129	WT	Inflamed	OK	297.611	103.598	-1.52243	-2.58185	5e-05	0.00114676	yes	Gm6781	NA	14	18531363	18532460	1	processed_pseudogene	KNOWN		predicted gene 6781 [Source:MGI Symbol;Acc:MGI:3644510]
ENSMUSG00000042216	WT	Inflamed	OK	11.8363	4.15432	-1.51054	-1.1888	5e-05	0.00114676	yes	Sgsm1	52850	5	113243220	113310786	-1	protein_coding	KNOWN	SMALL G SIGNALING MODULATOR RUN AND TBC1 DOMAIN CONTAINING	small G protein signaling modulator 1 [Source:MGI Symbol;Acc:MGI:107320]
ENSMUSG00000035948	WT	Inflamed	OK	45.6224	16.1524	-1.498	-2.4277	5e-05	0.00114676	yes	Acss3	380660	10	106936164	107123668	-1	protein_coding	KNOWN	ACYL COA SYNTHETASE SHORT CHAIN FAMILY MEMBER 3 MITOCHONDRIAL PRECURSOR EC_6.2.1.1	acyl-CoA synthetase short-chain family member 3 [Source:MGI Symbol;Acc:MGI:2685720]
ENSMUSG00000061959	WT	Inflamed	OK	389.918	138.129	-1.49715	-2.29903	5e-05	0.00114676	yes	Ces1e	13897	8	93201218	93229619	-1	protein_coding	KNOWN	CARBOXYLESTERASE	carboxylesterase 1E [Source:MGI Symbol;Acc:MGI:95432]
ENSMUSG00000006494	WT	Inflamed	OK	47.1986	16.7303	-1.49628	-1.9158	5e-05	0.00114676	yes	Pdk1	228026	2	71873224	71903858	1	protein_coding	KNOWN	[PYRUVATE DEHYDROGENASE ACETYL TRANSFERRING ] KINASE ISOZYME MITOCHONDRIAL PRECURSOR EC_2.7.11.2 PYRUVATE DEHYDROGENASE KINASE	pyruvate dehydrogenase kinase, isoenzyme 1 [Source:MGI Symbol;Acc:MGI:1926119]
ENSMUSG00000030257	WT	Inflamed	OK	6.73804	2.39896	-1.48992	-1.3519	0.00035	0.00575398	yes	Srgap3	259302	6	112717971	112947266	-1	protein_coding	KNOWN	SLIT ROBO RHO GTPASE ACTIVATING RHO GTPASE ACTIVATING	SLIT-ROBO Rho GTPase activating protein 3 [Source:MGI Symbol;Acc:MGI:2152938]
ENSMUSG00000031725	WT	Inflamed	OK	1757.99	626.006	-1.48968	-1.72179	0.00055	0.00827433	yes	Ces1f	234564	8	93256236	93279747	-1	protein_coding	KNOWN	CARBOXYLESTERASE	carboxylesterase 1F [Source:MGI Symbol;Acc:MGI:2142687]
ENSMUSG00000033967	WT	Inflamed	OK	4.8269	1.7297	-1.48058	-1.78998	0.00085	0.0116859	yes	Rnf225	381845	7	12927416	12931072	1	protein_coding	KNOWN	RING FINGER 225 {ECO: }	ring finger protein 225 [Source:MGI Symbol;Acc:MGI:1924198]
ENSMUSG00000034837	WT	Inflamed	OK	9.18266	3.30445	-1.4745	-1.89699	0.0001	0.00207449	yes	Gnat1	14685	9	107674474	107679712	-1	protein_coding	KNOWN	GUANINE NUCLEOTIDE BINDING G T SUBUNIT ALPHA ALPHA CHAIN	guanine nucleotide binding protein, alpha transducing 1 [Source:MGI Symbol;Acc:MGI:95778]
ENSMUSG00000067173	WT	Inflamed	OK	6.63584	2.39075	-1.47281	-1.48663	0.0025	0.0262056	yes	Mrgpra4	235854	7	47980837	47982095	-1	protein_coding	KNOWN	MAS RELATED G COUPLED RECEPTOR MEMBER	MAS-related GPR, member A4 [Source:MGI Symbol;Acc:MGI:3033100]
ENSMUSG00000044359	WT	Inflamed	OK	9.89307	3.59584	-1.46009	-2.25513	5e-05	0.00114676	yes	P2ry4	57385	X	100590154	100594869	-1	protein_coding	KNOWN	P2Y PURINOCEPTOR	pyrimidinergic receptor P2Y, G-protein coupled, 4 [Source:MGI Symbol;Acc:MGI:1926594]
ENSMUSG00000061013	WT	Inflamed	OK	10.022	3.66733	-1.45037	-1.22703	0.00035	0.00575398	yes	Mkx	210719	18	6910459	7004780	-1	protein_coding	KNOWN		mohawk homeobox [Source:MGI Symbol;Acc:MGI:2687286]
ENSMUSG00000026691	WT	Inflamed	OK	100.789	37.2521	-1.43594	-1.41581	0.0011	0.0142996	yes	Fmo3	14262	1	162953800	162984528	-1	protein_coding	KNOWN	DIMETHYLANILINE MONOOXYGENASE [N OXIDE FORMING] EC_1.14.13.8 DIMETHYLANILINE OXIDASE FLAVIN CONTAINING MONOOXYGENASE FMO	flavin containing monooxygenase 3 [Source:MGI Symbol;Acc:MGI:1100496]
ENSMUSG00000032420	WT	Inflamed	OK	36.9808	13.7422	-1.42816	-2.31635	5e-05	0.00114676	yes	Nt5e	23959	9	88327197	88372092	1	protein_coding	KNOWN	5' NUCLEOTIDASE PRECURSOR 5' NT EC_3.1.3.5 ECTO 5' NUCLEOTIDASE	5' nucleotidase, ecto [Source:MGI Symbol;Acc:MGI:99782]
ENSMUSG00000074639	WT	Inflamed	OK	186.747	69.5525	-1.42491	-2.43526	5e-05	0.00114676	yes	BC089597	216454	10	127866474	127877317	1	protein_coding	KNOWN	PRECURSOR EC_1.1.-.- 3 ALPHA HYDROXYSTEROID 3 ALPHA	cDNA sequence BC089597 [Source:MGI Symbol;Acc:MGI:3583955]
ENSMUSG00000042010	WT	Inflamed	OK	16.5665	6.27401	-1.40081	-1.70198	5e-05	0.00114676	yes	Acacb	100705	5	114146535	114250761	1	protein_coding	KNOWN	ACETYL COA CARBOXYLASE 1 ACC1 EC_6.4.1.2 ACC ALPHA [INCLUDES BIOTIN CARBOXYLASE EC_6.3.4.- 14 ]	acetyl-Coenzyme A carboxylase beta [Source:MGI Symbol;Acc:MGI:2140940]
ENSMUSG00000034785	WT	Inflamed	OK	218.611	83.2616	-1.39264	-1.98856	5e-05	0.00114676	yes	Dio1	13370	4	107291465	107307169	-1	protein_coding	KNOWN	TYPE I IODOTHYRONINE DEIODINASE EC_1.97.1.10 5DI DIOI TYPE 1 DI TYPE I 5' DEIODINASE	deiodinase, iodothyronine, type I [Source:MGI Symbol;Acc:MGI:94896]
ENSMUSG00000045294	WT	Inflamed	OK	236.371	90.1187	-1.39115	-2.17252	5e-05	0.00114676	yes	Insig1	231070	5	28071363	28078662	1	protein_coding	KNOWN	INSULIN INDUCED GENE INSIG	insulin induced gene 1 [Source:MGI Symbol;Acc:MGI:1916289]
ENSMUSG00000078964	WT	Inflamed	OK	359.084	136.986	-1.39029	-2.15739	5e-05	0.00114676	yes	Ces1b	382044	8	93056727	93080017	-1	protein_coding	KNOWN	CARBOXYLESTERASE	carboxylesterase 1B [Source:MGI Symbol;Acc:MGI:3779470]
ENSMUSG00000087579	WT	Inflamed	OK	12.2861	4.68994	-1.38938	-1.02116	0.0025	0.0262056	yes	1500017E21Rik	NA	19	36614052	36705641	-1	processed_transcript	KNOWN		RIKEN cDNA 1500017E21 gene [Source:MGI Symbol;Acc:MGI:1919243]
ENSMUSG00000004637	WT	Inflamed	OK	67.5688	25.9049	-1.38313	-1.49625	0.0021	0.0230159	yes	Wwox	80707	8	114439655	115352708	1	protein_coding	KNOWN	WW DOMAIN CONTAINING OXIDOREDUCTASE EC_1.1.1.-	WW domain-containing oxidoreductase [Source:MGI Symbol;Acc:MGI:1931237]
ENSMUSG00000029563	WT	Inflamed	OK	22.5614	8.65235	-1.38269	-1.05814	0.0012	0.0152291	yes	Foxp2	114142	6	14901349	15441977	1	protein_coding	KNOWN		forkhead box P2 [Source:MGI Symbol;Acc:MGI:2148705]
ENSMUSG00000003053	WT	Inflamed	OK	862.345	332.151	-1.37643	-1.81193	0.0001	0.00207449	yes	Cyp2c29	13095	19	39269405	39330713	1	protein_coding	KNOWN	CYTOCHROME P450 2	cytochrome P450, family 2, subfamily c, polypeptide 29 [Source:MGI Symbol;Acc:MGI:103238]
ENSMUSG00000063975	WT	Inflamed	OK	222.17	85.8473	-1.37182	-1.64255	0.00045	0.00704045	yes	Slco1a5	108096	6	142234227	142322981	-1	protein_coding	KNOWN	UNKNOWN	solute carrier organic anion transporter family, member 1a5 [Source:MGI Symbol;Acc:MGI:1351865]
ENSMUSG00000057880	WT	Inflamed	OK	253.372	98.2259	-1.36708	-1.6017	0.00075	0.0105877	yes	Abat	268860	16	8513429	8621568	1	protein_coding	KNOWN	4 AMINOBUTYRATE AMINOTRANSFERASE MITOCHONDRIAL PRECURSOR EC_2.6.1.19 S 3 AMINO 2 METHYLPROPIONATE TRANSAMINASE EC_2.6.1.- 22 GABA AMINOTRANSFERASE GABA AT GAMMA AMINO N BUTYRATE TRANSAMINASE GABA TRANSAMINASE GABA T L AIBAT	4-aminobutyrate aminotransferase [Source:MGI Symbol;Acc:MGI:2443582]
ENSMUSG00000049404	WT	Inflamed	OK	167.37	65.1672	-1.36082	-2.38245	5e-05	0.00114676	yes	Rarres1	109222	3	67478972	67515523	-1	protein_coding	KNOWN	RETINOIC ACID RECEPTOR RESPONDER 1 PHORBOL ESTER INDUCED GENE 1 PERG 1 RAR RESPONSIVE TIG1 TAZAROTENE INDUCED GENE 1	retinoic acid receptor responder (tazarotene induced) 1 [Source:MGI Symbol;Acc:MGI:1924461]
ENSMUSG00000027605	WT	Inflamed	OK	85.6796	33.8509	-1.33976	-1.01517	0.00325	0.0317172	yes	Acss2	60525	2	155517948	155585724	1	protein_coding	KNOWN	ACETYL COENZYME A SYNTHETASE CYTOPLASMIC EC_6.2.1.1 ACETATE COA LIGASE ACETYL COA SYNTHETASE ACS ACECS ACYL COA SYNTHETASE SHORT CHAIN FAMILY MEMBER 2 ACYL ACTIVATING ENZYME	acyl-CoA synthetase short-chain family member 2 [Source:MGI Symbol;Acc:MGI:1890410]
ENSMUSG00000090555	WT	Inflamed	OK	841.456	336.96	-1.32031	-1.90847	5e-05	0.00114676	yes	Gm8893	NA	12	103817856	103822243	-1	unprocessed_pseudogene	KNOWN		predicted gene 8893 [Source:MGI Symbol;Acc:MGI:3779818]
ENSMUSG00000040139	WT	Inflamed	OK	16.3495	6.633	-1.30152	-1.37844	0.00295	0.02964	yes	9430038I01Rik	77252	7	137375574	137410762	-1	protein_coding	KNOWN	{ECO: |EMBL:	RIKEN cDNA 9430038I01 gene [Source:MGI Symbol;Acc:MGI:1924502]
ENSMUSG00000066366	WT	Inflamed	OK	806.527	328.455	-1.29603	-1.86325	0.0001	0.00207449	yes	Serpina1a	20700	12	103853589	103863562	-1	protein_coding	KNOWN	PRECURSOR	serine (or cysteine) peptidase inhibitor, clade A, member 1A [Source:MGI Symbol;Acc:MGI:891971]
ENSMUSG00000069170	WT	Inflamed	OK	22.2833	9.15019	-1.28409	-1.39751	0.0029	0.0292511	yes	Adgrv1	110789	13	81095068	81633154	-1	protein_coding	KNOWN	G COUPLED RECEPTOR 98 PRECURSOR MONOGENIC AUDIOGENIC SEIZURE SUSCEPTIBILITY 1 VERY LARGE G COUPLED RECEPTOR 1	adhesion G protein-coupled receptor V1 [Source:MGI Symbol;Acc:MGI:1274784]
ENSMUSG00000067144	WT	Inflamed	OK	34.9035	14.334	-1.28393	-2.04692	5e-05	0.00114676	yes	Slc22a7	108114	17	46432185	46438477	-1	protein_coding	KNOWN	SOLUTE CARRIER FAMILY 22 MEMBER ORGANIC ANION TRANSPORTER	solute carrier family 22 (organic anion transporter), member 7 [Source:MGI Symbol;Acc:MGI:1859559]
ENSMUSG00000035686	WT	Inflamed	OK	277.836	114.501	-1.27887	-2.08362	5e-05	0.00114676	yes	Thrsp	21835	7	97412938	97417730	-1	protein_coding	KNOWN	THYROID HORMONE INDUCIBLE HEPATIC SPOT 14 S14 SPOT14	thyroid hormone responsive [Source:MGI Symbol;Acc:MGI:109126]
ENSMUSG00000038217	WT	Inflamed	OK	256.976	106.052	-1.27686	-1.95321	5e-05	0.00114676	yes	Tlcd2	380712	11	75461715	75470899	1	protein_coding	KNOWN		TLC domain containing 2 [Source:MGI Symbol;Acc:MGI:1917141]
ENSMUSG00000054422	WT	Inflamed	OK	4885.18	2019.56	-1.27437	-1.49902	0.00215	0.0234951	yes	Fabp1	14080	6	71199827	71205023	1	protein_coding	KNOWN	FATTY ACID BINDING PROTEIN LIVER FATTY ACID BINDING 1 LIVER TYPE FATTY ACID BINDING L FABP	fatty acid binding protein 1, liver [Source:MGI Symbol;Acc:MGI:95479]
ENSMUSG00000031594	WT	Inflamed	OK	472.384	197.471	-1.25832	-1.61095	0.00025	0.00441387	yes	Fgl1	234199	8	41191434	41215156	-1	protein_coding	KNOWN		fibrinogen-like protein 1 [Source:MGI Symbol;Acc:MGI:102795]
ENSMUSG00000056978	WT	Inflamed	OK	50.73	21.2556	-1.25499	-1.43364	0.00175	0.0200821	yes	Hamp2	66438	7	30922372	30924181	-1	protein_coding	KNOWN	HEPCIDIN 2 PRECURSOR	hepcidin antimicrobial peptide 2 [Source:MGI Symbol;Acc:MGI:2153530]
ENSMUSG00000037826	WT	Inflamed	OK	31.1152	13.0745	-1.25086	-2.23926	5e-05	0.00114676	yes	Ppm1k	243382	6	57506502	57535468	-1	protein_coding	KNOWN	PHOSPHATASE 1K MITOCHONDRIAL PRECURSOR EC_3.1.3.16 PHOSPHATASE 2C KAPPA PP2C KAPPA	protein phosphatase 1K (PP2C domain containing) [Source:MGI Symbol;Acc:MGI:2442111]
ENSMUSG00000066361	WT	Inflamed	OK	1080.87	458	-1.23877	-1.37742	0.00175	0.0200821	yes	Serpina3c	16625	12	104146382	104153870	-1	protein_coding	KNOWN	PRECURSOR	serine (or cysteine) peptidase inhibitor, clade A, member 3C [Source:MGI Symbol;Acc:MGI:102848]
ENSMUSG00000042988	WT	Inflamed	OK	21.9276	9.33279	-1.23237	-1.42491	0.0016	0.0187571	yes	Notum	77583	11	120653788	120661175	-1	protein_coding	KNOWN	NOTUM HOMOLOG PRECURSOR EC 3	notum pectinacetylesterase homolog (Drosophila) [Source:MGI Symbol;Acc:MGI:1924833]
ENSMUSG00000036278	WT	Inflamed	OK	65.3886	27.8457	-1.23159	-1.83322	0.00025	0.00441387	yes	Macrod1	107227	19	7056768	7198061	1	protein_coding	KNOWN	O ACETYL ADP RIBOSE DEACETYLASE EC_3.2.2.- EC_3.5.-.- 1 MACRO DOMAIN CONTAINING [PROTEIN ADP RIBOSYLGLUTAMATE] HYDROLASE	MACRO domain containing 1 [Source:MGI Symbol;Acc:MGI:2147583]
ENSMUSG00000058454	WT	Inflamed	OK	117.602	50.088	-1.23138	-1.70349	5e-05	0.00114676	yes	Dhcr7	13360	7	143823145	143848410	1	protein_coding	KNOWN	7 DEHYDROCHOLESTEROL REDUCTASE 7 DHC REDUCTASE EC_1.3.1.21 STEROL DELTA 7 REDUCTASE	7-dehydrocholesterol reductase [Source:MGI Symbol;Acc:MGI:1298378]
ENSMUSG00000033610	WT	Inflamed	OK	121.671	51.8228	-1.23132	-2.10183	5e-05	0.00114676	yes	Pank1	75735	19	34810894	34879455	-1	protein_coding	KNOWN	PANTOTHENATE KINASE EC_2.7.1.33 PANTOTHENIC ACID KINASE	pantothenate kinase 1 [Source:MGI Symbol;Acc:MGI:1922985]
ENSMUSG00000033174	WT	Inflamed	OK	233.299	99.4612	-1.22998	-1.56579	0.00025	0.00441387	yes	Mgll	23945	6	88724412	88828360	1	protein_coding	KNOWN	MONOGLYCERIDE LIPASE MGL EC_3.1.1.23 MONOACYLGLYCEROL LIPASE MAGL	monoglyceride lipase [Source:MGI Symbol;Acc:MGI:1346042]
ENSMUSG00000041698	WT	Inflamed	OK	358.676	153.083	-1.22837	-1.58067	0.0015	0.0179027	yes	Slco1a1	28248	6	141907282	141946962	-1	protein_coding	KNOWN	SOLUTE CARRIER ORGANIC ANION TRANSPORTER FAMILY MEMBER ORGANIC ANION TRANSPORTING POLYPEPTIDE OATP SOLUTE CARRIER FAMILY 21 MEMBER	solute carrier organic anion transporter family, member 1a1 [Source:MGI Symbol;Acc:MGI:1351891]
ENSMUSG00000016756	WT	Inflamed	OK	86.1974	36.9695	-1.22131	-1.67804	0.0001	0.00207449	yes	Cmah	12763	13	24327420	24477285	1	protein_coding	KNOWN	CYTIDINE MONOPHOSPHATE N ACETYLNEURAMINIC ACID HYDROXYLASE CMP N ACETYLNEURAMINIC ACID HYDROXYLASE EC_1.14.18.2 CMP N ACETYLNEURAMINATE MONOOXYGENASE CMP NEU5AC HYDROXYLASE CMP NEUAC HYDROXYLASE	cytidine monophospho-N-acetylneuraminic acid hydroxylase [Source:MGI Symbol;Acc:MGI:103227]
ENSMUSG00000069266	WT	Inflamed	OK	40.539	17.4758	-1.21395	-1.40502	0.00325	0.0317172	yes	Hist1h4b	326620	13	23757013	23757409	1	protein_coding	KNOWN	HISTONE H4	histone cluster 1, H4b [Source:MGI Symbol;Acc:MGI:2448420]
ENSMUSG00000024424	WT	Inflamed	OK	54.3454	23.4521	-1.21244	-1.20924	0.0019	0.0213736	yes	Ttc39c	72747	18	12599926	12737050	1	protein_coding	KNOWN	TETRATRICOPEPTIDE REPEAT 39C TPR REPEAT 39C	tetratricopeptide repeat domain 39C [Source:MGI Symbol;Acc:MGI:1919997]
ENSMUSG00000030340	WT	Inflamed	OK	9.93652	4.31793	-1.2024	-1.26902	0.00285	0.0288939	yes	Scnn1a	20276	6	125320659	125344943	1	protein_coding	KNOWN	AMILORIDE SENSITIVE SODIUM CHANNEL SUBUNIT EPITHELIAL NA + CHANNEL SUBUNIT ENAC NONVOLTAGE GATED SODIUM CHANNEL 1 SUBUNIT	sodium channel, nonvoltage-gated 1 alpha [Source:MGI Symbol;Acc:MGI:101782]
ENSMUSG00000018796	WT	Inflamed	OK	150.747	65.8783	-1.19426	-1.2341	5e-05	0.00114676	yes	Acsl1	14081	8	46471041	46536051	1	protein_coding	KNOWN	LONG CHAIN FATTY ACID COA LIGASE EC_6.2.1.3 LONG CHAIN ACYL COA SYNTHETASE LACS	acyl-CoA synthetase long-chain family member 1 [Source:MGI Symbol;Acc:MGI:102797]
ENSMUSG00000017009	WT	Inflamed	OK	450.712	197.354	-1.19142	-1.65851	0.0001	0.00207449	yes	Sdc4	20971	2	164424247	164443887	-1	protein_coding	KNOWN	SYNDECAN 4 PRECURSOR SYND4	syndecan 4 [Source:MGI Symbol;Acc:MGI:1349164]
ENSMUSG00000023070	WT	Inflamed	OK	442.509	193.89	-1.19047	-1.80683	0.0001	0.00207449	yes	Rgn	19733	X	20549787	20562089	1	protein_coding	KNOWN	REGUCALCIN RC GLUCONOLACTONASE GNL EC_3.1.1.17 SENESCENCE MARKER 30 SMP 30	regucalcin [Source:MGI Symbol;Acc:MGI:108024]
ENSMUSG00000068083	WT	Inflamed	OK	225.411	99.8842	-1.17423	-2.02335	5e-05	0.00114676	yes	Cyp2d40	71754	15	82759835	82764183	-1	protein_coding	KNOWN	CYTOCHROME P450	cytochrome P450, family 2, subfamily d, polypeptide 40 [Source:MGI Symbol;Acc:MGI:1919004]
ENSMUSG00000024132	WT	Inflamed	OK	167.436	74.601	-1.16634	-2.01625	5e-05	0.00114676	yes	Eci1	13177	17	24426683	24439316	1	protein_coding	KNOWN	ENOYL COA DELTA ISOMERASE 1 MITOCHONDRIAL PRECURSOR EC_5.3.3.8 3 2 TRANS ENOYL COA ISOMERASE DELTA 3 DELTA 2 ENOYL COA ISOMERASE D3 D2 ENOYL COA ISOMERASE DODECENOYL COA ISOMERASE	enoyl-Coenzyme A delta isomerase 1 [Source:MGI Symbol;Acc:MGI:94871]
ENSMUSG00000068629	WT	Inflamed	OK	75.7681	33.8452	-1.16264	-1.31097	0.0056	0.0468671	yes	Gm6155	NA	7	84834539	84834879	-1	processed_pseudogene	KNOWN		predicted pseudogene 6155 [Source:MGI Symbol;Acc:MGI:3643981]
ENSMUSG00000054477	WT	Inflamed	OK	73.9892	33.064	-1.16206	-1.93261	5e-05	0.00114676	yes	Kcnn2	140492	18	45268860	45686024	1	protein_coding	KNOWN		potassium intermediate/small conductance calcium-activated channel, subfamily N, member 2 [Source:MGI Symbol;Acc:MGI:2153182]
ENSMUSG00000075517	WT	Inflamed	OK	240.102	107.799	-1.1553	-2.00224	5e-05	0.00114676	yes	Cyp2d37-ps	NA	15	82689134	82690499	-1	protein_coding	KNOWN	UNKNOWN	cytochrome P450, family 2, subfamily d, polypeptide 37, pseudogene [Source:MGI Symbol;Acc:MGI:3721937]
ENSMUSG00000058997	WT	Inflamed	OK	61.2576	27.9577	-1.13164	-1.39835	0.0001	0.00207449	yes	Vwa8	219189	14	78849178	79202310	1	protein_coding	KNOWN	VON WILLEBRAND FACTOR A DOMAIN CONTAINING 8	von Willebrand factor A domain containing 8 [Source:MGI Symbol;Acc:MGI:1919008]
ENSMUSG00000071178	WT	Inflamed	OK	2001.46	916.472	-1.12689	-1.3002	0.00415	0.0377741	yes	Serpina1b	20701	12	103728156	103830373	-1	protein_coding	KNOWN	PRECURSOR	serine (or cysteine) preptidase inhibitor, clade A, member 1B [Source:MGI Symbol;Acc:MGI:891970]
ENSMUSG00000079012	WT	Inflamed	OK	1201.93	557.397	-1.10858	-1.33641	0.00235	0.0251181	yes	Serpina3m	20717	12	104338486	104394257	1	protein_coding	KNOWN	PRECURSOR	serine (or cysteine) peptidase inhibitor, clade A, member 3M [Source:MGI Symbol;Acc:MGI:98378]
ENSMUSG00000079263	WT	Inflamed	OK	140.756	65.5224	-1.10313	-1.83462	0.00015	0.00290083	yes	Gm6614	625716	6	141971845	142011414	-1	protein_coding	KNOWN	SOLUTE CARRIER ORGANIC ANION TRANSPORTER FAMILY MEMBER ORGANIC ANION TRANSPORTING POLYPEPTIDE OATP SOLUTE CARRIER FAMILY 21 MEMBER	predicted gene 6614 [Source:MGI Symbol;Acc:MGI:3647159]
ENSMUSG00000057074	WT	Inflamed	OK	508.857	238.045	-1.09603	-1.488	0.001	0.0132764	yes	Ces1g	12623	8	93302369	93337308	-1	protein_coding	KNOWN	CARBOXYLESTERASE	carboxylesterase 1G [Source:MGI Symbol;Acc:MGI:88378]
ENSMUSG00000079262	WT	Inflamed	OK	87.3282	41.0172	-1.09022	-1.57187	0.0004	0.00640704	yes	Slco1a6	28254	6	142085761	142208521	-1	protein_coding	KNOWN	SOLUTE CARRIER ORGANIC ANION TRANSPORTER FAMILY MEMBER ORGANIC ANION TRANSPORTING POLYPEPTIDE OATP SOLUTE CARRIER FAMILY 21 MEMBER	solute carrier organic anion transporter family, member 1a6 [Source:MGI Symbol;Acc:MGI:1351906]
ENSMUSG00000021135	WT	Inflamed	OK	170.502	81.1544	-1.07105	-1.89219	5e-05	0.00114676	yes	Slc10a1	20493	12	80953185	80968079	-1	protein_coding	KNOWN	ILEAL SODIUM/BILE ACID COTRANSPORTER APICAL SODIUM DEPENDENT BILE ACID TRANSPORTER ASBT ILEAL NA + /BILE ACID COTRANSPORTER ILEAL SODIUM DEPENDENT BILE ACID TRANSPORTER IBAT ISBT NA + DEPENDENT ILEAL BILE ACID TRANSPORTER SODIUM/TAUROCHOLATE COTRANSPORTIN	solute carrier family 10 (sodium/bile acid cotransporter family), member 1 [Source:MGI Symbol;Acc:MGI:97379]
ENSMUSG00000044254	WT	Inflamed	OK	41.4499	19.8184	-1.06453	-1.92062	0.0001	0.00207449	yes	Pcsk9	100102	4	106442329	106464329	-1	protein_coding	KNOWN	PROPROTEIN CONVERTASE SUBTILISIN/KEXIN TYPE 9 PRECURSOR EC_3.4.21.- PROPROTEIN CONVERTASE 9 PC9 SUBTILISIN/KEXIN PROTEASE PC9	proprotein convertase subtilisin/kexin type 9 [Source:MGI Symbol;Acc:MGI:2140260]
ENSMUSG00000019906	WT	Inflamed	OK	20.243	9.7739	-1.05042	-1.90627	5e-05	0.00114676	yes	Lin7a	108030	10	107271843	107425143	1	protein_coding	KNOWN	LIN 7 HOMOLOG LIN MAMMALIAN LIN SEVEN MALS VERTEBRATE LIN 7 HOMOLOG VELI	lin-7 homolog A (C. elegans) [Source:MGI Symbol;Acc:MGI:2135609]
ENSMUSG00000059743	WT	Inflamed	OK	34.2708	16.6321	-1.04301	-1.63739	0.00055	0.00827433	yes	Fdps	110196	3	89093588	89101959	-1	protein_coding	KNOWN	FARNESYL PYROPHOSPHATE SYNTHASE FPP SYNTHASE FPS EC_2.5.1.10 2E 6E FARNESYL DIPHOSPHATE SYNTHASE CHOLESTEROL REGULATED 39 KDA CR 39 DIMETHYLALLYLTRANSTRANSFERASE EC_2.5.1.- 1 FARNESYL DIPHOSPHATE SYNTHASE GERANYLTRANSTRANSFERASE	farnesyl diphosphate synthetase [Source:MGI Symbol;Acc:MGI:104888]
ENSMUSG00000028445	WT	Inflamed	OK	21.1492	10.2915	-1.03916	-1.36945	0.00255	0.0265561	yes	Enho	69638	4	41638144	41640324	-1	protein_coding	KNOWN	UNKNOWN	energy homeostasis associated [Source:MGI Symbol;Acc:MGI:1916888]
ENSMUSG00000034858	WT	Inflamed	OK	43.0106	21.2737	-1.01562	-1.62316	0.0003	0.00508083	yes	Fam214a	235493	9	74953053	75032468	1	protein_coding	KNOWN	UNKNOWN	family with sequence similarity 214, member A [Source:MGI Symbol;Acc:MGI:2387648]
ENSMUSG00000001467	WT	Inflamed	OK	60.5283	30.0217	-1.01161	-1.07243	0.00395	0.0363964	yes	Cyp51	13121	5	4081145	4104746	-1	protein_coding	KNOWN	LANOSTEROL 14 ALPHA DEMETHYLASE LDM EC_1.14.13.70 CYPLI CYTOCHROME P450 51A1 CYTOCHROME P450 14DM CYTOCHROME DM CYTOCHROME P450LI STEROL 14 ALPHA DEMETHYLASE	cytochrome P450, family 51 [Source:MGI Symbol;Acc:MGI:106040]
ENSMUSG00000040017	WT	Inflamed	OK	163.667	81.3167	-1.00914	-1.72457	5e-05	0.00114676	yes	Saa4	20211	7	46728017	46732543	-1	protein_coding	KNOWN	SERUM AMYLOID A 4 PRECURSOR	serum amyloid A 4 [Source:MGI Symbol;Acc:MGI:98224]
ENSMUSG00000036744	WT	Inflamed	OK	7.411	0	#NAME?	NA	5e-05	0.00114676	yes	Olfr701	66786	7	106814144	106820709	1	protein_coding	KNOWN	OLFACTORY RECEPTOR	olfactory receptor 701 [Source:MGI Symbol;Acc:MGI:3030535]

## Sheet: Tumor vs inflamed up
ID	sample_1	sample_2	status	value_1	value_2	log2_fold_change	test_stat	p_value	q_value	significant	external_gene_name	entrezgene	chromosome_name	start_position	end_position	strand	gene_biotype	status	family_description	description
ENSMUSG00000067279	Inflamed	Nodule	OK	10.9721	22.0348	1.00595	1.58043	0.0006	0.00886804	yes	Ppp1r3c	53412	19	36731737	36736653	-1	protein_coding	KNOWN	PHOSPHATASE 1 REGULATORY SUBUNIT PHOSPHATASE 1 REGULATORY SUBUNIT PP1 SUBUNIT PTG	protein phosphatase 1, regulatory (inhibitor) subunit 3C [Source:MGI Symbol;Acc:MGI:1858229]
ENSMUSG00000020387	Inflamed	Nodule	OK	2.74428	5.53108	1.01113	1.53851	0.0008	0.0110844	yes	Jade2	76901	11	51813455	51857653	-1	protein_coding	KNOWN	JADE JADE FAMILY PHD FINGER PHD FINGER	jade family PHD finger 2 [Source:MGI Symbol;Acc:MGI:1924151]
ENSMUSG00000027947	Inflamed	Nodule	OK	8.77011	17.6947	1.01265	1.64327	0.0003	0.00508083	yes	Il6ra	16194	3	89864059	89913196	-1	protein_coding	KNOWN	INTERLEUKIN 6 RECEPTOR SUBUNIT ALPHA PRECURSOR IL 6 RECEPTOR SUBUNIT ALPHA IL 6R SUBUNIT ALPHA IL 6R ALPHA IL 6RA IL 6R 1 CD126 ANTIGEN	interleukin 6 receptor, alpha [Source:MGI Symbol;Acc:MGI:105304]
ENSMUSG00000040274	Inflamed	Nodule	OK	17.7564	36.0376	1.02116	1.62885	0.00075	0.0105877	yes	Cdk6	12571	5	3341485	3531008	1	protein_coding	KNOWN	UNKNOWN	cyclin-dependent kinase 6 [Source:MGI Symbol;Acc:MGI:1277162]
ENSMUSG00000063558	Inflamed	Nodule	OK	37.4213	76.0471	1.02303	1.6512	0.00015	0.00290083	yes	Aox1	11761	1	58029931	58106413	1	protein_coding	KNOWN	ALDEHYDE OXIDASE EC_1.2.3.1 AZAHETEROCYCLE HYDROXYLASE EC_1.17.3.-	aldehyde oxidase 1 [Source:MGI Symbol;Acc:MGI:88035]
ENSMUSG00000005677	Inflamed	Nodule	OK	45.8113	93.5292	1.02971	1.51994	0.0024	0.0255149	yes	Nr1i3	12355	1	171213970	171220701	1	protein_coding	KNOWN	NUCLEAR RECEPTOR SUBFAMILY 1 GROUP I MEMBER 3 CONSTITUTIVE ANDROSTANE RECEPTOR CAR	nuclear receptor subfamily 1, group I, member 3 [Source:MGI Symbol;Acc:MGI:1346307]
ENSMUSG00000057440	Inflamed	Nodule	OK	27.675	56.6884	1.03447	1.4193	0.0015	0.0179027	yes	Mpp7	75739	18	7347962	7626863	-1	protein_coding	KNOWN	MAGUK P55 SUBFAMILY MEMBER	membrane protein, palmitoylated 7 (MAGUK p55 subfamily member 7) [Source:MGI Symbol;Acc:MGI:1922989]
ENSMUSG00000047036	Inflamed	Nodule	OK	15.3053	31.3584	1.03482	1.77479	0.0001	0.00207449	yes	Zfp445	235682	9	122851914	122862128	-1	protein_coding	KNOWN	ZINC FINGER 445	zinc finger protein 445 [Source:MGI Symbol;Acc:MGI:2143340]
ENSMUSG00000022564	Inflamed	Nodule	OK	55.0502	113.121	1.03905	1.85902	5e-05	0.00114676	yes	Grina	66168	15	76246807	76249904	1	protein_coding	KNOWN	LIFEGUARD 2 FAS APOPTOTIC INHIBITORY MOLECULE 2	glutamate receptor, ionotropic, N-methyl D-aspartate-associated protein 1 (glutamate binding) [Source:MGI Symbol;Acc:MGI:1913418]
ENSMUSG00000022871	Inflamed	Nodule	OK	121.204	249.82	1.04346	1.69036	0.00035	0.00575398	yes	Fetub	59083	16	22918382	22939766	1	protein_coding	KNOWN	FETUIN B PRECURSOR FETUIN IRL685	fetuin beta [Source:MGI Symbol;Acc:MGI:1890221]
ENSMUSG00000057657	Inflamed	Nodule	OK	53.5002	110.564	1.04726	1.63914	0.00025	0.00441387	yes	Rps18-ps3	NA	8	107262817	107263248	-1	protein_coding	KNOWN	40S RIBOSOMAL S18	ribosomal protein S18, pseudogene 3 [Source:MGI Symbol;Acc:MGI:3642474]
ENSMUSG00000035864	Inflamed	Nodule	OK	7.12806	14.7669	1.05078	1.17666	0.00435	0.0390248	yes	Syt1	20979	10	108497650	109010982	-1	protein_coding	KNOWN	SYNAPTOTAGMIN	synaptotagmin I [Source:MGI Symbol;Acc:MGI:99667]
ENSMUSG00000031960	Inflamed	Nodule	OK	36.4607	75.6411	1.05283	0.767484	0.00305	0.0303998	yes	Aars	234734	8	111033144	111057664	1	protein_coding	KNOWN	UNKNOWN	alanyl-tRNA synthetase [Source:MGI Symbol;Acc:MGI:2384560]
ENSMUSG00000047879	Inflamed	Nodule	OK	29.0921	60.4884	1.05603	1.19327	0.00305	0.0303998	yes	Usp14	59025	18	9995432	10045119	-1	protein_coding	KNOWN	UBIQUITIN CARBOXYL TERMINAL HYDROLASE 14 EC_3.4.19.12 DEUBIQUITINATING ENZYME 14 UBIQUITIN THIOESTERASE 14 UBIQUITIN SPECIFIC PROCESSING PROTEASE 14	ubiquitin specific peptidase 14 [Source:MGI Symbol;Acc:MGI:1928898]
ENSMUSG00000040017	Inflamed	Nodule	OK	81.3167	169.217	1.05725	1.40922	0.0056	0.0468671	yes	Saa4	20211	7	46728017	46732543	-1	protein_coding	KNOWN	SERUM AMYLOID A 4 PRECURSOR	serum amyloid A 4 [Source:MGI Symbol;Acc:MGI:98224]
ENSMUSG00000027820	Inflamed	Nodule	OK	12.8182	26.7134	1.05936	1.64183	0.00075	0.0105877	yes	Mme	17380	3	63241537	63386030	1	protein_coding	KNOWN	NEPRILYSIN EC_3.4.24.11 {ECO: } ATRIOPEPTIDASE ENKEPHALINASE NEUTRAL ENDOPEPTIDASE 24 11 NEP NEUTRAL ENDOPEPTIDASE SKIN FIBROBLAST ELASTASE SFE CD10 ANTIGEN	membrane metallo endopeptidase [Source:MGI Symbol;Acc:MGI:97004]
ENSMUSG00000002847	Inflamed	Nodule	OK	18.3215	38.1941	1.05981	1.79664	5e-05	0.00114676	yes	Pla1a	85031	16	38396119	38433145	-1	protein_coding	KNOWN	MEMBER PRECURSOR EC_3.1.1.-	phospholipase A1 member A [Source:MGI Symbol;Acc:MGI:1934677]
ENSMUSG00000032788	Inflamed	Nodule	OK	12.6603	26.4019	1.06033	1.56443	0.00045	0.00704045	yes	Pdxk	216134	10	78436744	78464975	-1	protein_coding	KNOWN	PYRIDOXAL KINASE EC_2.7.1.35 PYRIDOXINE KINASE	pyridoxal (pyridoxine, vitamin B6) kinase [Source:MGI Symbol;Acc:MGI:1351869]
ENSMUSG00000040351	Inflamed	Nodule	OK	7.58087	15.8248	1.06175	1.63324	0.00065	0.00942906	yes	Ankib1	70797	5	3690000	3802925	-1	protein_coding	KNOWN	ANKYRIN REPEAT AND IBR DOMAIN CONTAINING 1	ankyrin repeat and IBR domain containing 1 [Source:MGI Symbol;Acc:MGI:1918047]
ENSMUSG00000021699	Inflamed	Nodule	OK	25.0016	52.2735	1.06406	1.56463	0.00065	0.00942906	yes	Pde4d	238871	13	108449948	109953461	1	protein_coding	KNOWN		phosphodiesterase 4D, cAMP specific [Source:MGI Symbol;Acc:MGI:99555]
ENSMUSG00000035828	Inflamed	Nodule	OK	4.9556	10.3854	1.06742	1.53508	0.0013	0.0161631	yes	Pim3	223775	15	88862186	88865718	1	protein_coding	KNOWN	SERINE/THREONINE KINASE PIM EC_2.7.11.1	proviral integration site 3 [Source:MGI Symbol;Acc:MGI:1355297]
ENSMUSG00000037411	Inflamed	Nodule	OK	4.58841	9.62425	1.06868	1.47356	0.00105	0.0138149	yes	Serpine1	18787	5	137061504	137072268	-1	protein_coding	KNOWN	PLASMINOGEN ACTIVATOR INHIBITOR 1 PRECURSOR PAI PAI 1 ENDOTHELIAL PLASMINOGEN ACTIVATOR INHIBITOR SERPIN E1	serine (or cysteine) peptidase inhibitor, clade E, member 1 [Source:MGI Symbol;Acc:MGI:97608]
ENSMUSG00000007038	Inflamed	Nodule	OK	17.4619	36.6439	1.06937	1.33547	0.00055	0.00827433	yes	Neu1	18010	17	34931253	34935953	1	protein_coding	KNOWN	SIALIDASE 1 PRECURSOR EC_3.2.1.18 LYSOSOMAL SIALIDASE N ACETYL ALPHA NEURAMINIDASE 1	neuraminidase 1 [Source:MGI Symbol;Acc:MGI:97305]
ENSMUSG00000052911	Inflamed	Nodule	OK	4.61412	9.71105	1.07357	1.46657	0.002	0.0221798	yes	Lamb2	16779	9	108479736	108490530	1	protein_coding	KNOWN	UNKNOWN	laminin, beta 2 [Source:MGI Symbol;Acc:MGI:99916]
ENSMUSG00000021417	Inflamed	Nodule	OK	65.4361	138.019	1.07671	1.41367	0.00325	0.0317172	yes	Eci2	23986	13	34977748	35027094	-1	protein_coding	KNOWN	ENOYL COA DELTA ISOMERASE 2 MITOCHONDRIAL PRECURSOR EC_5.3.3.8 DELTA 3 DELTA 2 ENOYL COA ISOMERASE D3 D2 ENOYL COA ISOMERASE DODECENOYL COA ISOMERASE PEROXISOMAL 3 2 TRANS ENOYL COA ISOMERASE PECI	enoyl-Coenzyme A delta isomerase 2 [Source:MGI Symbol;Acc:MGI:1346064]
ENSMUSG00000022560	Inflamed	Nodule	OK	2.36793	5.00016	1.07835	1.30316	0.00435	0.0390248	yes	Slc52a2	52710	15	76538943	76542130	1	protein_coding	KNOWN	SOLUTE CARRIER FAMILY 52 RIBOFLAVIN TRANSPORTER MEMBER ENDOGENOUS RETROVIRUS A RECEPTOR RIBOFLAVIN TRANSPORTER	solute carrier protein 52, member 2 [Source:MGI Symbol;Acc:MGI:1289288]
ENSMUSG00000024052	Inflamed	Nodule	OK	118.326	249.95	1.07887	0.68738	0.00315	0.0310019	yes	Lpin2	64898	17	71182560	71249817	1	protein_coding	KNOWN		lipin 2 [Source:MGI Symbol;Acc:MGI:1891341]
ENSMUSG00000002944	Inflamed	Nodule	OK	40.7534	86.2801	1.08211	1.78509	0.0003	0.00508083	yes	Cd36	12491	5	17781690	17888801	-1	protein_coding	KNOWN	PLATELET GLYCOPROTEIN 4 GLYCOPROTEIN IIIB GPIIIB PAS IV PAS 4 PLATELET GLYCOPROTEIN IV GPIV CD36 ANTIGEN	CD36 antigen [Source:MGI Symbol;Acc:MGI:107899]
ENSMUSG00000006589	Inflamed	Nodule	OK	62.3989	132.402	1.08534	1.94338	5e-05	0.00114676	yes	Aprt	11821	8	122574637	122576907	-1	protein_coding	KNOWN	ADENINE PHOSPHORIBOSYLTRANSFERASE APRT EC_2.4.2.7	adenine phosphoribosyl transferase [Source:MGI Symbol;Acc:MGI:88061]
ENSMUSG00000010025	Inflamed	Nodule	OK	74.5718	158.4	1.08687	1.23908	0.00145	0.0174669	yes	Aldh3a2	11671	11	61223417	61267464	-1	protein_coding	KNOWN	ALDEHYDE DEHYDROGENASE ALDEHYDE DEHYDROGENASE ALDEHYDE DEHYDROGENASE FAMILY 3 MEMBER	aldehyde dehydrogenase family 3, subfamily A2 [Source:MGI Symbol;Acc:MGI:1353452]
ENSMUSG00000024283	Inflamed	Nodule	OK	51.2857	109.125	1.08936	1.48224	0.00125	0.0157097	yes	Wac	225131	18	7868832	7973547	1	protein_coding	KNOWN	WW DOMAIN CONTAINING ADAPTER WITH COILED COIL	WW domain containing adaptor with coiled-coil [Source:MGI Symbol;Acc:MGI:2387357]
ENSMUSG00000020102	Inflamed	Nodule	OK	68.1706	145.188	1.0907	1.70051	0.0004	0.00640704	yes	Slc16a7	20503	10	125226464	125328963	-1	protein_coding	KNOWN	MONOCARBOXYLATE TRANSPORTER MCT SOLUTE CARRIER FAMILY 16 MEMBER	solute carrier family 16 (monocarboxylic acid transporters), member 7 [Source:MGI Symbol;Acc:MGI:1330284]
ENSMUSG00000030701	Inflamed	Nodule	OK	7.60767	16.449	1.11247	1.15161	0.00105	0.0138149	yes	Plekhb1	27276	7	100642892	100662414	-1	protein_coding	KNOWN	PLECKSTRIN HOMOLOGY DOMAIN CONTAINING FAMILY B MEMBER 1 PH DOMAIN CONTAINING FAMILY B MEMBER 1 EVECTIN 1 PH DOMAIN CONTAINING IN RETINA 1 PHRET1 PLECKSTRIN HOMOLOGY DOMAIN RETINAL 1	pleckstrin homology domain containing, family B (evectins) member 1 [Source:MGI Symbol;Acc:MGI:1351469]
ENSMUSG00000067813	Inflamed	Nodule	OK	6.12517	13.2723	1.1156	1.59329	0.00055	0.00827433	yes	Xkr9	381246	1	13668771	13701723	1	protein_coding	KNOWN	XK RELATED 9	X Kell blood group precursor related family member 9 homolog [Source:MGI Symbol;Acc:MGI:2686466]
ENSMUSG00000028089	Inflamed	Nodule	OK	6.81198	14.8875	1.12796	1.76308	0.0001	0.00207449	yes	Chd1l	68058	3	97560742	97610203	-1	protein_coding	KNOWN	CHROMODOMAIN HELICASE DNA BINDING 1 EC_3.6.4.12	chromodomain helicase DNA binding protein 1-like [Source:MGI Symbol;Acc:MGI:1915308]
ENSMUSG00000019487	Inflamed	Nodule	OK	5.00554	10.9452	1.12869	1.58222	0.00075	0.0105877	yes	Trip10	106628	17	57249451	57263697	1	protein_coding	KNOWN	FORMIN BINDING 1	thyroid hormone receptor interactor 10 [Source:MGI Symbol;Acc:MGI:2146901]
ENSMUSG00000022742	Inflamed	Nodule	OK	42.1216	92.4715	1.13445	1.85601	0.0001	0.00207449	yes	Cpox	12892	16	58670208	58680391	1	protein_coding	KNOWN	OXYGEN DEPENDENT COPROPORPHYRINOGEN III OXIDASE COX COPROGEN OXIDASE COPROPORPHYRINOGENASE EC_1.3.3.3	coproporphyrinogen oxidase [Source:MGI Symbol;Acc:MGI:104841]
ENSMUSG00000074183	Inflamed	Nodule	OK	20.5669	45.2364	1.13716	1.52441	0.00085	0.0116859	yes	Gsta1	14857	9	78230656	78242684	1	protein_coding	KNOWN	GLUTATHIONE S TRANSFERASE EC_2.5.1.18 GST CLASS ALPHA MEMBER GLUTATHIONE S TRANSFERASE	glutathione S-transferase, alpha 1 (Ya) [Source:MGI Symbol;Acc:MGI:1095417]
ENSMUSG00000034258	Inflamed	Nodule	OK	5.46265	12.0867	1.14575	1.69758	0.0002	0.00371008	yes	Mfsd7c	217721	12	85746539	85813585	1	protein_coding	KNOWN	FELINE LEUKEMIA VIRUS SUBGROUP C RECEPTOR RELATED	major facilitator superfamily domain containing 7C [Source:MGI Symbol;Acc:MGI:2384974]
ENSMUSG00000029777	Inflamed	Nodule	OK	29.001	64.5949	1.15532	1.98265	5e-05	0.00114676	yes	Gars	353172	6	55038007	55079500	1	protein_coding	KNOWN	GLYCINE TRNA LIGASE EC_6.1.1.14 DIADENOSINE TETRAPHOSPHATE SYNTHETASE AP 4 A SYNTHETASE GLYCYL TRNA SYNTHETASE GLYRS	glycyl-tRNA synthetase [Source:MGI Symbol;Acc:MGI:2449057]
ENSMUSG00000058135	Inflamed	Nodule	OK	795.174	1771.4	1.15555	1.2935	0.0043	0.0387	yes	Gstm1	14862	3	108012255	108017973	-1	protein_coding	KNOWN	GLUTATHIONE S TRANSFERASE EC_2.5.1.18 GST CLASS MU	glutathione S-transferase, mu 1 [Source:MGI Symbol;Acc:MGI:95860]
ENSMUSG00000024286	Inflamed	Nodule	OK	29.1586	65.1513	1.15987	1.86544	0.00015	0.00290083	yes	Ccny	67974	18	9314044	9450150	-1	protein_coding	KNOWN	CYCLIN Y	cyclin Y [Source:MGI Symbol;Acc:MGI:1915224]
ENSMUSG00000040170	Inflamed	Nodule	OK	23.122	51.7346	1.16186	1.13489	0.0029	0.0292511	yes	Fmo2	55990	1	162874317	162898726	-1	protein_coding	KNOWN	DIMETHYLANILINE MONOOXYGENASE [N OXIDE FORMING] EC_1.14.13.8 DIMETHYLANILINE OXIDASE FLAVIN CONTAINING MONOOXYGENASE FMO	flavin containing monooxygenase 2 [Source:MGI Symbol;Acc:MGI:1916776]
ENSMUSG00000018774	Inflamed	Nodule	OK	6.77446	15.2116	1.16699	1.29169	0.0035	0.0333734	yes	Cd68	12514	11	69664213	69666153	-1	protein_coding	KNOWN	MACROSIALIN PRECURSOR CD68 ANTIGEN	CD68 antigen [Source:MGI Symbol;Acc:MGI:88342]
ENSMUSG00000042622	Inflamed	Nodule	OK	4.30559	9.68227	1.16914	1.50465	0.0015	0.0179027	yes	Maff	17133	15	79347541	79359072	1	protein_coding	KNOWN	TRANSCRIPTION FACTOR V MAF MUSCULOAPONEUROTIC FIBROSARCOMA ONCOGENE HOMOLOG	v-maf musculoaponeurotic fibrosarcoma oncogene family, protein F (avian) [Source:MGI Symbol;Acc:MGI:96910]
ENSMUSG00000021710	Inflamed	Nodule	OK	11.0886	24.9673	1.17096	1.82374	0.0001	0.00207449	yes	Nln	75805	13	104023439	104109614	-1	protein_coding	KNOWN	NEUROLYSIN MITOCHONDRIAL PRECURSOR EC_3.4.24.16 MICROSOMAL ENDOPEPTIDASE MEP MITOCHONDRIAL OLIGOPEPTIDASE M NEUROTENSIN ENDOPEPTIDASE	neurolysin (metallopeptidase M3 family) [Source:MGI Symbol;Acc:MGI:1923055]
ENSMUSG00000025888	Inflamed	Nodule	OK	7.72252	17.3895	1.17107	1.57324	0.00045	0.00704045	yes	Casp1	12362	9	5298517	5307265	1	protein_coding	KNOWN	CASPASE PRECURSOR CASP INTERLEUKIN 1 BETA CONVERTING ENZYME [CONTAINS CASPASE SUBUNIT CASPASE SUBUNIT	caspase 1 [Source:MGI Symbol;Acc:MGI:96544]
ENSMUSG00000021786	Inflamed	Nodule	OK	7.54439	17.0396	1.17542	1.14649	0.00505	0.0435301	yes	Oxsm	71147	14	16238656	16249808	-1	protein_coding	KNOWN	3 OXOACYL [ACYL CARRIER PROTEIN] SYNTHASE MITOCHONDRIAL PRECURSOR EC_2.3.1.41 BETA KETOACYL ACP SYNTHASE	3-oxoacyl-ACP synthase, mitochondrial [Source:MGI Symbol;Acc:MGI:1918397]
ENSMUSG00000026566	Inflamed	Nodule	OK	2.91774	6.59099	1.17564	1.4341	0.00185	0.0209441	yes	Mpzl1	68481	1	165592240	165634538	-1	protein_coding	KNOWN	MYELIN ZERO 1 PRECURSOR	myelin protein zero-like 1 [Source:MGI Symbol;Acc:MGI:1915731]
ENSMUSG00000063458	Inflamed	Nodule	OK	51.7593	118.105	1.19018	1.42535	0.0031	0.0307253	yes	1700112E06Rik	76633	14	22019712	23056085	1	protein_coding	KNOWN	LEUCINE RICH REPEAT CONTAINING	RIKEN cDNA 1700112E06 gene [Source:MGI Symbol;Acc:MGI:1923883]
ENSMUSG00000030711	Inflamed	Nodule	OK	197.128	449.942	1.1906	1.76849	0.0001	0.00207449	yes	Sult1a1	20887	7	126672865	126676432	-1	protein_coding	KNOWN	SULFOTRANSFERASE S SULFOTRANSFERASE	sulfotransferase family 1A, phenol-preferring, member 1 [Source:MGI Symbol;Acc:MGI:102896]
ENSMUSG00000005514	Inflamed	Nodule	OK	155.482	355.06	1.19131	1.40573	0.0039	0.0360838	yes	Por	18984	5	135670033	135735326	1	protein_coding	KNOWN	NADPH CYTOCHROME P450 REDUCTASE CPR P450R EC_1.6.2.4	P450 (cytochrome) oxidoreductase [Source:MGI Symbol;Acc:MGI:97744]
ENSMUSG00000035561	Inflamed	Nodule	OK	32.6829	74.7715	1.19396	1.69645	0.0001	0.00207449	yes	Aldh1b1	72535	4	45799022	45804604	1	protein_coding	KNOWN	DEHYDROGENASE ALDEHYDE DEHYDROGENASE FAMILY 1 MEMBER DEHYDROGENASE	aldehyde dehydrogenase 1 family, member B1 [Source:MGI Symbol;Acc:MGI:1919785]
ENSMUSG00000003526	Inflamed	Nodule	OK	53.8474	123.436	1.19681	1.22099	0.0005	0.00766598	yes	Prodh	19125	16	18060357	18090203	-1	protein_coding	KNOWN	UNCHARACTERIZED {ECO: |EMBL: 1}	proline dehydrogenase [Source:MGI Symbol;Acc:MGI:97770]
ENSMUSG00000029195	Inflamed	Nodule	OK	5.1656	11.8854	1.20219	1.9212	5e-05	0.00114676	yes	Klb	83379	5	65348314	65384007	1	protein_coding	KNOWN	PRECURSOR	klotho beta [Source:MGI Symbol;Acc:MGI:1932466]
ENSMUSG00000038768	Inflamed	Nodule	OK	5.92913	13.6427	1.20223	1.62067	0.00055	0.00827433	yes	9130409I23Rik	619326	1	181051237	181060667	1	protein_coding	KNOWN	SPHINGOLIPID DELTA 4 DESATURASE DES1 EC_1.14.-.- DEGENERATIVE SPERMATOCYTE HOMOLOG 1	RIKEN cDNA 9130409I23 gene [Source:MGI Symbol;Acc:MGI:3588271]
ENSMUSG00000029311	Inflamed	Nodule	OK	44.73	103.155	1.2055	1.75842	0.00045	0.00704045	yes	Hsd17b11	114664	5	103989762	104021919	-1	protein_coding	KNOWN	DEHYDROGENASE	hydroxysteroid (17-beta) dehydrogenase 11 [Source:MGI Symbol;Acc:MGI:2149821]
ENSMUSG00000021704	Inflamed	Nodule	OK	3.95577	9.19131	1.21631	2.0316	5e-05	0.00114676	yes	Mtx3	382793	13	92844787	92858230	1	protein_coding	KNOWN	METAXIN 1 MITOCHONDRIAL OUTER MEMBRANE IMPORT COMPLEX 1	metaxin 3 [Source:MGI Symbol;Acc:MGI:2686040]
ENSMUSG00000039062	Inflamed	Nodule	OK	33.628	78.187	1.21726	1.77278	5e-05	0.00114676	yes	Anpep	16790	7	79821803	79848210	-1	protein_coding	KNOWN	AMINOPEPTIDASE N AP N EC_3.4.11.2 MICROSOMAL AMINOPEPTIDASE	alanyl (membrane) aminopeptidase [Source:MGI Symbol;Acc:MGI:5000466]
ENSMUSG00000024413	Inflamed	Nodule	OK	71.6461	166.81	1.21925	0.94205	0.0016	0.0187571	yes	Npc1	18145	18	12189693	12236400	-1	protein_coding	KNOWN	NIEMANN PICK C1 PRECURSOR	Niemann-Pick type C1 [Source:MGI Symbol;Acc:MGI:1097712]
ENSMUSG00000031490	Inflamed	Nodule	OK	14.029	32.9591	1.23227	1.74203	0.00015	0.00290083	yes	Eif4ebp1	13685	8	27260327	27275656	1	protein_coding	KNOWN	EUKARYOTIC TRANSLATION INITIATION FACTOR 4E BINDING 1 4E BP1 EIF4E BINDING 1 PHOSPHORYLATED HEAT AND ACID STABLE REGULATED BY INSULIN 1 PHAS I	eukaryotic translation initiation factor 4E binding protein 1 [Source:MGI Symbol;Acc:MGI:103267]
ENSMUSG00000026542	Inflamed	Nodule	OK	153.478	361.111	1.23441	1.94505	0.00015	0.00290083	yes	Apcs	20219	1	172893961	172895041	-1	protein_coding	KNOWN	PRECURSOR	serum amyloid P-component [Source:MGI Symbol;Acc:MGI:98229]
ENSMUSG00000036103	Inflamed	Nodule	OK	39.5467	93.5392	1.24201	2.0385	5e-05	0.00114676	yes	Colec12	140792	18	9707648	9877995	1	protein_coding	KNOWN	COLLECTIN 12 COLLECTIN PLACENTA 1 CL P1 SCAVENGER RECEPTOR	collectin sub-family member 12 [Source:MGI Symbol;Acc:MGI:2152907]
ENSMUSG00000047264	Inflamed	Nodule	OK	2.51323	6.00091	1.25564	1.4324	0.0029	0.0292511	yes	Zfp358	140482	8	3493138	3497208	1	protein_coding	KNOWN	ZINC FINGER	zinc finger protein 358 [Source:MGI Symbol;Acc:MGI:2153740]
ENSMUSG00000066071	Inflamed	Nodule	OK	17.7744	42.5107	1.25803	1.46668	0.0024	0.0255149	yes	Cyp4a12a	277753	4	115299046	115332815	1	protein_coding	KNOWN	CYTOCHROME P450 LAURIC ACID OMEGA HYDROXYLASE EC_1.14.15.3	cytochrome P450, family 4, subfamily a, polypeptide 12a [Source:MGI Symbol;Acc:MGI:88612]
ENSMUSG00000033715	Inflamed	Nodule	OK	71.4407	171.348	1.26211	1.5745	0.0003	0.00508083	yes	Akr1c14	105387	13	4049011	4090422	1	protein_coding	KNOWN	ALDO KETO REDUCTASE FAMILY 1 MEMBER ALPHA HYDROXYSTEROID DEHYDROGENASE	aldo-keto reductase family 1, member C14 [Source:MGI Symbol;Acc:MGI:2145458]
ENSMUSG00000027870	Inflamed	Nodule	OK	4.54101	10.9235	1.26635	1.43122	0.00255	0.0265561	yes	Hao2	56185	3	98874521	98893239	-1	protein_coding	KNOWN	HYDROXYACID OXIDASE 2 HAOX2 EC_1.1.3.15 S 2 HYDROXY ACID OXIDASE PEROXISOMAL CHAIN ALPHA HYDROXY ACID OXIDASE CHAIN L 2 HYDROXY ACID OXIDASE	hydroxyacid oxidase 2 [Source:MGI Symbol;Acc:MGI:96012]
ENSMUSG00000039958	Inflamed	Nodule	OK	29.0173	70.3611	1.27786	1.62288	0.00065	0.00942906	yes	Mettl20	320204	6	149139849	149151171	1	protein_coding	KNOWN	UNKNOWN	methyltransferase like 20 [Source:MGI Symbol;Acc:MGI:2443575]
ENSMUSG00000026669	Inflamed	Nodule	OK	5.17616	12.592	1.28255	1.20574	0.00415	0.0377741	yes	Mcm10	70024	2	4989714	5012791	-1	protein_coding	KNOWN	MCM10 HOMOLOG	minichromosome maintenance deficient 10 (S. cerevisiae) [Source:MGI Symbol;Acc:MGI:1917274]
ENSMUSG00000002475	Inflamed	Nodule	OK	22.7423	55.3831	1.28407	2.08324	5e-05	0.00114676	yes	Abhd3	106861	18	10644411	10706771	-1	protein_coding	KNOWN	ABHYDROLASE DOMAIN CONTAINING EC_3.1.1.- LUNG ALPHA/BETA HYDROLASE	abhydrolase domain containing 3 [Source:MGI Symbol;Acc:MGI:2147183]
ENSMUSG00000001467	Inflamed	Nodule	OK	30.0217	73.1558	1.28497	1.02061	0.0048	0.0419551	yes	Cyp51	13121	5	4081145	4104746	-1	protein_coding	KNOWN	LANOSTEROL 14 ALPHA DEMETHYLASE LDM EC_1.14.13.70 CYPLI CYTOCHROME P450 51A1 CYTOCHROME P450 14DM CYTOCHROME DM CYTOCHROME P450LI STEROL 14 ALPHA DEMETHYLASE	cytochrome P450, family 51 [Source:MGI Symbol;Acc:MGI:106040]
ENSMUSG00000023044	Inflamed	Nodule	OK	36.2853	88.657	1.28885	1.84287	0.00015	0.00290083	yes	Csad	246277	15	102176998	102189043	-1	protein_coding	KNOWN	ACIDIC AMINO ACID DECARBOXYLASE GADL1 ASPARTATE 1 DECARBOXYLASE ADC EC_4.1.1.11 CYSTEINE SULFINIC ACID DECARBOXYLASE CSADC EC_4.1.1.- 29 GLUTAMATE DECARBOXYLASE 1	cysteine sulfinic acid decarboxylase [Source:MGI Symbol;Acc:MGI:2180098]
ENSMUSG00000040139	Inflamed	Nodule	OK	6.633	16.2485	1.29257	1.28894	0.0047	0.041317	yes	9430038I01Rik	77252	7	137375574	137410762	-1	protein_coding	KNOWN	{ECO: |EMBL:	RIKEN cDNA 9430038I01 gene [Source:MGI Symbol;Acc:MGI:1924502]
ENSMUSG00000015312	Inflamed	Nodule	OK	3.51023	8.60825	1.29415	1.39546	0.0043	0.0387	yes	Gadd45b	17873	10	80930091	80932204	1	protein_coding	KNOWN	GROWTH ARREST AND DNA DAMAGE INDUCIBLE GADD45	growth arrest and DNA-damage-inducible 45 beta [Source:MGI Symbol;Acc:MGI:107776]
ENSMUSG00000025203	Inflamed	Nodule	OK	5.14703	12.6706	1.29968	1.66957	0.0007	0.0100248	yes	Scd2	20250	19	44293676	44306864	1	protein_coding	KNOWN	ACYL COA DESATURASE EC_1.14.19.1 DELTA 9 DESATURASE DELTA 9 DESATURASE FATTY ACID DESATURASE STEAROYL COA DESATURASE	stearoyl-Coenzyme A desaturase 2 [Source:MGI Symbol;Acc:MGI:98240]
ENSMUSG00000027999	Inflamed	Nodule	OK	12.8731	31.7012	1.30018	1.93143	5e-05	0.00114676	yes	Pla2g12a	66350	3	129878606	129895825	1	protein_coding	KNOWN	GROUP XIIA SECRETORY PHOSPHOLIPASE A2 PRECURSOR GXII SPLA2 SPLA2 XII EC_3.1.1.4 PHOSPHATIDYLCHOLINE 2 ACYLHYDROLASE 12A	phospholipase A2, group XIIA [Source:MGI Symbol;Acc:MGI:1913600]
ENSMUSG00000024580	Inflamed	Nodule	OK	6.20296	15.3424	1.3065	2.17212	5e-05	0.00114676	yes	Grpel2	17714	18	61712440	61726331	-1	protein_coding	KNOWN	GRPE HOMOLOG 2 MITOCHONDRIAL PRECURSOR MT GRPE#2	GrpE-like 2, mitochondrial [Source:MGI Symbol;Acc:MGI:1334416]
ENSMUSG00000026854	Inflamed	Nodule	OK	9.49701	23.5386	1.30948	1.00236	0.00535	0.0453612	yes	Usp20	74270	2	30982279	31023586	1	protein_coding	KNOWN	UBIQUITIN CARBOXYL TERMINAL HYDROLASE 20 EC_3.4.19.12 DEUBIQUITINATING ENZYME 20 UBIQUITIN THIOESTERASE 20 UBIQUITIN SPECIFIC PROCESSING PROTEASE 20	ubiquitin specific peptidase 20 [Source:MGI Symbol;Acc:MGI:1921520]
ENSMUSG00000041272	Inflamed	Nodule	OK	4.18885	10.388	1.31029	1.52404	0.0003	0.00508083	yes	Tox	252838	4	6686353	6991557	-1	protein_coding	KNOWN	TOX HIGH MOBILITY GROUP BOX FAMILY MEMBER 2 GRANULOSA CELL HMG BOX 1 GCX 1	thymocyte selection-associated high mobility group box [Source:MGI Symbol;Acc:MGI:2181659]
ENSMUSG00000016028	Inflamed	Nodule	OK	3.6375	9.02168	1.31045	1.98825	5e-05	0.00114676	yes	Celsr1	12614	15	85898758	86033777	-1	protein_coding	KNOWN	CADHERIN EGF LAG SEVEN PASS G TYPE RECEPTOR MULTIPLE EPIDERMAL GROWTH FACTOR DOMAINS MULTIPLE EGF DOMAINS	cadherin, EGF LAG seven-pass G-type receptor 1 (flamingo homolog, Drosophila) [Source:MGI Symbol;Acc:MGI:1100883]
ENSMUSG00000024234	Inflamed	Nodule	OK	7.29744	18.1874	1.31748	2.04473	5e-05	0.00114676	yes	Mtpap	67440	18	4375592	4397330	1	protein_coding	KNOWN	POLY A RNA POLYMERASE MITOCHONDRIAL PRECURSOR PAP EC_2.7.7.19 PAP ASSOCIATED DOMAIN CONTAINING 1 POLYNUCLEOTIDE ADENYLYLTRANSFERASE	mitochondrial poly(A) polymerase [Source:MGI Symbol;Acc:MGI:1914690]
ENSMUSG00000027562	Inflamed	Nodule	OK	6.72883	16.8737	1.32635	1.92949	5e-05	0.00114676	yes	Car2	12349	3	14886273	14900770	1	protein_coding	KNOWN	CARBONIC ANHYDRASE EC_4.2.1.1 CARBONATE DEHYDRATASE CARBONIC ANHYDRASE CA	carbonic anhydrase 2 [Source:MGI Symbol;Acc:MGI:88269]
ENSMUSG00000044252	Inflamed	Nodule	OK	104.561	263.318	1.33246	1.54469	0.00055	0.00827433	yes	Osbpl1a	64291	18	12755314	12941841	-1	protein_coding	KNOWN	OXYSTEROL BINDING RELATED 1 ORP 1 OSBP RELATED 1	oxysterol binding protein-like 1A [Source:MGI Symbol;Acc:MGI:1927551]
ENSMUSG00000030137	Inflamed	Nodule	OK	3.56979	9.01786	1.33695	1.61841	0.00055	0.00827433	yes	Tuba8	53857	6	121210696	121226854	1	protein_coding	KNOWN	TUBULIN ALPHA CHAIN	tubulin, alpha 8 [Source:MGI Symbol;Acc:MGI:1858225]
ENSMUSG00000020642	Inflamed	Nodule	OK	3.72448	9.41128	1.33735	2.08521	5e-05	0.00114676	yes	Rnf144a	108089	12	26306797	26415256	-1	protein_coding	KNOWN	E3 UBIQUITIN LIGASE EC_6.3.2.- RING FINGER	ring finger protein 144A [Source:MGI Symbol;Acc:MGI:1344401]
ENSMUSG00000055114	Inflamed	Nodule	OK	12.1963	31.022	1.34685	1.54776	0.00135	0.0165827	yes	Anxa13	NA	15	58341874	58364148	-1	protein_coding	KNOWN	ANNEXIN ANNEXIN ANNEXIN	annexin A13 [Source:MGI Symbol;Acc:MGI:1917037]
ENSMUSG00000027890	Inflamed	Nodule	OK	86.7761	221.768	1.35368	1.96921	0.0001	0.00207449	yes	Gstm4	14865	3	108040408	108044894	-1	protein_coding	KNOWN	GLUTATHIONE S TRANSFERASE EC_2.5.1.18 GST CLASS MU	glutathione S-transferase, mu 4 [Source:MGI Symbol;Acc:MGI:95862]
ENSMUSG00000040612	Inflamed	Nodule	OK	13.8924	35.675	1.36062	2.09306	5e-05	0.00114676	yes	Ildr2	100039795	1	166254139	166316823	1	protein_coding	KNOWN	IMMUNOGLOBULIN DOMAIN CONTAINING RECEPTOR 2 PRECURSOR	immunoglobulin-like domain containing receptor 2 [Source:MGI Symbol;Acc:MGI:1196370]
ENSMUSG00000014361	Inflamed	Nodule	OK	7.6022	19.5363	1.36167	2.02507	5e-05	0.00114676	yes	Mertk	17289	2	128698956	128802894	1	protein_coding	KNOWN	TYROSINE KINASE PRECURSOR EC_2.7.10.1	c-mer proto-oncogene tyrosine kinase [Source:MGI Symbol;Acc:MGI:96965]
ENSMUSG00000021557	Inflamed	Nodule	OK	18.2764	47.0483	1.36416	1.02869	0.00405	0.0370643	yes	Agtpbp1	67269	13	59449537	59585227	-1	protein_coding	KNOWN	CYTOSOLIC CARBOXYPEPTIDASE EC_3.4.17.- ATP/GTP BINDING 1	ATP/GTP binding protein 1 [Source:MGI Symbol;Acc:MGI:2159437]
ENSMUSG00000047592	Inflamed	Nodule	OK	2.34345	6.036	1.36496	1.32673	0.0006	0.00886804	yes	Nxpe5	381680	5	138225898	138253363	1	protein_coding	KNOWN	NXPE FAMILY MEMBER 3 PRECURSOR FAM55C	neurexophilin and PC-esterase domain family, member 5 [Source:MGI Symbol;Acc:MGI:3584036]
ENSMUSG00000038079	Inflamed	Nodule	OK	3.84063	9.91295	1.36797	1.65772	0.0005	0.00766598	yes	Tmem237	381259	1	59100590	59120408	-1	protein_coding	KNOWN	TRANSMEMBRANE AMYOTROPHIC LATERAL SCLEROSIS 2 CHROMOSOMAL REGION CANDIDATE GENE 4	transmembrane protein 237 [Source:MGI Symbol;Acc:MGI:2138365]
ENSMUSG00000031958	Inflamed	Nodule	OK	24.8889	64.3621	1.37071	1.58772	0.00115	0.0147727	yes	Ldhd	52815	8	111623785	111630374	-1	protein_coding	KNOWN		lactate dehydrogenase D [Source:MGI Symbol;Acc:MGI:106428]
ENSMUSG00000073633	Inflamed	Nodule	OK	3.87632	10.0263	1.37103	1.24794	0.00425	0.0383937	yes	Fbxo36	66153	1	84839841	84900487	1	protein_coding	KNOWN	F BOX ONLY 36	F-box protein 36 [Source:MGI Symbol;Acc:MGI:1289192]
ENSMUSG00000030470	Inflamed	Nodule	OK	6.25107	16.1753	1.37161	1.48187	0.00135	0.0165827	yes	Csrp3	13009	7	48830398	48848051	-1	protein_coding	KNOWN	CYSTEINE AND GLYCINE RICH CYSTEINE RICH	cysteine and glycine-rich protein 3 [Source:MGI Symbol;Acc:MGI:1330824]
ENSMUSG00000051483	Inflamed	Nodule	OK	59.9739	156.654	1.38518	2.33532	5e-05	0.00114676	yes	Cbr1	12408	16	93607837	93610505	1	protein_coding	KNOWN	CARBONYL REDUCTASE [NADPH] 1 EC_1.1.1.184 15 HYDROXYPROSTAGLANDIN DEHYDROGENASE [NADP + ] EC_1.1.1.- 197 20 BETA HYDROXYSTEROID DEHYDROGENASE NADPH DEPENDENT CARBONYL REDUCTASE 1 PROSTAGLANDIN 9 KETOREDUCTASE PROSTAGLANDIN E 2 9 REDUCTASE EC_1.1.-.- 1 189	carbonyl reductase 1 [Source:MGI Symbol;Acc:MGI:88284]
ENSMUSG00000081067	Inflamed	Nodule	OK	3.35693	8.77944	1.38698	1.32525	0.00525	0.0447386	yes	Gm12912	NA	4	75147609	75148989	1	processed_pseudogene	KNOWN		predicted gene 12912 [Source:MGI Symbol;Acc:MGI:3649320]
ENSMUSG00000006740	Inflamed	Nodule	OK	36.313	95.1156	1.3892	1.21638	0.0005	0.00766598	yes	Kif5b	16573	18	6201002	6242174	-1	protein_coding	KNOWN	KINESIN HEAVY CHAIN KINESIN HEAVY CHAIN KINESIN HEAVY CHAIN	kinesin family member 5B [Source:MGI Symbol;Acc:MGI:1098268]
ENSMUSG00000041225	Inflamed	Nodule	OK	14.548	38.2478	1.39456	2.20773	5e-05	0.00114676	yes	Arhgap12	75415	18	6024427	6136098	-1	protein_coding	KNOWN	RHO GTPASE ACTIVATING RHO TYPE GTPASE ACTIVATING	Rho GTPase activating protein 12 [Source:MGI Symbol;Acc:MGI:1922665]
ENSMUSG00000031924	Inflamed	Nodule	OK	39.7872	104.77	1.39685	1.75746	0.00065	0.00942906	yes	Cyb5b	66427	8	107150661	107187470	1	protein_coding	KNOWN	CYTOCHROME B5 TYPE B PRECURSOR CYTOCHROME B5 OUTER MITOCHONDRIAL MEMBRANE	cytochrome b5 type B [Source:MGI Symbol;Acc:MGI:1913677]
ENSMUSG00000048826	Inflamed	Nodule	OK	3.11739	8.27386	1.40822	1.94443	0.00015	0.00290083	yes	Dact2	240025	17	14195231	14203831	-1	protein_coding	KNOWN	DAPPER HOMOLOG 2 DAPPER ANTAGONIST OF CATENIN 2	dapper homolog 2, antagonist of beta-catenin (xenopus) [Source:MGI Symbol;Acc:MGI:1920347]
ENSMUSG00000019989	Inflamed	Nodule	OK	7.13253	18.9342	1.40851	2.31362	5e-05	0.00114676	yes	Enpp3	209558	10	24773814	24836195	-1	protein_coding	KNOWN	ECTONUCLEOTIDE PYROPHOSPHATASE/PHOSPHODIESTERASE FAMILY MEMBER E NPP PHOSPHODIESTERASE I/NUCLEOTIDE PYROPHOSPHATASE [INCLUDES ALKALINE PHOSPHODIESTERASE I EC_3.1.4.1 ; NUCLEOTIDE PYROPHOSPHATASE NPPASE EC_3.6.1.- 9 ]	ectonucleotide pyrophosphatase/phosphodiesterase 3 [Source:MGI Symbol;Acc:MGI:2143702]
ENSMUSG00000042632	Inflamed	Nodule	OK	38.6065	103.145	1.41776	1.49884	0.0013	0.0161631	yes	Pla2g6	53357	15	79286228	79328390	-1	protein_coding	KNOWN	85/88 KDA CALCIUM INDEPENDENT PHOSPHOLIPASE A2 CAI PLA2 EC_3.1.1.4 GROUP VI PHOSPHOLIPASE A2 GVI PLA2 INTRACELLULAR MEMBRANE ASSOCIATED CALCIUM INDEPENDENT PHOSPHOLIPASE A2 BETA IPLA2 BETA PATATIN PHOSPHOLIPASE DOMAIN CONTAINING 9 PNPLA9	phospholipase A2, group VI [Source:MGI Symbol;Acc:MGI:1859152]
ENSMUSG00000024404	Inflamed	Nodule	OK	28.0986	75.1803	1.41986	2.25848	5e-05	0.00114676	yes	Riok3	66878	18	12128850	12157367	1	protein_coding	KNOWN	SERINE/THREONINE KINASE RIO3 EC_2.7.11.1 RIO KINASE 3	RIO kinase 3 [Source:MGI Symbol;Acc:MGI:1914128]
ENSMUSG00000031633	Inflamed	Nodule	OK	6.73107	18.2083	1.43569	1.67828	5e-05	0.00114676	yes	Slc25a4	11739	8	46206797	46211284	-1	protein_coding	KNOWN	ADP/ATP TRANSLOCASE ADP ATP CARRIER ADENINE NUCLEOTIDE TRANSLOCATOR ANT SOLUTE CARRIER FAMILY 25 MEMBER [CONTAINS ADP/ATP TRANSLOCASE N TERMINALLY PROCESSED]	solute carrier family 25 (mitochondrial carrier, adenine nucleotide translocator), member 4 [Source:MGI Symbol;Acc:MGI:1353495]
ENSMUSG00000031765	Inflamed	Nodule	OK	99.9714	273.444	1.45166	1.90406	0.00035	0.00575398	yes	Mt1	17748	8	94179089	94180325	1	protein_coding	KNOWN	UNKNOWN	metallothionein 1 [Source:MGI Symbol;Acc:MGI:97171]
ENSMUSG00000032808	Inflamed	Nodule	OK	159.478	437.082	1.45454	1.56438	0.00295	0.02964	yes	Cyp2c38	13097	19	39389556	39463075	-1	protein_coding	KNOWN	CYTOCHROME P450 2	cytochrome P450, family 2, subfamily c, polypeptide 38 [Source:MGI Symbol;Acc:MGI:1306819]
ENSMUSG00000062624	Inflamed	Nodule	OK	97.2628	266.91	1.45639	1.64203	0.0016	0.0187571	yes	Cyp2c67	545288	19	39608842	39649051	-1	protein_coding	KNOWN	CYTOCHROME P450 2	cytochrome P450, family 2, subfamily c, polypeptide 67 [Source:MGI Symbol;Acc:MGI:3612288]
ENSMUSG00000022822	Inflamed	Nodule	OK	19.459	53.5922	1.46159	1.15917	0.0021	0.0230159	yes	Abcc5	27416	16	20331303	20426394	-1	protein_coding	KNOWN	MULTIDRUG RESISTANCE ASSOCIATED ATP BINDING CASSETTE SUB FAMILY C MEMBER	ATP-binding cassette, sub-family C (CFTR/MRP), member 5 [Source:MGI Symbol;Acc:MGI:1351644]
ENSMUSG00000063446	Inflamed	Nodule	OK	2.13951	5.90037	1.46353	1.31937	0.00585	0.0484655	yes	Lppr1	272031	4	49059273	49340259	1	protein_coding	KNOWN	LIPID PHOSPHATE PHOSPHATASE RELATED TYPE PLASTICITY RELATED GENE PRG	lipid phosphate phosphatase-related protein type 1 [Source:MGI Symbol;Acc:MGI:2445015]
ENSMUSG00000071551	Inflamed	Nodule	OK	31.315	86.5126	1.46606	2.47416	5e-05	0.00114676	yes	Akr1c19	432720	13	4228700	4248681	1	protein_coding	KNOWN		aldo-keto reductase family 1, member C19 [Source:MGI Symbol;Acc:MGI:2653678]
ENSMUSG00000074179	Inflamed	Nodule	OK	7.48553	20.7055	1.46784	1.65533	0.0004	0.00640704	yes	Gm10639	100042314	9	78289923	78305525	1	protein_coding	KNOWN	GLUTATHIONE S TRANSFERASE EC_2.5.1.18 GST CLASS ALPHA MEMBER GLUTATHIONE S TRANSFERASE	predicted gene 10639 [Source:MGI Symbol;Acc:MGI:3704339]
ENSMUSG00000060548	Inflamed	Nodule	OK	2.40171	6.66493	1.47253	1.36671	0.00125	0.0157097	yes	Tnfrsf19	29820	14	60963834	61046855	-1	protein_coding	KNOWN	TUMOR NECROSIS FACTOR RECEPTOR SUPERFAMILY MEMBER 19 PRECURSOR TRADE TOXICITY AND JNK INDUCER	tumor necrosis factor receptor superfamily, member 19 [Source:MGI Symbol;Acc:MGI:1352474]
ENSMUSG00000029699	Inflamed	Nodule	OK	3.26949	9.0902	1.47525	0.9869	0.00085	0.0116859	yes	Ssc4d	109267	5	135960211	135974531	-1	protein_coding	KNOWN	SCAVENGER RECEPTOR CYSTEINE RICH PRECURSOR	scavenger receptor cysteine rich family, 4 domains [Source:MGI Symbol;Acc:MGI:1924709]
ENSMUSG00000015027	Inflamed	Nodule	OK	6.26315	17.4243	1.47614	2.25029	5e-05	0.00114676	yes	Galns	50917	8	122578238	122611487	-1	protein_coding	KNOWN	N ACETYLGALACTOSAMINE 6 SULFATASE PRECURSOR EC_3.1.6.4 CHONDROITINSULFATASE CHONDROITINASE GALACTOSE 6 SULFATE SULFATASE N ACETYLGALACTOSAMINE 6 SULFATE SULFATASE GALNAC6S SULFATASE	galactosamine (N-acetyl)-6-sulfate sulfatase [Source:MGI Symbol;Acc:MGI:1355303]
ENSMUSG00000004038	Inflamed	Nodule	OK	324.667	907.766	1.48336	1.64668	0.00165	0.0191896	yes	Gstm3	14864	3	107963696	107969283	-1	protein_coding	KNOWN	GLUTATHIONE S TRANSFERASE EC_2.5.1.18 GST CLASS MU	glutathione S-transferase, mu 3 [Source:MGI Symbol;Acc:MGI:106026]
ENSMUSG00000043068	Inflamed	Nodule	OK	2.59358	7.31791	1.49649	1.42613	0.0031	0.0307253	yes	Fam89a	69627	8	124740257	124751809	-1	protein_coding	KNOWN	FAM89A	family with sequence similarity 89, member A [Source:MGI Symbol;Acc:MGI:1916877]
ENSMUSG00000042248	Inflamed	Nodule	OK	86.9985	246.211	1.50083	2.07056	5e-05	0.00114676	yes	Cyp2c37	13096	19	39992424	40012243	1	protein_coding	KNOWN	CYTOCHROME P450 2	cytochrome P450, family 2. subfamily c, polypeptide 37 [Source:MGI Symbol;Acc:MGI:1306806]
ENSMUSG00000022579	Inflamed	Nodule	OK	5.26595	14.9732	1.50762	1.52741	0.0015	0.0179027	yes	Gpihbp1	68453	15	75596628	75599481	1	protein_coding	KNOWN	GLYCOSYLPHOSPHATIDYLINOSITOL ANCHORED HIGH DENSITY LIPOPROTEIN BINDING 1 {ECO: |PUBMED: } PRECURSOR GPI HBP1 GPI ANCHORED HDL BINDING 1 {ECO: |PUBMED: } HIGH DENSITY LIPOPROTEIN BINDING 1 {ECO: |EMBL: 1}	GPI-anchored HDL-binding protein 1 [Source:MGI Symbol;Acc:MGI:1915703]
ENSMUSG00000029201	Inflamed	Nodule	OK	125.115	357.171	1.51336	1.69475	0.0006	0.00886804	yes	Ugdh	22235	5	65413221	65435949	-1	protein_coding	KNOWN	UDP GLUCOSE 6 DEHYDROGENASE UDP GLC DEHYDROGENASE UDP GLCDH UDPGDH EC_1.1.1.22	UDP-glucose dehydrogenase [Source:MGI Symbol;Acc:MGI:1306785]
ENSMUSG00000073639	Inflamed	Nodule	OK	23.8974	68.302	1.51508	2.62447	5e-05	0.00114676	yes	Rab18	19330	18	6765205	6790231	1	protein_coding	KNOWN	RAS RELATED RAB 18	RAB18, member RAS oncogene family [Source:MGI Symbol;Acc:MGI:102790]
ENSMUSG00000074738	Inflamed	Nodule	OK	1.79718	5.16107	1.52193	1.5931	0.001	0.0132764	yes	B930041F14Rik	230991	4	155694342	155696481	1	protein_coding	KNOWN	FIBRONECTIN TYPE III DOMAIN CONTAINING TRANSMEMBRANE PRECURSOR	RIKEN cDNA B930041F14 gene [Source:MGI Symbol;Acc:MGI:2444790]
ENSMUSG00000005125	Inflamed	Nodule	OK	17.0743	49.3275	1.53057	0.987862	0.00365	0.0344621	yes	Ndrg1	17988	15	66929321	66969640	-1	protein_coding	KNOWN	N MYC DOWNSTREAM REGULATED GENE	N-myc downstream regulated gene 1 [Source:MGI Symbol;Acc:MGI:1341799]
ENSMUSG00000008090	Inflamed	Nodule	OK	7.29979	21.1241	1.53297	2.41506	5e-05	0.00114676	yes	Fgfrl1	116701	5	108692382	108706924	1	protein_coding	KNOWN	FIBROBLAST GROWTH FACTOR RECEPTOR 1 PRECURSOR FGF RECEPTOR 1 FIBROBLAST GROWTH FACTOR RECEPTOR 5 FGFR 5	fibroblast growth factor receptor-like 1 [Source:MGI Symbol;Acc:MGI:2150920]
ENSMUSG00000041238	Inflamed	Nodule	OK	8.06029	23.4112	1.5383	2.47661	5e-05	0.00114676	yes	Rbbp8	225182	18	11633276	11743207	1	protein_coding	KNOWN	DNA ENDONUCLEASE RBBP8 EC_3.1.-.- CTBP INTERACTING CTIP RETINOBLASTOMA BINDING 8 RBBP 8 RETINOBLASTOMA INTERACTING AND MYOSIN RIM SPORULATION IN THE ABSENCE OF SPO11 2 HOMOLOG SAE2	retinoblastoma binding protein 8 [Source:MGI Symbol;Acc:MGI:2442995]
ENSMUSG00000003053	Inflamed	Nodule	OK	332.151	970.578	1.547	1.4579	0.00385	0.0357292	yes	Cyp2c29	13095	19	39269405	39330713	1	protein_coding	KNOWN	CYTOCHROME P450 2	cytochrome P450, family 2, subfamily c, polypeptide 29 [Source:MGI Symbol;Acc:MGI:103238]
ENSMUSG00000027346	Inflamed	Nodule	OK	20.3287	59.6214	1.55232	1.32862	0.0009	0.0122334	yes	Gpcpd1	74182	2	132529082	132587729	-1	protein_coding	KNOWN		glycerophosphocholine phosphodiesterase GDE1 homolog (S. cerevisiae) [Source:MGI Symbol;Acc:MGI:104898]
ENSMUSG00000024222	Inflamed	Nodule	OK	18.6585	55.2465	1.56605	1.44937	0.00165	0.0191896	yes	Fkbp5	14229	17	28399095	28517524	-1	protein_coding	KNOWN	PEPTIDYL PROLYL CIS TRANS ISOMERASE FKBP5 PPIASE FKBP5 EC_5.2.1.8.51 KDA FK506 BINDING 51 KDA FKBP FKBP 51 FK506 BINDING 5 FKBP 5 ROTAMASE	FK506 binding protein 5 [Source:MGI Symbol;Acc:MGI:104670]
ENSMUSG00000021539	Inflamed	Nodule	OK	44.5933	132.409	1.5701	2.15652	5e-05	0.00114676	yes	Lect2	16841	13	56542460	56548538	-1	protein_coding	KNOWN	LEUKOCYTE CELL DERIVED CHEMOTAXIN 2 PRECURSOR LECT 2 CHONDROMODULIN II CHM II	leukocyte cell-derived chemotaxin 2 [Source:MGI Symbol;Acc:MGI:1278342]
ENSMUSG00000078597	Inflamed	Nodule	OK	8.53995	25.4924	1.57777	1.86098	5e-05	0.00114676	yes	Cyp4a12b	13118	4	115411624	115439034	1	protein_coding	KNOWN	CYTOCHROME P450 LAURIC ACID OMEGA HYDROXYLASE EC_1.14.15.3	cytochrome P450, family 4, subfamily a, polypeptide 12B [Source:MGI Symbol;Acc:MGI:3611747]
ENSMUSG00000023829	Inflamed	Nodule	OK	32.1202	96.8784	1.59269	2.14673	5e-05	0.00114676	yes	Slc22a1	20517	17	12648874	12675838	-1	protein_coding	KNOWN	SOLUTE CARRIER FAMILY 22 MEMBER ORGANIC CATION TRANSPORTER	solute carrier family 22 (organic cation transporter), member 1 [Source:MGI Symbol;Acc:MGI:108111]
ENSMUSG00000019838	Inflamed	Nodule	OK	18.5441	56.0766	1.59643	1.46324	0.0006	0.00886804	yes	Slc16a10	72472	10	40033535	40142254	-1	protein_coding	KNOWN	MONOCARBOXYLATE TRANSPORTER 10 MCT 10 AROMATIC AMINO ACID TRANSPORTER 1 SOLUTE CARRIER FAMILY 16 MEMBER 10 T TYPE AMINO ACID TRANSPORTER 1	solute carrier family 16 (monocarboxylic acid transporters), member 10 [Source:MGI Symbol;Acc:MGI:1919722]
ENSMUSG00000042647	Inflamed	Nodule	OK	2.81517	8.62381	1.61511	2.00819	0.00015	0.00290083	yes	Acad12	71985	5	121596775	121618938	-1	protein_coding	KNOWN	ACYL COA DEHYDROGENASE FAMILY MEMBER ACAD EC_1.3.99.-	acyl-Coenzyme A dehydrogenase family, member 12 [Source:MGI Symbol;Acc:MGI:2443320]
ENSMUSG00000046532	Inflamed	Nodule	OK	3.69942	11.3688	1.61971	2.53111	5e-05	0.00114676	yes	Ar	11835	X	98149721	98323215	1	protein_coding	KNOWN	ANDROGEN RECEPTOR DIHYDROTESTOSTERONE RECEPTOR NUCLEAR RECEPTOR SUBFAMILY 3 GROUP C MEMBER 4	androgen receptor [Source:MGI Symbol;Acc:MGI:88064]
ENSMUSG00000030935	Inflamed	Nodule	OK	25.2321	78.693	1.64098	0.818994	0.00455	0.040346	yes	Acsm3	20216	7	119760923	119787513	1	protein_coding	KNOWN	ACYL COENZYME A SYNTHETASE MITOCHONDRIAL PRECURSOR EC_6.2.1.2 ACYL COA SYNTHETASE MEDIUM CHAIN FAMILY MEMBER BUTYRATE COA LIGASE BUTYRYL COENZYME A SYNTHETASE MIDDLE CHAIN ACYL COA SYNTHETASE	acyl-CoA synthetase medium-chain family member 3 [Source:MGI Symbol;Acc:MGI:99538]
ENSMUSG00000036672	Inflamed	Nodule	OK	1.93577	6.03795	1.64115	1.66126	0.00125	0.0157097	yes	Cenpt	320394	8	105844678	105852008	-1	protein_coding	KNOWN	CENTROMERE T CENP T	centromere protein T [Source:MGI Symbol;Acc:MGI:2443939]
ENSMUSG00000024430	Inflamed	Nodule	OK	1.86499	5.84928	1.64909	1.26998	0.0011	0.0142996	yes	Cabyr	71132	18	12741324	12755146	1	protein_coding	KNOWN	CALCIUM BINDING TYROSINE PHOSPHORYLATION REGULATED CALCIUM BINDING 86 TESTIS SPECIFIC CALCIUM BINDING CBP86	calcium-binding tyrosine-(Y)-phosphorylation regulated (fibrousheathin 2) [Source:MGI Symbol;Acc:MGI:1918382]
ENSMUSG00000027871	Inflamed	Nodule	OK	3.30671	10.5427	1.67278	1.254	0.00305	0.0303998	yes	Hsd3b1	15492	3	98852194	98859794	-1	protein_coding	KNOWN	3 BETA HYDROXYSTEROID DEHYDROGENASE/DELTA 5 >4 ISOMERASE TYPE 3 BETA HYDROXYSTEROID DEHYDROGENASE/DELTA 5 >4 ISOMERASE TYPE 3 BETA HSD [INCLUDES 3 BETA HYDROXY DELTA 5 STEROID DEHYDROGENASE EC_1.1.1.145 3 BETA HYDROXY 5 ENE STEROID DEHYDROGENASE PROGESTER	hydroxy-delta-5-steroid dehydrogenase, 3 beta- and steroid delta-isomerase 1 [Source:MGI Symbol;Acc:MGI:96233]
ENSMUSG00000040562	Inflamed	Nodule	OK	60.4248	195.093	1.69095	2.54062	5e-05	0.00114676	yes	Gstm2	14863	3	107981702	107986453	-1	protein_coding	KNOWN	GLUTATHIONE S TRANSFERASE EC_2.5.1.18 GST CLASS MU	glutathione S-transferase, mu 2 [Source:MGI Symbol;Acc:MGI:95861]
ENSMUSG00000031538	Inflamed	Nodule	OK	5.18003	16.7571	1.69374	2.04466	5e-05	0.00114676	yes	Plat	18791	8	22757744	22782847	1	protein_coding	KNOWN	UROKINASE TYPE PLASMINOGEN ACTIVATOR PRECURSOR U PLASMINOGEN ACTIVATOR UPA EC_3.4.21.73 [CONTAINS UROKINASE TYPE PLASMINOGEN ACTIVATOR LONG CHAIN A; UROKINASE TYPE PLASMINOGEN ACTIVATOR SHORT CHAIN A; UROKINASE TYPE PLASMINOGEN ACTIVATOR CHAIN B]	plasminogen activator, tissue [Source:MGI Symbol;Acc:MGI:97610]
ENSMUSG00000019796	Inflamed	Nodule	OK	2.92233	9.47525	1.69705	1.16704	0.0022	0.0239096	yes	Lrp11	237253	10	7589800	7625483	1	protein_coding	KNOWN	LOW DENSITY LIPOPROTEIN RECEPTOR RELATED 11 PRECURSOR LRP 11	low density lipoprotein receptor-related protein 11 [Source:MGI Symbol;Acc:MGI:2442989]
ENSMUSG00000036216	Inflamed	Nodule	OK	12.0239	39.4091	1.71263	1.90222	0.0004	0.00640704	yes	Leap2	259301	11	53422181	53423170	-1	protein_coding	KNOWN	UNKNOWN	liver-expressed antimicrobial peptide 2 [Source:MGI Symbol;Acc:MGI:2672795]
ENSMUSG00000028838	Inflamed	Nodule	OK	3.04455	10.3235	1.76162	1.11153	0.0044	0.0393789	yes	Extl1	56219	4	134356372	134383850	-1	protein_coding	KNOWN	EXOSTOSIN EC_2.4.1.224 EC_2.4.1.- 225 GLUCURONOSYL N ACETYLGLUCOSAMINYL PROTEOGLYCAN/N ACETYLGLUCOSAMINYL PROTEOGLYCAN 4 ALPHA N ACETYLGLUCOSAMINYLTRANSFERASE MULTIPLE EXOSTOSES 1 HOMOLOG	exostoses (multiple)-like 1 [Source:MGI Symbol;Acc:MGI:1888742]
ENSMUSG00000020123	Inflamed	Nodule	OK	6.10937	20.8623	1.7718	2.22358	5e-05	0.00114676	yes	Avpr1a	54140	10	122448499	122453453	1	protein_coding	KNOWN	RECEPTOR	arginine vasopressin receptor 1A [Source:MGI Symbol;Acc:MGI:1859216]
ENSMUSG00000025037	Inflamed	Nodule	OK	3.40611	11.6375	1.77258	2.1815	5e-05	0.00114676	yes	Maoa	17161	X	16619698	16687818	1	protein_coding	KNOWN	AMINE OXIDASE [FLAVIN CONTAINING] EC_1.4.3.4 MONOAMINE OXIDASE TYPE MAO	monoamine oxidase A [Source:MGI Symbol;Acc:MGI:96915]
[truncated: 120 more rows]

## Sheet: Tumor vs inflamed down
ID	sample_1	sample_2	status	value_1	value_2	log2_fold_change	test_stat	p_value	q_value	significant	external_gene_name	entrezgene	chromosome_name	start_position	end_position	strand	gene_biotype	status	family_description	description
[truncated: 314 more rows]

[truncated: 2 more sheets: Tumor vs WT up, Tumor vs WT down]
