# Supplementary material for: Sustained activation of detoxification pathways promotes liver carcinogenesis in response to chronic bile acid-mediated damage
Source: PLoS Genet. 2018 May 7;14(5):e1007380. doi: 10.1371/journal.pgen.1007380 (PMC5957449; doi:10.1371/journal.pgen.1007380)
Supplement: S3 Table — (XLSX) [file pgen.1007380.s010.xlsx]

## Sheet: Inflamed vs WT up
Category	Term	Count	%	PValue	Genes	List Total	Pop Hits	Pop Total	Fold Enrichment	Bonferroni	Benjamini	FDR
GOTERM_BP_FAT	GO:0007155~cell adhesion	80	7.37327	6.84318e-14	ENSMUSG00000013236, ENSMUSG00000061665, ENSMUSG00000028195, ENSMUSG00000020473, ENSMUSG00000026395, ENSMUSG00000037815, ENSMUSG00000021365, ENSMUSG00000030786, ENSMUSG00000026574, ENSMUSG00000030787, ENSMUSG00000021823, ENSMUSG00000038147, ENSMUSG00000027962, ENSMUSG00000037379, ENSMUSG00000031871, ENSMUSG00000039239, ENSMUSG00000032737, ENSMUSG00000025964, ENSMUSG00000003534, ENSMUSG00000020120,…	782	561	13588	2.47786	2.0387e-10	2.0387e-10	1.23057e-10
GOTERM_BP_FAT	GO:0022610~biological adhesion	80	7.37327	7.54471e-14	ENSMUSG00000013236, ENSMUSG00000061665, ENSMUSG00000028195, ENSMUSG00000020473, ENSMUSG00000026395, ENSMUSG00000037815, ENSMUSG00000021365, ENSMUSG00000030786, ENSMUSG00000026574, ENSMUSG00000030787, ENSMUSG00000021823, ENSMUSG00000038147, ENSMUSG00000027962, ENSMUSG00000037379, ENSMUSG00000031871, ENSMUSG00000039239, ENSMUSG00000032737, ENSMUSG00000025964, ENSMUSG00000003534, ENSMUSG00000020120,…	782	562	13588	2.47345	2.25051e-10	1.12526e-10	1.35847e-10
GOTERM_BP_FAT	GO:0030029~actin filament-based process	37	3.41014	1.79913e-11	ENSMUSG00000034593, ENSMUSG00000066877, ENSMUSG00000018293, ENSMUSG00000020476, ENSMUSG00000030739, ENSMUSG00000036053, ENSMUSG00000049775, ENSMUSG00000033066, ENSMUSG00000028059, ENSMUSG00000033327, ENSMUSG00000030766, ENSMUSG00000014778, ENSMUSG00000041112, ENSMUSG00000019978, ENSMUSG00000004665, ENSMUSG00000025856, ENSMUSG00000015766, ENSMUSG00000031328, ENSMUSG00000022443, ENSMUSG00000037902,…	782	176	13588	3.6529	5.3632e-08	1.78773e-08	3.23735e-08
GOTERM_BP_FAT	GO:0001944~vasculature development	42	3.87097	9.83926e-10	ENSMUSG00000021127, ENSMUSG00000007613, ENSMUSG00000028195, ENSMUSG00000045680, ENSMUSG00000037820, ENSMUSG00000053961, ENSMUSG00000032231, ENSMUSG00000031740, ENSMUSG00000024486, ENSMUSG00000032440, ENSMUSG00000019997, ENSMUSG00000031871, ENSMUSG00000005583, ENSMUSG00000039745, ENSMUSG00000025856, ENSMUSG00000023068, ENSMUSG00000039239, ENSMUSG00000006445, ENSMUSG00000053113, ENSMUSG00000074733,…	782	250	13588	2.91916	2.93308e-06	7.33271e-07	1.77048e-06
GOTERM_BP_FAT	GO:0030036~actin cytoskeleton organization	33	3.04147	9.97516e-10	ENSMUSG00000066877, ENSMUSG00000018293, ENSMUSG00000020476, ENSMUSG00000036053, ENSMUSG00000049775, ENSMUSG00000033066, ENSMUSG00000028059, ENSMUSG00000033327, ENSMUSG00000030766, ENSMUSG00000014778, ENSMUSG00000041112, ENSMUSG00000019978, ENSMUSG00000004665, ENSMUSG00000025856, ENSMUSG00000015766, ENSMUSG00000031328, ENSMUSG00000022443, ENSMUSG00000037902, ENSMUSG00000037679, ENSMUSG00000027624,…	782	165	13588	3.47519	2.97359e-06	5.94719e-07	1.79493e-06
GOTERM_BP_FAT	GO:0001568~blood vessel development	40	3.68664	5.36385e-09	ENSMUSG00000021127, ENSMUSG00000007613, ENSMUSG00000028195, ENSMUSG00000037820, ENSMUSG00000053961, ENSMUSG00000032231, ENSMUSG00000031740, ENSMUSG00000024486, ENSMUSG00000032440, ENSMUSG00000019997, ENSMUSG00000031871, ENSMUSG00000005583, ENSMUSG00000039745, ENSMUSG00000025856, ENSMUSG00000023068, ENSMUSG00000039239, ENSMUSG00000006445, ENSMUSG00000053113, ENSMUSG00000074733, ENSMUSG00000000530,…	782	244	13588	2.84852	1.59895e-05	2.66494e-06	9.65172e-06
GOTERM_BP_FAT	GO:0051493~regulation of cytoskeleton organization	24	2.21198	6.34906e-09	ENSMUSG00000032479, ENSMUSG00000064302, ENSMUSG00000021754, ENSMUSG00000018293, ENSMUSG00000029622, ENSMUSG00000020476, ENSMUSG00000049775, ENSMUSG00000008475, ENSMUSG00000035299, ENSMUSG00000029465, ENSMUSG00000030707, ENSMUSG00000028059, ENSMUSG00000018411, ENSMUSG00000026341, ENSMUSG00000026879, ENSMUSG00000042099, ENSMUSG00000057738, ENSMUSG00000043079, ENSMUSG00000020580, ENSMUSG00000056201,…	782	99	13588	4.21235	1.89264e-05	2.70379e-06	1.14245e-05
GOTERM_BP_FAT	GO:0007010~cytoskeleton organization	47	4.3318	1.34816e-08	ENSMUSG00000038366, ENSMUSG00000018293, ENSMUSG00000066877, ENSMUSG00000020476, ENSMUSG00000036053, ENSMUSG00000049775, ENSMUSG00000033066, ENSMUSG00000028059, ENSMUSG00000033327, ENSMUSG00000018819, ENSMUSG00000018411, ENSMUSG00000030766, ENSMUSG00000014778, ENSMUSG00000026159, ENSMUSG00000041112, ENSMUSG00000019978, ENSMUSG00000009418, ENSMUSG00000043079, ENSMUSG00000004665, ENSMUSG00000025856,…	782	326	13588	2.50512	4.01878e-05	5.02356e-06	2.42587e-05
GOTERM_BP_FAT	GO:0051094~positive regulation of developmental process	35	3.22581	5.99757e-08	ENSMUSG00000047407, ENSMUSG00000025044, ENSMUSG00000026395, ENSMUSG00000018654, ENSMUSG00000062991, ENSMUSG00000036594, ENSMUSG00000018411, ENSMUSG00000032440, ENSMUSG00000035914, ENSMUSG00000014599, ENSMUSG00000071076, ENSMUSG00000021451, ENSMUSG00000024610, ENSMUSG00000021765, ENSMUSG00000054252, ENSMUSG00000005836, ENSMUSG00000039239, ENSMUSG00000053113, ENSMUSG00000027276, ENSMUSG00000037104,…	782	214	13588	2.84186	0.000178772	1.98651e-05	0.00010792
GOTERM_BP_FAT	GO:0043062~extracellular structure organization	28	2.58065	8.96252e-08	ENSMUSG00000007613, ENSMUSG00000028195, ENSMUSG00000031996, ENSMUSG00000005397, ENSMUSG00000025225, ENSMUSG00000034593, ENSMUSG00000032231, ENSMUSG00000027488, ENSMUSG00000033327, ENSMUSG00000062991, ENSMUSG00000022665, ENSMUSG00000026574, ENSMUSG00000053175, ENSMUSG00000029231, ENSMUSG00000039239, ENSMUSG00000035493, ENSMUSG00000022892, ENSMUSG00000029163, ENSMUSG00000036545, ENSMUSG00000070436,…	782	149	13588	3.26528	0.000267137	2.67169e-05	0.000161271
GOTERM_BP_FAT	GO:0048514~blood vessel morphogenesis	33	3.04147	9.77433e-08	ENSMUSG00000007613, ENSMUSG00000021127, ENSMUSG00000028195, ENSMUSG00000037820, ENSMUSG00000053961, ENSMUSG00000032231, ENSMUSG00000024486, ENSMUSG00000032440, ENSMUSG00000019997, ENSMUSG00000005583, ENSMUSG00000039745, ENSMUSG00000025856, ENSMUSG00000023068, ENSMUSG00000039239, ENSMUSG00000006445, ENSMUSG00000074733, ENSMUSG00000000530, ENSMUSG00000054364, ENSMUSG00000031965, ENSMUSG00000022443,…	782	198	13588	2.89599	0.00029133	2.64881e-05	0.000175879
GOTERM_BP_FAT	GO:0016477~cell migration	37	3.41014	1.10224e-07	ENSMUSG00000007613, ENSMUSG00000061665, ENSMUSG00000066877, ENSMUSG00000022122, ENSMUSG00000062991, ENSMUSG00000030786, ENSMUSG00000024486, ENSMUSG00000028519, ENSMUSG00000059498, ENSMUSG00000009418, ENSMUSG00000019997, ENSMUSG00000026826, ENSMUSG00000040511, ENSMUSG00000039239, ENSMUSG00000074733, ENSMUSG00000027111, ENSMUSG00000055322, ENSMUSG00000022443, ENSMUSG00000001507, ENSMUSG00000000957,…	782	240	13588	2.67879	0.000328522	2.7381e-05	0.000198336
GOTERM_BP_FAT	GO:0001822~kidney development	23	2.11982	1.40915e-07	ENSMUSG00000007613, ENSMUSG00000055653, ENSMUSG00000005397, ENSMUSG00000029994, ENSMUSG00000022893, ENSMUSG00000040943, ENSMUSG00000043760, ENSMUSG00000034462, ENSMUSG00000045680, ENSMUSG00000011034, ENSMUSG00000032220, ENSMUSG00000015647, ENSMUSG00000030849, ENSMUSG00000022292, ENSMUSG00000037003, ENSMUSG00000037992, ENSMUSG00000026768, ENSMUSG00000018395, ENSMUSG00000024620, ENSMUSG00000070645,…	782	107	13588	3.73502	0.000419978	3.23123e-05	0.000253561
GOTERM_BP_FAT	GO:0032956~regulation of actin cytoskeleton organization	17	1.56682	1.6796e-07	ENSMUSG00000021754, ENSMUSG00000018293, ENSMUSG00000029622, ENSMUSG00000020476, ENSMUSG00000049775, ENSMUSG00000008475, ENSMUSG00000029465, ENSMUSG00000030707, ENSMUSG00000026341, ENSMUSG00000026879, ENSMUSG00000057738, ENSMUSG00000042099, ENSMUSG00000043079, ENSMUSG00000056201, ENSMUSG00000020315, ENSMUSG00000015932, ENSMUSG00000020120	782	60	13588	4.92319	0.000500564	3.57629e-05	0.000302227
GOTERM_BP_FAT	GO:0033043~regulation of organelle organization	28	2.58065	1.81068e-07	ENSMUSG00000018293, ENSMUSG00000064302, ENSMUSG00000020476, ENSMUSG00000049775, ENSMUSG00000028059, ENSMUSG00000026341, ENSMUSG00000018411, ENSMUSG00000042099, ENSMUSG00000057738, ENSMUSG00000043079, ENSMUSG00000020315, ENSMUSG00000059552, ENSMUSG00000026131, ENSMUSG00000020120, ENSMUSG00000032479, ENSMUSG00000021754, ENSMUSG00000029622, ENSMUSG00000029999, ENSMUSG00000026749, ENSMUSG00000008475,…	782	154	13588	3.15927	0.000539618	3.59836e-05	0.000325813
GOTERM_BP_FAT	GO:0030334~regulation of cell migration	21	1.93548	1.99161e-07	ENSMUSG00000019899, ENSMUSG00000020717, ENSMUSG00000021149, ENSMUSG00000021754, ENSMUSG00000040152, ENSMUSG00000015647, ENSMUSG00000038387, ENSMUSG00000049775, ENSMUSG00000019846, ENSMUSG00000020902, ENSMUSG00000030707, ENSMUSG00000034855, ENSMUSG00000042429, ENSMUSG00000021823, ENSMUSG00000024486, ENSMUSG00000041688, ENSMUSG00000014599, ENSMUSG00000049103, ENSMUSG00000023348, ENSMUSG00000032011,…	782	92	13588	3.96625	0.000593523	3.71055e-05	0.00035837
GOTERM_BP_FAT	GO:0032970~regulation of actin filament-based process	17	1.56682	2.15682e-07	ENSMUSG00000021754, ENSMUSG00000018293, ENSMUSG00000029622, ENSMUSG00000020476, ENSMUSG00000049775, ENSMUSG00000008475, ENSMUSG00000029465, ENSMUSG00000030707, ENSMUSG00000026341, ENSMUSG00000026879, ENSMUSG00000057738, ENSMUSG00000042099, ENSMUSG00000043079, ENSMUSG00000056201, ENSMUSG00000020315, ENSMUSG00000015932, ENSMUSG00000020120	782	61	13588	4.84248	0.000642742	3.78198e-05	0.000388098
GOTERM_BP_FAT	GO:0030198~extracellular matrix organization	22	2.02765	2.21384e-07	ENSMUSG00000007613, ENSMUSG00000028195, ENSMUSG00000031996, ENSMUSG00000025225, ENSMUSG00000005397, ENSMUSG00000022892, ENSMUSG00000029163, ENSMUSG00000036545, ENSMUSG00000070436, ENSMUSG00000032231, ENSMUSG00000033327, ENSMUSG00000026043, ENSMUSG00000026768, ENSMUSG00000026042, ENSMUSG00000022665, ENSMUSG00000026574, ENSMUSG00000023886, ENSMUSG00000053175, ENSMUSG00000019916, ENSMUSG00000029231,…	782	101	13588	3.78486	0.000659729	3.66631e-05	0.000398358
GOTERM_BP_FAT	GO:0042325~regulation of phosphorylation	41	3.7788	2.22224e-07	ENSMUSG00000052684, ENSMUSG00000024423, ENSMUSG00000031996, ENSMUSG00000033170, ENSMUSG00000021149, ENSMUSG00000028864, ENSMUSG00000026395, ENSMUSG00000032562, ENSMUSG00000004266, ENSMUSG00000019876, ENSMUSG00000033327, ENSMUSG00000062991, ENSMUSG00000028019, ENSMUSG00000043733, ENSMUSG00000042429, ENSMUSG00000024998, ENSMUSG00000032440, ENSMUSG00000014599, ENSMUSG00000028519, ENSMUSG00000024610,…	782	290	13588	2.4566	0.000662229	3.48651e-05	0.000399868
GOTERM_BP_FAT	GO:0019220~regulation of phosphate metabolic process	42	3.87097	2.22471e-07	ENSMUSG00000052684, ENSMUSG00000024423, ENSMUSG00000031996, ENSMUSG00000033170, ENSMUSG00000021149, ENSMUSG00000028864, ENSMUSG00000022951, ENSMUSG00000026395, ENSMUSG00000032562, ENSMUSG00000004266, ENSMUSG00000019876, ENSMUSG00000033327, ENSMUSG00000062991, ENSMUSG00000028019, ENSMUSG00000043733, ENSMUSG00000042429, ENSMUSG00000024998, ENSMUSG00000032440, ENSMUSG00000014599, ENSMUSG00000028519,…	782	301	13588	2.42455	0.000662968	3.31588e-05	0.000400314
GOTERM_BP_FAT	GO:0051174~regulation of phosphorus metabolic process	42	3.87097	2.22471e-07	ENSMUSG00000052684, ENSMUSG00000024423, ENSMUSG00000031996, ENSMUSG00000033170, ENSMUSG00000021149, ENSMUSG00000028864, ENSMUSG00000022951, ENSMUSG00000026395, ENSMUSG00000032562, ENSMUSG00000004266, ENSMUSG00000019876, ENSMUSG00000033327, ENSMUSG00000062991, ENSMUSG00000028019, ENSMUSG00000043733, ENSMUSG00000042429, ENSMUSG00000024998, ENSMUSG00000032440, ENSMUSG00000014599, ENSMUSG00000028519,…	782	301	13588	2.42455	0.000662968	3.31588e-05	0.000400314
GOTERM_BP_FAT	GO:0045597~positive regulation of cell differentiation	30	2.76498	2.24716e-07	ENSMUSG00000047407, ENSMUSG00000025044, ENSMUSG00000026395, ENSMUSG00000018654, ENSMUSG00000062991, ENSMUSG00000036594, ENSMUSG00000018411, ENSMUSG00000032440, ENSMUSG00000035914, ENSMUSG00000014599, ENSMUSG00000071076, ENSMUSG00000024610, ENSMUSG00000021451, ENSMUSG00000054252, ENSMUSG00000005836, ENSMUSG00000039239, ENSMUSG00000053113, ENSMUSG00000027276, ENSMUSG00000037104, ENSMUSG00000073489,…	782	175	13588	2.97874	0.000669655	3.18985e-05	0.000404354
GOTERM_BP_FAT	GO:0030155~regulation of cell adhesion	21	1.93548	2.88988e-07	ENSMUSG00000019899, ENSMUSG00000029304, ENSMUSG00000028195, ENSMUSG00000005397, ENSMUSG00000029163, ENSMUSG00000037820, ENSMUSG00000021149, ENSMUSG00000001506, ENSMUSG00000040152, ENSMUSG00000000957, ENSMUSG00000015647, ENSMUSG00000037405, ENSMUSG00000019846, ENSMUSG00000033327, ENSMUSG00000022665, ENSMUSG00000054693, ENSMUSG00000028519, ENSMUSG00000014599, ENSMUSG00000023886, ENSMUSG00000003534,…	782	94	13588	3.88186	0.000861104	3.91572e-05	0.000520004
GOTERM_BP_FAT	GO:0007167~enzyme linked receptor protein signaling pathway	39	3.59447	3.54197e-07	ENSMUSG00000007613, ENSMUSG00000028864, ENSMUSG00000002602, ENSMUSG00000022102, ENSMUSG00000005533, ENSMUSG00000043733, ENSMUSG00000028019, ENSMUSG00000024486, ENSMUSG00000032440, ENSMUSG00000029859, ENSMUSG00000019997, ENSMUSG00000040488, ENSMUSG00000021765, ENSMUSG00000054252, ENSMUSG00000025856, ENSMUSG00000020315, ENSMUSG00000059552, ENSMUSG00000029231, ENSMUSG00000039239, ENSMUSG00000003534,…	782	273	13588	2.48228	0.0010553	4.59059e-05	0.000637339
GOTERM_BP_FAT	GO:0008064~regulation of actin polymerization or depolymerization	15	1.38249	5.1646e-07	ENSMUSG00000021754, ENSMUSG00000018293, ENSMUSG00000020476, ENSMUSG00000029622, ENSMUSG00000049775, ENSMUSG00000008475, ENSMUSG00000029465, ENSMUSG00000030707, ENSMUSG00000026341, ENSMUSG00000026879, ENSMUSG00000057738, ENSMUSG00000056201, ENSMUSG00000020315, ENSMUSG00000015932, ENSMUSG00000020120	782	50	13588	5.21279	0.00153838	6.41465e-05	0.000929313
GOTERM_BP_FAT	GO:0051270~regulation of cell motion	22	2.02765	6.13232e-07	ENSMUSG00000019899, ENSMUSG00000020717, ENSMUSG00000043760, ENSMUSG00000021149, ENSMUSG00000021754, ENSMUSG00000040152, ENSMUSG00000015647, ENSMUSG00000038387, ENSMUSG00000049775, ENSMUSG00000019846, ENSMUSG00000020902, ENSMUSG00000030707, ENSMUSG00000034855, ENSMUSG00000042429, ENSMUSG00000021823, ENSMUSG00000024486, ENSMUSG00000041688, ENSMUSG00000014599, ENSMUSG00000049103, ENSMUSG00000023348,…	782	107	13588	3.57263	0.00182638	7.31191e-05	0.00110344
GOTERM_BP_FAT	GO:0030832~regulation of actin filament length	15	1.38249	6.74618e-07	ENSMUSG00000021754, ENSMUSG00000018293, ENSMUSG00000020476, ENSMUSG00000029622, ENSMUSG00000049775, ENSMUSG00000008475, ENSMUSG00000029465, ENSMUSG00000030707, ENSMUSG00000026341, ENSMUSG00000026879, ENSMUSG00000057738, ENSMUSG00000056201, ENSMUSG00000020315, ENSMUSG00000015932, ENSMUSG00000020120	782	51	13588	5.11058	0.00200902	7.73446e-05	0.0012139
GOTERM_BP_FAT	GO:0007242~intracellular signaling cascade	88	8.1106	1.74497e-06	ENSMUSG00000028057, ENSMUSG00000033170, ENSMUSG00000031504, ENSMUSG00000033542, ENSMUSG00000037820, ENSMUSG00000020476, ENSMUSG00000022951, ENSMUSG00000026395, ENSMUSG00000038387, ENSMUSG00000004266, ENSMUSG00000033307, ENSMUSG00000028059, ENSMUSG00000035910, ENSMUSG00000062991, ENSMUSG00000037003, ENSMUSG00000043733, ENSMUSG00000022994, ENSMUSG00000041112, ENSMUSG00000053175, ENSMUSG00000036834,…	782	915	13588	1.67113	0.00518827	0.00019264	0.00313986
GOTERM_BP_FAT	GO:0044087~regulation of cellular component biogenesis	19	1.75115	2.45752e-06	ENSMUSG00000007613, ENSMUSG00000021754, ENSMUSG00000018293, ENSMUSG00000029622, ENSMUSG00000020476, ENSMUSG00000000957, ENSMUSG00000049775, ENSMUSG00000008475, ENSMUSG00000029465, ENSMUSG00000030707, ENSMUSG00000018411, ENSMUSG00000026341, ENSMUSG00000026879, ENSMUSG00000042099, ENSMUSG00000057738, ENSMUSG00000043079, ENSMUSG00000020315, ENSMUSG00000041936, ENSMUSG00000020120	782	89	13588	3.70947	0.00729911	0.000261604	0.00442197
GOTERM_BP_FAT	GO:0042127~regulation of cell proliferation	59	5.43779	2.51834e-06	ENSMUSG00000037820, ENSMUSG00000029135, ENSMUSG00000026395, ENSMUSG00000037815, ENSMUSG00000033307, ENSMUSG00000004266, ENSMUSG00000006356, ENSMUSG00000037992, ENSMUSG00000028019, ENSMUSG00000000031, ENSMUSG00000026574, ENSMUSG00000032440, ENSMUSG00000035914, ENSMUSG00000031871, ENSMUSG00000025856, ENSMUSG00000047945, ENSMUSG00000039239, ENSMUSG00000032737, ENSMUSG00000023067, ENSMUSG00000003534,…	782	538	13588	1.90554	0.00747906	0.000258834	0.0045314
GOTERM_BP_FAT	GO:0051674~localization of cell	38	3.5023	2.55433e-06	ENSMUSG00000007613, ENSMUSG00000061665, ENSMUSG00000066877, ENSMUSG00000022122, ENSMUSG00000062991, ENSMUSG00000030786, ENSMUSG00000024486, ENSMUSG00000028519, ENSMUSG00000059498, ENSMUSG00000009418, ENSMUSG00000019997, ENSMUSG00000026826, ENSMUSG00000040511, ENSMUSG00000039239, ENSMUSG00000074733, ENSMUSG00000027111, ENSMUSG00000055322, ENSMUSG00000022443, ENSMUSG00000001507, ENSMUSG00000000957,…	782	284	13588	2.32495	0.00758556	0.000253784	0.00459616
GOTERM_BP_FAT	GO:0048870~cell motility	38	3.5023	2.55433e-06	ENSMUSG00000007613, ENSMUSG00000061665, ENSMUSG00000066877, ENSMUSG00000022122, ENSMUSG00000062991, ENSMUSG00000030786, ENSMUSG00000024486, ENSMUSG00000028519, ENSMUSG00000059498, ENSMUSG00000009418, ENSMUSG00000019997, ENSMUSG00000026826, ENSMUSG00000040511, ENSMUSG00000039239, ENSMUSG00000074733, ENSMUSG00000027111, ENSMUSG00000055322, ENSMUSG00000022443, ENSMUSG00000001507, ENSMUSG00000000957,…	782	284	13588	2.32495	0.00758556	0.000253784	0.00459616
GOTERM_BP_FAT	GO:0001655~urogenital system development	25	2.30415	2.84407e-06	ENSMUSG00000007613, ENSMUSG00000005397, ENSMUSG00000040943, ENSMUSG00000045680, ENSMUSG00000005533, ENSMUSG00000037003, ENSMUSG00000037992, ENSMUSG00000000567, ENSMUSG00000074733, ENSMUSG00000005087, ENSMUSG00000055653, ENSMUSG00000022893, ENSMUSG00000029994, ENSMUSG00000034462, ENSMUSG00000043760, ENSMUSG00000011034, ENSMUSG00000030849, ENSMUSG00000032220, ENSMUSG00000015647, ENSMUSG00000022292,…	782	146	13588	2.97534	0.00844234	0.000273452	0.00511749
GOTERM_BP_FAT	GO:0006928~cell motion	45	4.14747	2.85741e-06	ENSMUSG00000007613, ENSMUSG00000061665, ENSMUSG00000066877, ENSMUSG00000022122, ENSMUSG00000062991, ENSMUSG00000030786, ENSMUSG00000024486, ENSMUSG00000028519, ENSMUSG00000059498, ENSMUSG00000041112, ENSMUSG00000019997, ENSMUSG00000009418, ENSMUSG00000026826, ENSMUSG00000040511, ENSMUSG00000039239, ENSMUSG00000074733, ENSMUSG00000027111, ENSMUSG00000022636, ENSMUSG00000055322, ENSMUSG00000022892,…	782	367	13588	2.13057	0.00848178	0.000266151	0.0051415
GOTERM_BP_FAT	GO:0040012~regulation of locomotion	21	1.93548	3.93033e-06	ENSMUSG00000019899, ENSMUSG00000020717, ENSMUSG00000021149, ENSMUSG00000021754, ENSMUSG00000040152, ENSMUSG00000015647, ENSMUSG00000038387, ENSMUSG00000049775, ENSMUSG00000019846, ENSMUSG00000020902, ENSMUSG00000030707, ENSMUSG00000034855, ENSMUSG00000042429, ENSMUSG00000021823, ENSMUSG00000024486, ENSMUSG00000041688, ENSMUSG00000014599, ENSMUSG00000049103, ENSMUSG00000023348, ENSMUSG00000032011,…	782	110	13588	3.31723	0.011648	0.000354977	0.007072
GOTERM_BP_FAT	GO:0001701~in utero embryonic development	36	3.31797	4.13461e-06	ENSMUSG00000029478, ENSMUSG00000007613, ENSMUSG00000028195, ENSMUSG00000052429, ENSMUSG00000034708, ENSMUSG00000020918, ENSMUSG00000022528, ENSMUSG00000024486, ENSMUSG00000032440, ENSMUSG00000027962, ENSMUSG00000032366, ENSMUSG00000059552, ENSMUSG00000005836, ENSMUSG00000029231, ENSMUSG00000053113, ENSMUSG00000000530, ENSMUSG00000022443, ENSMUSG00000034462, ENSMUSG00000027660, ENSMUSG00000030849,…	782	267	13588	2.34283	0.0122497	0.000362443	0.00743956
GOTERM_BP_FAT	GO:0051130~positive regulation of cellular component organization	22	2.02765	5.59962e-06	ENSMUSG00000007613, ENSMUSG00000055653, ENSMUSG00000021754, ENSMUSG00000037902, ENSMUSG00000029999, ENSMUSG00000020902, ENSMUSG00000002489, ENSMUSG00000018411, ENSMUSG00000025351, ENSMUSG00000023905, ENSMUSG00000059498, ENSMUSG00000027859, ENSMUSG00000021451, ENSMUSG00000043079, ENSMUSG00000020580, ENSMUSG00000076614, ENSMUSG00000058715, ENSMUSG00000056201, ENSMUSG00000059552, ENSMUSG00000030605,…	782	122	13588	3.13337	0.016554	0.000476815	0.0100755
GOTERM_BP_FAT	GO:0045859~regulation of protein kinase activity	28	2.58065	7.93475e-06	ENSMUSG00000035891, ENSMUSG00000031996, ENSMUSG00000022892, ENSMUSG00000033170, ENSMUSG00000021754, ENSMUSG00000021149, ENSMUSG00000028864, ENSMUSG00000029999, ENSMUSG00000004936, ENSMUSG00000026395, ENSMUSG00000070738, ENSMUSG00000032562, ENSMUSG00000004266, ENSMUSG00000033327, ENSMUSG00000019876, ENSMUSG00000062991, ENSMUSG00000042429, ENSMUSG00000028019, ENSMUSG00000043733, ENSMUSG00000024998,…	782	186	13588	2.61574	0.023376	0.000656828	0.0142768
GOTERM_BP_FAT	GO:0022604~regulation of cell morphogenesis	19	1.75115	8.82247e-06	ENSMUSG00000022443, ENSMUSG00000030739, ENSMUSG00000038729, ENSMUSG00000020902, ENSMUSG00000030707, ENSMUSG00000018965, ENSMUSG00000033066, ENSMUSG00000020900, ENSMUSG00000018411, ENSMUSG00000002489, ENSMUSG00000023905, ENSMUSG00000033377, ENSMUSG00000027859, ENSMUSG00000019978, ENSMUSG00000021814, ENSMUSG00000021451, ENSMUSG00000049521, ENSMUSG00000046722, ENSMUSG00000032011	782	97	13588	3.40354	0.0259571	0.000710555	0.015874
GOTERM_BP_FAT	GO:0051338~regulation of transferase activity	29	2.67281	9.90845e-06	ENSMUSG00000031996, ENSMUSG00000033170, ENSMUSG00000021149, ENSMUSG00000028864, ENSMUSG00000021703, ENSMUSG00000026395, ENSMUSG00000032562, ENSMUSG00000004266, ENSMUSG00000019876, ENSMUSG00000033327, ENSMUSG00000062991, ENSMUSG00000043733, ENSMUSG00000028019, ENSMUSG00000042429, ENSMUSG00000032440, ENSMUSG00000024998, ENSMUSG00000028519, ENSMUSG00000014599, ENSMUSG00000024610, ENSMUSG00000023067,…	782	199	13588	2.53217	0.0291053	0.000776994	0.0178278
GOTERM_BP_FAT	GO:0030199~collagen fibril organization	9	0.829493	1.19608e-05	ENSMUSG00000026043, ENSMUSG00000007613, ENSMUSG00000026042, ENSMUSG00000026574, ENSMUSG00000036545, ENSMUSG00000019916, ENSMUSG00000070436, ENSMUSG00000032231, ENSMUSG00000033327	782	21	13588	7.44684	0.0350273	0.000913824	0.0215201
GOTERM_BP_FAT	GO:0043549~regulation of kinase activity	28	2.58065	1.43647e-05	ENSMUSG00000035891, ENSMUSG00000031996, ENSMUSG00000022892, ENSMUSG00000033170, ENSMUSG00000021754, ENSMUSG00000021149, ENSMUSG00000028864, ENSMUSG00000029999, ENSMUSG00000004936, ENSMUSG00000026395, ENSMUSG00000070738, ENSMUSG00000032562, ENSMUSG00000004266, ENSMUSG00000033327, ENSMUSG00000019876, ENSMUSG00000062991, ENSMUSG00000042429, ENSMUSG00000028019, ENSMUSG00000043733, ENSMUSG00000024998,…	782	192	13588	2.53399	0.0419176	0.00106997	0.0258447
GOTERM_BP_FAT	GO:0032535~regulation of cellular component size	25	2.30415	1.59383e-05	ENSMUSG00000018293, ENSMUSG00000020476, ENSMUSG00000049775, ENSMUSG00000026341, ENSMUSG00000018411, ENSMUSG00000057738, ENSMUSG00000020315, ENSMUSG00000059552, ENSMUSG00000039239, ENSMUSG00000020120, ENSMUSG00000037104, ENSMUSG00000030208, ENSMUSG00000022892, ENSMUSG00000021754, ENSMUSG00000029622, ENSMUSG00000008475, ENSMUSG00000029465, ENSMUSG00000020902, ENSMUSG00000030707, ENSMUSG00000030302,…	782	161	13588	2.69813	0.0464013	0.00115817	0.0286754
GOTERM_BP_FAT	GO:0043244~regulation of protein complex disassembly	12	1.10599	2.2256e-05	ENSMUSG00000018411, ENSMUSG00000032479, ENSMUSG00000026879, ENSMUSG00000064302, ENSMUSG00000057738, ENSMUSG00000020476, ENSMUSG00000020315, ENSMUSG00000056201, ENSMUSG00000035299, ENSMUSG00000028059, ENSMUSG00000015932, ENSMUSG00000020120	782	43	13588	4.8491	0.0641929	0.00157842	0.0400399
GOTERM_BP_FAT	GO:0060537~muscle tissue development	22	2.02765	3.12017e-05	ENSMUSG00000022892, ENSMUSG00000073002, ENSMUSG00000032966, ENSMUSG00000022951, ENSMUSG00000022587, ENSMUSG00000025278, ENSMUSG00000027488, ENSMUSG00000020900, ENSMUSG00000062991, ENSMUSG00000037992, ENSMUSG00000022865, ENSMUSG00000024620, ENSMUSG00000048376, ENSMUSG00000022306, ENSMUSG00000032366, ENSMUSG00000026814, ENSMUSG00000005583, ENSMUSG00000005836, ENSMUSG00000041936, ENSMUSG00000039239,…	782	136	13588	2.81082	0.088819	0.00216077	0.0561294
GOTERM_BP_FAT	GO:0030833~regulation of actin filament polymerization	12	1.10599	3.53438e-05	ENSMUSG00000026341, ENSMUSG00000026879, ENSMUSG00000018293, ENSMUSG00000021754, ENSMUSG00000057738, ENSMUSG00000029622, ENSMUSG00000020476, ENSMUSG00000020315, ENSMUSG00000049775, ENSMUSG00000008475, ENSMUSG00000029465, ENSMUSG00000030707	782	45	13588	4.63359	0.100001	0.00239172	0.0635785
GOTERM_BP_FAT	GO:0007015~actin filament organization	13	1.19816	6.40614e-05	ENSMUSG00000031328, ENSMUSG00000066877, ENSMUSG00000037902, ENSMUSG00000020476, ENSMUSG00000038729, ENSMUSG00000030707, ENSMUSG00000028059, ENSMUSG00000033066, ENSMUSG00000030766, ENSMUSG00000026879, ENSMUSG00000056201, ENSMUSG00000015143, ENSMUSG00000032475	782	56	13588	4.0337	0.173845	0.00423486	0.115209
GOTERM_BP_FAT	GO:0010810~regulation of cell-substrate adhesion	11	1.01382	6.50557e-05	ENSMUSG00000029304, ENSMUSG00000028195, ENSMUSG00000005397, ENSMUSG00000022665, ENSMUSG00000023886, ENSMUSG00000014599, ENSMUSG00000029163, ENSMUSG00000001506, ENSMUSG00000000957, ENSMUSG00000040152, ENSMUSG00000003534	782	40	13588	4.77839	0.176291	0.00420716	0.116997
GOTERM_BP_FAT	GO:0051494~negative regulation of cytoskeleton organization	12	1.10599	6.71744e-05	ENSMUSG00000018411, ENSMUSG00000032479, ENSMUSG00000026879, ENSMUSG00000042099, ENSMUSG00000018293, ENSMUSG00000064302, ENSMUSG00000057738, ENSMUSG00000020476, ENSMUSG00000020315, ENSMUSG00000049775, ENSMUSG00000035299, ENSMUSG00000028059	782	48	13588	4.34399	0.181477	0.00425165	0.120805
GOTERM_BP_FAT	GO:0010959~regulation of metal ion transport	12	1.10599	6.71744e-05	ENSMUSG00000024589, ENSMUSG00000030302, ENSMUSG00000042429, ENSMUSG00000041798, ENSMUSG00000034462, ENSMUSG00000030409, ENSMUSG00000032966, ENSMUSG00000048376, ENSMUSG00000054640, ENSMUSG00000032562, ENSMUSG00000032011, ENSMUSG00000019970	782	48	13588	4.34399	0.181477	0.00425165	0.120805
GOTERM_BP_FAT	GO:0043254~regulation of protein complex assembly	14	1.29032	6.87184e-05	ENSMUSG00000021754, ENSMUSG00000018293, ENSMUSG00000020476, ENSMUSG00000029622, ENSMUSG00000049775, ENSMUSG00000008475, ENSMUSG00000029465, ENSMUSG00000030707, ENSMUSG00000018411, ENSMUSG00000026341, ENSMUSG00000026879, ENSMUSG00000057738, ENSMUSG00000020315, ENSMUSG00000020120	782	65	13588	3.74251	0.185236	0.00425875	0.12358
GOTERM_BP_FAT	GO:0001525~angiogenesis	21	1.93548	7.02392e-05	ENSMUSG00000054364, ENSMUSG00000028195, ENSMUSG00000031965, ENSMUSG00000022443, ENSMUSG00000000957, ENSMUSG00000029999, ENSMUSG00000030849, ENSMUSG00000030123, ENSMUSG00000053961, ENSMUSG00000032231, ENSMUSG00000023905, ENSMUSG00000032440, ENSMUSG00000024486, ENSMUSG00000005413, ENSMUSG00000019997, ENSMUSG00000026814, ENSMUSG00000039745, ENSMUSG00000025856, ENSMUSG00000023068, ENSMUSG00000032011,…	782	133	13588	2.74357	0.188921	0.00426416	0.126313
GOTERM_BP_FAT	GO:0032271~regulation of protein polymerization	13	1.19816	7.69608e-05	ENSMUSG00000026341, ENSMUSG00000018411, ENSMUSG00000026879, ENSMUSG00000018293, ENSMUSG00000021754, ENSMUSG00000057738, ENSMUSG00000029622, ENSMUSG00000020476, ENSMUSG00000020315, ENSMUSG00000049775, ENSMUSG00000008475, ENSMUSG00000029465, ENSMUSG00000030707	782	57	13588	3.96294	0.205013	0.00457807	0.138393
GOTERM_BP_FAT	GO:0045860~positive regulation of protein kinase activity	20	1.84332	8.17156e-05	ENSMUSG00000035891, ENSMUSG00000033170, ENSMUSG00000021754, ENSMUSG00000028864, ENSMUSG00000029999, ENSMUSG00000004936, ENSMUSG00000026395, ENSMUSG00000070738, ENSMUSG00000032562, ENSMUSG00000062991, ENSMUSG00000043733, ENSMUSG00000042429, ENSMUSG00000028019, ENSMUSG00000032440, ENSMUSG00000024998, ENSMUSG00000028519, ENSMUSG00000014599, ENSMUSG00000048376, ENSMUSG00000024610, ENSMUSG00000026027	782	124	13588	2.80257	0.216202	0.00476516	0.146937
GOTERM_BP_FAT	GO:0051347~positive regulation of transferase activity	21	1.93548	8.69597e-05	ENSMUSG00000035891, ENSMUSG00000033170, ENSMUSG00000021754, ENSMUSG00000028864, ENSMUSG00000029999, ENSMUSG00000004936, ENSMUSG00000021703, ENSMUSG00000026395, ENSMUSG00000070738, ENSMUSG00000032562, ENSMUSG00000062991, ENSMUSG00000043733, ENSMUSG00000042429, ENSMUSG00000028019, ENSMUSG00000032440, ENSMUSG00000024998, ENSMUSG00000028519, ENSMUSG00000014599, ENSMUSG00000048376, ENSMUSG00000024610,…	782	135	13588	2.70293	0.228361	0.00497294	0.15636
GOTERM_BP_FAT	GO:0016044~membrane organization	33	3.04147	9.17557e-05	ENSMUSG00000039361, ENSMUSG00000025044, ENSMUSG00000020476, ENSMUSG00000004849, ENSMUSG00000032440, ENSMUSG00000059498, ENSMUSG00000041112, ENSMUSG00000020695, ENSMUSG00000059552, ENSMUSG00000026712, ENSMUSG00000020143, ENSMUSG00000020790, ENSMUSG00000022892, ENSMUSG00000030342, ENSMUSG00000028063, ENSMUSG00000002944, ENSMUSG00000006169, ENSMUSG00000037902, ENSMUSG00000001507, ENSMUSG00000040990,…	782	272	13588	2.10811	0.239315	0.00514777	0.164976
GOTERM_BP_FAT	GO:0009792~embryonic development ending in birth or egg hatching	45	4.14747	0.000108167	ENSMUSG00000029478, ENSMUSG00000007613, ENSMUSG00000028195, ENSMUSG00000047407, ENSMUSG00000036099, ENSMUSG00000052429, ENSMUSG00000018293, ENSMUSG00000026510, ENSMUSG00000034708, ENSMUSG00000020918, ENSMUSG00000028266, ENSMUSG00000022528, ENSMUSG00000032440, ENSMUSG00000024486, ENSMUSG00000027962, ENSMUSG00000032366, ENSMUSG00000059552, ENSMUSG00000005836, ENSMUSG00000029231, ENSMUSG00000006445,…	782	425	13588	1.83981	0.275637	0.00595374	0.194457
GOTERM_BP_FAT	GO:0035295~tube development	32	2.94931	0.00012173	ENSMUSG00000047407, ENSMUSG00000045680, ENSMUSG00000037820, ENSMUSG00000018293, ENSMUSG00000030218, ENSMUSG00000020918, ENSMUSG00000028266, ENSMUSG00000022528, ENSMUSG00000037992, ENSMUSG00000032440, ENSMUSG00000014599, ENSMUSG00000019997, ENSMUSG00000025856, ENSMUSG00000005836, ENSMUSG00000029231, ENSMUSG00000003534, ENSMUSG00000005087, ENSMUSG00000055653, ENSMUSG00000031965, ENSMUSG00000016619,…	782	264	13588	2.10618	0.304344	0.00657646	0.218815
GOTERM_BP_FAT	GO:0045785~positive regulation of cell adhesion	11	1.01382	0.000125801	ENSMUSG00000029304, ENSMUSG00000028195, ENSMUSG00000005397, ENSMUSG00000022665, ENSMUSG00000023886, ENSMUSG00000014599, ENSMUSG00000029163, ENSMUSG00000037820, ENSMUSG00000040152, ENSMUSG00000027111, ENSMUSG00000033327	782	43	13588	4.44501	0.312736	0.00667472	0.226125
GOTERM_BP_FAT	GO:0007178~transmembrane receptor protein serine/threonine kinase signaling pathway	15	1.38249	0.000125837	ENSMUSG00000007613, ENSMUSG00000021754, ENSMUSG00000027660, ENSMUSG00000038729, ENSMUSG00000042745, ENSMUSG00000001870, ENSMUSG00000032440, ENSMUSG00000040488, ENSMUSG00000026814, ENSMUSG00000021765, ENSMUSG00000025856, ENSMUSG00000059552, ENSMUSG00000020315, ENSMUSG00000039239, ENSMUSG00000000530	782	78	13588	3.34153	0.312809	0.00655983	0.226188
GOTERM_BP_FAT	GO:0009967~positive regulation of signal transduction	24	2.21198	0.000133025	ENSMUSG00000055653, ENSMUSG00000031328, ENSMUSG00000039542, ENSMUSG00000037820, ENSMUSG00000040152, ENSMUSG00000029999, ENSMUSG00000030849, ENSMUSG00000025047, ENSMUSG00000026395, ENSMUSG00000037815, ENSMUSG00000024513, ENSMUSG00000005533, ENSMUSG00000062991, ENSMUSG00000047123, ENSMUSG00000026768, ENSMUSG00000043733, ENSMUSG00000022500, ENSMUSG00000014599, ENSMUSG00000054252, ENSMUSG00000020143,…	782	172	13588	2.42455	0.32738	0.00681417	0.239095
GOTERM_BP_FAT	GO:0033674~positive regulation of kinase activity	20	1.84332	0.000155575	ENSMUSG00000035891, ENSMUSG00000033170, ENSMUSG00000021754, ENSMUSG00000028864, ENSMUSG00000029999, ENSMUSG00000004936, ENSMUSG00000026395, ENSMUSG00000070738, ENSMUSG00000032562, ENSMUSG00000062991, ENSMUSG00000043733, ENSMUSG00000042429, ENSMUSG00000028019, ENSMUSG00000032440, ENSMUSG00000024998, ENSMUSG00000028519, ENSMUSG00000014599, ENSMUSG00000048376, ENSMUSG00000024610, ENSMUSG00000026027	782	130	13588	2.67322	0.371113	0.00783027	0.279571
GOTERM_BP_FAT	GO:0043009~chordate embryonic development	44	4.0553	0.000174818	ENSMUSG00000029478, ENSMUSG00000007613, ENSMUSG00000028195, ENSMUSG00000047407, ENSMUSG00000036099, ENSMUSG00000052429, ENSMUSG00000018293, ENSMUSG00000034708, ENSMUSG00000020918, ENSMUSG00000028266, ENSMUSG00000022528, ENSMUSG00000032440, ENSMUSG00000024486, ENSMUSG00000027962, ENSMUSG00000032366, ENSMUSG00000059552, ENSMUSG00000005836, ENSMUSG00000029231, ENSMUSG00000006445, ENSMUSG00000053113,…	782	421	13588	1.81601	0.40618	0.00864871	0.314101
GOTERM_BP_FAT	GO:0007517~muscle organ development	24	2.21198	0.000188347	ENSMUSG00000022892, ENSMUSG00000073002, ENSMUSG00000032966, ENSMUSG00000022951, ENSMUSG00000015647, ENSMUSG00000022587, ENSMUSG00000025278, ENSMUSG00000027488, ENSMUSG00000020900, ENSMUSG00000062991, ENSMUSG00000037992, ENSMUSG00000022865, ENSMUSG00000024620, ENSMUSG00000048376, ENSMUSG00000022306, ENSMUSG00000032366, ENSMUSG00000026814, ENSMUSG00000005583, ENSMUSG00000005836, ENSMUSG00000041936,…	782	176	13588	2.36945	0.429656	0.00916294	0.33837
GOTERM_BP_FAT	GO:0010324~membrane invagination	25	2.30415	0.000197896	ENSMUSG00000039361, ENSMUSG00000025044, ENSMUSG00000020476, ENSMUSG00000004849, ENSMUSG00000032440, ENSMUSG00000041112, ENSMUSG00000059498, ENSMUSG00000020695, ENSMUSG00000026712, ENSMUSG00000020790, ENSMUSG00000022892, ENSMUSG00000002944, ENSMUSG00000037902, ENSMUSG00000006169, ENSMUSG00000040990, ENSMUSG00000022150, ENSMUSG00000020828, ENSMUSG00000033335, ENSMUSG00000028656, ENSMUSG00000076614,…	782	188	13588	2.31063	0.445665	0.00947078	0.355496
GOTERM_BP_FAT	GO:0006897~endocytosis	25	2.30415	0.000197896	ENSMUSG00000039361, ENSMUSG00000025044, ENSMUSG00000020476, ENSMUSG00000004849, ENSMUSG00000032440, ENSMUSG00000041112, ENSMUSG00000059498, ENSMUSG00000020695, ENSMUSG00000026712, ENSMUSG00000020790, ENSMUSG00000022892, ENSMUSG00000002944, ENSMUSG00000037902, ENSMUSG00000006169, ENSMUSG00000040990, ENSMUSG00000022150, ENSMUSG00000020828, ENSMUSG00000033335, ENSMUSG00000028656, ENSMUSG00000076614,…	782	188	13588	2.31063	0.445665	0.00947078	0.355496
GOTERM_BP_FAT	GO:0007507~heart development	28	2.58065	0.000197962	ENSMUSG00000029478, ENSMUSG00000007613, ENSMUSG00000026510, ENSMUSG00000007872, ENSMUSG00000062991, ENSMUSG00000037992, ENSMUSG00000000567, ENSMUSG00000032440, ENSMUSG00000022865, ENSMUSG00000027962, ENSMUSG00000032366, ENSMUSG00000005583, ENSMUSG00000005836, ENSMUSG00000039239, ENSMUSG00000008855, ENSMUSG00000031965, ENSMUSG00000022893, ENSMUSG00000055320, ENSMUSG00000034462, ENSMUSG00000032966,…	782	223	13588	2.18173	0.445775	0.00932426	0.355615
GOTERM_BP_FAT	GO:0010647~positive regulation of cell communication	25	2.30415	0.000214667	ENSMUSG00000019899, ENSMUSG00000055653, ENSMUSG00000031328, ENSMUSG00000039542, ENSMUSG00000037820, ENSMUSG00000040152, ENSMUSG00000029999, ENSMUSG00000025047, ENSMUSG00000030849, ENSMUSG00000026395, ENSMUSG00000037815, ENSMUSG00000024513, ENSMUSG00000005533, ENSMUSG00000062991, ENSMUSG00000047123, ENSMUSG00000043733, ENSMUSG00000026768, ENSMUSG00000022500, ENSMUSG00000014599, ENSMUSG00000054252,…	782	189	13588	2.29841	0.472703	0.00995004	0.385568
GOTERM_BP_FAT	GO:0016265~death	51	4.70046	0.000220959	ENSMUSG00000001082, ENSMUSG00000040483, ENSMUSG00000020077, ENSMUSG00000032212, ENSMUSG00000026942, ENSMUSG00000018819, ENSMUSG00000035105, ENSMUSG00000022500, ENSMUSG00000041112, ENSMUSG00000039745, ENSMUSG00000005583, ENSMUSG00000038612, ENSMUSG00000039239, ENSMUSG00000019970, ENSMUSG00000025647, ENSMUSG00000056313, ENSMUSG00000026749, ENSMUSG00000040990, ENSMUSG00000028163, ENSMUSG00000069516,…	782	519	13588	1.70746	0.482502	0.0100834	0.396847
GOTERM_BP_FAT	GO:0051129~negative regulation of cellular component organization	16	1.47465	0.000252446	ENSMUSG00000032479, ENSMUSG00000064302, ENSMUSG00000018293, ENSMUSG00000020476, ENSMUSG00000000957, ENSMUSG00000049775, ENSMUSG00000035299, ENSMUSG00000020902, ENSMUSG00000018965, ENSMUSG00000028059, ENSMUSG00000018411, ENSMUSG00000026879, ENSMUSG00000057738, ENSMUSG00000042099, ENSMUSG00000020315, ENSMUSG00000032011	782	93	13588	2.98941	0.528877	0.0113388	0.453277
GOTERM_BP_FAT	GO:0008360~regulation of cell shape	11	1.01382	0.000275777	ENSMUSG00000033377, ENSMUSG00000022443, ENSMUSG00000019978, ENSMUSG00000030739, ENSMUSG00000021814, ENSMUSG00000038729, ENSMUSG00000049521, ENSMUSG00000046722, ENSMUSG00000030707, ENSMUSG00000033066, ENSMUSG00000020900	782	47	13588	4.06671	0.560539	0.0121967	0.495072
GOTERM_BP_FAT	GO:0042981~regulation of apoptosis	53	4.88479	0.000303062	ENSMUSG00000007613, ENSMUSG00000033170, ENSMUSG00000037820, ENSMUSG00000042292, ENSMUSG00000026395, ENSMUSG00000037815, ENSMUSG00000004266, ENSMUSG00000026942, ENSMUSG00000053175, ENSMUSG00000039745, ENSMUSG00000038612, ENSMUSG00000023067, ENSMUSG00000039239, ENSMUSG00000001707, ENSMUSG00000025647, ENSMUSG00000079037, ENSMUSG00000018965, ENSMUSG00000025887, ENSMUSG00000022292, ENSMUSG00000025888,…	782	553	13588	1.66533	0.594877	0.0131998	0.543927
GOTERM_BP_FAT	GO:0014706~striated muscle tissue development	19	1.75115	0.000338585	ENSMUSG00000022892, ENSMUSG00000073002, ENSMUSG00000032966, ENSMUSG00000022951, ENSMUSG00000022587, ENSMUSG00000025278, ENSMUSG00000027488, ENSMUSG00000020900, ENSMUSG00000062991, ENSMUSG00000037992, ENSMUSG00000022865, ENSMUSG00000048376, ENSMUSG00000022306, ENSMUSG00000032366, ENSMUSG00000005583, ENSMUSG00000005836, ENSMUSG00000039239, ENSMUSG00000041936, ENSMUSG00000060680	782	127	13588	2.59955	0.635596	0.0145238	0.6075
GOTERM_BP_FAT	GO:0055082~cellular chemical homeostasis	31	2.85714	0.000359256	ENSMUSG00000031996, ENSMUSG00000034593, ENSMUSG00000036098, ENSMUSG00000037820, ENSMUSG00000025203, ENSMUSG00000054640, ENSMUSG00000021703, ENSMUSG00000026395, ENSMUSG00000062991, ENSMUSG00000042429, ENSMUSG00000041798, ENSMUSG00000041362, ENSMUSG00000059552, ENSMUSG00000019970, ENSMUSG00000079037, ENSMUSG00000029467, ENSMUSG00000025232, ENSMUSG00000022892, ENSMUSG00000034462, ENSMUSG00000030342,…	782	268	13588	2.00991	0.65738	0.0151854	0.644475
GOTERM_BP_FAT	GO:0043067~regulation of programmed cell death	53	4.88479	0.000409469	ENSMUSG00000007613, ENSMUSG00000033170, ENSMUSG00000037820, ENSMUSG00000042292, ENSMUSG00000026395, ENSMUSG00000037815, ENSMUSG00000004266, ENSMUSG00000026942, ENSMUSG00000053175, ENSMUSG00000039745, ENSMUSG00000038612, ENSMUSG00000023067, ENSMUSG00000039239, ENSMUSG00000001707, ENSMUSG00000025647, ENSMUSG00000079037, ENSMUSG00000018965, ENSMUSG00000025887, ENSMUSG00000022292, ENSMUSG00000025888,…	782	560	13588	1.64451	0.705029	0.0170485	0.734241
GOTERM_BP_FAT	GO:0007264~small GTPase mediated signal transduction	30	2.76498	0.000417858	ENSMUSG00000028057, ENSMUSG00000052681, ENSMUSG00000031504, ENSMUSG00000020476, ENSMUSG00000038387, ENSMUSG00000010067, ENSMUSG00000022102, ENSMUSG00000024998, ENSMUSG00000028519, ENSMUSG00000041112, ENSMUSG00000041845, ENSMUSG00000015291, ENSMUSG00000052688, ENSMUSG00000054364, ENSMUSG00000020717, ENSMUSG00000025504, ENSMUSG00000030536, ENSMUSG00000023460, ENSMUSG00000000359, ENSMUSG00000025132,…	782	258	13588	2.02046	0.712317	0.0171552	0.74923
GOTERM_BP_FAT	GO:0008219~cell death	49	4.51613	0.000440242	ENSMUSG00000001082, ENSMUSG00000040483, ENSMUSG00000020077, ENSMUSG00000032212, ENSMUSG00000026942, ENSMUSG00000018819, ENSMUSG00000022500, ENSMUSG00000035105, ENSMUSG00000041112, ENSMUSG00000005583, ENSMUSG00000039745, ENSMUSG00000038612, ENSMUSG00000039239, ENSMUSG00000019970, ENSMUSG00000025647, ENSMUSG00000056313, ENSMUSG00000040990, ENSMUSG00000026749, ENSMUSG00000028163, ENSMUSG00000069516,…	782	507	13588	1.67933	0.730894	0.0178208	0.789216
GOTERM_BP_FAT	GO:0030705~cytoskeleton-dependent intracellular transport	9	0.829493	0.000441078	ENSMUSG00000004677, ENSMUSG00000034593, ENSMUSG00000022892, ENSMUSG00000022443, ENSMUSG00000030739, ENSMUSG00000018736, ENSMUSG00000060680, ENSMUSG00000026131, ENSMUSG00000020900	782	33	13588	4.7389	0.731564	0.0176152	0.790707
GOTERM_BP_FAT	GO:0010941~regulation of cell death	53	4.88479	0.00046785	ENSMUSG00000007613, ENSMUSG00000033170, ENSMUSG00000037820, ENSMUSG00000042292, ENSMUSG00000026395, ENSMUSG00000037815, ENSMUSG00000004266, ENSMUSG00000026942, ENSMUSG00000053175, ENSMUSG00000039745, ENSMUSG00000038612, ENSMUSG00000023067, ENSMUSG00000039239, ENSMUSG00000001707, ENSMUSG00000025647, ENSMUSG00000079037, ENSMUSG00000018965, ENSMUSG00000025887, ENSMUSG00000022292, ENSMUSG00000025888,…	782	563	13588	1.63575	0.752164	0.0184279	0.83851
GOTERM_BP_FAT	GO:0016337~cell-cell adhesion	28	2.58065	0.000493841	ENSMUSG00000028195, ENSMUSG00000036099, ENSMUSG00000061665, ENSMUSG00000026395, ENSMUSG00000033327, ENSMUSG00000030786, ENSMUSG00000000567, ENSMUSG00000027435, ENSMUSG00000028519, ENSMUSG00000027962, ENSMUSG00000031871, ENSMUSG00000019997, ENSMUSG00000040511, ENSMUSG00000039239, ENSMUSG00000027111, ENSMUSG00000020120, ENSMUSG00000039542, ENSMUSG00000022443, ENSMUSG00000043760, ENSMUSG00000037405,…	782	236	13588	2.06155	0.770649	0.0191886	0.884898
GOTERM_BP_FAT	GO:0006873~cellular ion homeostasis	30	2.76498	0.00050619	ENSMUSG00000031996, ENSMUSG00000034593, ENSMUSG00000036098, ENSMUSG00000037820, ENSMUSG00000025203, ENSMUSG00000054640, ENSMUSG00000021703, ENSMUSG00000026395, ENSMUSG00000062991, ENSMUSG00000042429, ENSMUSG00000041362, ENSMUSG00000059552, ENSMUSG00000019970, ENSMUSG00000079037, ENSMUSG00000029467, ENSMUSG00000025232, ENSMUSG00000022892, ENSMUSG00000034462, ENSMUSG00000030342, ENSMUSG00000032966,…	782	261	13588	1.99724	0.778943	0.0194109	0.90693
GOTERM_BP_FAT	GO:0001932~regulation of protein amino acid phosphorylation	18	1.65899	0.00054346	ENSMUSG00000052684, ENSMUSG00000024423, ENSMUSG00000060216, ENSMUSG00000021754, ENSMUSG00000032006, ENSMUSG00000032966, ENSMUSG00000026395, ENSMUSG00000004266, ENSMUSG00000033327, ENSMUSG00000028019, ENSMUSG00000026483, ENSMUSG00000024620, ENSMUSG00000021948, ENSMUSG00000054252, ENSMUSG00000025856, ENSMUSG00000022469, ENSMUSG00000021182, ENSMUSG00000053113	782	121	13588	2.58485	0.802199	0.0205612	0.973399
GOTERM_BP_FAT	GO:0006796~phosphate metabolic process	74	6.82028	0.000574344	ENSMUSG00000013236, ENSMUSG00000007613, ENSMUSG00000042349, ENSMUSG00000021413, ENSMUSG00000019779, ENSMUSG00000002602, ENSMUSG00000026395, ENSMUSG00000032290, ENSMUSG00000004266, ENSMUSG00000043733, ENSMUSG00000032440, ENSMUSG00000029859, ENSMUSG00000039745, ENSMUSG00000039239, ENSMUSG00000029231, ENSMUSG00000022263, ENSMUSG00000003534, ENSMUSG00000019970, ENSMUSG00000021116, ENSMUSG00000028680,…	782	866	13588	1.48478	0.819606	0.0214453	1.02845
GOTERM_BP_FAT	GO:0006793~phosphorus metabolic process	74	6.82028	0.000574344	ENSMUSG00000013236, ENSMUSG00000007613, ENSMUSG00000042349, ENSMUSG00000021413, ENSMUSG00000019779, ENSMUSG00000002602, ENSMUSG00000026395, ENSMUSG00000032290, ENSMUSG00000004266, ENSMUSG00000043733, ENSMUSG00000032440, ENSMUSG00000029859, ENSMUSG00000039745, ENSMUSG00000039239, ENSMUSG00000029231, ENSMUSG00000022263, ENSMUSG00000003534, ENSMUSG00000019970, ENSMUSG00000021116, ENSMUSG00000028680,…	782	866	13588	1.48478	0.819606	0.0214453	1.02845
GOTERM_BP_FAT	GO:0001570~vasculogenesis	10	0.921659	0.000629721	ENSMUSG00000021127, ENSMUSG00000032440, ENSMUSG00000041688, ENSMUSG00000022306, ENSMUSG00000026814, ENSMUSG00000032220, ENSMUSG00000006445, ENSMUSG00000052837, ENSMUSG00000016458, ENSMUSG00000074733	782	43	13588	4.04092	0.847072	0.023199	1.12708
GOTERM_BP_FAT	GO:0010811~positive regulation of cell-substrate adhesion	8	0.737327	0.000650243	ENSMUSG00000029304, ENSMUSG00000028195, ENSMUSG00000005397, ENSMUSG00000022665, ENSMUSG00000023886, ENSMUSG00000014599, ENSMUSG00000029163, ENSMUSG00000040152	782	27	13588	5.14843	0.856153	0.0236541	1.1636
GOTERM_BP_FAT	GO:0007169~transmembrane receptor protein tyrosine kinase signaling pathway	24	2.21198	0.000665739	ENSMUSG00000037104, ENSMUSG00000040268, ENSMUSG00000031328, ENSMUSG00000028864, ENSMUSG00000029999, ENSMUSG00000032220, ENSMUSG00000002602, ENSMUSG00000030849, ENSMUSG00000022102, ENSMUSG00000005533, ENSMUSG00000002489, ENSMUSG00000028019, ENSMUSG00000043733, ENSMUSG00000024486, ENSMUSG00000024620, ENSMUSG00000024621, ENSMUSG00000029859, ENSMUSG00000019997, ENSMUSG00000054252, ENSMUSG00000041936,…	782	192	13588	2.17199	0.862651	0.0239194	1.19118
GOTERM_BP_FAT	GO:0043242~negative regulation of protein complex disassembly	9	0.829493	0.000675189	ENSMUSG00000018411, ENSMUSG00000032479, ENSMUSG00000026879, ENSMUSG00000064302, ENSMUSG00000057738, ENSMUSG00000020476, ENSMUSG00000020315, ENSMUSG00000035299, ENSMUSG00000028059	782	35	13588	4.4681	0.866468	0.0239662	1.20799
GOTERM_BP_FAT	GO:0010743~regulation of foam cell differentiation	4	0.368664	0.000724279	ENSMUSG00000025044, ENSMUSG00000002944, ENSMUSG00000024030, ENSMUSG00000015568	782	4	13588	17.376	0.884659	0.0253849	1.29528
GOTERM_BP_FAT	GO:0043269~regulation of ion transport	12	1.10599	0.000724885	ENSMUSG00000024589, ENSMUSG00000030302, ENSMUSG00000042429, ENSMUSG00000041798, ENSMUSG00000034462, ENSMUSG00000030409, ENSMUSG00000032966, ENSMUSG00000048376, ENSMUSG00000054640, ENSMUSG00000032562, ENSMUSG00000032011, ENSMUSG00000019970	782	62	13588	3.36309	0.884867	0.0251107	1.29635
GOTERM_BP_FAT	GO:0010639~negative regulation of organelle organization	12	1.10599	0.000724885	ENSMUSG00000018411, ENSMUSG00000032479, ENSMUSG00000026879, ENSMUSG00000042099, ENSMUSG00000018293, ENSMUSG00000064302, ENSMUSG00000057738, ENSMUSG00000020476, ENSMUSG00000020315, ENSMUSG00000049775, ENSMUSG00000035299, ENSMUSG00000028059	782	62	13588	3.36309	0.884867	0.0251107	1.29635
GOTERM_BP_FAT	GO:0006915~apoptosis	45	4.14747	0.00076228	ENSMUSG00000001082, ENSMUSG00000026510, ENSMUSG00000019850, ENSMUSG00000020099, ENSMUSG00000025047, ENSMUSG00000040483, ENSMUSG00000020077, ENSMUSG00000032212, ENSMUSG00000026278, ENSMUSG00000026942, ENSMUSG00000018819, ENSMUSG00000070034, ENSMUSG00000035105, ENSMUSG00000022500, ENSMUSG00000023043, ENSMUSG00000041112, ENSMUSG00000035873, ENSMUSG00000039745, ENSMUSG00000005583, ENSMUSG00000038612,…	782	465	13588	1.68154	0.89702	0.0260865	1.3628
GOTERM_BP_FAT	GO:0000902~cell morphogenesis	33	3.04147	0.00090286	ENSMUSG00000028864, ENSMUSG00000037815, ENSMUSG00000022528, ENSMUSG00000033066, ENSMUSG00000028059, ENSMUSG00000062991, ENSMUSG00000043733, ENSMUSG00000000567, ENSMUSG00000025630, ENSMUSG00000041362, ENSMUSG00000026826, ENSMUSG00000039239, ENSMUSG00000020143, ENSMUSG00000026131, ENSMUSG00000022636, ENSMUSG00000022892, ENSMUSG00000022443, ENSMUSG00000043760, ENSMUSG00000015647, ENSMUSG00000022150,…	782	309	13588	1.85568	0.932298	0.0304759	1.6122
GOTERM_BP_FAT	GO:0001775~cell activation	28	2.58065	0.000938382	ENSMUSG00000025225, ENSMUSG00000026395, ENSMUSG00000038418, ENSMUSG00000002983, ENSMUSG00000018654, ENSMUSG00000061132, ENSMUSG00000030786, ENSMUSG00000032440, ENSMUSG00000059498, ENSMUSG00000025630, ENSMUSG00000031015, ENSMUSG00000053175, ENSMUSG00000021948, ENSMUSG00000024610, ENSMUSG00000035673, ENSMUSG00000059552, ENSMUSG00000020143, ENSMUSG00000008855, ENSMUSG00000020120, ENSMUSG00000022443,…	782	246	13588	1.97775	0.939107	0.0313022	1.67513
GOTERM_BP_FAT	GO:0008283~cell proliferation	28	2.58065	0.000998136	ENSMUSG00000029478, ENSMUSG00000052681, ENSMUSG00000070348, ENSMUSG00000028864, ENSMUSG00000020918, ENSMUSG00000026395, ENSMUSG00000032562, ENSMUSG00000043004, ENSMUSG00000030786, ENSMUSG00000000567, ENSMUSG00000025630, ENSMUSG00000021948, ENSMUSG00000024610, ENSMUSG00000021765, ENSMUSG00000025856, ENSMUSG00000059552, ENSMUSG00000039239, ENSMUSG00000020143, ENSMUSG00000031965, ENSMUSG00000032966,…	782	247	13588	1.96974	0.949051	0.0328954	1.78089
GOTERM_BP_FAT	GO:0012501~programmed cell death	45	4.14747	0.00105104	ENSMUSG00000001082, ENSMUSG00000026510, ENSMUSG00000019850, ENSMUSG00000020099, ENSMUSG00000025047, ENSMUSG00000040483, ENSMUSG00000020077, ENSMUSG00000032212, ENSMUSG00000026278, ENSMUSG00000026942, ENSMUSG00000018819, ENSMUSG00000070034, ENSMUSG00000035105, ENSMUSG00000022500, ENSMUSG00000023043, ENSMUSG00000041112, ENSMUSG00000035873, ENSMUSG00000039745, ENSMUSG00000005583, ENSMUSG00000038612,…	782	473	13588	1.6531	0.956491	0.0342314	1.87444
GOTERM_BP_FAT	GO:0006468~protein amino acid phosphorylation	57	5.25346	0.00105207	ENSMUSG00000042349, ENSMUSG00000007613, ENSMUSG00000021413, ENSMUSG00000019779, ENSMUSG00000002602, ENSMUSG00000026395, ENSMUSG00000043733, ENSMUSG00000032440, ENSMUSG00000029859, ENSMUSG00000039745, ENSMUSG00000029231, ENSMUSG00000022263, ENSMUSG00000039239, ENSMUSG00000003534, ENSMUSG00000019970, ENSMUSG00000021116, ENSMUSG00000028680, ENSMUSG00000029999, ENSMUSG00000026749, ENSMUSG00000030849,…	782	640	13588	1.54755	0.956625	0.0338943	1.87626
GOTERM_BP_FAT	GO:0008285~negative regulation of cell proliferation	26	2.39631	0.00112408	ENSMUSG00000052684, ENSMUSG00000017466, ENSMUSG00000047407, ENSMUSG00000021149, ENSMUSG00000037815, ENSMUSG00000004266, ENSMUSG00000042429, ENSMUSG00000026574, ENSMUSG00000000031, ENSMUSG00000032440, ENSMUSG00000035914, ENSMUSG00000022865, ENSMUSG00000031871, ENSMUSG00000035873, ENSMUSG00000054252, ENSMUSG00000059552, ENSMUSG00000032737, ENSMUSG00000023067, ENSMUSG00000039239, ENSMUSG00000003534,…	782	224	13588	2.01685	0.965013	0.0357872	2.00347
GOTERM_BP_FAT	GO:0030048~actin filament-based movement	6	0.552995	0.00114633	ENSMUSG00000004677, ENSMUSG00000034593, ENSMUSG00000022443, ENSMUSG00000030739, ENSMUSG00000060680, ENSMUSG00000020900	782	15	13588	6.95038	0.96726	0.0360975	2.04273
GOTERM_BP_FAT	GO:0006911~phagocytosis, engulfment	6	0.552995	0.00114633	ENSMUSG00000059498, ENSMUSG00000041112, ENSMUSG00000037902, ENSMUSG00000076614, ENSMUSG00000058715, ENSMUSG00000030605	782	15	13588	6.95038	0.96726	0.0360975	2.04273
GOTERM_BP_FAT	GO:0050772~positive regulation of axonogenesis	6	0.552995	0.00114633	ENSMUSG00000018411, ENSMUSG00000002489, ENSMUSG00000023905, ENSMUSG00000027859, ENSMUSG00000021451, ENSMUSG00000020902	782	15	13588	6.95038	0.96726	0.0360975	2.04273
GOTERM_BP_FAT	GO:0007229~integrin-mediated signaling pathway	13	1.19816	0.00123993	ENSMUSG00000028041, ENSMUSG00000022894, ENSMUSG00000001507, ENSMUSG00000036545, ENSMUSG00000000290, ENSMUSG00000026768, ENSMUSG00000030786, ENSMUSG00000054693, ENSMUSG00000039115, ENSMUSG00000019997, ENSMUSG00000032925, ENSMUSG00000025964, ENSMUSG00000027111	782	76	13588	2.9722	0.97524	0.0385819	2.20777
GOTERM_BP_FAT	GO:0031399~regulation of protein modification process	21	1.93548	0.00125874	ENSMUSG00000052684, ENSMUSG00000024423, ENSMUSG00000060216, ENSMUSG00000021149, ENSMUSG00000021754, ENSMUSG00000032006, ENSMUSG00000032966, ENSMUSG00000026395, ENSMUSG00000004266, ENSMUSG00000033327, ENSMUSG00000042429, ENSMUSG00000028019, ENSMUSG00000026483, ENSMUSG00000024620, ENSMUSG00000021948, ENSMUSG00000054252, ENSMUSG00000025856, ENSMUSG00000022469, ENSMUSG00000059552, ENSMUSG00000021182,…	782	165	13588	2.21149	0.976592	0.038752	2.24091
GOTERM_BP_FAT	GO:0051789~response to protein stimulus	14	1.29032	0.00133526	ENSMUSG00000028195, ENSMUSG00000070348, ENSMUSG00000007872, ENSMUSG00000038418, ENSMUSG00000025887, ENSMUSG00000042745, ENSMUSG00000055401, ENSMUSG00000007039, ENSMUSG00000015839, ENSMUSG00000021270, ENSMUSG00000026826, ENSMUSG00000007041, ENSMUSG00000003534, ENSMUSG00000015461	782	87	13588	2.79613	0.981372	0.0406415	2.37561
GOTERM_BP_FAT	GO:0016192~vesicle-mediated transport	44	4.0553	0.00144071	ENSMUSG00000053841, ENSMUSG00000034593, ENSMUSG00000039361, ENSMUSG00000025044, ENSMUSG00000073002, ENSMUSG00000007777, ENSMUSG00000020476, ENSMUSG00000040722, ENSMUSG00000004849, ENSMUSG00000030766, ENSMUSG00000026577, ENSMUSG00000032440, ENSMUSG00000059498, ENSMUSG00000041112, ENSMUSG00000027882, ENSMUSG00000020695, ENSMUSG00000026712, ENSMUSG00000044465, ENSMUSG00000020120, ENSMUSG00000054364,…	782	466	13588	1.64065	0.986402	0.0433406	2.56092
GOTERM_BP_FAT	GO:0007179~transforming growth factor beta receptor signaling pathway	10	0.921659	0.00144819	ENSMUSG00000007613, ENSMUSG00000001870, ENSMUSG00000032440, ENSMUSG00000021754, ENSMUSG00000040488, ENSMUSG00000026814, ENSMUSG00000027660, ENSMUSG00000025856, ENSMUSG00000059552, ENSMUSG00000000530	782	48	13588	3.61999	0.986702	0.0431259	2.57405
GOTERM_BP_FAT	GO:0012502~induction of programmed cell death	21	1.93548	0.0014598	ENSMUSG00000025647, ENSMUSG00000007613, ENSMUSG00000073489, ENSMUSG00000037820, ENSMUSG00000026510, ENSMUSG00000004266, ENSMUSG00000017707, ENSMUSG00000026278, ENSMUSG00000022292, ENSMUSG00000025887, ENSMUSG00000025888, ENSMUSG00000047123, ENSMUSG00000070034, ENSMUSG00000033538, ENSMUSG00000005413, ENSMUSG00000059498, ENSMUSG00000053175, ENSMUSG00000021948, ENSMUSG00000076614, ENSMUSG00000059552,…	782	167	13588	2.185	0.987155	0.0430347	2.59443
GOTERM_BP_FAT	GO:0006917~induction of apoptosis	21	1.93548	0.0014598	ENSMUSG00000025647, ENSMUSG00000007613, ENSMUSG00000073489, ENSMUSG00000037820, ENSMUSG00000026510, ENSMUSG00000004266, ENSMUSG00000017707, ENSMUSG00000026278, ENSMUSG00000022292, ENSMUSG00000025887, ENSMUSG00000025888, ENSMUSG00000047123, ENSMUSG00000070034, ENSMUSG00000033538, ENSMUSG00000005413, ENSMUSG00000059498, ENSMUSG00000053175, ENSMUSG00000021948, ENSMUSG00000076614, ENSMUSG00000059552,…	782	167	13588	2.185	0.987155	0.0430347	2.59443
GOTERM_BP_FAT	GO:0051050~positive regulation of transport	18	1.65899	0.00146649	ENSMUSG00000055653, ENSMUSG00000031328, ENSMUSG00000037902, ENSMUSG00000040722, ENSMUSG00000025888, ENSMUSG00000042429, ENSMUSG00000030302, ENSMUSG00000043733, ENSMUSG00000025351, ENSMUSG00000041798, ENSMUSG00000059498, ENSMUSG00000048376, ENSMUSG00000076614, ENSMUSG00000058715, ENSMUSG00000023348, ENSMUSG00000030605, ENSMUSG00000032011, ENSMUSG00000019970	782	132	13588	2.36945	0.987409	0.0428049	2.60617
GOTERM_BP_FAT	GO:0001933~negative regulation of protein amino acid phosphorylation	7	0.645161	0.00153526	ENSMUSG00000052684, ENSMUSG00000026483, ENSMUSG00000024423, ENSMUSG00000032966, ENSMUSG00000021948, ENSMUSG00000026395, ENSMUSG00000004266	782	23	13588	5.28834	0.989746	0.0443349	2.7268
GOTERM_BP_FAT	GO:0032963~collagen metabolic process	7	0.645161	0.00153526	ENSMUSG00000042745, ENSMUSG00000037003, ENSMUSG00000036545, ENSMUSG00000000957, ENSMUSG00000070436, ENSMUSG00000033327, ENSMUSG00000031740	782	23	13588	5.28834	0.989746	0.0443349	2.7268
GOTERM_BP_FAT	GO:0031346~positive regulation of cell projection organization	7	0.645161	0.00153526	ENSMUSG00000018411, ENSMUSG00000002489, ENSMUSG00000007613, ENSMUSG00000023905, ENSMUSG00000027859, ENSMUSG00000021451, ENSMUSG00000020902	782	23	13588	5.28834	0.989746	0.0443349	2.7268
GOTERM_BP_FAT	GO:0050801~ion homeostasis	31	2.85714	0.00154476	ENSMUSG00000031996, ENSMUSG00000034593, ENSMUSG00000036098, ENSMUSG00000037820, ENSMUSG00000025203, ENSMUSG00000054640, ENSMUSG00000021703, ENSMUSG00000026395, ENSMUSG00000022122, ENSMUSG00000062991, ENSMUSG00000042429, ENSMUSG00000041362, ENSMUSG00000059552, ENSMUSG00000019970, ENSMUSG00000079037, ENSMUSG00000029467, ENSMUSG00000025232, ENSMUSG00000022892, ENSMUSG00000034462, ENSMUSG00000030342,…	782	293	13588	1.83841	0.990033	0.0441757	2.74345
GOTERM_BP_FAT	GO:0040008~regulation of growth	28	2.58065	0.00169534	ENSMUSG00000049401, ENSMUSG00000028195, ENSMUSG00000004100, ENSMUSG00000036256, ENSMUSG00000021365, ENSMUSG00000018654, ENSMUSG00000018411, ENSMUSG00000043733, ENSMUSG00000032440, ENSMUSG00000014599, ENSMUSG00000022865, ENSMUSG00000019997, ENSMUSG00000059552, ENSMUSG00000039239, ENSMUSG00000003534, ENSMUSG00000053113, ENSMUSG00000031451, ENSMUSG00000037104, ENSMUSG00000055653, ENSMUSG00000022892,…	782	256	13588	1.9005	0.993642	0.0479216	3.00705
GOTERM_BP_FAT	GO:0042060~wound healing	16	1.47465	0.00184356	ENSMUSG00000020717, ENSMUSG00000021754, ENSMUSG00000027712, ENSMUSG00000020044, ENSMUSG00000048120, ENSMUSG00000027082, ENSMUSG00000020900, ENSMUSG00000015085, ENSMUSG00000032440, ENSMUSG00000024486, ENSMUSG00000048376, ENSMUSG00000000078, ENSMUSG00000039239, ENSMUSG00000005087, ENSMUSG00000020120, ENSMUSG00000022178	782	112	13588	2.48228	0.995916	0.0515172	3.26584
GOTERM_BP_FAT	GO:0008284~positive regulation of cell proliferation	30	2.76498	0.00191068	ENSMUSG00000047407, ENSMUSG00000037820, ENSMUSG00000034708, ENSMUSG00000029135, ENSMUSG00000026395, ENSMUSG00000032562, ENSMUSG00000022528, ENSMUSG00000006356, ENSMUSG00000028019, ENSMUSG00000037992, ENSMUSG00000024486, ENSMUSG00000032440, ENSMUSG00000014599, ENSMUSG00000054252, ENSMUSG00000025856, ENSMUSG00000047945, ENSMUSG00000023067, ENSMUSG00000039239, ENSMUSG00000029084, ENSMUSG00000029999,…	782	284	13588	1.83549	0.996658	0.0528491	3.38282
GOTERM_BP_FAT	GO:0035239~tube morphogenesis	21	1.93548	0.00194485	ENSMUSG00000055653, ENSMUSG00000047407, ENSMUSG00000031965, ENSMUSG00000016619, ENSMUSG00000045680, ENSMUSG00000037820, ENSMUSG00000018293, ENSMUSG00000000957, ENSMUSG00000030849, ENSMUSG00000020918, ENSMUSG00000015647, ENSMUSG00000028266, ENSMUSG00000030123, ENSMUSG00000000303, ENSMUSG00000032440, ENSMUSG00000014599, ENSMUSG00000026814, ENSMUSG00000056201, ENSMUSG00000030403, ENSMUSG00000003534,…	782	171	13588	2.13389	0.996982	0.0532758	3.44232
GOTERM_BP_FAT	GO:0044259~multicellular organismal macromolecule metabolic process	7	0.645161	0.00194876	ENSMUSG00000042745, ENSMUSG00000037003, ENSMUSG00000036545, ENSMUSG00000000957, ENSMUSG00000070436, ENSMUSG00000033327, ENSMUSG00000031740	782	24	13588	5.06799	0.997017	0.0528946	3.44912
GOTERM_BP_FAT	GO:0030834~regulation of actin filament depolymerization	7	0.645161	0.00194876	ENSMUSG00000026879, ENSMUSG00000057738, ENSMUSG00000020476, ENSMUSG00000020315, ENSMUSG00000056201, ENSMUSG00000015932, ENSMUSG00000020120	782	24	13588	5.06799	0.997017	0.0528946	3.44912
GOTERM_BP_FAT	GO:0032989~cellular component morphogenesis	35	3.22581	0.0019949	ENSMUSG00000028864, ENSMUSG00000037815, ENSMUSG00000022528, ENSMUSG00000033066, ENSMUSG00000028059, ENSMUSG00000062991, ENSMUSG00000043733, ENSMUSG00000000567, ENSMUSG00000026159, ENSMUSG00000025630, ENSMUSG00000041362, ENSMUSG00000026826, ENSMUSG00000039239, ENSMUSG00000020143, ENSMUSG00000026131, ENSMUSG00000022636, ENSMUSG00000022892, ENSMUSG00000022443, ENSMUSG00000030342, ENSMUSG00000043760,…	782	351	13588	1.73265	0.997401	0.0536264	3.52941
GOTERM_BP_FAT	GO:0048878~chemical homeostasis	36	3.31797	0.00205573	ENSMUSG00000029478, ENSMUSG00000031996, ENSMUSG00000034593, ENSMUSG00000036098, ENSMUSG00000037820, ENSMUSG00000025203, ENSMUSG00000054640, ENSMUSG00000021703, ENSMUSG00000026395, ENSMUSG00000022122, ENSMUSG00000062991, ENSMUSG00000043733, ENSMUSG00000042429, ENSMUSG00000021242, ENSMUSG00000041798, ENSMUSG00000019461, ENSMUSG00000041362, ENSMUSG00000059552, ENSMUSG00000019970, ENSMUSG00000029467,…	782	365	13588	1.71379	0.997833	0.054725	3.63518
GOTERM_BP_FAT	GO:0016310~phosphorylation	61	5.62212	0.00211047	ENSMUSG00000042349, ENSMUSG00000007613, ENSMUSG00000021413, ENSMUSG00000019779, ENSMUSG00000002602, ENSMUSG00000026395, ENSMUSG00000043733, ENSMUSG00000032440, ENSMUSG00000029859, ENSMUSG00000039745, ENSMUSG00000029231, ENSMUSG00000022263, ENSMUSG00000039239, ENSMUSG00000003534, ENSMUSG00000019970, ENSMUSG00000021116, ENSMUSG00000028680, ENSMUSG00000029999, ENSMUSG00000026749, ENSMUSG00000030849,…	782	718	13588	1.47623	0.99816	0.055646	3.73024
GOTERM_BP_FAT	GO:0010033~response to organic substance	46	4.23963	0.00224091	ENSMUSG00000007613, ENSMUSG00000028195, ENSMUSG00000070348, ENSMUSG00000007872, ENSMUSG00000030218, ENSMUSG00000024927, ENSMUSG00000022951, ENSMUSG00000038418, ENSMUSG00000026104, ENSMUSG00000038776, ENSMUSG00000055401, ENSMUSG00000043733, ENSMUSG00000032440, ENSMUSG00000041798, ENSMUSG00000007039, ENSMUSG00000025630, ENSMUSG00000051439, ENSMUSG00000027882, ENSMUSG00000026826, ENSMUSG00000038612,…	782	505	13588	1.58276	0.998754	0.0584699	3.95641
GOTERM_BP_FAT	GO:0007243~protein kinase cascade	26	2.39631	0.00232465	ENSMUSG00000033170, ENSMUSG00000028864, ENSMUSG00000026395, ENSMUSG00000032562, ENSMUSG00000020190, ENSMUSG00000022102, ENSMUSG00000062991, ENSMUSG00000043733, ENSMUSG00000042429, ENSMUSG00000024998, ENSMUSG00000028519, ENSMUSG00000024610, ENSMUSG00000054252, ENSMUSG00000026074, ENSMUSG00000020120, ENSMUSG00000037104, ENSMUSG00000021754, ENSMUSG00000034462, ENSMUSG00000029999, ENSMUSG00000004936,…	782	236	13588	1.9143	0.99903	0.0600654	4.10136
GOTERM_BP_FAT	GO:0043068~positive regulation of programmed cell death	27	2.48848	0.00248407	ENSMUSG00000007613, ENSMUSG00000037820, ENSMUSG00000026510, ENSMUSG00000007872, ENSMUSG00000026395, ENSMUSG00000004266, ENSMUSG00000017707, ENSMUSG00000026278, ENSMUSG00000070034, ENSMUSG00000059498, ENSMUSG00000053175, ENSMUSG00000021948, ENSMUSG00000039745, ENSMUSG00000054252, ENSMUSG00000059552, ENSMUSG00000023067, ENSMUSG00000039239, ENSMUSG00000001707, ENSMUSG00000025647, ENSMUSG00000073489,…	782	250	13588	1.8766	0.999397	0.0635065	4.37673
GOTERM_BP_FAT	GO:0019725~cellular homeostasis	34	3.13364	0.0025732	ENSMUSG00000031996, ENSMUSG00000034593, ENSMUSG00000036098, ENSMUSG00000037820, ENSMUSG00000025203, ENSMUSG00000004383, ENSMUSG00000054640, ENSMUSG00000021703, ENSMUSG00000026395, ENSMUSG00000062991, ENSMUSG00000037003, ENSMUSG00000042429, ENSMUSG00000041798, ENSMUSG00000041362, ENSMUSG00000059552, ENSMUSG00000019970, ENSMUSG00000029467, ENSMUSG00000079037, ENSMUSG00000025232, ENSMUSG00000022892,…	782	343	13588	1.7224	0.999538	0.0651541	4.53035
GOTERM_BP_FAT	GO:0048729~tissue morphogenesis	26	2.39631	0.00260538	ENSMUSG00000047407, ENSMUSG00000018293, ENSMUSG00000045680, ENSMUSG00000020918, ENSMUSG00000028266, ENSMUSG00000005533, ENSMUSG00000000567, ENSMUSG00000014599, ENSMUSG00000032366, ENSMUSG00000021765, ENSMUSG00000054252, ENSMUSG00000039239, ENSMUSG00000003534, ENSMUSG00000006445, ENSMUSG00000005087, ENSMUSG00000027276, ENSMUSG00000055653, ENSMUSG00000016619, ENSMUSG00000032966, ENSMUSG00000030849,…	782	238	13588	1.89821	0.999581	0.0653883	4.58576
GOTERM_BP_FAT	GO:0010942~positive regulation of cell death	27	2.48848	0.00277382	ENSMUSG00000007613, ENSMUSG00000037820, ENSMUSG00000026510, ENSMUSG00000007872, ENSMUSG00000026395, ENSMUSG00000004266, ENSMUSG00000017707, ENSMUSG00000026278, ENSMUSG00000070034, ENSMUSG00000059498, ENSMUSG00000053175, ENSMUSG00000021948, ENSMUSG00000039745, ENSMUSG00000054252, ENSMUSG00000059552, ENSMUSG00000023067, ENSMUSG00000039239, ENSMUSG00000001707, ENSMUSG00000025647, ENSMUSG00000073489,…	782	252	13588	1.86171	0.999747	0.0688934	4.8753
GOTERM_BP_FAT	GO:0030003~cellular cation homeostasis	19	1.75115	0.0027903	ENSMUSG00000079037, ENSMUSG00000031996, ENSMUSG00000029467, ENSMUSG00000022892, ENSMUSG00000034462, ENSMUSG00000037820, ENSMUSG00000032966, ENSMUSG00000054640, ENSMUSG00000026395, ENSMUSG00000030659, ENSMUSG00000030302, ENSMUSG00000018585, ENSMUSG00000063354, ENSMUSG00000024661, ENSMUSG00000048376, ENSMUSG00000021814, ENSMUSG00000063873, ENSMUSG00000059552, ENSMUSG00000019970	782	152	13588	2.17199	0.999759	0.0687174	4.90358
GOTERM_BP_FAT	GO:0007049~cell cycle	53	4.88479	0.0028251	ENSMUSG00000061665, ENSMUSG00000038241, ENSMUSG00000064302, ENSMUSG00000049327, ENSMUSG00000021365, ENSMUSG00000028059, ENSMUSG00000032300, ENSMUSG00000023067, ENSMUSG00000029166, ENSMUSG00000001525, ENSMUSG00000024293, ENSMUSG00000028680, ENSMUSG00000024190, ENSMUSG00000022443, ENSMUSG00000020486, ENSMUSG00000026749, ENSMUSG00000025586, ENSMUSG00000020184, ENSMUSG00000020900, ENSMUSG00000079562,…	782	611	13588	1.50724	0.999783	0.0689765	4.96327
GOTERM_BP_FAT	GO:0002460~adaptive immune response based on somatic recombination of immune receptors built from immunoglobulin superfamily domains	13	1.19816	0.00297013	ENSMUSG00000025225, ENSMUSG00000037405, ENSMUSG00000002983, ENSMUSG00000036896, ENSMUSG00000036594, ENSMUSG00000036322, ENSMUSG00000031015, ENSMUSG00000053175, ENSMUSG00000059498, ENSMUSG00000021948, ENSMUSG00000024610, ENSMUSG00000076614, ENSMUSG00000058715, ENSMUSG00000025498	782	84	13588	2.68914	0.999859	0.0718052	5.21168
GOTERM_BP_FAT	GO:0002250~adaptive immune response	13	1.19816	0.00297013	ENSMUSG00000025225, ENSMUSG00000037405, ENSMUSG00000002983, ENSMUSG00000036896, ENSMUSG00000036594, ENSMUSG00000036322, ENSMUSG00000031015, ENSMUSG00000053175, ENSMUSG00000059498, ENSMUSG00000021948, ENSMUSG00000024610, ENSMUSG00000076614, ENSMUSG00000058715, ENSMUSG00000025498	782	84	13588	2.68914	0.999859	0.0718052	5.21168
GOTERM_BP_FAT	GO:0044236~multicellular organismal metabolic process	7	0.645161	0.00302164	ENSMUSG00000042745, ENSMUSG00000037003, ENSMUSG00000036545, ENSMUSG00000000957, ENSMUSG00000070436, ENSMUSG00000033327, ENSMUSG00000031740	782	26	13588	4.67814	0.999879	0.07242	5.29976
GOTERM_BP_FAT	GO:0032268~regulation of cellular protein metabolic process	29	2.67281	0.00306503	ENSMUSG00000052684, ENSMUSG00000021127, ENSMUSG00000024423, ENSMUSG00000021149, ENSMUSG00000026395, ENSMUSG00000053961, ENSMUSG00000028156, ENSMUSG00000020190, ENSMUSG00000004266, ENSMUSG00000033327, ENSMUSG00000028019, ENSMUSG00000042429, ENSMUSG00000021948, ENSMUSG00000054252, ENSMUSG00000025856, ENSMUSG00000059552, ENSMUSG00000021182, ENSMUSG00000053113, ENSMUSG00000021116, ENSMUSG00000060216,…	782	280	13588	1.79965	0.999894	0.0728381	5.37389
GOTERM_BP_FAT	GO:0060325~face morphogenesis	5	0.460829	0.00369703	ENSMUSG00000040268, ENSMUSG00000001506, ENSMUSG00000029231, ENSMUSG00000074733, ENSMUSG00000031740	782	12	13588	7.23998	0.999984	0.0865278	6.44752
GOTERM_BP_FAT	GO:0060326~cell chemotaxis	7	0.645161	0.00369918	ENSMUSG00000056071, ENSMUSG00000030786, ENSMUSG00000059498, ENSMUSG00000058715, ENSMUSG00000039239, ENSMUSG00000000290, ENSMUSG00000030707	782	27	13588	4.50488	0.999984	0.0859031	6.45115
GOTERM_BP_FAT	GO:0042326~negative regulation of phosphorylation	7	0.645161	0.00369918	ENSMUSG00000052684, ENSMUSG00000026483, ENSMUSG00000024423, ENSMUSG00000032966, ENSMUSG00000021948, ENSMUSG00000026395, ENSMUSG00000004266	782	27	13588	4.50488	0.999984	0.0859031	6.45115
GOTERM_BP_FAT	GO:0030595~leukocyte chemotaxis	7	0.645161	0.00369918	ENSMUSG00000056071, ENSMUSG00000030786, ENSMUSG00000059498, ENSMUSG00000058715, ENSMUSG00000039239, ENSMUSG00000000290, ENSMUSG00000030707	782	27	13588	4.50488	0.999984	0.0859031	6.45115
GOTERM_BP_FAT	GO:0060429~epithelium development	28	2.58065	0.00378361	ENSMUSG00000052684, ENSMUSG00000047407, ENSMUSG00000018293, ENSMUSG00000045680, ENSMUSG00000007872, ENSMUSG00000020918, ENSMUSG00000028266, ENSMUSG00000005533, ENSMUSG00000000567, ENSMUSG00000014599, ENSMUSG00000054252, ENSMUSG00000005836, ENSMUSG00000003534, ENSMUSG00000005087, ENSMUSG00000027276, ENSMUSG00000055653, ENSMUSG00000016619, ENSMUSG00000044674, ENSMUSG00000039457, ENSMUSG00000030849,…	782	271	13588	1.7953	0.999988	0.0871026	6.59371
GOTERM_BP_FAT	GO:0045321~leukocyte activation	24	2.21198	0.00379414	ENSMUSG00000022443, ENSMUSG00000032966, ENSMUSG00000039936, ENSMUSG00000026395, ENSMUSG00000038418, ENSMUSG00000000290, ENSMUSG00000002983, ENSMUSG00000018654, ENSMUSG00000047123, ENSMUSG00000061132, ENSMUSG00000030786, ENSMUSG00000032440, ENSMUSG00000059498, ENSMUSG00000025630, ENSMUSG00000031015, ENSMUSG00000053175, ENSMUSG00000021948, ENSMUSG00000024610, ENSMUSG00000035673, ENSMUSG00000058715,…	782	219	13588	1.90421	0.999988	0.0866669	6.61146
GOTERM_BP_FAT	GO:0051781~positive regulation of cell division	8	0.737327	0.00389517	ENSMUSG00000028019, ENSMUSG00000048583, ENSMUSG00000029838, ENSMUSG00000032006, ENSMUSG00000029999, ENSMUSG00000025856, ENSMUSG00000039239, ENSMUSG00000001025	782	36	13588	3.86132	0.999991	0.0882	6.78173
GOTERM_BP_FAT	GO:0010605~negative regulation of macromolecule metabolic process	45	4.14747	0.00391982	ENSMUSG00000029478, ENSMUSG00000052684, ENSMUSG00000024423, ENSMUSG00000047407, ENSMUSG00000045680, ENSMUSG00000021149, ENSMUSG00000007872, ENSMUSG00000022809, ENSMUSG00000024927, ENSMUSG00000018697, ENSMUSG00000026395, ENSMUSG00000053961, ENSMUSG00000038418, ENSMUSG00000022528, ENSMUSG00000004266, ENSMUSG00000018654, ENSMUSG00000052942, ENSMUSG00000062991, ENSMUSG00000037992, ENSMUSG00000000567,…	782	506	13588	1.54529	0.999992	0.0880667	6.82323
GOTERM_BP_FAT	GO:0002449~lymphocyte mediated immunity	12	1.10599	0.00393919	ENSMUSG00000036594, ENSMUSG00000036322, ENSMUSG00000053175, ENSMUSG00000059498, ENSMUSG00000031015, ENSMUSG00000024610, ENSMUSG00000021948, ENSMUSG00000076614, ENSMUSG00000058715, ENSMUSG00000037405, ENSMUSG00000025498, ENSMUSG00000004266, ENSMUSG00000036896	782	76	13588	2.74357	0.999992	0.0878231	6.85584
GOTERM_BP_FAT	GO:0006979~response to oxidative stress	13	1.19816	0.00398598	ENSMUSG00000075706, ENSMUSG00000032802, ENSMUSG00000079037, ENSMUSG00000001506, ENSMUSG00000000957, ENSMUSG00000004936, ENSMUSG00000022037, ENSMUSG00000022292, ENSMUSG00000018585, ENSMUSG00000020250, ENSMUSG00000005413, ENSMUSG00000020810, ENSMUSG00000033685	782	87	13588	2.59641	0.999993	0.0881632	6.93454
GOTERM_BP_FAT	GO:0045596~negative regulation of cell differentiation	21	1.93548	0.00402861	ENSMUSG00000029478, ENSMUSG00000037104, ENSMUSG00000034274, ENSMUSG00000070348, ENSMUSG00000027660, ENSMUSG00000022951, ENSMUSG00000037815, ENSMUSG00000022528, ENSMUSG00000020902, ENSMUSG00000018965, ENSMUSG00000000567, ENSMUSG00000024030, ENSMUSG00000024610, ENSMUSG00000021765, ENSMUSG00000039410, ENSMUSG00000059552, ENSMUSG00000039239, ENSMUSG00000002233, ENSMUSG00000032011, ENSMUSG00000008855,…	782	182	13588	2.00492	0.999994	0.0884106	7.00618
GOTERM_BP_FAT	GO:0030005~cellular di-, tri-valent inorganic cation homeostasis	17	1.56682	0.00430286	ENSMUSG00000079037, ENSMUSG00000031996, ENSMUSG00000029467, ENSMUSG00000022892, ENSMUSG00000034462, ENSMUSG00000037820, ENSMUSG00000032966, ENSMUSG00000054640, ENSMUSG00000026395, ENSMUSG00000030659, ENSMUSG00000030302, ENSMUSG00000018585, ENSMUSG00000063354, ENSMUSG00000024661, ENSMUSG00000048376, ENSMUSG00000021814, ENSMUSG00000063873	782	134	13588	2.20441	0.999997	0.0934652	7.46587
GOTERM_BP_FAT	GO:0043085~positive regulation of catalytic activity	27	2.48848	0.00445449	ENSMUSG00000033170, ENSMUSG00000037820, ENSMUSG00000028864, ENSMUSG00000021703, ENSMUSG00000026395, ENSMUSG00000032562, ENSMUSG00000062991, ENSMUSG00000043733, ENSMUSG00000028019, ENSMUSG00000042429, ENSMUSG00000032440, ENSMUSG00000024998, ENSMUSG00000022994, ENSMUSG00000028519, ENSMUSG00000014599, ENSMUSG00000024610, ENSMUSG00000026826, ENSMUSG00000059552, ENSMUSG00000035891, ENSMUSG00000021754,…	782	261	13588	1.79751	0.999998	0.0959061	7.71912
GOTERM_BP_FAT	GO:0030324~lung development	15	1.38249	0.00449184	ENSMUSG00000045680, ENSMUSG00000030218, ENSMUSG00000036545, ENSMUSG00000000957, ENSMUSG00000015647, ENSMUSG00000030849, ENSMUSG00000022528, ENSMUSG00000020422, ENSMUSG00000042745, ENSMUSG00000032440, ENSMUSG00000022306, ENSMUSG00000019997, ENSMUSG00000025856, ENSMUSG00000005836, ENSMUSG00000029231	782	111	13588	2.3481	0.999999	0.095981	7.78139
GOTERM_BP_FAT	GO:0048638~regulation of developmental growth	8	0.737327	0.00457063	ENSMUSG00000018411, ENSMUSG00000032440, ENSMUSG00000023905, ENSMUSG00000022865, ENSMUSG00000027859, ENSMUSG00000030849, ENSMUSG00000041936, ENSMUSG00000020902	782	37	13588	3.75696	0.999999	0.0968914	7.91263
GOTERM_BP_FAT	GO:0042552~myelination	8	0.737327	0.00457063	ENSMUSG00000062991, ENSMUSG00000034593, ENSMUSG00000036098, ENSMUSG00000025232, ENSMUSG00000030342, ENSMUSG00000025203, ENSMUSG00000021703, ENSMUSG00000029145	782	37	13588	3.75696	0.999999	0.0968914	7.91263
GOTERM_BP_FAT	GO:0010171~body morphogenesis	6	0.552995	0.00465759	ENSMUSG00000055653, ENSMUSG00000040268, ENSMUSG00000001506, ENSMUSG00000029231, ENSMUSG00000074733, ENSMUSG00000031740	782	20	13588	5.21279	0.999999	0.0979513	8.05728
GOTERM_BP_FAT	GO:0051241~negative regulation of multicellular organismal process	14	1.29032	0.00468384	ENSMUSG00000029467, ENSMUSG00000033910, ENSMUSG00000027712, ENSMUSG00000028163, ENSMUSG00000032562, ENSMUSG00000020077, ENSMUSG00000032231, ENSMUSG00000042429, ENSMUSG00000000567, ENSMUSG00000032440, ENSMUSG00000022865, ENSMUSG00000005413, ENSMUSG00000041324, ENSMUSG00000021190	782	100	13588	2.43263	0.999999	0.097789	8.1009
GOTERM_BP_FAT	GO:0048738~cardiac muscle tissue development	10	0.921659	0.00490182	ENSMUSG00000062991, ENSMUSG00000037992, ENSMUSG00000022865, ENSMUSG00000032966, ENSMUSG00000022306, ENSMUSG00000032366, ENSMUSG00000005836, ENSMUSG00000039239, ENSMUSG00000022587, ENSMUSG00000020900	782	57	13588	3.04841	1	0.101404	8.46239
GOTERM_BP_FAT	GO:0031589~cell-substrate adhesion	10	0.921659	0.00490182	ENSMUSG00000005397, ENSMUSG00000023905, ENSMUSG00000037902, ENSMUSG00000019997, ENSMUSG00000032925, ENSMUSG00000000290, ENSMUSG00000032011, ENSMUSG00000027111, ENSMUSG00000033327, ENSMUSG00000022178	782	57	13588	3.04841	1	0.101404	8.46239
GOTERM_BP_FAT	GO:0030865~cortical cytoskeleton organization	5	0.460829	0.00509973	ENSMUSG00000038366, ENSMUSG00000019978, ENSMUSG00000043079, ENSMUSG00000027624, ENSMUSG00000015143	782	13	13588	6.68306	1	0.104563	8.78942
GOTERM_BP_FAT	GO:0048639~positive regulation of developmental growth	5	0.460829	0.00509973	ENSMUSG00000018411, ENSMUSG00000032440, ENSMUSG00000023905, ENSMUSG00000027859, ENSMUSG00000020902	782	13	13588	6.68306	1	0.104563	8.78942
GOTERM_BP_FAT	GO:0050867~positive regulation of cell activation	14	1.29032	0.00510127	ENSMUSG00000037104, ENSMUSG00000029084, ENSMUSG00000026395, ENSMUSG00000030707, ENSMUSG00000018654, ENSMUSG00000036594, ENSMUSG00000047123, ENSMUSG00000032440, ENSMUSG00000036322, ENSMUSG00000024610, ENSMUSG00000058715, ENSMUSG00000021270, ENSMUSG00000023067, ENSMUSG00000032011, ENSMUSG00000020120	782	101	13588	2.40855	1	0.103881	8.79196
GOTERM_BP_FAT	GO:0030323~respiratory tube development	15	1.38249	0.00527381	ENSMUSG00000045680, ENSMUSG00000030218, ENSMUSG00000036545, ENSMUSG00000000957, ENSMUSG00000015647, ENSMUSG00000030849, ENSMUSG00000022528, ENSMUSG00000020422, ENSMUSG00000042745, ENSMUSG00000032440, ENSMUSG00000022306, ENSMUSG00000019997, ENSMUSG00000025856, ENSMUSG00000005836, ENSMUSG00000029231	782	113	13588	2.30654	1	0.106485	9.07617
GOTERM_BP_FAT	GO:0031400~negative regulation of protein modification process	8	0.737327	0.00533077	ENSMUSG00000052684, ENSMUSG00000026483, ENSMUSG00000024423, ENSMUSG00000021149, ENSMUSG00000032966, ENSMUSG00000021948, ENSMUSG00000026395, ENSMUSG00000004266	782	38	13588	3.6581	1	0.106853	9.16981
GOTERM_BP_FAT	GO:0010563~negative regulation of phosphorus metabolic process	7	0.645161	0.00538308	ENSMUSG00000052684, ENSMUSG00000026483, ENSMUSG00000024423, ENSMUSG00000032966, ENSMUSG00000021948, ENSMUSG00000026395, ENSMUSG00000004266	782	29	13588	4.1942	1	0.107128	9.25573
GOTERM_BP_FAT	GO:0045936~negative regulation of phosphate metabolic process	7	0.645161	0.00538308	ENSMUSG00000052684, ENSMUSG00000026483, ENSMUSG00000024423, ENSMUSG00000032966, ENSMUSG00000021948, ENSMUSG00000026395, ENSMUSG00000004266	782	29	13588	4.1942	1	0.107128	9.25573
GOTERM_BP_FAT	GO:0045773~positive regulation of axon extension	4	0.368664	0.00555982	ENSMUSG00000018411, ENSMUSG00000023905, ENSMUSG00000027859, ENSMUSG00000020902	782	7	13588	9.92912	1	0.109725	9.54544
GOTERM_BP_FAT	GO:0044093~positive regulation of molecular function	30	2.76498	0.00560274	ENSMUSG00000033170, ENSMUSG00000037820, ENSMUSG00000028864, ENSMUSG00000024927, ENSMUSG00000021703, ENSMUSG00000026395, ENSMUSG00000032562, ENSMUSG00000062991, ENSMUSG00000043733, ENSMUSG00000028019, ENSMUSG00000042429, ENSMUSG00000032440, ENSMUSG00000024998, ENSMUSG00000022994, ENSMUSG00000028519, ENSMUSG00000014599, ENSMUSG00000024610, ENSMUSG00000026826, ENSMUSG00000059552, ENSMUSG00000035891,…	782	306	13588	1.70353	1	0.109801	9.61565
GOTERM_BP_FAT	GO:0000165~MAPKKK cascade	15	1.38249	0.00570397	ENSMUSG00000021754, ENSMUSG00000028864, ENSMUSG00000029999, ENSMUSG00000004936, ENSMUSG00000026395, ENSMUSG00000032562, ENSMUSG00000022102, ENSMUSG00000062991, ENSMUSG00000042429, ENSMUSG00000043733, ENSMUSG00000024998, ENSMUSG00000048376, ENSMUSG00000024610, ENSMUSG00000054252, ENSMUSG00000026027	782	114	13588	2.28631	1	0.11095	9.78108
GOTERM_BP_FAT	GO:0006898~receptor-mediated endocytosis	6	0.552995	0.00582848	ENSMUSG00000020828, ENSMUSG00000028656, ENSMUSG00000039361, ENSMUSG00000032440, ENSMUSG00000025044, ENSMUSG00000022150	782	21	13588	4.96456	1	0.112505	9.98415
GOTERM_BP_FAT	GO:0007272~ensheathment of neurons	8	0.737327	0.00618189	ENSMUSG00000062991, ENSMUSG00000034593, ENSMUSG00000036098, ENSMUSG00000025232, ENSMUSG00000030342, ENSMUSG00000025203, ENSMUSG00000021703, ENSMUSG00000029145	782	39	13588	3.5643	1	0.118166	10.5582
GOTERM_BP_FAT	GO:0008366~axon ensheathment	8	0.737327	0.00618189	ENSMUSG00000062991, ENSMUSG00000034593, ENSMUSG00000036098, ENSMUSG00000025232, ENSMUSG00000030342, ENSMUSG00000025203, ENSMUSG00000021703, ENSMUSG00000029145	782	39	13588	3.5643	1	0.118166	10.5582
GOTERM_BP_FAT	GO:0051301~cell division	28	2.58065	0.00619091	ENSMUSG00000061665, ENSMUSG00000070348, ENSMUSG00000064302, ENSMUSG00000049327, ENSMUSG00000026965, ENSMUSG00000018697, ENSMUSG00000038943, ENSMUSG00000021365, ENSMUSG00000028059, ENSMUSG00000001403, ENSMUSG00000032300, ENSMUSG00000039239, ENSMUSG00000002055, ENSMUSG00000029166, ENSMUSG00000022443, ENSMUSG00000020486, ENSMUSG00000035342, ENSMUSG00000026749, ENSMUSG00000020900, ENSMUSG00000079562,…	782	281	13588	1.73141	1	0.117577	10.5728
GOTERM_BP_FAT	GO:0017015~regulation of transforming growth factor beta receptor signaling pathway	7	0.645161	0.0064083	ENSMUSG00000026768, ENSMUSG00000026814, ENSMUSG00000040152, ENSMUSG00000027660, ENSMUSG00000039410, ENSMUSG00000059552, ENSMUSG00000026864	782	30	13588	4.05439	1	0.120693	10.9242
GOTERM_BP_FAT	GO:0007159~leukocyte adhesion	5	0.460829	0.00681886	ENSMUSG00000030786, ENSMUSG00000027962, ENSMUSG00000037405, ENSMUSG00000026395, ENSMUSG00000000290	782	14	13588	6.2057	1	0.127138	11.5841
GOTERM_BP_FAT	GO:0060323~head morphogenesis	5	0.460829	0.00681886	ENSMUSG00000040268, ENSMUSG00000001506, ENSMUSG00000029231, ENSMUSG00000074733, ENSMUSG00000031740	782	14	13588	6.2057	1	0.127138	11.5841
GOTERM_BP_FAT	GO:0031114~regulation of microtubule depolymerization	5	0.460829	0.00681886	ENSMUSG00000018411, ENSMUSG00000032479, ENSMUSG00000064302, ENSMUSG00000035299, ENSMUSG00000028059	782	14	13588	6.2057	1	0.127138	11.5841
GOTERM_BP_FAT	GO:0007026~negative regulation of microtubule depolymerization	5	0.460829	0.00681886	ENSMUSG00000018411, ENSMUSG00000032479, ENSMUSG00000064302, ENSMUSG00000035299, ENSMUSG00000028059	782	14	13588	6.2057	1	0.127138	11.5841
GOTERM_BP_FAT	GO:0051302~regulation of cell division	8	0.737327	0.00713029	ENSMUSG00000028019, ENSMUSG00000048583, ENSMUSG00000029838, ENSMUSG00000032006, ENSMUSG00000029999, ENSMUSG00000025856, ENSMUSG00000039239, ENSMUSG00000001025	782	40	13588	3.47519	1	0.131744	12.0817
GOTERM_BP_FAT	GO:0007160~cell-matrix adhesion	9	0.829493	0.00720602	ENSMUSG00000005397, ENSMUSG00000037902, ENSMUSG00000019997, ENSMUSG00000032925, ENSMUSG00000000290, ENSMUSG00000032011, ENSMUSG00000027111, ENSMUSG00000033327, ENSMUSG00000022178	782	50	13588	3.12767	1	0.132236	12.2023
GOTERM_BP_FAT	GO:0010627~regulation of protein kinase cascade	18	1.65899	0.00779563	ENSMUSG00000017466, ENSMUSG00000031328, ENSMUSG00000021754, ENSMUSG00000037820, ENSMUSG00000030849, ENSMUSG00000025047, ENSMUSG00000026395, ENSMUSG00000004266, ENSMUSG00000033327, ENSMUSG00000005533, ENSMUSG00000026942, ENSMUSG00000042745, ENSMUSG00000047123, ENSMUSG00000022500, ENSMUSG00000054252, ENSMUSG00000046722, ENSMUSG00000015837, ENSMUSG00000037499	782	155	13588	2.01785	1	0.141426	13.1358
GOTERM_BP_FAT	GO:0032147~activation of protein kinase activity	9	0.829493	0.00812761	ENSMUSG00000035891, ENSMUSG00000028019, ENSMUSG00000042429, ENSMUSG00000032440, ENSMUSG00000033170, ENSMUSG00000048376, ENSMUSG00000026027, ENSMUSG00000070738, ENSMUSG00000032562	782	51	13588	3.06635	1	0.146125	13.6573
GOTERM_BP_FAT	GO:0035272~exocrine system development	8	0.737327	0.00818231	ENSMUSG00000000303, ENSMUSG00000048583, ENSMUSG00000037820, ENSMUSG00000015647, ENSMUSG00000030849, ENSMUSG00000030123, ENSMUSG00000076431, ENSMUSG00000005533	782	41	13588	3.39043	1	0.14616	13.7429
GOTERM_BP_FAT	GO:0050865~regulation of cell activation	18	1.65899	0.00829678	ENSMUSG00000037104, ENSMUSG00000029084, ENSMUSG00000026395, ENSMUSG00000004266, ENSMUSG00000030707, ENSMUSG00000018654, ENSMUSG00000036594, ENSMUSG00000047123, ENSMUSG00000032440, ENSMUSG00000035914, ENSMUSG00000036322, ENSMUSG00000005413, ENSMUSG00000035873, ENSMUSG00000024610, ENSMUSG00000058715, ENSMUSG00000021270, ENSMUSG00000023067, ENSMUSG00000032011, ENSMUSG00000020120	782	156	13588	2.00492	1	0.147178	13.9219
GOTERM_BP_FAT	GO:0043065~positive regulation of apoptosis	25	2.30415	0.00861342	ENSMUSG00000025647, ENSMUSG00000007613, ENSMUSG00000073489, ENSMUSG00000037820, ENSMUSG00000026510, ENSMUSG00000007872, ENSMUSG00000026395, ENSMUSG00000004266, ENSMUSG00000017707, ENSMUSG00000026278, ENSMUSG00000022292, ENSMUSG00000025887, ENSMUSG00000025888, ENSMUSG00000047123, ENSMUSG00000033538, ENSMUSG00000070034, ENSMUSG00000005413, ENSMUSG00000059498, ENSMUSG00000053175, ENSMUSG00000021948,…	782	248	13588	1.75161	1	0.151473	14.4151
GOTERM_BP_FAT	GO:0048008~platelet-derived growth factor receptor signaling pathway	6	0.552995	0.00876349	ENSMUSG00000028019, ENSMUSG00000040268, ENSMUSG00000024620, ENSMUSG00000032220, ENSMUSG00000029231, ENSMUSG00000074733	782	23	13588	4.53286	1	0.153013	14.6479
GOTERM_BP_FAT	GO:0002478~antigen processing and presentation of exogenous peptide antigen	6	0.552995	0.00876349	ENSMUSG00000036594, ENSMUSG00000036322, ENSMUSG00000059498, ENSMUSG00000024610, ENSMUSG00000058715, ENSMUSG00000073421, ENSMUSG00000060802	782	23	13588	4.53286	1	0.153013	14.6479
GOTERM_BP_FAT	GO:0045582~positive regulation of T cell differentiation	7	0.645161	0.00887219	ENSMUSG00000036594, ENSMUSG00000037104, ENSMUSG00000032440, ENSMUSG00000036322, ENSMUSG00000024610, ENSMUSG00000021270, ENSMUSG00000026395, ENSMUSG00000018654	782	32	13588	3.80099	1	0.15387	14.8162
GOTERM_BP_FAT	GO:0010638~positive regulation of organelle organization	9	0.829493	0.00913482	ENSMUSG00000018411, ENSMUSG00000021754, ENSMUSG00000020580, ENSMUSG00000043079, ENSMUSG00000029999, ENSMUSG00000056201, ENSMUSG00000059552, ENSMUSG00000015932, ENSMUSG00000020120	782	52	13588	3.00738	1	0.157158	15.2214
GOTERM_BP_FAT	GO:0046651~lymphocyte proliferation	8	0.737327	0.00934426	ENSMUSG00000030786, ENSMUSG00000025630, ENSMUSG00000032966, ENSMUSG00000021948, ENSMUSG00000026395, ENSMUSG00000059552, ENSMUSG00000020143, ENSMUSG00000000290	782	42	13588	3.30971	1	0.159558	15.5433
GOTERM_BP_FAT	GO:0016064~immunoglobulin mediated immune response	10	0.921659	0.00950379	ENSMUSG00000036594, ENSMUSG00000036322, ENSMUSG00000053175, ENSMUSG00000059498, ENSMUSG00000031015, ENSMUSG00000024610, ENSMUSG00000021948, ENSMUSG00000076614, ENSMUSG00000058715, ENSMUSG00000025498, ENSMUSG00000036896	782	63	13588	2.75809	1	0.161145	15.7877
GOTERM_BP_FAT	GO:0030836~positive regulation of actin filament depolymerization	3	0.276498	0.00952053	ENSMUSG00000056201, ENSMUSG00000015932, ENSMUSG00000020120	782	3	13588	17.376	1	0.1605	15.8133
GOTERM_BP_FAT	GO:0010744~positive regulation of foam cell differentiation	3	0.276498	0.00952053	ENSMUSG00000025044, ENSMUSG00000002944, ENSMUSG00000015568	782	3	13588	17.376	1	0.1605	15.8133
GOTERM_BP_FAT	GO:0055080~cation homeostasis	20	1.84332	0.0095823	ENSMUSG00000079037, ENSMUSG00000031996, ENSMUSG00000029467, ENSMUSG00000022892, ENSMUSG00000034462, ENSMUSG00000037820, ENSMUSG00000032966, ENSMUSG00000054640, ENSMUSG00000026395, ENSMUSG00000022122, ENSMUSG00000030659, ENSMUSG00000030302, ENSMUSG00000018585, ENSMUSG00000063354, ENSMUSG00000024661, ENSMUSG00000048376, ENSMUSG00000021814, ENSMUSG00000063873, ENSMUSG00000059552, ENSMUSG00000019970	782	184	13588	1.88869	1	0.160556	15.9077
GOTERM_BP_FAT	GO:0006935~chemotaxis	14	1.29032	0.00961867	ENSMUSG00000028195, ENSMUSG00000018920, ENSMUSG00000031875, ENSMUSG00000000290, ENSMUSG00000030707, ENSMUSG00000018819, ENSMUSG00000034855, ENSMUSG00000030786, ENSMUSG00000056071, ENSMUSG00000041688, ENSMUSG00000059498, ENSMUSG00000058715, ENSMUSG00000039239, ENSMUSG00000020143	782	109	13588	2.23177	1	0.160223	15.9633
GOTERM_BP_FAT	GO:0042330~taxis	14	1.29032	0.00961867	ENSMUSG00000028195, ENSMUSG00000018920, ENSMUSG00000031875, ENSMUSG00000000290, ENSMUSG00000030707, ENSMUSG00000018819, ENSMUSG00000034855, ENSMUSG00000030786, ENSMUSG00000056071, ENSMUSG00000041688, ENSMUSG00000059498, ENSMUSG00000058715, ENSMUSG00000039239, ENSMUSG00000020143	782	109	13588	2.23177	1	0.160223	15.9633
GOTERM_BP_FAT	GO:0009611~response to wounding	32	2.94931	0.0096764	ENSMUSG00000035356, ENSMUSG00000007872, ENSMUSG00000040152, ENSMUSG00000033307, ENSMUSG00000004266, ENSMUSG00000027082, ENSMUSG00000040809, ENSMUSG00000023913, ENSMUSG00000024486, ENSMUSG00000032440, ENSMUSG00000059498, ENSMUSG00000051439, ENSMUSG00000049103, ENSMUSG00000000078, ENSMUSG00000039239, ENSMUSG00000005087, ENSMUSG00000008855, ENSMUSG00000020120, ENSMUSG00000020717, ENSMUSG00000021754,…	782	347	13588	1.60239	1	0.160218	16.0514
GOTERM_BP_FAT	GO:0055066~di-, tri-valent inorganic cation homeostasis	17	1.56682	0.00973268	ENSMUSG00000079037, ENSMUSG00000031996, ENSMUSG00000029467, ENSMUSG00000022892, ENSMUSG00000034462, ENSMUSG00000037820, ENSMUSG00000032966, ENSMUSG00000054640, ENSMUSG00000026395, ENSMUSG00000030659, ENSMUSG00000030302, ENSMUSG00000018585, ENSMUSG00000063354, ENSMUSG00000024661, ENSMUSG00000048376, ENSMUSG00000021814, ENSMUSG00000063873	782	146	13588	2.02323	1	0.160192	16.1372
GOTERM_BP_FAT	GO:0050900~leukocyte migration	8	0.737327	0.0106224	ENSMUSG00000056071, ENSMUSG00000030786, ENSMUSG00000059498, ENSMUSG00000058715, ENSMUSG00000039239, ENSMUSG00000000290, ENSMUSG00000030707, ENSMUSG00000027111	782	43	13588	3.23274	1	0.172621	17.4827
GOTERM_BP_FAT	GO:0070661~leukocyte proliferation	8	0.737327	0.0106224	ENSMUSG00000030786, ENSMUSG00000025630, ENSMUSG00000032966, ENSMUSG00000021948, ENSMUSG00000026395, ENSMUSG00000059552, ENSMUSG00000020143, ENSMUSG00000000290	782	43	13588	3.23274	1	0.172621	17.4827
GOTERM_BP_FAT	GO:0032943~mononuclear cell proliferation	8	0.737327	0.0106224	ENSMUSG00000030786, ENSMUSG00000025630, ENSMUSG00000032966, ENSMUSG00000021948, ENSMUSG00000026395, ENSMUSG00000059552, ENSMUSG00000020143, ENSMUSG00000000290	782	43	13588	3.23274	1	0.172621	17.4827
GOTERM_BP_FAT	GO:0002009~morphogenesis of an epithelium	19	1.75115	0.0106704	ENSMUSG00000055653, ENSMUSG00000047407, ENSMUSG00000016619, ENSMUSG00000018293, ENSMUSG00000045680, ENSMUSG00000020918, ENSMUSG00000015647, ENSMUSG00000030849, ENSMUSG00000028266, ENSMUSG00000030123, ENSMUSG00000005533, ENSMUSG00000000567, ENSMUSG00000014599, ENSMUSG00000054252, ENSMUSG00000056201, ENSMUSG00000030403, ENSMUSG00000003534, ENSMUSG00000005087, ENSMUSG00000027276	782	173	13588	1.90834	1	0.172402	17.5547
GOTERM_BP_FAT	GO:0010648~negative regulation of cell communication	20	1.84332	0.0106913	ENSMUSG00000037104, ENSMUSG00000055653, ENSMUSG00000047407, ENSMUSG00000070348, ENSMUSG00000027660, ENSMUSG00000026395, ENSMUSG00000030772, ENSMUSG00000032562, ENSMUSG00000004266, ENSMUSG00000005533, ENSMUSG00000026864, ENSMUSG00000042429, ENSMUSG00000020828, ENSMUSG00000035873, ENSMUSG00000021948, ENSMUSG00000039410, ENSMUSG00000059552, ENSMUSG00000046722, ENSMUSG00000032011, ENSMUSG00000053113	782	186	13588	1.86838	1	0.171787	17.586
GOTERM_BP_FAT	GO:0002696~positive regulation of leukocyte activation	13	1.19816	0.0111268	ENSMUSG00000037104, ENSMUSG00000029084, ENSMUSG00000026395, ENSMUSG00000030707, ENSMUSG00000018654, ENSMUSG00000036594, ENSMUSG00000047123, ENSMUSG00000032440, ENSMUSG00000036322, ENSMUSG00000024610, ENSMUSG00000058715, ENSMUSG00000021270, ENSMUSG00000023067, ENSMUSG00000032011	782	99	13588	2.28169	1	0.177213	18.2364
GOTERM_BP_FAT	GO:0060562~epithelial tube morphogenesis	14	1.29032	0.0111308	ENSMUSG00000047407, ENSMUSG00000055653, ENSMUSG00000016619, ENSMUSG00000045680, ENSMUSG00000018293, ENSMUSG00000030849, ENSMUSG00000020918, ENSMUSG00000015647, ENSMUSG00000028266, ENSMUSG00000014599, ENSMUSG00000056201, ENSMUSG00000030403, ENSMUSG00000003534, ENSMUSG00000005087	782	111	13588	2.19156	1	0.176337	18.2423
GOTERM_BP_FAT	GO:0031111~negative regulation of microtubule polymerization or depolymerization	5	0.460829	0.0113124	ENSMUSG00000018411, ENSMUSG00000032479, ENSMUSG00000064302, ENSMUSG00000035299, ENSMUSG00000028059	782	16	13588	5.42999	1	0.178019	18.5121
GOTERM_BP_FAT	GO:0030307~positive regulation of cell growth	5	0.460829	0.0113124	ENSMUSG00000018411, ENSMUSG00000023905, ENSMUSG00000027859, ENSMUSG00000039239, ENSMUSG00000020902	782	16	13588	5.42999	1	0.178019	18.5121
GOTERM_BP_FAT	GO:0001824~blastocyst development	9	0.829493	0.0114245	ENSMUSG00000000303, ENSMUSG00000007613, ENSMUSG00000024486, ENSMUSG00000041238, ENSMUSG00000034708, ENSMUSG00000027660, ENSMUSG00000052837, ENSMUSG00000018736, ENSMUSG00000026509	782	54	13588	2.89599	1	0.178688	18.6781
GOTERM_BP_FAT	GO:0019724~B cell mediated immunity	10	0.921659	0.0115985	ENSMUSG00000036594, ENSMUSG00000036322, ENSMUSG00000053175, ENSMUSG00000059498, ENSMUSG00000031015, ENSMUSG00000024610, ENSMUSG00000021948, ENSMUSG00000076614, ENSMUSG00000058715, ENSMUSG00000025498, ENSMUSG00000036896	782	65	13588	2.67322	1	0.180226	18.9354
GOTERM_BP_FAT	GO:0051726~regulation of cell cycle	22	2.02765	0.0116466	ENSMUSG00000052684, ENSMUSG00000054364, ENSMUSG00000022892, ENSMUSG00000070348, ENSMUSG00000021149, ENSMUSG00000026107, ENSMUSG00000029999, ENSMUSG00000026749, ENSMUSG00000015656, ENSMUSG00000018697, ENSMUSG00000026395, ENSMUSG00000018965, ENSMUSG00000020184, ENSMUSG00000043733, ENSMUSG00000000184, ENSMUSG00000024042, ENSMUSG00000020580, ENSMUSG00000059552, ENSMUSG00000039239, ENSMUSG00000023067,…	782	214	13588	1.78631	1	0.179976	19.0062
GOTERM_BP_FAT	GO:0060541~respiratory system development	15	1.38249	0.0117418	ENSMUSG00000045680, ENSMUSG00000030218, ENSMUSG00000036545, ENSMUSG00000000957, ENSMUSG00000015647, ENSMUSG00000030849, ENSMUSG00000022528, ENSMUSG00000020422, ENSMUSG00000042745, ENSMUSG00000032440, ENSMUSG00000022306, ENSMUSG00000019997, ENSMUSG00000025856, ENSMUSG00000005836, ENSMUSG00000029231	782	124	13588	2.10193	1	0.180388	19.1466
GOTERM_BP_FAT	GO:0051924~regulation of calcium ion transport	7	0.645161	0.0119483	ENSMUSG00000030302, ENSMUSG00000034462, ENSMUSG00000032966, ENSMUSG00000048376, ENSMUSG00000054640, ENSMUSG00000032562, ENSMUSG00000032011	782	34	13588	3.5774	1	0.182338	19.4501
GOTERM_BP_FAT	GO:0045621~positive regulation of lymphocyte differentiation	7	0.645161	0.0119483	ENSMUSG00000036594, ENSMUSG00000037104, ENSMUSG00000032440, ENSMUSG00000036322, ENSMUSG00000024610, ENSMUSG00000021270, ENSMUSG00000026395, ENSMUSG00000018654	782	34	13588	3.5774	1	0.182338	19.4501
GOTERM_BP_FAT	GO:0045807~positive regulation of endocytosis	7	0.645161	0.0119483	ENSMUSG00000055653, ENSMUSG00000025351, ENSMUSG00000059498, ENSMUSG00000037902, ENSMUSG00000076614, ENSMUSG00000058715, ENSMUSG00000030605	782	34	13588	3.5774	1	0.182338	19.4501
GOTERM_BP_FAT	GO:0006875~cellular metal ion homeostasis	13	1.19816	0.0120054	ENSMUSG00000029467, ENSMUSG00000022892, ENSMUSG00000034462, ENSMUSG00000037820, ENSMUSG00000032966, ENSMUSG00000054640, ENSMUSG00000026395, ENSMUSG00000030659, ENSMUSG00000030302, ENSMUSG00000048376, ENSMUSG00000021814, ENSMUSG00000063873, ENSMUSG00000019970	782	100	13588	2.25887	1	0.182205	19.5337
GOTERM_BP_FAT	GO:0042592~homeostatic process	48	4.42396	0.0120384	ENSMUSG00000029478, ENSMUSG00000031996, ENSMUSG00000034593, ENSMUSG00000036098, ENSMUSG00000037820, ENSMUSG00000025203, ENSMUSG00000054640, ENSMUSG00000004383, ENSMUSG00000021703, ENSMUSG00000026395, ENSMUSG00000022122, ENSMUSG00000062991, ENSMUSG00000042429, ENSMUSG00000037003, ENSMUSG00000043733, ENSMUSG00000021242, ENSMUSG00000041798, ENSMUSG00000014599, ENSMUSG00000019461, ENSMUSG00000041362,…	782	584	13588	1.42816	1	0.181743	19.582
GOTERM_BP_FAT	GO:0051173~positive regulation of nitrogen compound metabolic process	44	4.0553	0.0122622	ENSMUSG00000052684, ENSMUSG00000002658, ENSMUSG00000036098, ENSMUSG00000033910, ENSMUSG00000045680, ENSMUSG00000042292, ENSMUSG00000024927, ENSMUSG00000026395, ENSMUSG00000038418, ENSMUSG00000022528, ENSMUSG00000018654, ENSMUSG00000052942, ENSMUSG00000037992, ENSMUSG00000000567, ENSMUSG00000025630, ENSMUSG00000053175, ENSMUSG00000000078, ENSMUSG00000026826, ENSMUSG00000005583, ENSMUSG00000039745,…	782	526	13588	1.4535	1	0.183886	19.9092
GOTERM_BP_FAT	GO:0001763~morphogenesis of a branching structure	15	1.38249	0.0125484	ENSMUSG00000055653, ENSMUSG00000031965, ENSMUSG00000037820, ENSMUSG00000045680, ENSMUSG00000000957, ENSMUSG00000030849, ENSMUSG00000015647, ENSMUSG00000030123, ENSMUSG00000000567, ENSMUSG00000032440, ENSMUSG00000014599, ENSMUSG00000026814, ENSMUSG00000003534, ENSMUSG00000053113, ENSMUSG00000005087	782	125	13588	2.08512	1	0.186844	20.3258
GOTERM_BP_FAT	GO:0006984~ER-nuclear signaling pathway	6	0.552995	0.0125857	ENSMUSG00000029467, ENSMUSG00000070348, ENSMUSG00000015839, ENSMUSG00000059552, ENSMUSG00000025887, ENSMUSG00000026864	782	25	13588	4.17023	1	0.186426	20.38
GOTERM_BP_FAT	GO:0030837~negative regulation of actin filament polymerization	6	0.552995	0.0125857	ENSMUSG00000026879, ENSMUSG00000018293, ENSMUSG00000057738, ENSMUSG00000020476, ENSMUSG00000020315, ENSMUSG00000049775	782	25	13588	4.17023	1	0.186426	20.38
GOTERM_BP_FAT	GO:0002443~leukocyte mediated immunity	12	1.10599	0.0128305	ENSMUSG00000036594, ENSMUSG00000036322, ENSMUSG00000053175, ENSMUSG00000059498, ENSMUSG00000031015, ENSMUSG00000024610, ENSMUSG00000021948, ENSMUSG00000076614, ENSMUSG00000058715, ENSMUSG00000037405, ENSMUSG00000025498, ENSMUSG00000004266, ENSMUSG00000036896	782	89	13588	2.34283	1	0.188778	20.7344
GOTERM_BP_FAT	GO:0051146~striated muscle cell differentiation	12	1.10599	0.0128305	ENSMUSG00000062991, ENSMUSG00000037992, ENSMUSG00000022865, ENSMUSG00000022892, ENSMUSG00000022443, ENSMUSG00000048376, ENSMUSG00000022951, ENSMUSG00000005836, ENSMUSG00000041936, ENSMUSG00000020900, ENSMUSG00000026509, ENSMUSG00000027488	782	89	13588	2.34283	1	0.188778	20.7344
GOTERM_BP_FAT	GO:0009891~positive regulation of biosynthetic process	46	4.23963	0.0128486	ENSMUSG00000052684, ENSMUSG00000002658, ENSMUSG00000036098, ENSMUSG00000033910, ENSMUSG00000045680, ENSMUSG00000042292, ENSMUSG00000024927, ENSMUSG00000038418, ENSMUSG00000022528, ENSMUSG00000018654, ENSMUSG00000052942, ENSMUSG00000037992, ENSMUSG00000000567, ENSMUSG00000041798, ENSMUSG00000059498, ENSMUSG00000053175, ENSMUSG00000024030, ENSMUSG00000035873, ENSMUSG00000000078, ENSMUSG00000026826,…	782	557	13588	1.435	1	0.188099	20.7605
GOTERM_BP_FAT	GO:0002252~immune effector process	15	1.38249	0.0133972	ENSMUSG00000020641, ENSMUSG00000037405, ENSMUSG00000026395, ENSMUSG00000004266, ENSMUSG00000036896, ENSMUSG00000036594, ENSMUSG00000047123, ENSMUSG00000036322, ENSMUSG00000031015, ENSMUSG00000053175, ENSMUSG00000059498, ENSMUSG00000021948, ENSMUSG00000024610, ENSMUSG00000076614, ENSMUSG00000058715, ENSMUSG00000025498	782	126	13588	2.06857	1	0.1944	21.5493
GOTERM_BP_FAT	GO:0051248~negative regulation of protein metabolic process	11	1.01382	0.0135378	ENSMUSG00000052684, ENSMUSG00000026483, ENSMUSG00000024423, ENSMUSG00000031328, ENSMUSG00000021149, ENSMUSG00000032966, ENSMUSG00000021948, ENSMUSG00000024927, ENSMUSG00000026395, ENSMUSG00000053961, ENSMUSG00000004266	782	78	13588	2.45046	1	0.195297	21.7501
GOTERM_BP_FAT	GO:0019228~regulation of action potential in neuron	8	0.737327	0.013552	ENSMUSG00000062991, ENSMUSG00000034593, ENSMUSG00000036098, ENSMUSG00000025232, ENSMUSG00000030342, ENSMUSG00000025203, ENSMUSG00000021703, ENSMUSG00000029145	782	45	13588	3.08906	1	0.19455	21.7704
GOTERM_BP_FAT	GO:0045765~regulation of angiogenesis	8	0.737327	0.013552	ENSMUSG00000042745, ENSMUSG00000054364, ENSMUSG00000022893, ENSMUSG00000041688, ENSMUSG00000031503, ENSMUSG00000040152, ENSMUSG00000039745, ENSMUSG00000000290	782	45	13588	3.08906	1	0.19455	21.7704
GOTERM_BP_FAT	GO:0006955~immune response	40	3.68664	0.0138452	ENSMUSG00000025225, ENSMUSG00000020476, ENSMUSG00000026395, ENSMUSG00000029298, ENSMUSG00000033307, ENSMUSG00000004266, ENSMUSG00000002983, ENSMUSG00000036594, ENSMUSG00000070034, ENSMUSG00000059498, ENSMUSG00000053175, ENSMUSG00000031015, ENSMUSG00000051439, ENSMUSG00000037379, ENSMUSG00000029561, ENSMUSG00000049103, ENSMUSG00000041827, ENSMUSG00000035673, ENSMUSG00000024610, ENSMUSG00000021948,…	782	471	13588	1.47567	1	0.197401	22.1878
GOTERM_BP_FAT	GO:0019221~cytokine-mediated signaling pathway	9	0.829493	0.0141113	ENSMUSG00000037104, ENSMUSG00000049382, ENSMUSG00000023043, ENSMUSG00000032966, ENSMUSG00000049103, ENSMUSG00000000078, ENSMUSG00000027091, ENSMUSG00000026104, ENSMUSG00000004266	782	56	13588	2.79256	1	0.199866	22.5647
GOTERM_BP_FAT	GO:0045995~regulation of embryonic development	5	0.460829	0.0141329	ENSMUSG00000019899, ENSMUSG00000041688, ENSMUSG00000015839, ENSMUSG00000015647, ENSMUSG00000019846	782	17	13588	5.11058	1	0.199205	22.5952
GOTERM_BP_FAT	GO:0060324~face development	5	0.460829	0.0141329	ENSMUSG00000040268, ENSMUSG00000001506, ENSMUSG00000029231, ENSMUSG00000074733, ENSMUSG00000031740	782	17	13588	5.11058	1	0.199205	22.5952
GOTERM_BP_FAT	GO:0030593~neutrophil chemotaxis	5	0.460829	0.0141329	ENSMUSG00000030786, ENSMUSG00000059498, ENSMUSG00000058715, ENSMUSG00000039239, ENSMUSG00000000290	782	17	13588	5.11058	1	0.199205	22.5952
GOTERM_BP_FAT	GO:0051495~positive regulation of cytoskeleton organization	6	0.552995	0.0148629	ENSMUSG00000018411, ENSMUSG00000021754, ENSMUSG00000043079, ENSMUSG00000056201, ENSMUSG00000015932, ENSMUSG00000020120	782	26	13588	4.00984	1	0.207446	23.6201
GOTERM_BP_FAT	GO:0034976~response to endoplasmic reticulum stress	6	0.552995	0.0148629	ENSMUSG00000026483, ENSMUSG00000070348, ENSMUSG00000015839, ENSMUSG00000059552, ENSMUSG00000025887, ENSMUSG00000026864	782	26	13588	4.00984	1	0.207446	23.6201
GOTERM_BP_FAT	GO:0032101~regulation of response to external stimulus	13	1.19816	0.0149626	ENSMUSG00000075706, ENSMUSG00000042429, ENSMUSG00000032440, ENSMUSG00000035914, ENSMUSG00000059498, ENSMUSG00000037820, ENSMUSG00000048376, ENSMUSG00000035673, ENSMUSG00000076614, ENSMUSG00000058715, ENSMUSG00000040152, ENSMUSG00000020120, ENSMUSG00000032231	782	103	13588	2.19308	1	0.20773	23.759
GOTERM_BP_FAT	GO:0006874~cellular calcium ion homeostasis	12	1.10599	0.0150018	ENSMUSG00000030302, ENSMUSG00000029467, ENSMUSG00000022892, ENSMUSG00000034462, ENSMUSG00000037820, ENSMUSG00000032966, ENSMUSG00000048376, ENSMUSG00000021814, ENSMUSG00000063873, ENSMUSG00000054640, ENSMUSG00000026395, ENSMUSG00000030659	782	91	13588	2.29134	1	0.207263	23.8136
GOTERM_BP_FAT	GO:0002684~positive regulation of immune system process	21	1.93548	0.0151424	ENSMUSG00000037104, ENSMUSG00000029084, ENSMUSG00000040152, ENSMUSG00000024927, ENSMUSG00000026395, ENSMUSG00000004266, ENSMUSG00000030707, ENSMUSG00000036896, ENSMUSG00000018654, ENSMUSG00000036594, ENSMUSG00000047123, ENSMUSG00000032440, ENSMUSG00000036322, ENSMUSG00000059498, ENSMUSG00000024610, ENSMUSG00000076614, ENSMUSG00000058715, ENSMUSG00000021270, ENSMUSG00000039239, ENSMUSG00000023067,…	782	206	13588	1.77134	1	0.208048	24.009
GOTERM_BP_FAT	GO:0031344~regulation of cell projection organization	9	0.829493	0.0156149	ENSMUSG00000018411, ENSMUSG00000002489, ENSMUSG00000007613, ENSMUSG00000023905, ENSMUSG00000027859, ENSMUSG00000021451, ENSMUSG00000032011, ENSMUSG00000020902, ENSMUSG00000018965	782	57	13588	2.74357	1	0.212872	24.6625
GOTERM_BP_FAT	GO:0002694~regulation of leukocyte activation	17	1.56682	0.0156872	ENSMUSG00000037104, ENSMUSG00000029084, ENSMUSG00000026395, ENSMUSG00000004266, ENSMUSG00000030707, ENSMUSG00000018654, ENSMUSG00000036594, ENSMUSG00000047123, ENSMUSG00000032440, ENSMUSG00000035914, ENSMUSG00000036322, ENSMUSG00000005413, ENSMUSG00000035873, ENSMUSG00000024610, ENSMUSG00000058715, ENSMUSG00000021270, ENSMUSG00000023067, ENSMUSG00000032011	782	154	13588	1.91813	1	0.21279	24.7619
GOTERM_BP_FAT	GO:0070507~regulation of microtubule cytoskeleton organization	7	0.645161	0.0157066	ENSMUSG00000018411, ENSMUSG00000032479, ENSMUSG00000064302, ENSMUSG00000020580, ENSMUSG00000035299, ENSMUSG00000026131, ENSMUSG00000028059	782	36	13588	3.37866	1	0.212072	24.7886
GOTERM_BP_FAT	GO:0001558~regulation of cell growth	12	1.10599	0.0161858	ENSMUSG00000018411, ENSMUSG00000028195, ENSMUSG00000023905, ENSMUSG00000027859, ENSMUSG00000004100, ENSMUSG00000019997, ENSMUSG00000036256, ENSMUSG00000024074, ENSMUSG00000059552, ENSMUSG00000039239, ENSMUSG00000003534, ENSMUSG00000020902	782	92	13588	2.26643	1	0.216861	25.4448
GOTERM_BP_FAT	GO:0010469~regulation of receptor activity	4	0.368664	0.0167437	ENSMUSG00000031996, ENSMUSG00000034593, ENSMUSG00000022892, ENSMUSG00000029999	782	10	13588	6.95038	1	0.222505	26.2019
GOTERM_BP_FAT	GO:0006878~cellular copper ion homeostasis	4	0.368664	0.0167437	ENSMUSG00000018585, ENSMUSG00000079037, ENSMUSG00000031996, ENSMUSG00000022892	782	10	13588	6.95038	1	0.222505	26.2019
GOTERM_BP_FAT	GO:0042692~muscle cell differentiation	14	1.29032	0.0167884	ENSMUSG00000022892, ENSMUSG00000022443, ENSMUSG00000022951, ENSMUSG00000027488, ENSMUSG00000020900, ENSMUSG00000062991, ENSMUSG00000037992, ENSMUSG00000022865, ENSMUSG00000048376, ENSMUSG00000005583, ENSMUSG00000005836, ENSMUSG00000041936, ENSMUSG00000068220, ENSMUSG00000026509	782	117	13588	2.07917	1	0.222056	26.2622
GOTERM_BP_FAT	GO:0010975~regulation of neuron projection development	8	0.737327	0.017019	ENSMUSG00000018411, ENSMUSG00000002489, ENSMUSG00000023905, ENSMUSG00000027859, ENSMUSG00000021451, ENSMUSG00000032011, ENSMUSG00000020902, ENSMUSG00000018965	782	47	13588	2.95761	1	0.223779	26.5728
GOTERM_BP_FAT	GO:0031328~positive regulation of cellular biosynthetic process	45	4.14747	0.017027	ENSMUSG00000052684, ENSMUSG00000002658, ENSMUSG00000036098, ENSMUSG00000033910, ENSMUSG00000045680, ENSMUSG00000042292, ENSMUSG00000024927, ENSMUSG00000038418, ENSMUSG00000022528, ENSMUSG00000018654, ENSMUSG00000052942, ENSMUSG00000037992, ENSMUSG00000000567, ENSMUSG00000041798, ENSMUSG00000059498, ENSMUSG00000053175, ENSMUSG00000035873, ENSMUSG00000000078, ENSMUSG00000026826, ENSMUSG00000005583,…	782	552	13588	1.41652	1	0.222903	26.5836
GOTERM_BP_FAT	GO:0001656~metanephros development	9	0.829493	0.0172311	ENSMUSG00000026768, ENSMUSG00000037992, ENSMUSG00000055653, ENSMUSG00000045680, ENSMUSG00000011034, ENSMUSG00000015647, ENSMUSG00000030849, ENSMUSG00000016458, ENSMUSG00000005087	782	58	13588	2.69627	1	0.224299	26.8574
GOTERM_BP_FAT	GO:0000910~cytokinesis	6	0.552995	0.0174001	ENSMUSG00000022443, ENSMUSG00000020580, ENSMUSG00000038943, ENSMUSG00000056201, ENSMUSG00000020900, ENSMUSG00000015932	782	27	13588	3.86132	1	0.225277	27.0834
GOTERM_BP_FAT	GO:0031333~negative regulation of protein complex assembly	6	0.552995	0.0174001	ENSMUSG00000026879, ENSMUSG00000018293, ENSMUSG00000057738, ENSMUSG00000020476, ENSMUSG00000020315, ENSMUSG00000049775	782	27	13588	3.86132	1	0.225277	27.0834
GOTERM_BP_FAT	GO:0032272~negative regulation of protein polymerization	6	0.552995	0.0174001	ENSMUSG00000026879, ENSMUSG00000018293, ENSMUSG00000057738, ENSMUSG00000020476, ENSMUSG00000020315, ENSMUSG00000049775	782	27	13588	3.86132	1	0.225277	27.0834
GOTERM_BP_FAT	GO:0043408~regulation of MAPKKK cascade	12	1.10599	0.0174385	ENSMUSG00000042745, ENSMUSG00000017466, ENSMUSG00000021754, ENSMUSG00000054252, ENSMUSG00000030849, ENSMUSG00000026395, ENSMUSG00000046722, ENSMUSG00000004266, ENSMUSG00000026942, ENSMUSG00000037499, ENSMUSG00000033327, ENSMUSG00000005533	782	93	13588	2.24206	1	0.224755	27.1346
GOTERM_BP_FAT	GO:0030335~positive regulation of cell migration	7	0.645161	0.0178619	ENSMUSG00000034855, ENSMUSG00000024486, ENSMUSG00000014599, ENSMUSG00000041688, ENSMUSG00000040152, ENSMUSG00000023348, ENSMUSG00000030707	782	37	13588	3.28734	1	0.228604	27.6976
GOTERM_BP_FAT	GO:0019730~antimicrobial humoral response	3	0.276498	0.0183168	ENSMUSG00000053175, ENSMUSG00000076614, ENSMUSG00000060615	782	4	13588	13.032	1	0.232752	28.2977
GOTERM_BP_FAT	GO:0030031~cell projection assembly	10	0.921659	0.0183265	ENSMUSG00000021823, ENSMUSG00000018395, ENSMUSG00000043760, ENSMUSG00000066877, ENSMUSG00000015647, ENSMUSG00000025856, ENSMUSG00000032475, ENSMUSG00000027111, ENSMUSG00000020900, ENSMUSG00000022178	782	70	13588	2.48228	1	0.231887	28.3105
GOTERM_BP_FAT	GO:0055065~metal ion homeostasis	13	1.19816	0.0184419	ENSMUSG00000029467, ENSMUSG00000022892, ENSMUSG00000034462, ENSMUSG00000037820, ENSMUSG00000032966, ENSMUSG00000054640, ENSMUSG00000026395, ENSMUSG00000030659, ENSMUSG00000030302, ENSMUSG00000048376, ENSMUSG00000021814, ENSMUSG00000063873, ENSMUSG00000019970	782	106	13588	2.13101	1	0.232204	28.462
GOTERM_BP_FAT	GO:0048732~gland development	20	1.84332	0.0187452	ENSMUSG00000007613, ENSMUSG00000070348, ENSMUSG00000037820, ENSMUSG00000029999, ENSMUSG00000030849, ENSMUSG00000015647, ENSMUSG00000030123, ENSMUSG00000022587, ENSMUSG00000022528, ENSMUSG00000020902, ENSMUSG00000005533, ENSMUSG00000018654, ENSMUSG00000030302, ENSMUSG00000000303, ENSMUSG00000000567, ENSMUSG00000032440, ENSMUSG00000014599, ENSMUSG00000003534, ENSMUSG00000005087, ENSMUSG00000024066	782	197	13588	1.76406	1	0.234591	28.8587
GOTERM_BP_FAT	GO:0051251~positive regulation of lymphocyte activation	12	1.10599	0.0187619	ENSMUSG00000036594, ENSMUSG00000037104, ENSMUSG00000047123, ENSMUSG00000032440, ENSMUSG00000036322, ENSMUSG00000029084, ENSMUSG00000024610, ENSMUSG00000021270, ENSMUSG00000026395, ENSMUSG00000023067, ENSMUSG00000032011, ENSMUSG00000030707, ENSMUSG00000018654	782	94	13588	2.21821	1	0.233809	28.8805
GOTERM_BP_FAT	GO:0035148~tube lumen formation	9	0.829493	0.0189641	ENSMUSG00000000303, ENSMUSG00000047407, ENSMUSG00000016619, ENSMUSG00000018293, ENSMUSG00000037820, ENSMUSG00000020918, ENSMUSG00000028266, ENSMUSG00000056201, ENSMUSG00000030403	782	59	13588	2.65057	1	0.23506	29.1438
GOTERM_BP_FAT	GO:0007265~Ras protein signal transduction	9	0.829493	0.0189641	ENSMUSG00000020717, ENSMUSG00000025504, ENSMUSG00000041112, ENSMUSG00000020476, ENSMUSG00000020580, ENSMUSG00000049521, ENSMUSG00000010067, ENSMUSG00000025132, ENSMUSG00000022102	782	59	13588	2.65057	1	0.23506	29.1438
GOTERM_BP_FAT	GO:0009968~negative regulation of signal transduction	18	1.65899	0.0193919	ENSMUSG00000037104, ENSMUSG00000055653, ENSMUSG00000047407, ENSMUSG00000070348, ENSMUSG00000027660, ENSMUSG00000026395, ENSMUSG00000030772, ENSMUSG00000004266, ENSMUSG00000005533, ENSMUSG00000026864, ENSMUSG00000020828, ENSMUSG00000035873, ENSMUSG00000021948, ENSMUSG00000059552, ENSMUSG00000039410, ENSMUSG00000046722, ENSMUSG00000053113, ENSMUSG00000032011	782	171	13588	1.82905	1	0.23874	29.6976
GOTERM_BP_FAT	GO:0007626~locomotory behavior	23	2.11982	0.0197467	ENSMUSG00000028195, ENSMUSG00000031996, ENSMUSG00000034593, ENSMUSG00000025232, ENSMUSG00000022892, ENSMUSG00000018920, ENSMUSG00000031875, ENSMUSG00000000290, ENSMUSG00000030707, ENSMUSG00000034855, ENSMUSG00000018819, ENSMUSG00000062991, ENSMUSG00000030302, ENSMUSG00000056071, ENSMUSG00000030786, ENSMUSG00000041688, ENSMUSG00000059498, ENSMUSG00000005054, ENSMUSG00000058715, ENSMUSG00000026826,…	782	239	13588	1.67216	1	0.241588	30.1539
GOTERM_BP_FAT	GO:0055074~calcium ion homeostasis	12	1.10599	0.0201584	ENSMUSG00000030302, ENSMUSG00000029467, ENSMUSG00000022892, ENSMUSG00000034462, ENSMUSG00000037820, ENSMUSG00000032966, ENSMUSG00000048376, ENSMUSG00000021814, ENSMUSG00000063873, ENSMUSG00000054640, ENSMUSG00000026395, ENSMUSG00000030659	782	95	13588	2.19486	1	0.245007	30.68
GOTERM_BP_FAT	GO:0031110~regulation of microtubule polymerization or depolymerization	6	0.552995	0.0202081	ENSMUSG00000018411, ENSMUSG00000032479, ENSMUSG00000064302, ENSMUSG00000035299, ENSMUSG00000026131, ENSMUSG00000028059	782	28	13588	3.72342	1	0.244556	30.7432
GOTERM_BP_FAT	GO:0042098~T cell proliferation	6	0.552995	0.0202081	ENSMUSG00000030786, ENSMUSG00000032966, ENSMUSG00000026395, ENSMUSG00000059552, ENSMUSG00000020143, ENSMUSG00000000290	782	28	13588	3.72342	1	0.244556	30.7432
GOTERM_BP_FAT	GO:0019884~antigen processing and presentation of exogenous antigen	6	0.552995	0.0202081	ENSMUSG00000036594, ENSMUSG00000036322, ENSMUSG00000059498, ENSMUSG00000024610, ENSMUSG00000058715, ENSMUSG00000073421, ENSMUSG00000060802	782	28	13588	3.72342	1	0.244556	30.7432
GOTERM_BP_FAT	GO:0048545~response to steroid hormone stimulus	9	0.829493	0.020818	ENSMUSG00000007613, ENSMUSG00000032440, ENSMUSG00000042476, ENSMUSG00000005413, ENSMUSG00000001506, ENSMUSG00000020044, ENSMUSG00000000957, ENSMUSG00000004936, ENSMUSG00000022951	782	60	13588	2.60639	1	0.249996	31.5149
GOTERM_BP_FAT	GO:0045793~positive regulation of cell size	5	0.460829	0.0210144	ENSMUSG00000018411, ENSMUSG00000023905, ENSMUSG00000027859, ENSMUSG00000039239, ENSMUSG00000020902	782	19	13588	4.57262	1	0.251058	31.7616
GOTERM_BP_FAT	GO:0006909~phagocytosis	8	0.737327	0.0210688	ENSMUSG00000002944, ENSMUSG00000059498, ENSMUSG00000041112, ENSMUSG00000037902, ENSMUSG00000076614, ENSMUSG00000058715, ENSMUSG00000030605, ENSMUSG00000046722	782	49	13588	2.83689	1	0.250638	31.8298
GOTERM_BP_FAT	GO:0070271~protein complex biogenesis	22	2.02765	0.0213092	ENSMUSG00000002658, ENSMUSG00000001525, ENSMUSG00000079037, ENSMUSG00000039361, ENSMUSG00000031328, ENSMUSG00000037820, ENSMUSG00000027712, ENSMUSG00000033066, ENSMUSG00000001473, ENSMUSG00000024513, ENSMUSG00000005533, ENSMUSG00000028271, ENSMUSG00000000303, ENSMUSG00000028019, ENSMUSG00000026879, ENSMUSG00000025630, ENSMUSG00000024610, ENSMUSG00000021182, ENSMUSG00000041936, ENSMUSG00000036752,…	782	227	13588	1.68401	1	0.252141	32.1304
GOTERM_BP_FAT	GO:0006461~protein complex assembly	22	2.02765	0.0213092	ENSMUSG00000002658, ENSMUSG00000001525, ENSMUSG00000079037, ENSMUSG00000039361, ENSMUSG00000031328, ENSMUSG00000037820, ENSMUSG00000027712, ENSMUSG00000033066, ENSMUSG00000001473, ENSMUSG00000024513, ENSMUSG00000005533, ENSMUSG00000028271, ENSMUSG00000000303, ENSMUSG00000028019, ENSMUSG00000026879, ENSMUSG00000025630, ENSMUSG00000024610, ENSMUSG00000021182, ENSMUSG00000041936, ENSMUSG00000036752,…	782	227	13588	1.68401	1	0.252141	32.1304
GOTERM_BP_FAT	GO:0006163~purine nucleotide metabolic process	17	1.56682	0.0217598	ENSMUSG00000032478, ENSMUSG00000029467, ENSMUSG00000060671, ENSMUSG00000033910, ENSMUSG00000039347, ENSMUSG00000027546, ENSMUSG00000048120, ENSMUSG00000015961, ENSMUSG00000015085, ENSMUSG00000030302, ENSMUSG00000020444, ENSMUSG00000022994, ENSMUSG00000025630, ENSMUSG00000011148, ENSMUSG00000026463, ENSMUSG00000060090, ENSMUSG00000021114	782	160	13588	1.8462	1	0.255778	32.6905
GOTERM_BP_FAT	GO:0022612~gland morphogenesis	11	1.01382	0.0218835	ENSMUSG00000000303, ENSMUSG00000000567, ENSMUSG00000032440, ENSMUSG00000014599, ENSMUSG00000037820, ENSMUSG00000015647, ENSMUSG00000030849, ENSMUSG00000030123, ENSMUSG00000003534, ENSMUSG00000005087, ENSMUSG00000005533	782	84	13588	2.27542	1	0.256049	32.8434
GOTERM_BP_FAT	GO:0051282~regulation of sequestering of calcium ion	4	0.368664	0.0220546	ENSMUSG00000034462, ENSMUSG00000032966, ENSMUSG00000048376, ENSMUSG00000026395	782	11	13588	6.31853	1	0.256799	33.0546
GOTERM_BP_FAT	GO:0060402~calcium ion transport into cytosol	4	0.368664	0.0220546	ENSMUSG00000034462, ENSMUSG00000032966, ENSMUSG00000048376, ENSMUSG00000026395	782	11	13588	6.31853	1	0.256799	33.0546
GOTERM_BP_FAT	GO:0060343~trabecula formation	4	0.368664	0.0220546	ENSMUSG00000022893, ENSMUSG00000032966, ENSMUSG00000001506, ENSMUSG00000031740	782	11	13588	6.31853	1	0.256799	33.0546
GOTERM_BP_FAT	GO:0055070~copper ion homeostasis	4	0.368664	0.0220546	ENSMUSG00000018585, ENSMUSG00000079037, ENSMUSG00000031996, ENSMUSG00000022892	782	11	13588	6.31853	1	0.256799	33.0546
GOTERM_BP_FAT	GO:0060401~cytosolic calcium ion transport	4	0.368664	0.0220546	ENSMUSG00000034462, ENSMUSG00000032966, ENSMUSG00000048376, ENSMUSG00000026395	782	11	13588	6.31853	1	0.256799	33.0546
GOTERM_BP_FAT	GO:0051209~release of sequestered calcium ion into cytosol	4	0.368664	0.0220546	ENSMUSG00000034462, ENSMUSG00000032966, ENSMUSG00000048376, ENSMUSG00000026395	782	11	13588	6.31853	1	0.256799	33.0546
GOTERM_BP_FAT	GO:0051283~negative regulation of sequestering of calcium ion	4	0.368664	0.0220546	ENSMUSG00000034462, ENSMUSG00000032966, ENSMUSG00000048376, ENSMUSG00000026395	782	11	13588	6.31853	1	0.256799	33.0546
GOTERM_BP_FAT	GO:0051056~regulation of small GTPase mediated signal transduction	22	2.02765	0.022253	ENSMUSG00000029602, ENSMUSG00000011877, ENSMUSG00000017631, ENSMUSG00000033542, ENSMUSG00000029174, ENSMUSG00000030536, ENSMUSG00000018008, ENSMUSG00000036995, ENSMUSG00000028059, ENSMUSG00000062991, ENSMUSG00000002489, ENSMUSG00000044037, ENSMUSG00000024998, ENSMUSG00000026159, ENSMUSG00000014599, ENSMUSG00000048960, ENSMUSG00000022469, ENSMUSG00000022263, ENSMUSG00000020143, ENSMUSG00000054277,…	782	228	13588	1.67663	1	0.257815	33.2985
GOTERM_BP_FAT	GO:0050770~regulation of axonogenesis	7	0.645161	0.0227624	ENSMUSG00000018411, ENSMUSG00000002489, ENSMUSG00000023905, ENSMUSG00000027859, ENSMUSG00000021451, ENSMUSG00000032011, ENSMUSG00000020902	782	39	13588	3.11876	1	0.261926	33.921
GOTERM_BP_FAT	GO:0009612~response to mechanical stimulus	7	0.645161	0.0227624	ENSMUSG00000030302, ENSMUSG00000032440, ENSMUSG00000034462, ENSMUSG00000001506, ENSMUSG00000030218, ENSMUSG00000000957, ENSMUSG00000022951	782	39	13588	3.11876	1	0.261926	33.921
GOTERM_BP_FAT	GO:0051960~regulation of nervous system development	16	1.47465	0.0231366	ENSMUSG00000017466, ENSMUSG00000047407, ENSMUSG00000036098, ENSMUSG00000037815, ENSMUSG00000022528, ENSMUSG00000020902, ENSMUSG00000018965, ENSMUSG00000018411, ENSMUSG00000002489, ENSMUSG00000023905, ENSMUSG00000027859, ENSMUSG00000021451, ENSMUSG00000059552, ENSMUSG00000002233, ENSMUSG00000041936, ENSMUSG00000032011	782	148	13588	1.87848	1	0.264646	34.3748
GOTERM_BP_FAT	GO:0000187~activation of MAPK activity	8	0.737327	0.0233255	ENSMUSG00000043733, ENSMUSG00000024998, ENSMUSG00000021754, ENSMUSG00000024610, ENSMUSG00000029999, ENSMUSG00000028864, ENSMUSG00000004936, ENSMUSG00000026395	782	50	13588	2.78015	1	0.265514	34.6029
GOTERM_BP_FAT	GO:0008016~regulation of heart contraction	8	0.737327	0.0233255	ENSMUSG00000042429, ENSMUSG00000029467, ENSMUSG00000024486, ENSMUSG00000030409, ENSMUSG00000032366, ENSMUSG00000054640, ENSMUSG00000039239, ENSMUSG00000032562	782	50	13588	2.78015	1	0.265514	34.6029
GOTERM_BP_FAT	GO:0010769~regulation of cell morphogenesis involved in differentiation	8	0.737327	0.0233255	ENSMUSG00000018411, ENSMUSG00000002489, ENSMUSG00000023905, ENSMUSG00000027859, ENSMUSG00000021451, ENSMUSG00000032011, ENSMUSG00000020902, ENSMUSG00000018965	782	50	13588	2.78015	1	0.265514	34.6029
GOTERM_BP_FAT	GO:0000278~mitotic cell cycle	23	2.11982	0.0243511	ENSMUSG00000029166, ENSMUSG00000057469, ENSMUSG00000061665, ENSMUSG00000022892, ENSMUSG00000070348, ENSMUSG00000064302, ENSMUSG00000049327, ENSMUSG00000035342, ENSMUSG00000026965, ENSMUSG00000004936, ENSMUSG00000026749, ENSMUSG00000021701, ENSMUSG00000021365, ENSMUSG00000020184, ENSMUSG00000028059, ENSMUSG00000000184, ENSMUSG00000041238, ENSMUSG00000026426, ENSMUSG00000001403, ENSMUSG00000002055,…	782	244	13588	1.6379	1	0.274514	35.8276
GOTERM_BP_FAT	GO:0043270~positive regulation of ion transport	5	0.460829	0.0251036	ENSMUSG00000030302, ENSMUSG00000042429, ENSMUSG00000048376, ENSMUSG00000032011, ENSMUSG00000019970	782	20	13588	4.34399	1	0.28073	36.7124
GOTERM_BP_FAT	GO:0046649~lymphocyte activation	19	1.75115	0.026703	ENSMUSG00000022443, ENSMUSG00000032966, ENSMUSG00000039936, ENSMUSG00000026395, ENSMUSG00000038418, ENSMUSG00000000290, ENSMUSG00000002983, ENSMUSG00000018654, ENSMUSG00000061132, ENSMUSG00000030786, ENSMUSG00000031015, ENSMUSG00000053175, ENSMUSG00000025630, ENSMUSG00000021948, ENSMUSG00000024610, ENSMUSG00000059552, ENSMUSG00000020143, ENSMUSG00000076431, ENSMUSG00000008855	782	191	13588	1.7285	1	0.294804	38.5548
GOTERM_BP_FAT	GO:0031532~actin cytoskeleton reorganization	4	0.368664	0.0281739	ENSMUSG00000056071, ENSMUSG00000031328, ENSMUSG00000022443, ENSMUSG00000015766	782	12	13588	5.79199	1	0.307334	40.2044
GOTERM_BP_FAT	GO:0030100~regulation of endocytosis	8	0.737327	0.0283269	ENSMUSG00000061665, ENSMUSG00000055653, ENSMUSG00000025351, ENSMUSG00000059498, ENSMUSG00000037902, ENSMUSG00000076614, ENSMUSG00000058715, ENSMUSG00000030605	782	52	13588	2.67322	1	0.307638	40.3737
GOTERM_BP_FAT	GO:0006022~aminoglycan metabolic process	8	0.737327	0.0283269	ENSMUSG00000031375, ENSMUSG00000040809, ENSMUSG00000027204, ENSMUSG00000030787, ENSMUSG00000025232, ENSMUSG00000019929, ENSMUSG00000033207, ENSMUSG00000025780	782	52	13588	2.67322	1	0.307638	40.3737
GOTERM_BP_FAT	GO:0051272~positive regulation of cell motion	7	0.645161	0.0284933	ENSMUSG00000034855, ENSMUSG00000024486, ENSMUSG00000014599, ENSMUSG00000041688, ENSMUSG00000040152, ENSMUSG00000023348, ENSMUSG00000030707	782	41	13588	2.96663	1	0.308061	40.5571
GOTERM_BP_FAT	GO:0030030~cell projection organization	28	2.58065	0.0285378	ENSMUSG00000066877, ENSMUSG00000033066, ENSMUSG00000043733, ENSMUSG00000021823, ENSMUSG00000025630, ENSMUSG00000041362, ENSMUSG00000026826, ENSMUSG00000025856, ENSMUSG00000039239, ENSMUSG00000026131, ENSMUSG00000027111, ENSMUSG00000022636, ENSMUSG00000022892, ENSMUSG00000022443, ENSMUSG00000043760, ENSMUSG00000015647, ENSMUSG00000022037, ENSMUSG00000020902, ENSMUSG00000030707, ENSMUSG00000020900,…	782	319	13588	1.52516	1	0.307378	40.6061
GOTERM_BP_FAT	GO:0040007~growth	19	1.75115	0.0292412	ENSMUSG00000037104, ENSMUSG00000030208, ENSMUSG00000040268, ENSMUSG00000034593, ENSMUSG00000022892, ENSMUSG00000020044, ENSMUSG00000030849, ENSMUSG00000020918, ENSMUSG00000022587, ENSMUSG00000043733, ENSMUSG00000037003, ENSMUSG00000000567, ENSMUSG00000024486, ENSMUSG00000014599, ENSMUSG00000059552, ENSMUSG00000039239, ENSMUSG00000041324, ENSMUSG00000074733, ENSMUSG00000018736	782	193	13588	1.71059	1	0.312617	41.3752
GOTERM_BP_FAT	GO:0034329~cell junction assembly	5	0.460829	0.0296389	ENSMUSG00000055322, ENSMUSG00000030342, ENSMUSG00000037815, ENSMUSG00000032011, ENSMUSG00000022178	782	21	13588	4.13713	1	0.315069	41.8059
GOTERM_BP_FAT	GO:0060322~head development	5	0.460829	0.0296389	ENSMUSG00000040268, ENSMUSG00000001506, ENSMUSG00000029231, ENSMUSG00000074733, ENSMUSG00000031740	782	21	13588	4.13713	1	0.315069	41.8059
GOTERM_BP_FAT	GO:0006470~protein amino acid dephosphorylation	13	1.19816	0.030654	ENSMUSG00000013236, ENSMUSG00000024190, ENSMUSG00000034616, ENSMUSG00000036057, ENSMUSG00000003518, ENSMUSG00000026395, ENSMUSG00000042121, ENSMUSG00000032290, ENSMUSG00000004266, ENSMUSG00000043733, ENSMUSG00000032477, ENSMUSG00000019960, ENSMUSG00000021009	782	114	13588	1.98147	1	0.322913	42.8916
GOTERM_BP_FAT	GO:0050730~regulation of peptidyl-tyrosine phosphorylation	8	0.737327	0.0310805	ENSMUSG00000028019, ENSMUSG00000024620, ENSMUSG00000032006, ENSMUSG00000021948, ENSMUSG00000054252, ENSMUSG00000025856, ENSMUSG00000026395, ENSMUSG00000004266	782	53	13588	2.62279	1	0.32552	43.342
GOTERM_BP_FAT	GO:0030278~regulation of ossification	8	0.737327	0.0310805	ENSMUSG00000000567, ENSMUSG00000035914, ENSMUSG00000073489, ENSMUSG00000014599, ENSMUSG00000071076, ENSMUSG00000030218, ENSMUSG00000020077, ENSMUSG00000008855	782	53	13588	2.62279	1	0.32552	43.342
GOTERM_BP_FAT	GO:0046578~regulation of Ras protein signal transduction	18	1.65899	0.0315437	ENSMUSG00000011877, ENSMUSG00000017631, ENSMUSG00000033542, ENSMUSG00000029174, ENSMUSG00000018008, ENSMUSG00000036995, ENSMUSG00000028059, ENSMUSG00000002489, ENSMUSG00000062991, ENSMUSG00000044037, ENSMUSG00000024998, ENSMUSG00000014599, ENSMUSG00000026159, ENSMUSG00000048960, ENSMUSG00000022263, ENSMUSG00000020143, ENSMUSG00000054277, ENSMUSG00000018736	782	181	13588	1.728	1	0.328413	43.8274
GOTERM_BP_FAT	GO:0010557~positive regulation of macromolecule biosynthetic process	42	3.87097	0.0317229	ENSMUSG00000052684, ENSMUSG00000002658, ENSMUSG00000036098, ENSMUSG00000045680, ENSMUSG00000042292, ENSMUSG00000024927, ENSMUSG00000038418, ENSMUSG00000022528, ENSMUSG00000018654, ENSMUSG00000052942, ENSMUSG00000037992, ENSMUSG00000000567, ENSMUSG00000041798, ENSMUSG00000059498, ENSMUSG00000053175, ENSMUSG00000035873, ENSMUSG00000000078, ENSMUSG00000026826, ENSMUSG00000005583, ENSMUSG00000039745,…	782	530	13588	1.37696	1	0.328841	44.0142
GOTERM_BP_FAT	GO:0016311~dephosphorylation	15	1.38249	0.0321543	ENSMUSG00000013236, ENSMUSG00000024190, ENSMUSG00000036057, ENSMUSG00000034616, ENSMUSG00000003518, ENSMUSG00000026395, ENSMUSG00000042121, ENSMUSG00000032290, ENSMUSG00000004266, ENSMUSG00000045934, ENSMUSG00000043733, ENSMUSG00000032477, ENSMUSG00000019960, ENSMUSG00000021009, ENSMUSG00000023805	782	141	13588	1.84851	1	0.331414	44.4613
GOTERM_BP_FAT	GO:0045664~regulation of neuron differentiation	12	1.10599	0.0321576	ENSMUSG00000018411, ENSMUSG00000002489, ENSMUSG00000017466, ENSMUSG00000047407, ENSMUSG00000023905, ENSMUSG00000027859, ENSMUSG00000021451, ENSMUSG00000002233, ENSMUSG00000032011, ENSMUSG00000022528, ENSMUSG00000020902, ENSMUSG00000018965	782	102	13588	2.04423	1	0.330333	44.4647
GOTERM_BP_FAT	GO:0001508~regulation of action potential	8	0.737327	0.034008	ENSMUSG00000062991, ENSMUSG00000034593, ENSMUSG00000036098, ENSMUSG00000025232, ENSMUSG00000030342, ENSMUSG00000025203, ENSMUSG00000021703, ENSMUSG00000029145	782	54	13588	2.57422	1	0.344733	46.3445
GOTERM_BP_FAT	GO:0006986~response to unfolded protein	8	0.737327	0.034008	ENSMUSG00000055401, ENSMUSG00000007039, ENSMUSG00000070348, ENSMUSG00000015839, ENSMUSG00000021270, ENSMUSG00000007041, ENSMUSG00000025887, ENSMUSG00000015461	782	54	13588	2.57422	1	0.344733	46.3445
GOTERM_BP_FAT	GO:0034330~cell junction organization	6	0.552995	0.0343258	ENSMUSG00000055322, ENSMUSG00000022865, ENSMUSG00000030342, ENSMUSG00000037815, ENSMUSG00000032011, ENSMUSG00000022178	782	32	13588	3.25799	1	0.346224	46.6613
GOTERM_BP_FAT	GO:0042110~T cell activation	13	1.19816	0.0344501	ENSMUSG00000030786, ENSMUSG00000022443, ENSMUSG00000053175, ENSMUSG00000032966, ENSMUSG00000024610, ENSMUSG00000026395, ENSMUSG00000059552, ENSMUSG00000020143, ENSMUSG00000038418, ENSMUSG00000000290, ENSMUSG00000076431, ENSMUSG00000002983, ENSMUSG00000018654	782	116	13588	1.94731	1	0.346114	46.7847
GOTERM_BP_FAT	GO:0050870~positive regulation of T cell activation	9	0.829493	0.034694	ENSMUSG00000036594, ENSMUSG00000037104, ENSMUSG00000032440, ENSMUSG00000036322, ENSMUSG00000024610, ENSMUSG00000021270, ENSMUSG00000026395, ENSMUSG00000032011, ENSMUSG00000030707, ENSMUSG00000018654	782	66	13588	2.36945	1	0.346983	47.0261
GOTERM_BP_FAT	GO:0043066~negative regulation of apoptosis	22	2.02765	0.0348805	ENSMUSG00000029304, ENSMUSG00000007613, ENSMUSG00000079037, ENSMUSG00000045827, ENSMUSG00000042292, ENSMUSG00000028864, ENSMUSG00000022037, ENSMUSG00000037815, ENSMUSG00000020423, ENSMUSG00000018965, ENSMUSG00000026942, ENSMUSG00000042429, ENSMUSG00000033538, ENSMUSG00000053175, ENSMUSG00000027859, ENSMUSG00000048376, ENSMUSG00000024610, ENSMUSG00000058715, ENSMUSG00000026826, ENSMUSG00000059552,…	782	239	13588	1.59946	1	0.347377	47.2099
GOTERM_BP_FAT	GO:0009132~nucleoside diphosphate metabolic process	4	0.368664	0.0350961	ENSMUSG00000015085, ENSMUSG00000048120, ENSMUSG00000020638, ENSMUSG00000022292	782	13	13588	5.34645	1	0.348004	47.4217
GOTERM_BP_FAT	GO:0006910~phagocytosis, recognition	4	0.368664	0.0350961	ENSMUSG00000059498, ENSMUSG00000037902, ENSMUSG00000076614, ENSMUSG00000030605	782	13	13588	5.34645	1	0.348004	47.4217
GOTERM_BP_FAT	GO:0050854~regulation of antigen receptor-mediated signaling pathway	4	0.368664	0.0350961	ENSMUSG00000035873, ENSMUSG00000026395, ENSMUSG00000032011, ENSMUSG00000004266	782	13	13588	5.34645	1	0.348004	47.4217
GOTERM_BP_FAT	GO:0009719~response to endogenous stimulus	18	1.65899	0.0361022	ENSMUSG00000007613, ENSMUSG00000001506, ENSMUSG00000030218, ENSMUSG00000020044, ENSMUSG00000000957, ENSMUSG00000004936, ENSMUSG00000022951, ENSMUSG00000043733, ENSMUSG00000032440, ENSMUSG00000042476, ENSMUSG00000005413, ENSMUSG00000025630, ENSMUSG00000070645, ENSMUSG00000027882, ENSMUSG00000026826, ENSMUSG00000056201, ENSMUSG00000032737, ENSMUSG00000019970	782	184	13588	1.69982	1	0.354962	48.3996
GOTERM_BP_FAT	GO:0000904~cell morphogenesis involved in differentiation	20	1.84332	0.0364675	ENSMUSG00000022636, ENSMUSG00000022892, ENSMUSG00000022443, ENSMUSG00000022150, ENSMUSG00000022528, ENSMUSG00000020902, ENSMUSG00000020900, ENSMUSG00000042745, ENSMUSG00000030302, ENSMUSG00000043733, ENSMUSG00000049382, ENSMUSG00000000567, ENSMUSG00000025630, ENSMUSG00000041362, ENSMUSG00000026826, ENSMUSG00000030403, ENSMUSG00000039239, ENSMUSG00000018736, ENSMUSG00000026131, ENSMUSG00000033016	782	212	13588	1.63924	1	0.356737	48.7503
GOTERM_BP_FAT	GO:0031327~negative regulation of cellular biosynthetic process	35	3.22581	0.0365787	ENSMUSG00000029478, ENSMUSG00000047407, ENSMUSG00000045680, ENSMUSG00000021149, ENSMUSG00000007872, ENSMUSG00000022809, ENSMUSG00000018697, ENSMUSG00000053961, ENSMUSG00000038418, ENSMUSG00000022528, ENSMUSG00000018654, ENSMUSG00000052942, ENSMUSG00000062991, ENSMUSG00000037992, ENSMUSG00000000567, ENSMUSG00000041798, ENSMUSG00000035914, ENSMUSG00000053175, ENSMUSG00000035673, ENSMUSG00000059552,…	782	430	13588	1.41432	1	0.356489	48.8566
GOTERM_BP_FAT	GO:0051249~regulation of lymphocyte activation	15	1.38249	0.0374905	ENSMUSG00000037104, ENSMUSG00000029084, ENSMUSG00000026395, ENSMUSG00000004266, ENSMUSG00000030707, ENSMUSG00000018654, ENSMUSG00000036594, ENSMUSG00000047123, ENSMUSG00000032440, ENSMUSG00000036322, ENSMUSG00000035914, ENSMUSG00000035873, ENSMUSG00000024610, ENSMUSG00000021270, ENSMUSG00000023067, ENSMUSG00000032011	782	144	13588	1.81	1	0.362518	49.7206
GOTERM_BP_FAT	GO:0010035~response to inorganic substance	11	1.01382	0.0381126	ENSMUSG00000075706, ENSMUSG00000079037, ENSMUSG00000020250, ENSMUSG00000070348, ENSMUSG00000001506, ENSMUSG00000030218, ENSMUSG00000026826, ENSMUSG00000024066, ENSMUSG00000033685, ENSMUSG00000040584, ENSMUSG00000028970	782	92	13588	2.07756	1	0.366214	50.3021
GOTERM_BP_FAT	GO:0060348~bone development	13	1.19816	0.0385693	ENSMUSG00000029304, ENSMUSG00000048583, ENSMUSG00000029838, ENSMUSG00000030218, ENSMUSG00000001506, ENSMUSG00000000957, ENSMUSG00000030849, ENSMUSG00000031740, ENSMUSG00000000567, ENSMUSG00000071076, ENSMUSG00000019997, ENSMUSG00000005583, ENSMUSG00000008855	782	118	13588	1.9143	1	0.368595	50.725
GOTERM_BP_FAT	GO:0043627~response to estrogen stimulus	6	0.552995	0.0386108	ENSMUSG00000007613, ENSMUSG00000032440, ENSMUSG00000005413, ENSMUSG00000020044, ENSMUSG00000000957, ENSMUSG00000022951	782	33	13588	3.15927	1	0.367778	50.7633
GOTERM_BP_FAT	GO:0040017~positive regulation of locomotion	7	0.645161	0.0387441	ENSMUSG00000034855, ENSMUSG00000024486, ENSMUSG00000014599, ENSMUSG00000041688, ENSMUSG00000040152, ENSMUSG00000023348, ENSMUSG00000030707	782	44	13588	2.76436	1	0.367667	50.886
GOTERM_BP_FAT	GO:0010558~negative regulation of macromolecule biosynthetic process	34	3.13364	0.0398816	ENSMUSG00000029478, ENSMUSG00000047407, ENSMUSG00000045680, ENSMUSG00000021149, ENSMUSG00000007872, ENSMUSG00000022809, ENSMUSG00000018697, ENSMUSG00000053961, ENSMUSG00000038418, ENSMUSG00000022528, ENSMUSG00000018654, ENSMUSG00000052942, ENSMUSG00000062991, ENSMUSG00000037992, ENSMUSG00000000567, ENSMUSG00000035914, ENSMUSG00000053175, ENSMUSG00000035673, ENSMUSG00000059552, ENSMUSG00000039410,…	782	418	13588	1.41336	1	0.37515	51.9214
GOTERM_BP_FAT	GO:0006952~defense response	36	3.31797	0.0400509	ENSMUSG00000035356, ENSMUSG00000040152, ENSMUSG00000024927, ENSMUSG00000026395, ENSMUSG00000027695, ENSMUSG00000033307, ENSMUSG00000004266, ENSMUSG00000018819, ENSMUSG00000036594, ENSMUSG00000040809, ENSMUSG00000023913, ENSMUSG00000070034, ENSMUSG00000007039, ENSMUSG00000059498, ENSMUSG00000053175, ENSMUSG00000051439, ENSMUSG00000049103, ENSMUSG00000024610, ENSMUSG00000031827, ENSMUSG00000005087,…	782	448	13588	1.39628	1	0.375284	52.0737
GOTERM_BP_FAT	GO:0050766~positive regulation of phagocytosis	5	0.460829	0.0400721	ENSMUSG00000059498, ENSMUSG00000037902, ENSMUSG00000076614, ENSMUSG00000058715, ENSMUSG00000030605	782	23	13588	3.77738	1	0.374311	52.0927
GOTERM_BP_FAT	GO:0030301~cholesterol transport	5	0.460829	0.0400721	ENSMUSG00000021242, ENSMUSG00000025044, ENSMUSG00000002944, ENSMUSG00000024030, ENSMUSG00000040505	782	23	13588	3.77738	1	0.374311	52.0927
GOTERM_BP_FAT	GO:0015918~sterol transport	5	0.460829	0.0400721	ENSMUSG00000021242, ENSMUSG00000025044, ENSMUSG00000002944, ENSMUSG00000024030, ENSMUSG00000040505	782	23	13588	3.77738	1	0.374311	52.0927
GOTERM_BP_FAT	GO:0050767~regulation of neurogenesis	14	1.29032	0.040208	ENSMUSG00000047407, ENSMUSG00000017466, ENSMUSG00000037815, ENSMUSG00000022528, ENSMUSG00000020902, ENSMUSG00000018965, ENSMUSG00000002489, ENSMUSG00000018411, ENSMUSG00000023905, ENSMUSG00000027859, ENSMUSG00000021451, ENSMUSG00000059552, ENSMUSG00000002233, ENSMUSG00000032011	782	132	13588	1.8429	1	0.374198	52.2146
GOTERM_BP_FAT	GO:0060284~regulation of cell development	16	1.47465	0.0402656	ENSMUSG00000017466, ENSMUSG00000047407, ENSMUSG00000037815, ENSMUSG00000022528, ENSMUSG00000020902, ENSMUSG00000018965, ENSMUSG00000018411, ENSMUSG00000002489, ENSMUSG00000023905, ENSMUSG00000027859, ENSMUSG00000021451, ENSMUSG00000059552, ENSMUSG00000002233, ENSMUSG00000041936, ENSMUSG00000032011, ENSMUSG00000008855	782	159	13588	1.74852	1	0.373506	52.2662
GOTERM_BP_FAT	GO:0045927~positive regulation of growth	8	0.737327	0.040399	ENSMUSG00000018411, ENSMUSG00000032440, ENSMUSG00000023905, ENSMUSG00000014599, ENSMUSG00000027859, ENSMUSG00000039239, ENSMUSG00000020902, ENSMUSG00000018654	782	56	13588	2.48228	1	0.373379	52.3854
GOTERM_BP_FAT	GO:0045935~positive regulation of nucleobase, nucleoside, nucleotide and nucleic acid metabolic process	40	3.68664	0.0405641	ENSMUSG00000002658, ENSMUSG00000052684, ENSMUSG00000036098, ENSMUSG00000033910, ENSMUSG00000045680, ENSMUSG00000042292, ENSMUSG00000024927, ENSMUSG00000026395, ENSMUSG00000038418, ENSMUSG00000022528, ENSMUSG00000018654, ENSMUSG00000052942, ENSMUSG00000037992, ENSMUSG00000000567, ENSMUSG00000053175, ENSMUSG00000000078, ENSMUSG00000026826, ENSMUSG00000005583, ENSMUSG00000039745, ENSMUSG00000005836,…	782	510	13588	1.36282	1	0.373487	52.5326
GOTERM_BP_FAT	GO:0048754~branching morphogenesis of a tube	11	1.01382	0.0406034	ENSMUSG00000055653, ENSMUSG00000031965, ENSMUSG00000032440, ENSMUSG00000014599, ENSMUSG00000045680, ENSMUSG00000000957, ENSMUSG00000026814, ENSMUSG00000015647, ENSMUSG00000030123, ENSMUSG00000003534, ENSMUSG00000005087	782	93	13588	2.05522	1	0.37267	52.5676
GOTERM_BP_FAT	GO:0001503~ossification	12	1.10599	0.0409343	ENSMUSG00000029304, ENSMUSG00000048583, ENSMUSG00000029838, ENSMUSG00000071076, ENSMUSG00000001506, ENSMUSG00000030218, ENSMUSG00000019997, ENSMUSG00000000957, ENSMUSG00000005583, ENSMUSG00000030849, ENSMUSG00000008855, ENSMUSG00000031740	782	106	13588	1.96709	1	0.373994	52.8611
GOTERM_BP_FAT	GO:0009890~negative regulation of biosynthetic process	35	3.22581	0.0409807	ENSMUSG00000029478, ENSMUSG00000047407, ENSMUSG00000045680, ENSMUSG00000021149, ENSMUSG00000007872, ENSMUSG00000022809, ENSMUSG00000018697, ENSMUSG00000053961, ENSMUSG00000038418, ENSMUSG00000022528, ENSMUSG00000018654, ENSMUSG00000052942, ENSMUSG00000062991, ENSMUSG00000037992, ENSMUSG00000000567, ENSMUSG00000041798, ENSMUSG00000035914, ENSMUSG00000053175, ENSMUSG00000035673, ENSMUSG00000059552,…	782	434	13588	1.40129	1	0.373233	52.9021
GOTERM_BP_FAT	GO:0051254~positive regulation of RNA metabolic process	34	3.13364	0.0410549	ENSMUSG00000052684, ENSMUSG00000036098, ENSMUSG00000045680, ENSMUSG00000024927, ENSMUSG00000022528, ENSMUSG00000038418, ENSMUSG00000052942, ENSMUSG00000018654, ENSMUSG00000037992, ENSMUSG00000000567, ENSMUSG00000053175, ENSMUSG00000000078, ENSMUSG00000026826, ENSMUSG00000005583, ENSMUSG00000039745, ENSMUSG00000005836, ENSMUSG00000039410, ENSMUSG00000059552, ENSMUSG00000003435, ENSMUSG00000041324,…	782	419	13588	1.40998	1	0.37268	52.9676
GOTERM_BP_FAT	GO:0010604~positive regulation of macromolecule metabolic process	48	4.42396	0.041542	ENSMUSG00000052684, ENSMUSG00000002658, ENSMUSG00000036098, ENSMUSG00000045680, ENSMUSG00000042292, ENSMUSG00000024927, ENSMUSG00000026395, ENSMUSG00000038418, ENSMUSG00000022528, ENSMUSG00000018654, ENSMUSG00000052942, ENSMUSG00000042429, ENSMUSG00000037992, ENSMUSG00000000567, ENSMUSG00000041798, ENSMUSG00000059498, ENSMUSG00000053175, ENSMUSG00000035873, ENSMUSG00000000078, ENSMUSG00000026826,…	782	633	13588	1.31761	1	0.37512	53.3957
GOTERM_BP_FAT	GO:0043069~negative regulation of programmed cell death	22	2.02765	0.0421252	ENSMUSG00000029304, ENSMUSG00000007613, ENSMUSG00000079037, ENSMUSG00000045827, ENSMUSG00000042292, ENSMUSG00000028864, ENSMUSG00000022037, ENSMUSG00000037815, ENSMUSG00000020423, ENSMUSG00000018965, ENSMUSG00000026942, ENSMUSG00000042429, ENSMUSG00000033538, ENSMUSG00000053175, ENSMUSG00000027859, ENSMUSG00000048376, ENSMUSG00000024610, ENSMUSG00000058715, ENSMUSG00000026826, ENSMUSG00000059552,…	782	244	13588	1.56668	1	0.378223	53.9033
GOTERM_BP_FAT	GO:0009991~response to extracellular stimulus	14	1.29032	0.0423276	ENSMUSG00000001506, ENSMUSG00000004100, ENSMUSG00000030218, ENSMUSG00000028049, ENSMUSG00000002602, ENSMUSG00000032440, ENSMUSG00000007039, ENSMUSG00000005413, ENSMUSG00000026826, ENSMUSG00000059552, ENSMUSG00000007041, ENSMUSG00000015461, ENSMUSG00000040505, ENSMUSG00000027111	782	133	13588	1.82905	1	0.378578	54.0783
GOTERM_BP_FAT	GO:0043243~positive regulation of protein complex disassembly	3	0.276498	0.0423996	ENSMUSG00000056201, ENSMUSG00000015932, ENSMUSG00000020120	782	6	13588	8.68798	1	0.378003	54.1404
GOTERM_BP_FAT	GO:0050858~negative regulation of antigen receptor-mediated signaling pathway	3	0.276498	0.0423996	ENSMUSG00000035873, ENSMUSG00000032011, ENSMUSG00000004266	782	6	13588	8.68798	1	0.378003	54.1404
GOTERM_BP_FAT	GO:0050860~negative regulation of T cell receptor signaling pathway	3	0.276498	0.0423996	ENSMUSG00000035873, ENSMUSG00000032011, ENSMUSG00000004266	782	6	13588	8.68798	1	0.378003	54.1404
GOTERM_BP_FAT	GO:0006929~substrate-bound cell migration	3	0.276498	0.0423996	ENSMUSG00000023905, ENSMUSG00000055805, ENSMUSG00000020900	782	6	13588	8.68798	1	0.378003	54.1404
GOTERM_BP_FAT	GO:0032886~regulation of microtubule-based process	7	0.645161	0.0426198	ENSMUSG00000018411, ENSMUSG00000032479, ENSMUSG00000064302, ENSMUSG00000020580, ENSMUSG00000035299, ENSMUSG00000026131, ENSMUSG00000028059	782	45	13588	2.70293	1	0.378483	54.3298
GOTERM_BP_FAT	GO:0031668~cellular response to extracellular stimulus	7	0.645161	0.0426198	ENSMUSG00000005413, ENSMUSG00000004100, ENSMUSG00000002602, ENSMUSG00000026826, ENSMUSG00000059552, ENSMUSG00000015461, ENSMUSG00000027111	782	45	13588	2.70293	1	0.378483	54.3298
GOTERM_BP_FAT	GO:0009165~nucleotide biosynthetic process	17	1.56682	0.0426687	ENSMUSG00000032478, ENSMUSG00000029467, ENSMUSG00000060671, ENSMUSG00000033910, ENSMUSG00000039347, ENSMUSG00000027546, ENSMUSG00000022292, ENSMUSG00000020572, ENSMUSG00000015961, ENSMUSG00000030302, ENSMUSG00000022994, ENSMUSG00000025630, ENSMUSG00000011148, ENSMUSG00000026463, ENSMUSG00000020638, ENSMUSG00000060090, ENSMUSG00000021114	782	174	13588	1.69765	1	0.377749	54.3717
GOTERM_BP_FAT	GO:0002714~positive regulation of B cell mediated immunity	4	0.368664	0.0428081	ENSMUSG00000059498, ENSMUSG00000076614, ENSMUSG00000058715, ENSMUSG00000026395	782	14	13588	4.96456	1	0.377657	54.4911
GOTERM_BP_FAT	GO:0002891~positive regulation of immunoglobulin mediated immune response	4	0.368664	0.0428081	ENSMUSG00000059498, ENSMUSG00000076614, ENSMUSG00000058715, ENSMUSG00000026395	782	14	13588	4.96456	1	0.377657	54.4911
GOTERM_BP_FAT	GO:0050885~neuromuscular process controlling balance	6	0.552995	0.0432078	ENSMUSG00000030302, ENSMUSG00000031996, ENSMUSG00000034593, ENSMUSG00000025232, ENSMUSG00000022892, ENSMUSG00000020900	782	34	13588	3.06635	1	0.379393	54.8319
GOTERM_BP_FAT	GO:0060548~negative regulation of cell death	22	2.02765	0.0437697	ENSMUSG00000029304, ENSMUSG00000007613, ENSMUSG00000079037, ENSMUSG00000045827, ENSMUSG00000042292, ENSMUSG00000028864, ENSMUSG00000022037, ENSMUSG00000037815, ENSMUSG00000020423, ENSMUSG00000018965, ENSMUSG00000026942, ENSMUSG00000042429, ENSMUSG00000033538, ENSMUSG00000053175, ENSMUSG00000027859, ENSMUSG00000048376, ENSMUSG00000024610, ENSMUSG00000058715, ENSMUSG00000026826, ENSMUSG00000059552,…	782	245	13588	1.56029	1	0.382241	55.3068
GOTERM_BP_FAT	GO:0050727~regulation of inflammatory response	8	0.737327	0.0438688	ENSMUSG00000075706, ENSMUSG00000042429, ENSMUSG00000035914, ENSMUSG00000059498, ENSMUSG00000037820, ENSMUSG00000035673, ENSMUSG00000076614, ENSMUSG00000058715	782	57	13588	2.43873	1	0.381857	55.39
GOTERM_BP_FAT	GO:0050863~regulation of T cell activation	12	1.10599	0.0458918	ENSMUSG00000037104, ENSMUSG00000026395, ENSMUSG00000004266, ENSMUSG00000030707, ENSMUSG00000018654, ENSMUSG00000036594, ENSMUSG00000032440, ENSMUSG00000036322, ENSMUSG00000035914, ENSMUSG00000035873, ENSMUSG00000024610, ENSMUSG00000021270, ENSMUSG00000032011	782	108	13588	1.93066	1	0.394647	57.0583
GOTERM_BP_FAT	GO:0045619~regulation of lymphocyte differentiation	8	0.737327	0.0475249	ENSMUSG00000036594, ENSMUSG00000037104, ENSMUSG00000032440, ENSMUSG00000036322, ENSMUSG00000024610, ENSMUSG00000021270, ENSMUSG00000026395, ENSMUSG00000004266, ENSMUSG00000018654	782	58	13588	2.39668	1	0.404521	58.3618
GOTERM_BP_FAT	GO:0060711~labyrinthine layer development	6	0.552995	0.0481195	ENSMUSG00000028195, ENSMUSG00000027962, ENSMUSG00000004936, ENSMUSG00000030849, ENSMUSG00000052837, ENSMUSG00000053113	782	35	13588	2.97874	1	0.40736	58.827
GOTERM_BP_FAT	GO:0031214~biomineral formation	6	0.552995	0.0481195	ENSMUSG00000030302, ENSMUSG00000029304, ENSMUSG00000029838, ENSMUSG00000030849, ENSMUSG00000020077, ENSMUSG00000005968	782	35	13588	2.97874	1	0.40736	58.827
GOTERM_BP_FAT	GO:0048002~antigen processing and presentation of peptide antigen	6	0.552995	0.0481195	ENSMUSG00000036594, ENSMUSG00000036322, ENSMUSG00000059498, ENSMUSG00000024610, ENSMUSG00000058715, ENSMUSG00000073421, ENSMUSG00000060802	782	35	13588	2.97874	1	0.40736	58.827
GOTERM_BP_FAT	GO:0002274~myeloid leukocyte activation	6	0.552995	0.0481195	ENSMUSG00000047123, ENSMUSG00000032440, ENSMUSG00000059498, ENSMUSG00000035673, ENSMUSG00000058715, ENSMUSG00000002983	782	35	13588	2.97874	1	0.40736	58.827
GOTERM_BP_FAT	GO:0021915~neural tube development	10	0.921659	0.0482717	ENSMUSG00000047407, ENSMUSG00000018395, ENSMUSG00000016619, ENSMUSG00000018293, ENSMUSG00000020918, ENSMUSG00000028266, ENSMUSG00000056201, ENSMUSG00000030403, ENSMUSG00000006445, ENSMUSG00000022528	782	83	13588	2.09349	1	0.407263	58.9453
GOTERM_BP_FAT	GO:0060627~regulation of vesicle-mediated transport	10	0.921659	0.0482717	ENSMUSG00000061665, ENSMUSG00000055653, ENSMUSG00000025351, ENSMUSG00000005413, ENSMUSG00000059498, ENSMUSG00000037902, ENSMUSG00000076614, ENSMUSG00000040722, ENSMUSG00000058715, ENSMUSG00000030605	782	83	13588	2.09349	1	0.407263	58.9453
GOTERM_BP_FAT	GO:0048661~positive regulation of smooth muscle cell proliferation	4	0.368664	0.0512897	ENSMUSG00000024486, ENSMUSG00000032440, ENSMUSG00000037820, ENSMUSG00000015461	782	15	13588	4.63359	1	0.425704	61.2258
GOTERM_BP_FAT	GO:0002886~regulation of myeloid leukocyte mediated immunity	4	0.368664	0.0512897	ENSMUSG00000005413, ENSMUSG00000059498, ENSMUSG00000076614, ENSMUSG00000058715	782	15	13588	4.63359	1	0.425704	61.2258
GOTERM_BP_FAT	GO:0002028~regulation of sodium ion transport	4	0.368664	0.0512897	ENSMUSG00000024589, ENSMUSG00000030409, ENSMUSG00000054640, ENSMUSG00000019970	782	15	13588	4.63359	1	0.425704	61.2258
GOTERM_BP_FAT	GO:0043406~positive regulation of MAP kinase activity	8	0.737327	0.0513697	ENSMUSG00000043733, ENSMUSG00000024998, ENSMUSG00000021754, ENSMUSG00000024610, ENSMUSG00000029999, ENSMUSG00000028864, ENSMUSG00000004936, ENSMUSG00000026395	782	59	13588	2.35606	1	0.425091	61.2846
GOTERM_BP_FAT	GO:0043405~regulation of MAP kinase activity	10	0.921659	0.0514383	ENSMUSG00000043733, ENSMUSG00000024998, ENSMUSG00000021754, ENSMUSG00000024610, ENSMUSG00000029999, ENSMUSG00000028864, ENSMUSG00000004936, ENSMUSG00000026395, ENSMUSG00000004266, ENSMUSG00000033327	782	84	13588	2.06857	1	0.424409	61.335
GOTERM_BP_FAT	GO:0045892~negative regulation of transcription, DNA-dependent	26	2.39631	0.0515835	ENSMUSG00000029478, ENSMUSG00000047407, ENSMUSG00000045680, ENSMUSG00000007872, ENSMUSG00000022528, ENSMUSG00000038418, ENSMUSG00000052942, ENSMUSG00000018654, ENSMUSG00000037992, ENSMUSG00000000567, ENSMUSG00000035673, ENSMUSG00000039410, ENSMUSG00000059552, ENSMUSG00000008855, ENSMUSG00000031965, ENSMUSG00000037638, ENSMUSG00000027660, ENSMUSG00000028163, ENSMUSG00000024513, ENSMUSG00000042745,…	782	308	13588	1.4668	1	0.424216	61.4414
GOTERM_BP_FAT	GO:0006164~purine nucleotide biosynthetic process	14	1.29032	0.0515894	ENSMUSG00000032478, ENSMUSG00000029467, ENSMUSG00000060671, ENSMUSG00000033910, ENSMUSG00000039347, ENSMUSG00000027546, ENSMUSG00000015961, ENSMUSG00000030302, ENSMUSG00000022994, ENSMUSG00000025630, ENSMUSG00000011148, ENSMUSG00000026463, ENSMUSG00000060090, ENSMUSG00000021114	782	137	13588	1.77565	1	0.423144	61.4456
GOTERM_BP_FAT	GO:0050764~regulation of phagocytosis	5	0.460829	0.052335	ENSMUSG00000059498, ENSMUSG00000037902, ENSMUSG00000076614, ENSMUSG00000058715, ENSMUSG00000030605	782	25	13588	3.47519	1	0.426727	61.9874
GOTERM_BP_FAT	GO:0007162~negative regulation of cell adhesion	5	0.460829	0.052335	ENSMUSG00000054693, ENSMUSG00000028519, ENSMUSG00000021149, ENSMUSG00000001506, ENSMUSG00000000957	782	25	13588	3.47519	1	0.426727	61.9874
GOTERM_BP_FAT	GO:0034404~nucleobase, nucleoside and nucleotide biosynthetic process	17	1.56682	0.0528065	ENSMUSG00000032478, ENSMUSG00000029467, ENSMUSG00000060671, ENSMUSG00000033910, ENSMUSG00000039347, ENSMUSG00000027546, ENSMUSG00000022292, ENSMUSG00000020572, ENSMUSG00000015961, ENSMUSG00000030302, ENSMUSG00000022994, ENSMUSG00000025630, ENSMUSG00000011148, ENSMUSG00000026463, ENSMUSG00000020638, ENSMUSG00000060090, ENSMUSG00000021114	782	179	13588	1.65023	1	0.428564	62.3263
GOTERM_BP_FAT	GO:0034654~nucleobase, nucleoside, nucleotide and nucleic acid biosynthetic process	17	1.56682	0.0528065	ENSMUSG00000032478, ENSMUSG00000029467, ENSMUSG00000060671, ENSMUSG00000033910, ENSMUSG00000039347, ENSMUSG00000027546, ENSMUSG00000022292, ENSMUSG00000020572, ENSMUSG00000015961, ENSMUSG00000030302, ENSMUSG00000022994, ENSMUSG00000025630, ENSMUSG00000011148, ENSMUSG00000026463, ENSMUSG00000020638, ENSMUSG00000060090, ENSMUSG00000021114	782	179	13588	1.65023	1	0.428564	62.3263
GOTERM_BP_FAT	GO:0007204~elevation of cytosolic calcium ion concentration	6	0.552995	0.0533474	ENSMUSG00000034462, ENSMUSG00000037820, ENSMUSG00000032966, ENSMUSG00000048376, ENSMUSG00000054640, ENSMUSG00000026395	782	36	13588	2.89599	1	0.430811	62.7115
GOTERM_BP_FAT	GO:0051051~negative regulation of transport	9	0.829493	0.0537808	ENSMUSG00000024589, ENSMUSG00000043733, ENSMUSG00000042429, ENSMUSG00000031328, ENSMUSG00000034462, ENSMUSG00000005413, ENSMUSG00000032562, ENSMUSG00000020077, ENSMUSG00000013698	782	72	13588	2.17199	1	0.432377	63.0175
GOTERM_BP_FAT	GO:0007519~skeletal muscle tissue development	9	0.829493	0.0537808	ENSMUSG00000022892, ENSMUSG00000073002, ENSMUSG00000048376, ENSMUSG00000005583, ENSMUSG00000022951, ENSMUSG00000041936, ENSMUSG00000060680, ENSMUSG00000025278, ENSMUSG00000027488	782	72	13588	2.17199	1	0.432377	63.0175
GOTERM_BP_FAT	GO:0032269~negative regulation of cellular protein metabolic process	9	0.829493	0.0537808	ENSMUSG00000052684, ENSMUSG00000026483, ENSMUSG00000024423, ENSMUSG00000021149, ENSMUSG00000032966, ENSMUSG00000021948, ENSMUSG00000026395, ENSMUSG00000053961, ENSMUSG00000004266	782	72	13588	2.17199	1	0.432377	63.0175
GOTERM_BP_FAT	GO:0002520~immune system development	25	2.30415	0.054528	ENSMUSG00000007613, ENSMUSG00000025225, ENSMUSG00000039361, ENSMUSG00000045680, ENSMUSG00000032369, ENSMUSG00000026395, ENSMUSG00000038418, ENSMUSG00000002983, ENSMUSG00000018654, ENSMUSG00000006356, ENSMUSG00000032440, ENSMUSG00000031015, ENSMUSG00000053175, ENSMUSG00000049103, ENSMUSG00000024610, ENSMUSG00000059552, ENSMUSG00000039239, ENSMUSG00000020143, ENSMUSG00000074733, ENSMUSG00000008855,…	782	295	13588	1.47254	1	0.435843	63.5395
GOTERM_BP_FAT	GO:0051253~negative regulation of RNA metabolic process	26	2.39631	0.0548607	ENSMUSG00000029478, ENSMUSG00000047407, ENSMUSG00000045680, ENSMUSG00000007872, ENSMUSG00000022528, ENSMUSG00000038418, ENSMUSG00000052942, ENSMUSG00000018654, ENSMUSG00000037992, ENSMUSG00000000567, ENSMUSG00000035673, ENSMUSG00000039410, ENSMUSG00000059552, ENSMUSG00000008855, ENSMUSG00000031965, ENSMUSG00000037638, ENSMUSG00000027660, ENSMUSG00000028163, ENSMUSG00000024513, ENSMUSG00000042745,…	782	310	13588	1.45734	1	0.43676	63.7697
GOTERM_BP_FAT	GO:0045580~regulation of T cell differentiation	7	0.645161	0.0556657	ENSMUSG00000036594, ENSMUSG00000037104, ENSMUSG00000032440, ENSMUSG00000036322, ENSMUSG00000024610, ENSMUSG00000021270, ENSMUSG00000026395, ENSMUSG00000018654	782	48	13588	2.53399	1	0.440515	64.321
GOTERM_BP_FAT	GO:0048534~hemopoietic or lymphoid organ development	24	2.21198	0.0560464	ENSMUSG00000007613, ENSMUSG00000025225, ENSMUSG00000039361, ENSMUSG00000022443, ENSMUSG00000045680, ENSMUSG00000032220, ENSMUSG00000032369, ENSMUSG00000028163, ENSMUSG00000026395, ENSMUSG00000038418, ENSMUSG00000002983, ENSMUSG00000006356, ENSMUSG00000018654, ENSMUSG00000079562, ENSMUSG00000032440, ENSMUSG00000053175, ENSMUSG00000049103, ENSMUSG00000024610, ENSMUSG00000059552, ENSMUSG00000039239,…	782	281	13588	1.48407	1	0.441691	64.5789
GOTERM_BP_FAT	GO:0001812~positive regulation of type I hypersensitivity	3	0.276498	0.0571356	ENSMUSG00000059498, ENSMUSG00000076614, ENSMUSG00000058715	782	7	13588	7.44684	1	0.447058	65.3071
GOTERM_BP_FAT	GO:0051797~regulation of hair follicle development	3	0.276498	0.0571356	ENSMUSG00000021765, ENSMUSG00000039239, ENSMUSG00000041324	782	7	13588	7.44684	1	0.447058	65.3071
GOTERM_BP_FAT	GO:0042634~regulation of hair cycle	3	0.276498	0.0571356	ENSMUSG00000021765, ENSMUSG00000039239, ENSMUSG00000041324	782	7	13588	7.44684	1	0.447058	65.3071
GOTERM_BP_FAT	GO:0010883~regulation of lipid storage	3	0.276498	0.0571356	ENSMUSG00000025044, ENSMUSG00000002944, ENSMUSG00000024030	782	7	13588	7.44684	1	0.447058	65.3071
GOTERM_BP_FAT	GO:0030879~mammary gland development	10	0.921659	0.0581726	ENSMUSG00000030302, ENSMUSG00000032440, ENSMUSG00000014599, ENSMUSG00000070348, ENSMUSG00000029999, ENSMUSG00000030849, ENSMUSG00000003534, ENSMUSG00000024066, ENSMUSG00000020902, ENSMUSG00000005533	782	86	13588	2.02046	1	0.452039	65.9874
GOTERM_BP_FAT	GO:0001892~embryonic placenta development	8	0.737327	0.0596317	ENSMUSG00000028195, ENSMUSG00000049382, ENSMUSG00000034462, ENSMUSG00000027962, ENSMUSG00000004936, ENSMUSG00000030849, ENSMUSG00000052837, ENSMUSG00000053113	782	61	13588	2.27881	1	0.459382	66.9232
GOTERM_BP_FAT	GO:0045444~fat cell differentiation	8	0.737327	0.0596317	ENSMUSG00000029478, ENSMUSG00000024999, ENSMUSG00000070348, ENSMUSG00000039410, ENSMUSG00000019846, ENSMUSG00000009281, ENSMUSG00000012428, ENSMUSG00000027111	782	61	13588	2.27881	1	0.459382	66.9232
GOTERM_BP_FAT	GO:0050808~synapse organization	7	0.645161	0.0604932	ENSMUSG00000062991, ENSMUSG00000030302, ENSMUSG00000034593, ENSMUSG00000022892, ENSMUSG00000048376, ENSMUSG00000041936, ENSMUSG00000027488	782	49	13588	2.48228	1	0.463197	67.4642
GOTERM_BP_FAT	GO:0051329~interphase of mitotic cell cycle	7	0.645161	0.0604932	ENSMUSG00000057469, ENSMUSG00000000184, ENSMUSG00000041238, ENSMUSG00000022892, ENSMUSG00000070348, ENSMUSG00000020184, ENSMUSG00000033016	782	49	13588	2.48228	1	0.463197	67.4642
GOTERM_BP_FAT	GO:0002495~antigen processing and presentation of peptide antigen via MHC class II	4	0.368664	0.0605152	ENSMUSG00000036594, ENSMUSG00000036322, ENSMUSG00000024610, ENSMUSG00000058715, ENSMUSG00000073421	782	16	13588	4.34399	1	0.462208	67.4779
GOTERM_BP_FAT	GO:0030500~regulation of bone mineralization	4	0.368664	0.0605152	ENSMUSG00000000567, ENSMUSG00000035914, ENSMUSG00000030218, ENSMUSG00000020077	782	16	13588	4.34399	1	0.462208	67.4779
GOTERM_BP_FAT	GO:0019886~antigen processing and presentation of exogenous peptide antigen via MHC class II	4	0.368664	0.0605152	ENSMUSG00000036594, ENSMUSG00000036322, ENSMUSG00000024610, ENSMUSG00000058715, ENSMUSG00000073421	782	16	13588	4.34399	1	0.462208	67.4779
GOTERM_BP_FAT	GO:0030032~lamellipodium assembly	4	0.368664	0.0605152	ENSMUSG00000021823, ENSMUSG00000066877, ENSMUSG00000032475, ENSMUSG00000022178	782	16	13588	4.34399	1	0.462208	67.4779
GOTERM_BP_FAT	GO:0030512~negative regulation of transforming growth factor beta receptor signaling pathway	4	0.368664	0.0605152	ENSMUSG00000027660, ENSMUSG00000039410, ENSMUSG00000059552, ENSMUSG00000026864	782	16	13588	4.34399	1	0.462208	67.4779
GOTERM_BP_FAT	GO:0070167~regulation of biomineral formation	4	0.368664	0.0605152	ENSMUSG00000000567, ENSMUSG00000035914, ENSMUSG00000030218, ENSMUSG00000020077	782	16	13588	4.34399	1	0.462208	67.4779
GOTERM_BP_FAT	GO:0030516~regulation of axon extension	4	0.368664	0.0605152	ENSMUSG00000018411, ENSMUSG00000023905, ENSMUSG00000027859, ENSMUSG00000020902	782	16	13588	4.34399	1	0.462208	67.4779
GOTERM_BP_FAT	GO:0060538~skeletal muscle organ development	9	0.829493	0.0613888	ENSMUSG00000022892, ENSMUSG00000073002, ENSMUSG00000048376, ENSMUSG00000005583, ENSMUSG00000022951, ENSMUSG00000041936, ENSMUSG00000060680, ENSMUSG00000025278, ENSMUSG00000027488	782	74	13588	2.11329	1	0.46604	68.0178
GOTERM_BP_FAT	GO:0007610~behavior	32	2.94931	0.063444	ENSMUSG00000028195, ENSMUSG00000031996, ENSMUSG00000034593, ENSMUSG00000029838, ENSMUSG00000031875, ENSMUSG00000026103, ENSMUSG00000038418, ENSMUSG00000062991, ENSMUSG00000018819, ENSMUSG00000030786, ENSMUSG00000059498, ENSMUSG00000025630, ENSMUSG00000026826, ENSMUSG00000039239, ENSMUSG00000020143, ENSMUSG00000015766, ENSMUSG00000025232, ENSMUSG00000022892, ENSMUSG00000018920, ENSMUSG00000001507,…	782	405	13588	1.37292	1	0.476383	69.2547
GOTERM_BP_FAT	GO:0001501~skeletal system development	24	2.21198	0.0641656	ENSMUSG00000029304, ENSMUSG00000007613, ENSMUSG00000040268, ENSMUSG00000048583, ENSMUSG00000025232, ENSMUSG00000029838, ENSMUSG00000001506, ENSMUSG00000030218, ENSMUSG00000000957, ENSMUSG00000030849, ENSMUSG00000031740, ENSMUSG00000026042, ENSMUSG00000000567, ENSMUSG00000032440, ENSMUSG00000024620, ENSMUSG00000071076, ENSMUSG00000019997, ENSMUSG00000005583, ENSMUSG00000054252, ENSMUSG00000029231,…	782	285	13588	1.46324	1	0.479228	69.6782
GOTERM_BP_FAT	GO:0010876~lipid localization	13	1.19816	0.0643841	ENSMUSG00000021242, ENSMUSG00000060671, ENSMUSG00000025232, ENSMUSG00000015176, ENSMUSG00000025044, ENSMUSG00000068246, ENSMUSG00000002944, ENSMUSG00000024030, ENSMUSG00000011884, ENSMUSG00000027546, ENSMUSG00000057346, ENSMUSG00000029822, ENSMUSG00000024659, ENSMUSG00000040505	782	128	13588	1.76475	1	0.479303	69.8053
GOTERM_BP_FAT	GO:0021700~developmental maturation	11	1.01382	0.0645932	ENSMUSG00000079562, ENSMUSG00000034593, ENSMUSG00000022892, ENSMUSG00000020486, ENSMUSG00000031871, ENSMUSG00000070645, ENSMUSG00000026826, ENSMUSG00000039239, ENSMUSG00000022528, ENSMUSG00000026890, ENSMUSG00000031740	782	101	13588	1.89243	1	0.479326	69.9265
GOTERM_BP_FAT	GO:0048747~muscle fiber development	6	0.552995	0.0647526	ENSMUSG00000022865, ENSMUSG00000022892, ENSMUSG00000048376, ENSMUSG00000022951, ENSMUSG00000041936, ENSMUSG00000027488	782	38	13588	2.74357	1	0.47908	70.0186
GOTERM_BP_FAT	GO:0051480~cytosolic calcium ion homeostasis	6	0.552995	0.0647526	ENSMUSG00000034462, ENSMUSG00000037820, ENSMUSG00000032966, ENSMUSG00000048376, ENSMUSG00000054640, ENSMUSG00000026395	782	38	13588	2.74357	1	0.47908	70.0186
GOTERM_BP_FAT	GO:0010740~positive regulation of protein kinase cascade	10	0.921659	0.0654496	ENSMUSG00000047123, ENSMUSG00000022500, ENSMUSG00000031328, ENSMUSG00000037820, ENSMUSG00000054252, ENSMUSG00000025047, ENSMUSG00000030849, ENSMUSG00000026395, ENSMUSG00000037499, ENSMUSG00000005533	782	88	13588	1.97454	1	0.481738	70.4181
GOTERM_BP_FAT	GO:0022405~hair cycle process	7	0.645161	0.0655615	ENSMUSG00000000567, ENSMUSG00000034593, ENSMUSG00000021765, ENSMUSG00000024927, ENSMUSG00000015647, ENSMUSG00000025856, ENSMUSG00000039239	782	50	13588	2.43263	1	0.481232	70.4818
GOTERM_BP_FAT	GO:0001942~hair follicle development	7	0.645161	0.0655615	ENSMUSG00000000567, ENSMUSG00000034593, ENSMUSG00000021765, ENSMUSG00000024927, ENSMUSG00000015647, ENSMUSG00000025856, ENSMUSG00000039239	782	50	13588	2.43263	1	0.481232	70.4818
GOTERM_BP_FAT	GO:0022404~molting cycle process	7	0.645161	0.0655615	ENSMUSG00000000567, ENSMUSG00000034593, ENSMUSG00000021765, ENSMUSG00000024927, ENSMUSG00000015647, ENSMUSG00000025856, ENSMUSG00000039239	782	50	13588	2.43263	1	0.481232	70.4818
GOTERM_BP_FAT	GO:0007435~salivary gland morphogenesis	5	0.460829	0.0664087	ENSMUSG00000000303, ENSMUSG00000037820, ENSMUSG00000015647, ENSMUSG00000030849, ENSMUSG00000030123	782	27	13588	3.21777	1	0.484658	70.9597
GOTERM_BP_FAT	GO:0032680~regulation of tumor necrosis factor production	5	0.460829	0.0664087	ENSMUSG00000047123, ENSMUSG00000053175, ENSMUSG00000059498, ENSMUSG00000051439, ENSMUSG00000058715	782	27	13588	3.21777	1	0.484658	70.9597
GOTERM_BP_FAT	GO:0022402~cell cycle process	31	2.85714	0.068752	ENSMUSG00000061665, ENSMUSG00000070348, ENSMUSG00000064302, ENSMUSG00000049327, ENSMUSG00000026965, ENSMUSG00000010067, ENSMUSG00000021365, ENSMUSG00000028059, ENSMUSG00000001403, ENSMUSG00000002055, ENSMUSG00000023067, ENSMUSG00000026131, ENSMUSG00000029166, ENSMUSG00000057469, ENSMUSG00000001525, ENSMUSG00000022892, ENSMUSG00000022443, ENSMUSG00000034462, ENSMUSG00000035342, ENSMUSG00000027660,…	782	393	13588	1.37062	1	0.495886	72.2437
GOTERM_BP_FAT	GO:0030217~T cell differentiation	9	0.829493	0.0696381	ENSMUSG00000053175, ENSMUSG00000024610, ENSMUSG00000026395, ENSMUSG00000059552, ENSMUSG00000020143, ENSMUSG00000038418, ENSMUSG00000076431, ENSMUSG00000002983, ENSMUSG00000018654	782	76	13588	2.05768	1	0.499364	72.7151
GOTERM_BP_FAT	GO:0007584~response to nutrient	9	0.829493	0.0696381	ENSMUSG00000032440, ENSMUSG00000007039, ENSMUSG00000005413, ENSMUSG00000001506, ENSMUSG00000030218, ENSMUSG00000028049, ENSMUSG00000007041, ENSMUSG00000040505, ENSMUSG00000015461	782	76	13588	2.05768	1	0.499364	72.7151
GOTERM_BP_FAT	GO:0002683~negative regulation of immune system process	9	0.829493	0.0696381	ENSMUSG00000037104, ENSMUSG00000042429, ENSMUSG00000035914, ENSMUSG00000005413, ENSMUSG00000024610, ENSMUSG00000035873, ENSMUSG00000026395, ENSMUSG00000032011, ENSMUSG00000004266	782	76	13588	2.05768	1	0.499364	72.7151
GOTERM_BP_FAT	GO:0018149~peptide cross-linking	4	0.368664	0.0704543	ENSMUSG00000031375, ENSMUSG00000019929, ENSMUSG00000037820, ENSMUSG00000033207	782	17	13588	4.08846	1	0.502442	73.1426
GOTERM_BP_FAT	GO:0006970~response to osmotic stress	4	0.368664	0.0704543	ENSMUSG00000021814, ENSMUSG00000029723, ENSMUSG00000059552, ENSMUSG00000027806	782	17	13588	4.08846	1	0.502442	73.1426
GOTERM_BP_FAT	GO:0007530~sex determination	4	0.368664	0.0704543	ENSMUSG00000000567, ENSMUSG00000045680, ENSMUSG00000016458, ENSMUSG00000005533	782	17	13588	4.08846	1	0.502442	73.1426
GOTERM_BP_FAT	GO:0060713~labyrinthine layer morphogenesis	4	0.368664	0.0704543	ENSMUSG00000028195, ENSMUSG00000027962, ENSMUSG00000030849, ENSMUSG00000053113	782	17	13588	4.08846	1	0.502442	73.1426
GOTERM_BP_FAT	GO:0048705~skeletal system morphogenesis	13	1.19816	0.07065	ENSMUSG00000007613, ENSMUSG00000040268, ENSMUSG00000001506, ENSMUSG00000030849, ENSMUSG00000031740, ENSMUSG00000000567, ENSMUSG00000032440, ENSMUSG00000024620, ENSMUSG00000019997, ENSMUSG00000005583, ENSMUSG00000039239, ENSMUSG00000029231, ENSMUSG00000074733	782	130	13588	1.7376	1	0.50233	73.2441
GOTERM_BP_FAT	GO:0001841~neural tube formation	7	0.645161	0.0708706	ENSMUSG00000047407, ENSMUSG00000016619, ENSMUSG00000018293, ENSMUSG00000020918, ENSMUSG00000028266, ENSMUSG00000056201, ENSMUSG00000030403	782	51	13588	2.38494	1	0.502346	73.3582
GOTERM_BP_FAT	GO:0051325~interphase	7	0.645161	0.0708706	ENSMUSG00000057469, ENSMUSG00000000184, ENSMUSG00000041238, ENSMUSG00000022892, ENSMUSG00000070348, ENSMUSG00000020184, ENSMUSG00000033016	782	51	13588	2.38494	1	0.502346	73.3582
GOTERM_BP_FAT	GO:0044057~regulation of system process	18	1.65899	0.0712757	ENSMUSG00000019899, ENSMUSG00000029467, ENSMUSG00000036098, ENSMUSG00000033910, ENSMUSG00000054640, ENSMUSG00000026103, ENSMUSG00000032562, ENSMUSG00000025586, ENSMUSG00000043733, ENSMUSG00000042429, ENSMUSG00000030302, ENSMUSG00000027861, ENSMUSG00000024486, ENSMUSG00000030409, ENSMUSG00000027859, ENSMUSG00000048376, ENSMUSG00000032366, ENSMUSG00000039239	782	201	13588	1.55606	1	0.503297	73.5665
GOTERM_BP_FAT	GO:0019800~peptide cross-linking via chondroitin 4-sulfate glycosaminoglycan	3	0.276498	0.0733413	ENSMUSG00000031375, ENSMUSG00000019929, ENSMUSG00000033207	782	8	13588	6.51598	1	0.512543	74.6046
GOTERM_BP_FAT	GO:0002894~positive regulation of type II hypersensitivity	3	0.276498	0.0733413	ENSMUSG00000059498, ENSMUSG00000076614, ENSMUSG00000058715	782	8	13588	6.51598	1	0.512543	74.6046
GOTERM_BP_FAT	GO:0001810~regulation of type I hypersensitivity	3	0.276498	0.0733413	ENSMUSG00000059498, ENSMUSG00000076614, ENSMUSG00000058715	782	8	13588	6.51598	1	0.512543	74.6046
GOTERM_BP_FAT	GO:0002888~positive regulation of myeloid leukocyte mediated immunity	3	0.276498	0.0733413	ENSMUSG00000059498, ENSMUSG00000076614, ENSMUSG00000058715	782	8	13588	6.51598	1	0.512543	74.6046
GOTERM_BP_FAT	GO:0001798~positive regulation of type IIa hypersensitivity	3	0.276498	0.0733413	ENSMUSG00000059498, ENSMUSG00000076614, ENSMUSG00000058715	782	8	13588	6.51598	1	0.512543	74.6046
GOTERM_BP_FAT	GO:0002892~regulation of type II hypersensitivity	3	0.276498	0.0733413	ENSMUSG00000059498, ENSMUSG00000076614, ENSMUSG00000058715	782	8	13588	6.51598	1	0.512543	74.6046
GOTERM_BP_FAT	GO:0001796~regulation of type IIa hypersensitivity	3	0.276498	0.0733413	ENSMUSG00000059498, ENSMUSG00000076614, ENSMUSG00000058715	782	8	13588	6.51598	1	0.512543	74.6046
GOTERM_BP_FAT	GO:0050732~negative regulation of peptidyl-tyrosine phosphorylation	3	0.276498	0.0733413	ENSMUSG00000021948, ENSMUSG00000026395, ENSMUSG00000004266	782	8	13588	6.51598	1	0.512543	74.6046
GOTERM_BP_FAT	GO:0045059~positive thymic T cell selection	3	0.276498	0.0733413	ENSMUSG00000024610, ENSMUSG00000026395, ENSMUSG00000020143	782	8	13588	6.51598	1	0.512543	74.6046
GOTERM_BP_FAT	GO:0031017~exocrine pancreas development	3	0.276498	0.0733413	ENSMUSG00000048583, ENSMUSG00000076431, ENSMUSG00000005533	782	8	13588	6.51598	1	0.512543	74.6046
GOTERM_BP_FAT	GO:0001666~response to hypoxia	8	0.737327	0.0734721	ENSMUSG00000005413, ENSMUSG00000000957, ENSMUSG00000026826, ENSMUSG00000025856, ENSMUSG00000057367, ENSMUSG00000026509, ENSMUSG00000025888, ENSMUSG00000031740	782	64	13588	2.17199	1	0.512085	74.669
GOTERM_BP_FAT	GO:0000082~G1/S transition of mitotic cell cycle	5	0.460829	0.0741088	ENSMUSG00000057469, ENSMUSG00000000184, ENSMUSG00000041238, ENSMUSG00000070348, ENSMUSG00000033016	782	28	13588	3.10285	1	0.514123	74.9804
GOTERM_BP_FAT	GO:0042303~molting cycle	7	0.645161	0.0764197	ENSMUSG00000000567, ENSMUSG00000034593, ENSMUSG00000021765, ENSMUSG00000024927, ENSMUSG00000015647, ENSMUSG00000025856, ENSMUSG00000039239	782	52	13588	2.33907	1	0.524263	76.0806
GOTERM_BP_FAT	GO:0042633~hair cycle	7	0.645161	0.0764197	ENSMUSG00000000567, ENSMUSG00000034593, ENSMUSG00000021765, ENSMUSG00000024927, ENSMUSG00000015647, ENSMUSG00000025856, ENSMUSG00000039239	782	52	13588	2.33907	1	0.524263	76.0806
GOTERM_BP_FAT	GO:0045941~positive regulation of transcription	36	3.31797	0.0768455	ENSMUSG00000002658, ENSMUSG00000052684, ENSMUSG00000036098, ENSMUSG00000045680, ENSMUSG00000042292, ENSMUSG00000024927, ENSMUSG00000038418, ENSMUSG00000022528, ENSMUSG00000052942, ENSMUSG00000018654, ENSMUSG00000037992, ENSMUSG00000000567, ENSMUSG00000053175, ENSMUSG00000000078, ENSMUSG00000026826, ENSMUSG00000005583, ENSMUSG00000039745, ENSMUSG00000005836, ENSMUSG00000039410, ENSMUSG00000059552,…	782	475	13588	1.31691	1	0.525202	76.2782
GOTERM_BP_FAT	GO:0043122~regulation of I-kappaB kinase/NF-kappaB cascade	6	0.552995	0.0774143	ENSMUSG00000047123, ENSMUSG00000022500, ENSMUSG00000031328, ENSMUSG00000037820, ENSMUSG00000025047, ENSMUSG00000015837	782	40	13588	2.60639	1	0.526815	76.5398
GOTERM_BP_FAT	GO:0030203~glycosaminoglycan metabolic process	6	0.552995	0.0774143	ENSMUSG00000031375, ENSMUSG00000030787, ENSMUSG00000025232, ENSMUSG00000019929, ENSMUSG00000033207, ENSMUSG00000025780	782	40	13588	2.60639	1	0.526815	76.5398
GOTERM_BP_FAT	GO:0070482~response to oxygen levels	8	0.737327	0.078473	ENSMUSG00000005413, ENSMUSG00000000957, ENSMUSG00000026826, ENSMUSG00000025856, ENSMUSG00000057367, ENSMUSG00000026509, ENSMUSG00000025888, ENSMUSG00000031740	782	65	13588	2.13858	1	0.530728	77.0195
GOTERM_BP_FAT	GO:0042113~B cell activation	9	0.829493	0.0785337	ENSMUSG00000061132, ENSMUSG00000053175, ENSMUSG00000031015, ENSMUSG00000021948, ENSMUSG00000039936, ENSMUSG00000026395, ENSMUSG00000059552, ENSMUSG00000008855, ENSMUSG00000018654	782	78	13588	2.00492	1	0.529914	77.0468
GOTERM_BP_FAT	GO:0016331~morphogenesis of embryonic epithelium	9	0.829493	0.0785337	ENSMUSG00000047407, ENSMUSG00000016619, ENSMUSG00000018293, ENSMUSG00000015647, ENSMUSG00000020918, ENSMUSG00000030849, ENSMUSG00000028266, ENSMUSG00000056201, ENSMUSG00000030403	782	78	13588	2.00492	1	0.529914	77.0468
GOTERM_BP_FAT	GO:0006869~lipid transport	12	1.10599	0.0804528	ENSMUSG00000021242, ENSMUSG00000060671, ENSMUSG00000015176, ENSMUSG00000025044, ENSMUSG00000068246, ENSMUSG00000002944, ENSMUSG00000024030, ENSMUSG00000011884, ENSMUSG00000027546, ENSMUSG00000057346, ENSMUSG00000029822, ENSMUSG00000024659, ENSMUSG00000040505	782	119	13588	1.7522	1	0.537769	77.8919
GOTERM_BP_FAT	GO:0009150~purine ribonucleotide metabolic process	12	1.10599	0.0804528	ENSMUSG00000015085, ENSMUSG00000015961, ENSMUSG00000030302, ENSMUSG00000032478, ENSMUSG00000029467, ENSMUSG00000060671, ENSMUSG00000039347, ENSMUSG00000026463, ENSMUSG00000027546, ENSMUSG00000048120, ENSMUSG00000060090, ENSMUSG00000021114	782	119	13588	1.7522	1	0.537769	77.8919
GOTERM_BP_FAT	GO:0060445~branching involved in salivary gland morphogenesis	4	0.368664	0.0810728	ENSMUSG00000037820, ENSMUSG00000015647, ENSMUSG00000030849, ENSMUSG00000030123	782	18	13588	3.86132	1	0.539528	78.1586
GOTERM_BP_FAT	GO:0060674~placenta blood vessel development	4	0.368664	0.0810728	ENSMUSG00000028195, ENSMUSG00000004936, ENSMUSG00000052837, ENSMUSG00000053113	782	18	13588	3.86132	1	0.539528	78.1586
GOTERM_BP_FAT	GO:0010608~posttranscriptional regulation of gene expression	14	1.29032	0.083914	ENSMUSG00000021127, ENSMUSG00000021116, ENSMUSG00000024423, ENSMUSG00000031328, ENSMUSG00000022892, ENSMUSG00000021149, ENSMUSG00000053961, ENSMUSG00000028156, ENSMUSG00000020190, ENSMUSG00000025586, ENSMUSG00000026483, ENSMUSG00000021182, ENSMUSG00000076431, ENSMUSG00000021838	782	148	13588	1.64367	1	0.551318	79.3423
GOTERM_BP_FAT	GO:0045893~positive regulation of transcription, DNA-dependent	32	2.94931	0.0841576	ENSMUSG00000052684, ENSMUSG00000036098, ENSMUSG00000045680, ENSMUSG00000024927, ENSMUSG00000022528, ENSMUSG00000038418, ENSMUSG00000052942, ENSMUSG00000018654, ENSMUSG00000037992, ENSMUSG00000000567, ENSMUSG00000053175, ENSMUSG00000000078, ENSMUSG00000039745, ENSMUSG00000005583, ENSMUSG00000026826, ENSMUSG00000005836, ENSMUSG00000039410, ENSMUSG00000059552, ENSMUSG00000041324, ENSMUSG00000029166,…	782	416	13588	1.33661	1	0.551307	79.441
GOTERM_BP_FAT	GO:0050769~positive regulation of neurogenesis	6	0.552995	0.0842089	ENSMUSG00000018411, ENSMUSG00000002489, ENSMUSG00000023905, ENSMUSG00000027859, ENSMUSG00000021451, ENSMUSG00000020902	782	41	13588	2.54282	1	0.550438	79.4617
GOTERM_BP_FAT	GO:0046903~secretion	19	1.75115	0.0858561	ENSMUSG00000053841, ENSMUSG00000034593, ENSMUSG00000026389, ENSMUSG00000029777, ENSMUSG00000040722, ENSMUSG00000022150, ENSMUSG00000022587, ENSMUSG00000024659, ENSMUSG00000020900, ENSMUSG00000030766, ENSMUSG00000034855, ENSMUSG00000042429, ENSMUSG00000059498, ENSMUSG00000040488, ENSMUSG00000027882, ENSMUSG00000054277, ENSMUSG00000028456, ENSMUSG00000040505, ENSMUSG00000020120	782	221	13588	1.49386	1	0.556635	80.1163
GOTERM_BP_FAT	GO:0051240~positive regulation of multicellular organismal process	15	1.38249	0.0863844	ENSMUSG00000019899, ENSMUSG00000036098, ENSMUSG00000030849, ENSMUSG00000018654, ENSMUSG00000025888, ENSMUSG00000047123, ENSMUSG00000035914, ENSMUSG00000014599, ENSMUSG00000053175, ENSMUSG00000051439, ENSMUSG00000048376, ENSMUSG00000032366, ENSMUSG00000021765, ENSMUSG00000058715, ENSMUSG00000039239	782	163	13588	1.59901	1	0.557856	80.3221
GOTERM_BP_FAT	GO:0016481~negative regulation of transcription	29	2.67281	0.0873798	ENSMUSG00000029478, ENSMUSG00000047407, ENSMUSG00000045680, ENSMUSG00000007872, ENSMUSG00000022809, ENSMUSG00000038418, ENSMUSG00000022528, ENSMUSG00000052942, ENSMUSG00000018654, ENSMUSG00000062991, ENSMUSG00000037992, ENSMUSG00000000567, ENSMUSG00000035673, ENSMUSG00000039410, ENSMUSG00000059552, ENSMUSG00000008855, ENSMUSG00000031965, ENSMUSG00000037638, ENSMUSG00000044674, ENSMUSG00000027660,…	782	372	13588	1.35458	1	0.561095	80.7043
GOTERM_BP_FAT	GO:0001838~embryonic epithelial tube formation	7	0.645161	0.0882327	ENSMUSG00000047407, ENSMUSG00000016619, ENSMUSG00000018293, ENSMUSG00000020918, ENSMUSG00000028266, ENSMUSG00000056201, ENSMUSG00000030403	782	54	13588	2.25244	1	0.563683	81.0262
GOTERM_BP_FAT	GO:0055002~striated muscle cell development	7	0.645161	0.0882327	ENSMUSG00000022865, ENSMUSG00000022892, ENSMUSG00000048376, ENSMUSG00000022951, ENSMUSG00000041936, ENSMUSG00000020900, ENSMUSG00000027488	782	54	13588	2.25244	1	0.563683	81.0262
GOTERM_BP_FAT	GO:0002712~regulation of B cell mediated immunity	5	0.460829	0.0907871	ENSMUSG00000059498, ENSMUSG00000076614, ENSMUSG00000058715, ENSMUSG00000026395, ENSMUSG00000004266	782	30	13588	2.89599	1	0.573444	81.9603
GOTERM_BP_FAT	GO:0002889~regulation of immunoglobulin mediated immune response	5	0.460829	0.0907871	ENSMUSG00000059498, ENSMUSG00000076614, ENSMUSG00000058715, ENSMUSG00000026395, ENSMUSG00000004266	782	30	13588	2.89599	1	0.573444	81.9603
GOTERM_BP_FAT	GO:0045060~negative thymic T cell selection	3	0.276498	0.0907998	ENSMUSG00000024610, ENSMUSG00000026395, ENSMUSG00000020143	782	9	13588	5.79199	1	0.572408	81.9649
GOTERM_BP_FAT	GO:0016601~Rac protein signal transduction	3	0.276498	0.0907998	ENSMUSG00000025504, ENSMUSG00000041112, ENSMUSG00000020476	782	9	13588	5.79199	1	0.572408	81.9649
GOTERM_BP_FAT	GO:0007176~regulation of epidermal growth factor receptor activity	3	0.276498	0.0907998	ENSMUSG00000031996, ENSMUSG00000022892, ENSMUSG00000029999	782	9	13588	5.79199	1	0.572408	81.9649
GOTERM_BP_FAT	GO:0060693~regulation of branching involved in salivary gland morphogenesis	3	0.276498	0.0907998	ENSMUSG00000000303, ENSMUSG00000028864, ENSMUSG00000025856	782	9	13588	5.79199	1	0.572408	81.9649
GOTERM_BP_FAT	GO:0014020~primary neural tube formation	6	0.552995	0.0913068	ENSMUSG00000047407, ENSMUSG00000018293, ENSMUSG00000020918, ENSMUSG00000028266, ENSMUSG00000056201, ENSMUSG00000030403	782	42	13588	2.48228	1	0.573444	82.145
GOTERM_BP_FAT	GO:0001657~ureteric bud development	6	0.552995	0.0913068	ENSMUSG00000037992, ENSMUSG00000055653, ENSMUSG00000045680, ENSMUSG00000015647, ENSMUSG00000030849, ENSMUSG00000005087	782	42	13588	2.48228	1	0.573444	82.145
GOTERM_BP_FAT	GO:0008361~regulation of cell size	11	1.01382	0.091809	ENSMUSG00000018411, ENSMUSG00000037104, ENSMUSG00000030302, ENSMUSG00000030208, ENSMUSG00000023905, ENSMUSG00000022892, ENSMUSG00000027859, ENSMUSG00000056201, ENSMUSG00000059552, ENSMUSG00000039239, ENSMUSG00000020902	782	108	13588	1.76977	1	0.574453	82.3217
GOTERM_BP_FAT	GO:0043623~cellular protein complex assembly	11	1.01382	0.091809	ENSMUSG00000001525, ENSMUSG00000028019, ENSMUSG00000039361, ENSMUSG00000031328, ENSMUSG00000026879, ENSMUSG00000041936, ENSMUSG00000036752, ENSMUSG00000028456, ENSMUSG00000033066, ENSMUSG00000024513, ENSMUSG00000001473	782	108	13588	1.76977	1	0.574453	82.3217
GOTERM_BP_FAT	GO:0002504~antigen processing and presentation of peptide or polysaccharide antigen via MHC class II	4	0.368664	0.0923337	ENSMUSG00000036594, ENSMUSG00000036322, ENSMUSG00000024610, ENSMUSG00000058715, ENSMUSG00000073421	782	19	13588	3.6581	1	0.575549	82.5046
GOTERM_BP_FAT	GO:0030330~DNA damage response, signal transduction by p53 class mediator	4	0.368664	0.0923337	ENSMUSG00000073489, ENSMUSG00000053175, ENSMUSG00000059552, ENSMUSG00000033307	782	19	13588	3.6581	1	0.575549	82.5046
GOTERM_BP_FAT	GO:0030901~midbrain development	4	0.368664	0.0923337	ENSMUSG00000031996, ENSMUSG00000020918, ENSMUSG00000030849, ENSMUSG00000022528	782	19	13588	3.6581	1	0.575549	82.5046
GOTERM_BP_FAT	GO:0051693~actin filament capping	4	0.368664	0.0923337	ENSMUSG00000026879, ENSMUSG00000057738, ENSMUSG00000020476, ENSMUSG00000020315	782	19	13588	3.6581	1	0.575549	82.5046
GOTERM_BP_FAT	GO:0009725~response to hormone stimulus	15	1.38249	0.0931661	ENSMUSG00000007613, ENSMUSG00000001506, ENSMUSG00000030218, ENSMUSG00000020044, ENSMUSG00000000957, ENSMUSG00000022951, ENSMUSG00000004936, ENSMUSG00000043733, ENSMUSG00000032440, ENSMUSG00000042476, ENSMUSG00000005413, ENSMUSG00000070645, ENSMUSG00000027882, ENSMUSG00000032737, ENSMUSG00000019970	782	165	13588	1.57963	1	0.5779	82.791
GOTERM_BP_FAT	GO:0002366~leukocyte activation during immune response	5	0.460829	0.0997409	ENSMUSG00000047123, ENSMUSG00000053175, ENSMUSG00000035673, ENSMUSG00000059552, ENSMUSG00000002983	782	31	13588	2.80257	1	0.603055	84.903
GOTERM_BP_FAT	GO:0002263~cell activation during immune response	5	0.460829	0.0997409	ENSMUSG00000047123, ENSMUSG00000053175, ENSMUSG00000035673, ENSMUSG00000059552, ENSMUSG00000002983	782	31	13588	2.80257	1	0.603055	84.903
GOTERM_BP_FAT	GO:0007431~salivary gland development	5	0.460829	0.0997409	ENSMUSG00000000303, ENSMUSG00000037820, ENSMUSG00000015647, ENSMUSG00000030849, ENSMUSG00000030123	782	31	13588	2.80257	1	0.603055	84.903

## Sheet: Inflamed vs WT down
Category	Term	Count	%	PValue	Genes	List Total	Pop Hits	Pop Total	Fold Enrichment	Bonferroni	Benjamini	FDR
GOTERM_BP_FAT	GO:0055114~oxidation reduction	29	17.6829	8.57713e-15	ENSMUSG00000003053, ENSMUSG00000074254, ENSMUSG00000038656, ENSMUSG00000003555, ENSMUSG00000058454, ENSMUSG00000074639, ENSMUSG00000026691, ENSMUSG00000063929, ENSMUSG00000040650, ENSMUSG00000001467, ENSMUSG00000063730, ENSMUSG00000066072, ENSMUSG00000034785, ENSMUSG00000039519, ENSMUSG00000042248, ENSMUSG00000021214, ENSMUSG00000050445, ENSMUSG00000068083, ENSMUSG00000040583, ENSMUSG00000032018,…	97	672	13588	6.04523	6.0183e-12	6.0183e-12	1.29008e-11
GOTERM_BP_FAT	GO:0008202~steroid metabolic process	12	7.31707	1.69901e-08	ENSMUSG00000003555, ENSMUSG00000078798, ENSMUSG00000058454, ENSMUSG00000059743, ENSMUSG00000032018, ENSMUSG00000001467, ENSMUSG00000063730, ENSMUSG00000044254, ENSMUSG00000045294, ENSMUSG00000020553, ENSMUSG00000039519, ENSMUSG00000021214, ENSMUSG00000070811	97	161	13588	10.4409	1.1961e-05	5.98051e-06	2.56417e-05
GOTERM_BP_FAT	GO:0006694~steroid biosynthetic process	8	4.87805	6.47713e-07	ENSMUSG00000003555, ENSMUSG00000058454, ENSMUSG00000045294, ENSMUSG00000059743, ENSMUSG00000032018, ENSMUSG00000039519, ENSMUSG00000001467, ENSMUSG00000063730	97	71	13588	15.7839	0.000455886	0.000151985	0.000977531
GOTERM_BP_FAT	GO:0016125~sterol metabolic process	8	4.87805	1.1316e-06	ENSMUSG00000058454, ENSMUSG00000045294, ENSMUSG00000059743, ENSMUSG00000032018, ENSMUSG00000020553, ENSMUSG00000039519, ENSMUSG00000001467, ENSMUSG00000044254	97	77	13588	14.554	0.000796328	0.000199142	0.00170781
GOTERM_BP_FAT	GO:0008203~cholesterol metabolic process	7	4.26829	9.67404e-06	ENSMUSG00000058454, ENSMUSG00000045294, ENSMUSG00000059743, ENSMUSG00000020553, ENSMUSG00000039519, ENSMUSG00000001467, ENSMUSG00000044254	97	70	13588	14.0082	0.00678742	0.00136118	0.0145992
GOTERM_BP_FAT	GO:0016126~sterol biosynthetic process	5	3.04878	5.56914e-05	ENSMUSG00000058454, ENSMUSG00000045294, ENSMUSG00000059743, ENSMUSG00000032018, ENSMUSG00000001467	97	30	13588	23.3471	0.0384492	0.00558547	0.0840172
GOTERM_BP_FAT	GO:0034097~response to cytokine stimulus	5	3.04878	7.22904e-05	ENSMUSG00000066366, ENSMUSG00000079012, ENSMUSG00000071177, ENSMUSG00000066361, ENSMUSG00000071178	97	32	13588	21.8879	0.0496209	0.00634159	0.109046
GOTERM_BP_FAT	GO:0043434~response to peptide hormone stimulus	7	4.26829	5.56505e-05	ENSMUSG00000066366, ENSMUSG00000079012, ENSMUSG00000071177, ENSMUSG00000066361, ENSMUSG00000071178, ENSMUSG00000055737, ENSMUSG00000044254	97	95	13588	10.3219	0.0384215	0.00650857	0.0839555
GOTERM_BP_FAT	GO:0008610~lipid biosynthetic process	10	6.09756	0.000182124	ENSMUSG00000003555, ENSMUSG00000058454, ENSMUSG00000045294, ENSMUSG00000059743, ENSMUSG00000032018, ENSMUSG00000039519, ENSMUSG00000001467, ENSMUSG00000063730, ENSMUSG00000042010, ENSMUSG00000041653	97	285	13588	4.91517	0.120346	0.0141464	0.274511
GOTERM_BP_FAT	GO:0006631~fatty acid metabolic process	8	4.87805	0.00032184	ENSMUSG00000032018, ENSMUSG00000018796, ENSMUSG00000063929, ENSMUSG00000021228, ENSMUSG00000055737, ENSMUSG00000066072, ENSMUSG00000042010, ENSMUSG00000024132, ENSMUSG00000027870	97	184	13588	6.09054	0.20277	0.0224063	0.484624
GOTERM_BP_FAT	GO:0006695~cholesterol biosynthetic process	4	2.43902	0.000546238	ENSMUSG00000058454, ENSMUSG00000045294, ENSMUSG00000059743, ENSMUSG00000001467	97	23	13588	24.3622	0.319316	0.0343645	0.821224
GOTERM_BP_FAT	GO:0009725~response to hormone stimulus	7	4.26829	0.00110224	ENSMUSG00000066366, ENSMUSG00000079012, ENSMUSG00000071177, ENSMUSG00000066361, ENSMUSG00000071178, ENSMUSG00000055737, ENSMUSG00000044254	97	165	13588	5.94289	0.539943	0.057975	1.65066
GOTERM_BP_FAT	GO:0006953~acute-phase response	4	2.43902	0.00120822	ENSMUSG00000066366, ENSMUSG00000040026, ENSMUSG00000040017, ENSMUSG00000071178	97	30	13588	18.6777	0.573055	0.0589819	1.80802
GOTERM_BP_FAT	GO:0009636~response to toxin	4	2.43902	0.00109297	ENSMUSG00000003555, ENSMUSG00000031762, ENSMUSG00000056973, ENSMUSG00000031765	97	29	13588	19.3217	0.536926	0.0621411	1.63687
GOTERM_BP_FAT	GO:0009719~response to endogenous stimulus	7	4.26829	0.00192305	ENSMUSG00000066366, ENSMUSG00000079012, ENSMUSG00000071177, ENSMUSG00000066361, ENSMUSG00000071178, ENSMUSG00000055737, ENSMUSG00000044254	97	184	13588	5.32922	0.742086	0.0863812	2.86329
GOTERM_BP_FAT	GO:0030005~cellular di-, tri-valent inorganic cation homeostasis	5	3.04878	0.0149489	ENSMUSG00000023070, ENSMUSG00000031762, ENSMUSG00000030470, ENSMUSG00000056978, ENSMUSG00000031765	97	134	13588	5.22696	0.999975	0.464061	20.333
GOTERM_BP_FAT	GO:0007263~nitric oxide mediated signal transduction	2	1.21951	0.0140807	ENSMUSG00000031762, ENSMUSG00000031765	97	2	13588	140.082	0.999954	0.464179	19.2666
GOTERM_BP_FAT	GO:0055066~di-, tri-valent inorganic cation homeostasis	5	3.04878	0.0198445	ENSMUSG00000023070, ENSMUSG00000031762, ENSMUSG00000030470, ENSMUSG00000056978, ENSMUSG00000031765	97	146	13588	4.79735	0.999999	0.524165	26.1037
GOTERM_BP_FAT	GO:0010273~detoxification of copper ion	2	1.21951	0.0210473	ENSMUSG00000031762, ENSMUSG00000031765	97	3	13588	93.3883	1	0.527054	27.4605
GOTERM_BP_FAT	GO:0030003~cellular cation homeostasis	5	3.04878	0.0226231	ENSMUSG00000023070, ENSMUSG00000031762, ENSMUSG00000030470, ENSMUSG00000056978, ENSMUSG00000031765	97	152	13588	4.60798	1	0.535653	29.2029
GOTERM_BP_FAT	GO:0002526~acute inflammatory response	4	2.43902	0.019608	ENSMUSG00000066366, ENSMUSG00000040026, ENSMUSG00000040017, ENSMUSG00000071178	97	81	13588	6.91765	0.999999	0.53907	25.8341
GOTERM_BP_FAT	GO:0006641~triglyceride metabolic process	3	1.82927	0.0266311	ENSMUSG00000045294, ENSMUSG00000041653, ENSMUSG00000044254	97	36	13588	11.6735	1	0.562288	33.4601
GOTERM_BP_FAT	GO:0010033~response to organic substance	9	5.4878	0.0263346	ENSMUSG00000066366, ENSMUSG00000079012, ENSMUSG00000071177, ENSMUSG00000066361, ENSMUSG00000071178, ENSMUSG00000027577, ENSMUSG00000055737, ENSMUSG00000057880, ENSMUSG00000044254	97	505	13588	2.49652	1	0.574293	33.1536
GOTERM_BP_FAT	GO:0015711~organic anion transport	3	1.82927	0.0308998	ENSMUSG00000041698, ENSMUSG00000021135, ENSMUSG00000067144	97	39	13588	10.7756	1	0.601758	37.7307
GOTERM_BP_FAT	GO:0055080~cation homeostasis	5	3.04878	0.0413401	ENSMUSG00000023070, ENSMUSG00000031762, ENSMUSG00000030470, ENSMUSG00000056978, ENSMUSG00000031765	97	184	13588	3.80659	1	0.628697	47.1215
GOTERM_BP_FAT	GO:0006873~cellular ion homeostasis	6	3.65854	0.0375112	ENSMUSG00000023070, ENSMUSG00000031762, ENSMUSG00000030470, ENSMUSG00000056978, ENSMUSG00000027577, ENSMUSG00000031765	97	261	13588	3.22029	1	0.630973	43.8428
GOTERM_BP_FAT	GO:0033146~regulation of estrogen receptor signaling pathway	2	1.21951	0.0348347	ENSMUSG00000046532, ENSMUSG00000039519	97	5	13588	56.033	1	0.631546	41.4392
GOTERM_BP_FAT	GO:0018904~organic ether metabolic process	3	1.82927	0.0451623	ENSMUSG00000045294, ENSMUSG00000041653, ENSMUSG00000044254	97	48	13588	8.75515	1	0.638215	50.2154
GOTERM_BP_FAT	GO:0006639~acylglycerol metabolic process	3	1.82927	0.0369795	ENSMUSG00000045294, ENSMUSG00000041653, ENSMUSG00000044254	97	43	13588	9.7732	1	0.639504	43.3727
GOTERM_BP_FAT	GO:0055082~cellular chemical homeostasis	6	3.65854	0.0412691	ENSMUSG00000023070, ENSMUSG00000031762, ENSMUSG00000030470, ENSMUSG00000056978, ENSMUSG00000027577, ENSMUSG00000031765	97	268	13588	3.13617	1	0.640522	47.0623
GOTERM_BP_FAT	GO:0006638~neutral lipid metabolic process	3	1.82927	0.0401774	ENSMUSG00000045294, ENSMUSG00000041653, ENSMUSG00000044254	97	45	13588	9.33883	1	0.64336	46.1453
GOTERM_BP_FAT	GO:0006662~glycerol ether metabolic process	3	1.82927	0.0401774	ENSMUSG00000045294, ENSMUSG00000041653, ENSMUSG00000044254	97	45	13588	9.33883	1	0.64336	46.1453
GOTERM_BP_FAT	GO:0048878~chemical homeostasis	7	4.26829	0.0445143	ENSMUSG00000023070, ENSMUSG00000031762, ENSMUSG00000030470, ENSMUSG00000056978, ENSMUSG00000027577, ENSMUSG00000044254, ENSMUSG00000031765	97	365	13588	2.68651	1	0.644452	49.7031
GOTERM_BP_FAT	GO:0006882~cellular zinc ion homeostasis	2	1.21951	0.0484299	ENSMUSG00000031762, ENSMUSG00000031765	97	7	13588	40.0236	1	0.653207	52.7256
GOTERM_BP_FAT	GO:0046688~response to copper ion	2	1.21951	0.0484299	ENSMUSG00000031762, ENSMUSG00000031765	97	7	13588	40.0236	1	0.653207	52.7256
GOTERM_BP_FAT	GO:0050801~ion homeostasis	6	3.65854	0.056508	ENSMUSG00000023070, ENSMUSG00000031762, ENSMUSG00000030470, ENSMUSG00000056978, ENSMUSG00000027577, ENSMUSG00000031765	97	293	13588	2.86858	1	0.689632	58.4333
GOTERM_BP_FAT	GO:0055069~zinc ion homeostasis	2	1.21951	0.0551563	ENSMUSG00000031762, ENSMUSG00000031765	97	8	13588	35.0206	1	0.691108	57.5253
GOTERM_BP_FAT	GO:0009116~nucleoside metabolic process	3	1.82927	0.0594778	ENSMUSG00000032420, ENSMUSG00000026839, ENSMUSG00000033610	97	56	13588	7.50442	1	0.698549	60.3647
GOTERM_BP_FAT	GO:0006820~anion transport	4	2.43902	0.0644039	ENSMUSG00000041698, ENSMUSG00000044359, ENSMUSG00000021135, ENSMUSG00000067144	97	130	13588	4.31023	1	0.708677	63.3847
GOTERM_BP_FAT	GO:0006811~ion transport	10	6.09756	0.064112	ENSMUSG00000041698, ENSMUSG00000030340, ENSMUSG00000054477, ENSMUSG00000063975, ENSMUSG00000027577, ENSMUSG00000044359, ENSMUSG00000079262, ENSMUSG00000021135, ENSMUSG00000067144, ENSMUSG00000041078	97	712	13588	1.96745	1	0.71655	63.2119
GOTERM_BP_FAT	GO:0033143~regulation of steroid hormone receptor signaling pathway	2	1.21951	0.0684682	ENSMUSG00000046532, ENSMUSG00000039519	97	10	13588	28.0165	1	0.722042	65.7131
GOTERM_BP_FAT	GO:0050678~regulation of epithelial cell proliferation	3	1.82927	0.0731	ENSMUSG00000029563, ENSMUSG00000046532, ENSMUSG00000039519	97	63	13588	6.67059	1	0.737107	68.1979
GOTERM_BP_FAT	GO:0045861~negative regulation of proteolysis	2	1.21951	0.0815944	ENSMUSG00000041550, ENSMUSG00000068686	97	12	13588	23.3471	1	0.759902	72.3234
GOTERM_BP_FAT	GO:0006732~coenzyme metabolic process	4	2.43902	0.0805717	ENSMUSG00000021228, ENSMUSG00000056973, ENSMUSG00000027605, ENSMUSG00000033610	97	143	13588	3.91839	1	0.763639	71.8546
GOTERM_BP_FAT	GO:0006952~defense response	7	4.26829	0.0972859	ENSMUSG00000066366, ENSMUSG00000040026, ENSMUSG00000056978, ENSMUSG00000036216, ENSMUSG00000038591, ENSMUSG00000040017, ENSMUSG00000071178	97	448	13588	2.18879	1	0.805552	78.6618
GOTERM_BP_FAT	GO:0019725~cellular homeostasis	6	3.65854	0.0955163	ENSMUSG00000023070, ENSMUSG00000031762, ENSMUSG00000030470, ENSMUSG00000056978, ENSMUSG00000027577, ENSMUSG00000031765	97	343	13588	2.45042	1	0.806719	78.0217

## Sheet: Tumor vs inflamed up
Category	Term	Count	%	PValue	Genes	List Total	Pop Hits	Pop Total	Fold Enrichment	Bonferroni	Benjamini	FDR
GOTERM_BP_FAT	GO:0055114~oxidation reduction	44	17.0543	3.58296e-17	ENSMUSG00000003053, ENSMUSG00000003555, ENSMUSG00000022742, ENSMUSG00000005514, ENSMUSG00000062624, ENSMUSG00000025203, ENSMUSG00000034450, ENSMUSG00000078597, ENSMUSG00000010025, ENSMUSG00000040170, ENSMUSG00000063929, ENSMUSG00000056148, ENSMUSG00000001467, ENSMUSG00000066072, ENSMUSG00000066071, ENSMUSG00000071551, ENSMUSG00000015653, ENSMUSG00000032808, ENSMUSG00000029311, ENSMUSG00000025037,…	195	672	13588	4.56252	4.26731e-14	4.26731e-14	5.78704e-14
GOTERM_BP_FAT	GO:0008202~steroid metabolic process	15	5.81395	7.3507e-08	ENSMUSG00000003555, ENSMUSG00000024413, ENSMUSG00000029269, ENSMUSG00000056148, ENSMUSG00000001467, ENSMUSG00000030711, ENSMUSG00000020405, ENSMUSG00000054932, ENSMUSG00000044252, ENSMUSG00000029311, ENSMUSG00000023963, ENSMUSG00000020553, ENSMUSG00000039519, ENSMUSG00000021214, ENSMUSG00000027871	195	161	13588	6.49212	8.7543e-05	4.37724e-05	0.000118725
GOTERM_BP_FAT	GO:0016053~organic acid biosynthetic process	12	4.65116	5.53689e-06	ENSMUSG00000026473, ENSMUSG00000029752, ENSMUSG00000024640, ENSMUSG00000003526, ENSMUSG00000023963, ENSMUSG00000025203, ENSMUSG00000034450, ENSMUSG00000039519, ENSMUSG00000030935, ENSMUSG00000021786, ENSMUSG00000038768, ENSMUSG00000015090	195	141	13588	5.93039	0.00657276	0.00219574	0.00894255
GOTERM_BP_FAT	GO:0046394~carboxylic acid biosynthetic process	12	4.65116	5.53689e-06	ENSMUSG00000026473, ENSMUSG00000029752, ENSMUSG00000024640, ENSMUSG00000003526, ENSMUSG00000023963, ENSMUSG00000025203, ENSMUSG00000034450, ENSMUSG00000039519, ENSMUSG00000030935, ENSMUSG00000021786, ENSMUSG00000038768, ENSMUSG00000015090	195	141	13588	5.93039	0.00657276	0.00219574	0.00894255
GOTERM_BP_FAT	GO:0008610~lipid biosynthetic process	14	5.42636	0.000230229	ENSMUSG00000003555, ENSMUSG00000012187, ENSMUSG00000023963, ENSMUSG00000025203, ENSMUSG00000039519, ENSMUSG00000056148, ENSMUSG00000027134, ENSMUSG00000001467, ENSMUSG00000030935, ENSMUSG00000038768, ENSMUSG00000021786, ENSMUSG00000027871, ENSMUSG00000015090, ENSMUSG00000029311	195	285	13588	3.42298	0.239846	0.0662612	0.371207
GOTERM_BP_FAT	GO:0008206~bile acid metabolic process	4	1.55039	0.00114883	ENSMUSG00000024413, ENSMUSG00000023963, ENSMUSG00000039519, ENSMUSG00000020405	195	15	13588	18.5819	0.74565	0.239523	1.83948
GOTERM_BP_FAT	GO:0006631~fatty acid metabolic process	10	3.87597	0.00132259	ENSMUSG00000025203, ENSMUSG00000063929, ENSMUSG00000062515, ENSMUSG00000072949, ENSMUSG00000066072, ENSMUSG00000066071, ENSMUSG00000030935, ENSMUSG00000021786, ENSMUSG00000038768, ENSMUSG00000015090, ENSMUSG00000027870	195	184	13588	3.78707	0.793252	0.231034	2.11492
GOTERM_BP_FAT	GO:0006694~steroid biosynthetic process	6	2.32558	0.00342358	ENSMUSG00000003555, ENSMUSG00000023963, ENSMUSG00000039519, ENSMUSG00000001467, ENSMUSG00000027871, ENSMUSG00000029311	195	71	13588	5.88862	0.983168	0.442057	5.38849
GOTERM_BP_FAT	GO:0042493~response to drug	6	2.32558	0.00848684	ENSMUSG00000061742, ENSMUSG00000032849, ENSMUSG00000022742, ENSMUSG00000062515, ENSMUSG00000078773, ENSMUSG00000005089	195	88	13588	4.75105	0.999961	0.718851	12.8605
GOTERM_BP_FAT	GO:0007267~cell-cell signaling	11	4.26357	0.00884508	ENSMUSG00000023828, ENSMUSG00000025037, ENSMUSG00000016028, ENSMUSG00000018604, ENSMUSG00000047879, ENSMUSG00000035864, ENSMUSG00000040612, ENSMUSG00000031633, ENSMUSG00000021557, ENSMUSG00000033676, ENSMUSG00000030519	195	290	13588	2.64311	0.999975	0.691399	13.3677
GOTERM_BP_FAT	GO:0001505~regulation of neurotransmitter levels	5	1.93798	0.0117995	ENSMUSG00000023828, ENSMUSG00000025037, ENSMUSG00000035864, ENSMUSG00000031633, ENSMUSG00000021557	195	62	13588	5.61952	0.999999	0.756753	17.4456
GOTERM_BP_FAT	GO:0007268~synaptic transmission	8	3.10078	0.0140082	ENSMUSG00000023828, ENSMUSG00000025037, ENSMUSG00000047879, ENSMUSG00000035864, ENSMUSG00000031633, ENSMUSG00000021557, ENSMUSG00000033676, ENSMUSG00000030519	195	178	13588	3.13178	1	0.782907	20.3759
GOTERM_BP_FAT	GO:0019226~transmission of nerve impulse	9	3.48837	0.015952	ENSMUSG00000023828, ENSMUSG00000025037, ENSMUSG00000025203, ENSMUSG00000047879, ENSMUSG00000035864, ENSMUSG00000031633, ENSMUSG00000021557, ENSMUSG00000033676, ENSMUSG00000030519	195	226	13588	2.77495	1	0.797295	22.8738
GOTERM_BP_FAT	GO:0001101~response to acid	3	1.16279	0.0164854	ENSMUSG00000031960, ENSMUSG00000061825, ENSMUSG00000005089	195	14	13588	14.9319	1	0.781922	23.5462
GOTERM_BP_FAT	GO:0015711~organic anion transport	4	1.55039	0.0179644	ENSMUSG00000061742, ENSMUSG00000020102, ENSMUSG00000031633, ENSMUSG00000005089	195	39	13588	7.14688	1	0.78608	25.3822
GOTERM_BP_FAT	GO:0006897~endocytosis	8	3.10078	0.018309	ENSMUSG00000019796, ENSMUSG00000024413, ENSMUSG00000002944, ENSMUSG00000014361, ENSMUSG00000036103, ENSMUSG00000034255, ENSMUSG00000015653, ENSMUSG00000019487	195	188	13588	2.96519	1	0.769431	25.8039
GOTERM_BP_FAT	GO:0010324~membrane invagination	8	3.10078	0.018309	ENSMUSG00000019796, ENSMUSG00000024413, ENSMUSG00000002944, ENSMUSG00000014361, ENSMUSG00000036103, ENSMUSG00000034255, ENSMUSG00000015653, ENSMUSG00000019487	195	188	13588	2.96519	1	0.769431	25.8039
GOTERM_BP_FAT	GO:0008652~cellular amino acid biosynthetic process	4	1.55039	0.024724	ENSMUSG00000026473, ENSMUSG00000029752, ENSMUSG00000024640, ENSMUSG00000003526	195	44	13588	6.33473	1	0.844875	33.2589
GOTERM_BP_FAT	GO:0007263~nitric oxide mediated signal transduction	2	0.775194	0.0283518	ENSMUSG00000031762, ENSMUSG00000031765	195	2	13588	69.6821	1	0.866679	37.1577
GOTERM_BP_FAT	GO:0006633~fatty acid biosynthetic process	5	1.93798	0.0286039	ENSMUSG00000025203, ENSMUSG00000030935, ENSMUSG00000021786, ENSMUSG00000038768, ENSMUSG00000015090	195	81	13588	4.30136	1	0.853425	37.4205
GOTERM_BP_FAT	GO:0043410~positive regulation of MAPKKK cascade	4	1.55039	0.0293499	ENSMUSG00000046532, ENSMUSG00000029195, ENSMUSG00000030827, ENSMUSG00000031489	195	47	13588	5.93039	1	0.845462	38.1923
GOTERM_BP_FAT	GO:0006637~acyl-CoA metabolic process	3	1.16279	0.0325506	ENSMUSG00000021226, ENSMUSG00000072949, ENSMUSG00000021786	195	20	13588	10.4523	1	0.860632	41.4031
GOTERM_BP_FAT	GO:0010817~regulation of hormone levels	6	2.32558	0.0365061	ENSMUSG00000003555, ENSMUSG00000018604, ENSMUSG00000040612, ENSMUSG00000056148, ENSMUSG00000021214, ENSMUSG00000054932	195	128	13588	3.26635	1	0.87866	45.1551
GOTERM_BP_FAT	GO:0034754~cellular hormone metabolic process	4	1.55039	0.0380016	ENSMUSG00000003555, ENSMUSG00000056148, ENSMUSG00000021214, ENSMUSG00000054932	195	52	13588	5.36016	1	0.877222	46.514
GOTERM_BP_FAT	GO:0010038~response to metal ion	4	1.55039	0.0398715	ENSMUSG00000031762, ENSMUSG00000024413, ENSMUSG00000022742, ENSMUSG00000031765	195	53	13588	5.25902	1	0.87839	48.1687
GOTERM_BP_FAT	GO:0016044~membrane organization	9	3.48837	0.0409194	ENSMUSG00000019796, ENSMUSG00000024413, ENSMUSG00000002944, ENSMUSG00000014361, ENSMUSG00000036103, ENSMUSG00000034255, ENSMUSG00000015653, ENSMUSG00000019487, ENSMUSG00000033788	195	272	13588	2.30566	1	0.874235	49.0748
GOTERM_BP_FAT	GO:0030301~cholesterol transport	3	1.16279	0.0421565	ENSMUSG00000022579, ENSMUSG00000024413, ENSMUSG00000002944	195	23	13588	9.08896	1	0.871509	50.1256
GOTERM_BP_FAT	GO:0006071~glycerol metabolic process	3	1.16279	0.0421565	ENSMUSG00000027346, ENSMUSG00000061666, ENSMUSG00000012187	195	23	13588	9.08896	1	0.871509	50.1256
GOTERM_BP_FAT	GO:0015918~sterol transport	3	1.16279	0.0421565	ENSMUSG00000022579, ENSMUSG00000024413, ENSMUSG00000002944	195	23	13588	9.08896	1	0.871509	50.1256
GOTERM_BP_FAT	GO:0010273~detoxification of copper ion	2	0.775194	0.0422264	ENSMUSG00000031762, ENSMUSG00000031765	195	3	13588	46.4547	1	0.861422	50.1842
GOTERM_BP_FAT	GO:0042448~progesterone metabolic process	2	0.775194	0.0422264	ENSMUSG00000021214, ENSMUSG00000054932	195	3	13588	46.4547	1	0.861422	50.1842
GOTERM_BP_FAT	GO:0051186~cofactor metabolic process	7	2.71318	0.0464721	ENSMUSG00000051483, ENSMUSG00000022742, ENSMUSG00000074183, ENSMUSG00000021226, ENSMUSG00000072949, ENSMUSG00000021786, ENSMUSG00000032310	195	182	13588	2.68008	1	0.877433	53.6336
GOTERM_BP_FAT	GO:0019400~alditol metabolic process	3	1.16279	0.0490738	ENSMUSG00000027346, ENSMUSG00000061666, ENSMUSG00000012187	195	25	13588	8.36185	1	0.882386	55.6353
GOTERM_BP_FAT	GO:0001702~gastrulation with mouth forming second	3	1.16279	0.0526758	ENSMUSG00000016028, ENSMUSG00000029201, ENSMUSG00000030004	195	26	13588	8.04024	1	0.891651	58.273
GOTERM_BP_FAT	GO:0008207~C21-steroid hormone metabolic process	2	0.775194	0.0559038	ENSMUSG00000021214, ENSMUSG00000054932	195	4	13588	34.841	1	0.898107	60.5112
GOTERM_BP_FAT	GO:0009636~response to toxin	3	1.16279	0.0640148	ENSMUSG00000003555, ENSMUSG00000031762, ENSMUSG00000031765	195	29	13588	7.20849	1	0.921264	65.6482
GOTERM_BP_FAT	GO:0009110~vitamin biosynthetic process	3	1.16279	0.0640148	ENSMUSG00000032788, ENSMUSG00000034450, ENSMUSG00000056148	195	29	13588	7.20849	1	0.921264	65.6482
GOTERM_BP_FAT	GO:0043200~response to amino acid stimulus	2	0.775194	0.0693869	ENSMUSG00000031960, ENSMUSG00000005089	195	5	13588	27.8728	1	0.931194	68.6979
GOTERM_BP_FAT	GO:0033146~regulation of estrogen receptor signaling pathway	2	0.775194	0.0693869	ENSMUSG00000046532, ENSMUSG00000039519	195	5	13588	27.8728	1	0.931194	68.6979
GOTERM_BP_FAT	GO:0006766~vitamin metabolic process	4	1.55039	0.0757857	ENSMUSG00000051483, ENSMUSG00000032788, ENSMUSG00000034450, ENSMUSG00000056148	195	69	13588	4.03954	1	0.941829	71.9988
GOTERM_BP_FAT	GO:0008203~cholesterol metabolic process	4	1.55039	0.0783835	ENSMUSG00000023963, ENSMUSG00000020553, ENSMUSG00000039519, ENSMUSG00000001467	195	70	13588	3.98183	1	0.942692	73.2433
GOTERM_BP_FAT	GO:0042537~benzene and derivative metabolic process	2	0.775194	0.0826785	ENSMUSG00000027890, ENSMUSG00000032310	195	6	13588	23.2274	1	0.946953	75.1877
GOTERM_BP_FAT	GO:0009309~amine biosynthetic process	4	1.55039	0.0864064	ENSMUSG00000026473, ENSMUSG00000029752, ENSMUSG00000024640, ENSMUSG00000003526	195	73	13588	3.81819	1	0.949699	76.7672
GOTERM_BP_FAT	GO:0006869~lipid transport	5	1.93798	0.0907739	ENSMUSG00000022579, ENSMUSG00000024413, ENSMUSG00000002944, ENSMUSG00000020553, ENSMUSG00000044252	195	119	13588	2.92782	1	0.953261	78.4976
GOTERM_BP_FAT	GO:0001504~neurotransmitter uptake	2	0.775194	0.0957811	ENSMUSG00000023828, ENSMUSG00000031633	195	7	13588	19.9092	1	0.957389	80.3324
GOTERM_BP_FAT	GO:0006699~bile acid biosynthetic process	2	0.775194	0.0957811	ENSMUSG00000023963, ENSMUSG00000039519	195	7	13588	19.9092	1	0.957389	80.3324
GOTERM_BP_FAT	GO:0046688~response to copper ion	2	0.775194	0.0957811	ENSMUSG00000031762, ENSMUSG00000031765	195	7	13588	19.9092	1	0.957389	80.3324
GOTERM_BP_FAT	GO:0006882~cellular zinc ion homeostasis	2	0.775194	0.0957811	ENSMUSG00000031762, ENSMUSG00000031765	195	7	13588	19.9092	1	0.957389	80.3324
GOTERM_BP_FAT	GO:0016125~sterol metabolic process	4	1.55039	0.0976187	ENSMUSG00000023963, ENSMUSG00000020553, ENSMUSG00000039519, ENSMUSG00000001467	195	77	13588	3.61985	1	0.956581	80.9681

## Sheet: Tumor vs inflamed down
Category	Term	Count	%	PValue	Genes	List Total	Pop Hits	Pop Total	Fold Enrichment	Bonferroni	Benjamini	FDR
GOTERM_BP_FAT	GO:0007155~cell adhesion	37	12.1311	6.36835e-13	ENSMUSG00000019899, ENSMUSG00000028195, ENSMUSG00000019851, ENSMUSG00000006219, ENSMUSG00000020473, ENSMUSG00000036256, ENSMUSG00000052516, ENSMUSG00000033327, ENSMUSG00000026574, ENSMUSG00000000567, ENSMUSG00000030787, ENSMUSG00000028519, ENSMUSG00000038147, ENSMUSG00000020241, ENSMUSG00000045672, ENSMUSG00000032925, ENSMUSG00000025964, ENSMUSG00000005087, ENSMUSG00000035493, ENSMUSG00000022636,…	217	561	13588	4.12985	9.32947e-10	9.32947e-10	1.05509e-09
GOTERM_BP_FAT	GO:0022610~biological adhesion	37	12.1311	6.71384e-13	ENSMUSG00000019899, ENSMUSG00000028195, ENSMUSG00000019851, ENSMUSG00000006219, ENSMUSG00000020473, ENSMUSG00000036256, ENSMUSG00000052516, ENSMUSG00000033327, ENSMUSG00000026574, ENSMUSG00000000567, ENSMUSG00000030787, ENSMUSG00000028519, ENSMUSG00000038147, ENSMUSG00000020241, ENSMUSG00000045672, ENSMUSG00000032925, ENSMUSG00000025964, ENSMUSG00000005087, ENSMUSG00000035493, ENSMUSG00000022636,…	217	562	13588	4.12251	9.8353e-10	4.91765e-10	1.11229e-09
GOTERM_BP_FAT	GO:0001944~vasculature development	21	6.88525	3.02993e-09	ENSMUSG00000028195, ENSMUSG00000031965, ENSMUSG00000057315, ENSMUSG00000045680, ENSMUSG00000001506, ENSMUSG00000061353, ENSMUSG00000025880, ENSMUSG00000029287, ENSMUSG00000001761, ENSMUSG00000031740, ENSMUSG00000042745, ENSMUSG00000026043, ENSMUSG00000024486, ENSMUSG00000022306, ENSMUSG00000055254, ENSMUSG00000005583, ENSMUSG00000046318, ENSMUSG00000006445, ENSMUSG00000032011, ENSMUSG00000016458,…	217	250	13588	5.25987	4.43884e-06	1.47961e-06	5.01996e-06
GOTERM_BP_FAT	GO:0030198~extracellular matrix organization	14	4.59016	6.86974e-09	ENSMUSG00000025225, ENSMUSG00000028195, ENSMUSG00000035258, ENSMUSG00000029163, ENSMUSG00000070436, ENSMUSG00000033327, ENSMUSG00000026043, ENSMUSG00000026768, ENSMUSG00000022665, ENSMUSG00000026574, ENSMUSG00000023886, ENSMUSG00000029231, ENSMUSG00000035493, ENSMUSG00000042961	217	101	13588	8.67966	1.00641e-05	2.51604e-06	1.13817e-05
GOTERM_BP_FAT	GO:0001568~blood vessel development	19	6.22951	6.74932e-08	ENSMUSG00000028195, ENSMUSG00000031965, ENSMUSG00000057315, ENSMUSG00000001506, ENSMUSG00000061353, ENSMUSG00000025880, ENSMUSG00000029287, ENSMUSG00000001761, ENSMUSG00000031740, ENSMUSG00000026043, ENSMUSG00000024486, ENSMUSG00000022306, ENSMUSG00000055254, ENSMUSG00000005583, ENSMUSG00000046318, ENSMUSG00000006445, ENSMUSG00000032011, ENSMUSG00000016458, ENSMUSG00000058620	217	244	13588	4.87595	9.88727e-05	1.97753e-05	0.000111822
GOTERM_BP_FAT	GO:0043062~extracellular structure organization	15	4.91803	1.05845e-07	ENSMUSG00000028195, ENSMUSG00000025225, ENSMUSG00000029163, ENSMUSG00000035258, ENSMUSG00000070436, ENSMUSG00000033327, ENSMUSG00000026043, ENSMUSG00000026768, ENSMUSG00000026574, ENSMUSG00000022665, ENSMUSG00000017412, ENSMUSG00000023886, ENSMUSG00000029231, ENSMUSG00000035493, ENSMUSG00000042961	217	149	13588	6.30378	0.000155052	2.58436e-05	0.000175364
GOTERM_BP_FAT	GO:0030155~regulation of cell adhesion	12	3.93443	2.76112e-07	ENSMUSG00000019899, ENSMUSG00000029304, ENSMUSG00000028195, ENSMUSG00000022665, ENSMUSG00000023886, ENSMUSG00000028519, ENSMUSG00000029163, ENSMUSG00000035258, ENSMUSG00000001506, ENSMUSG00000033721, ENSMUSG00000042961, ENSMUSG00000033327	217	94	13588	7.99372	0.000404423	5.77847e-05	0.00045746
GOTERM_BP_FAT	GO:0045785~positive regulation of cell adhesion	9	2.95082	3.21914e-07	ENSMUSG00000029304, ENSMUSG00000028195, ENSMUSG00000022665, ENSMUSG00000023886, ENSMUSG00000029163, ENSMUSG00000035258, ENSMUSG00000033721, ENSMUSG00000042961, ENSMUSG00000033327	217	43	13588	13.106	0.000471493	5.89488e-05	0.000533343
GOTERM_BP_FAT	GO:0010810~regulation of cell-substrate adhesion	8	2.62295	2.77864e-06	ENSMUSG00000029304, ENSMUSG00000028195, ENSMUSG00000022665, ENSMUSG00000023886, ENSMUSG00000029163, ENSMUSG00000035258, ENSMUSG00000001506, ENSMUSG00000042961	217	40	13588	12.5235	0.00406244	0.000452199	0.00460353
GOTERM_BP_FAT	GO:0048514~blood vessel morphogenesis	15	4.91803	3.3496e-06	ENSMUSG00000028195, ENSMUSG00000057315, ENSMUSG00000031965, ENSMUSG00000024486, ENSMUSG00000061353, ENSMUSG00000022306, ENSMUSG00000025880, ENSMUSG00000055254, ENSMUSG00000005583, ENSMUSG00000046318, ENSMUSG00000001761, ENSMUSG00000032011, ENSMUSG00000006445, ENSMUSG00000016458, ENSMUSG00000058620	217	198	13588	4.74375	0.00489516	0.000490597	0.00554945
GOTERM_BP_FAT	GO:0010811~positive regulation of cell-substrate adhesion	7	2.29508	3.37093e-06	ENSMUSG00000029304, ENSMUSG00000028195, ENSMUSG00000022665, ENSMUSG00000023886, ENSMUSG00000029163, ENSMUSG00000035258, ENSMUSG00000042961	217	27	13588	16.2342	0.00492625	0.000448847	0.00558479
GOTERM_BP_FAT	GO:0001655~urogenital system development	12	3.93443	2.12686e-05	ENSMUSG00000026768, ENSMUSG00000000567, ENSMUSG00000024620, ENSMUSG00000030357, ENSMUSG00000045680, ENSMUSG00000011034, ENSMUSG00000019768, ENSMUSG00000052516, ENSMUSG00000016458, ENSMUSG00000005087, ENSMUSG00000039994, ENSMUSG00000005533	217	146	13588	5.14664	0.0306784	0.0025932	0.0352318
GOTERM_BP_FAT	GO:0051789~response to protein stimulus	9	2.95082	7.12591e-05	ENSMUSG00000042745, ENSMUSG00000028195, ENSMUSG00000021250, ENSMUSG00000070348, ENSMUSG00000007872, ENSMUSG00000026826, ENSMUSG00000021270, ENSMUSG00000020644, ENSMUSG00000038418	217	87	13588	6.47767	0.0991336	0.00799848	0.117996
GOTERM_BP_FAT	GO:0006911~phagocytosis, engulfment	5	1.63934	7.3877e-05	ENSMUSG00000056870, ENSMUSG00000037902, ENSMUSG00000076614, ENSMUSG00000076612, ENSMUSG00000076613	217	15	13588	20.8725	0.102582	0.00770118	0.122328
GOTERM_BP_FAT	GO:0019800~peptide cross-linking via chondroitin 4-sulfate glycosaminoglycan	4	1.31148	0.000209158	ENSMUSG00000031375, ENSMUSG00000019929, ENSMUSG00000033207, ENSMUSG00000042961	217	8	13588	31.3088	0.263944	0.0202227	0.345968
GOTERM_BP_FAT	GO:0006928~cell motion	17	5.57377	0.000259455	ENSMUSG00000022636, ENSMUSG00000031995, ENSMUSG00000061353, ENSMUSG00000037902, ENSMUSG00000001761, ENSMUSG00000052336, ENSMUSG00000052516, ENSMUSG00000020902, ENSMUSG00000025085, ENSMUSG00000042453, ENSMUSG00000024486, ENSMUSG00000028519, ENSMUSG00000028289, ENSMUSG00000009418, ENSMUSG00000033721, ENSMUSG00000026826, ENSMUSG00000022178	217	367	13588	2.90054	0.316242	0.0234794	0.428996
GOTERM_BP_FAT	GO:0001656~metanephros development	7	2.29508	0.000305857	ENSMUSG00000026768, ENSMUSG00000045680, ENSMUSG00000011034, ENSMUSG00000052516, ENSMUSG00000016458, ENSMUSG00000005087, ENSMUSG00000039994	217	58	13588	7.55729	0.36119	0.0260173	0.505536
GOTERM_BP_FAT	GO:0060537~muscle tissue development	10	3.27869	0.000320976	ENSMUSG00000017412, ENSMUSG00000024620, ENSMUSG00000045103, ENSMUSG00000008136, ENSMUSG00000022306, ENSMUSG00000025880, ENSMUSG00000029287, ENSMUSG00000005583, ENSMUSG00000022951, ENSMUSG00000022587	217	136	13588	4.60423	0.375188	0.0257897	0.530464
GOTERM_BP_FAT	GO:0030203~glycosaminoglycan metabolic process	6	1.96721	0.000405358	ENSMUSG00000031375, ENSMUSG00000030787, ENSMUSG00000019929, ENSMUSG00000033207, ENSMUSG00000025780, ENSMUSG00000042961	217	40	13588	9.39263	0.447869	0.030778	0.669478
GOTERM_BP_FAT	GO:0007167~enzyme linked receptor protein signaling pathway	14	4.59016	0.000432638	ENSMUSG00000037104, ENSMUSG00000025880, ENSMUSG00000029287, ENSMUSG00000028864, ENSMUSG00000005533, ENSMUSG00000042745, ENSMUSG00000001870, ENSMUSG00000024486, ENSMUSG00000024620, ENSMUSG00000028289, ENSMUSG00000055254, ENSMUSG00000029231, ENSMUSG00000006445, ENSMUSG00000035385	217	273	13588	3.21115	0.469508	0.0312005	0.714381
GOTERM_BP_FAT	GO:0060343~trabecula formation	4	1.31148	0.000594878	ENSMUSG00000008136, ENSMUSG00000001506, ENSMUSG00000029287, ENSMUSG00000031740	217	11	13588	22.77	0.581783	0.0406624	0.981038
GOTERM_BP_FAT	GO:0030334~regulation of cell migration	8	2.62295	0.000649739	ENSMUSG00000019899, ENSMUSG00000024486, ENSMUSG00000049103, ENSMUSG00000061353, ENSMUSG00000029287, ENSMUSG00000032011, ENSMUSG00000020902, ENSMUSG00000022178	217	92	13588	5.445	0.6141	0.0423575	1.07105
GOTERM_BP_FAT	GO:0009719~response to endogenous stimulus	11	3.60656	0.00072301	ENSMUSG00000041449, ENSMUSG00000079012, ENSMUSG00000026272, ENSMUSG00000066361, ENSMUSG00000030218, ENSMUSG00000001506, ENSMUSG00000071178, ENSMUSG00000026826, ENSMUSG00000022951, ENSMUSG00000019768, ENSMUSG00000058207	217	184	13588	3.74344	0.653403	0.0450242	1.19116
GOTERM_BP_FAT	GO:0007507~heart development	12	3.93443	0.000884538	ENSMUSG00000042745, ENSMUSG00000031965, ENSMUSG00000000567, ENSMUSG00000008136, ENSMUSG00000022306, ENSMUSG00000007872, ENSMUSG00000025880, ENSMUSG00000029287, ENSMUSG00000005583, ENSMUSG00000020644, ENSMUSG00000001761, ENSMUSG00000022587	217	223	13588	3.36955	0.726491	0.0525846	1.45545
GOTERM_BP_FAT	GO:0014706~striated muscle tissue development	9	2.95082	0.000951311	ENSMUSG00000017412, ENSMUSG00000045103, ENSMUSG00000008136, ENSMUSG00000022306, ENSMUSG00000025880, ENSMUSG00000029287, ENSMUSG00000005583, ENSMUSG00000022951, ENSMUSG00000022587	217	127	13588	4.43746	0.752002	0.0542465	1.56451
GOTERM_BP_FAT	GO:0006910~phagocytosis, recognition	4	1.31148	0.00100717	ENSMUSG00000037902, ENSMUSG00000076614, ENSMUSG00000076612, ENSMUSG00000076613	217	13	13588	19.2669	0.771505	0.0551967	1.65565
GOTERM_BP_FAT	GO:0010033~response to organic substance	19	6.22951	0.00118984	ENSMUSG00000041449, ENSMUSG00000028195, ENSMUSG00000079012, ENSMUSG00000026272, ENSMUSG00000070348, ENSMUSG00000066361, ENSMUSG00000030218, ENSMUSG00000001506, ENSMUSG00000071178, ENSMUSG00000007872, ENSMUSG00000022951, ENSMUSG00000019768, ENSMUSG00000038418, ENSMUSG00000058207, ENSMUSG00000042745, ENSMUSG00000021250, ENSMUSG00000021270, ENSMUSG00000026826, ENSMUSG00000020644	217	505	13588	2.35591	0.825206	0.0625559	1.95316
GOTERM_BP_FAT	GO:0030204~chondroitin sulfate metabolic process	4	1.31148	0.00126689	ENSMUSG00000031375, ENSMUSG00000019929, ENSMUSG00000033207, ENSMUSG00000042961	217	14	13588	17.8907	0.843885	0.0641755	2.07839
GOTERM_BP_FAT	GO:0009725~response to hormone stimulus	10	3.27869	0.00129174	ENSMUSG00000041449, ENSMUSG00000079012, ENSMUSG00000026272, ENSMUSG00000066361, ENSMUSG00000030218, ENSMUSG00000001506, ENSMUSG00000071178, ENSMUSG00000022951, ENSMUSG00000019768, ENSMUSG00000058207	217	165	13588	3.795	0.849474	0.0632111	2.11876
GOTERM_BP_FAT	GO:0002449~lymphocyte mediated immunity	7	2.29508	0.00130391	ENSMUSG00000036594, ENSMUSG00000021948, ENSMUSG00000076614, ENSMUSG00000029656, ENSMUSG00000004266, ENSMUSG00000076612, ENSMUSG00000076613	217	76	13588	5.7674	0.852138	0.0617283	2.13852
GOTERM_BP_FAT	GO:0006022~aminoglycan metabolic process	6	1.96721	0.00137223	ENSMUSG00000031375, ENSMUSG00000030787, ENSMUSG00000019929, ENSMUSG00000033207, ENSMUSG00000025780, ENSMUSG00000042961	217	52	13588	7.2251	0.866239	0.0628328	2.24938
GOTERM_BP_FAT	GO:0034097~response to cytokine stimulus	5	1.63934	0.00157504	ENSMUSG00000041449, ENSMUSG00000079012, ENSMUSG00000066361, ENSMUSG00000071178, ENSMUSG00000058207	217	32	13588	9.78399	0.900664	0.0696216	2.57776
GOTERM_BP_FAT	GO:0001822~kidney development	8	2.62295	0.00158344	ENSMUSG00000026768, ENSMUSG00000024620, ENSMUSG00000045680, ENSMUSG00000011034, ENSMUSG00000052516, ENSMUSG00000016458, ENSMUSG00000005087, ENSMUSG00000039994	217	107	13588	4.68168	0.901882	0.0679334	2.59135
GOTERM_BP_FAT	GO:0051270~regulation of cell motion	8	2.62295	0.00158344	ENSMUSG00000019899, ENSMUSG00000024486, ENSMUSG00000049103, ENSMUSG00000061353, ENSMUSG00000029287, ENSMUSG00000032011, ENSMUSG00000020902, ENSMUSG00000022178	217	107	13588	4.68168	0.901882	0.0679334	2.59135
GOTERM_BP_FAT	GO:0016477~cell migration	12	3.93443	0.00161162	ENSMUSG00000042453, ENSMUSG00000031995, ENSMUSG00000024486, ENSMUSG00000028519, ENSMUSG00000061353, ENSMUSG00000009418, ENSMUSG00000033721, ENSMUSG00000026826, ENSMUSG00000001761, ENSMUSG00000052336, ENSMUSG00000020902, ENSMUSG00000022178	217	240	13588	3.13088	0.905856	0.0671379	2.63688
GOTERM_BP_FAT	GO:0002684~positive regulation of immune system process	11	3.60656	0.00170051	ENSMUSG00000036594, ENSMUSG00000037104, ENSMUSG00000017412, ENSMUSG00000029084, ENSMUSG00000076614, ENSMUSG00000021270, ENSMUSG00000032011, ENSMUSG00000029656, ENSMUSG00000004266, ENSMUSG00000076612, ENSMUSG00000076613	217	206	13588	3.34365	0.917369	0.0687608	2.7804
GOTERM_BP_FAT	GO:0040012~regulation of locomotion	8	2.62295	0.00185674	ENSMUSG00000019899, ENSMUSG00000024486, ENSMUSG00000049103, ENSMUSG00000061353, ENSMUSG00000029287, ENSMUSG00000032011, ENSMUSG00000020902, ENSMUSG00000022178	217	110	13588	4.554	0.9343	0.0728403	3.03218
GOTERM_BP_FAT	GO:0016053~organic acid biosynthetic process	9	2.95082	0.00186043	ENSMUSG00000025202, ENSMUSG00000026272, ENSMUSG00000032018, ENSMUSG00000025153, ENSMUSG00000027695, ENSMUSG00000076441, ENSMUSG00000041220, ENSMUSG00000025190, ENSMUSG00000032349	217	141	13588	3.99686	0.934655	0.0710792	3.03811
GOTERM_BP_FAT	GO:0046394~carboxylic acid biosynthetic process	9	2.95082	0.00186043	ENSMUSG00000025202, ENSMUSG00000026272, ENSMUSG00000032018, ENSMUSG00000025153, ENSMUSG00000027695, ENSMUSG00000076441, ENSMUSG00000041220, ENSMUSG00000025190, ENSMUSG00000032349	217	141	13588	3.99686	0.934655	0.0710792	3.03811
GOTERM_BP_FAT	GO:0050654~chondroitin sulfate proteoglycan metabolic process	4	1.31148	0.00190387	ENSMUSG00000031375, ENSMUSG00000019929, ENSMUSG00000033207, ENSMUSG00000042961	217	16	13588	15.6544	0.938691	0.0708354	3.10801
GOTERM_BP_FAT	GO:0007517~muscle organ development	10	3.27869	0.00201679	ENSMUSG00000017412, ENSMUSG00000024620, ENSMUSG00000045103, ENSMUSG00000008136, ENSMUSG00000022306, ENSMUSG00000025880, ENSMUSG00000029287, ENSMUSG00000005583, ENSMUSG00000022951, ENSMUSG00000022587	217	176	13588	3.55781	0.948056	0.0730314	3.28946
GOTERM_BP_FAT	GO:0048812~neuron projection morphogenesis	10	3.27869	0.00201679	ENSMUSG00000042453, ENSMUSG00000022636, ENSMUSG00000045103, ENSMUSG00000028289, ENSMUSG00000061353, ENSMUSG00000041362, ENSMUSG00000026826, ENSMUSG00000052516, ENSMUSG00000020902, ENSMUSG00000025085	217	176	13588	3.55781	0.948056	0.0730314	3.28946
GOTERM_BP_FAT	GO:0000904~cell morphogenesis involved in differentiation	11	3.60656	0.00208676	ENSMUSG00000042453, ENSMUSG00000042745, ENSMUSG00000022636, ENSMUSG00000000567, ENSMUSG00000028289, ENSMUSG00000061353, ENSMUSG00000041362, ENSMUSG00000026826, ENSMUSG00000052516, ENSMUSG00000020902, ENSMUSG00000025085	217	212	13588	3.24902	0.953126	0.0736541	3.40174
GOTERM_BP_FAT	GO:0002250~adaptive immune response	7	2.29508	0.00218318	ENSMUSG00000036594, ENSMUSG00000025225, ENSMUSG00000021948, ENSMUSG00000076614, ENSMUSG00000029656, ENSMUSG00000076612, ENSMUSG00000076613	217	84	13588	5.21813	0.959314	0.0751227	3.55626
GOTERM_BP_FAT	GO:0002460~adaptive immune response based on somatic recombination of immune receptors built from immunoglobulin superfamily domains	7	2.29508	0.00218318	ENSMUSG00000036594, ENSMUSG00000025225, ENSMUSG00000021948, ENSMUSG00000076614, ENSMUSG00000029656, ENSMUSG00000076612, ENSMUSG00000076613	217	84	13588	5.21813	0.959314	0.0751227	3.55626
GOTERM_BP_FAT	GO:0018149~peptide cross-linking	4	1.31148	0.00228493	ENSMUSG00000031375, ENSMUSG00000019929, ENSMUSG00000033207, ENSMUSG00000042961	217	17	13588	14.7335	0.964959	0.0766913	3.71906
GOTERM_BP_FAT	GO:0007530~sex determination	4	1.31148	0.00228493	ENSMUSG00000000567, ENSMUSG00000045680, ENSMUSG00000016458, ENSMUSG00000005533	217	17	13588	14.7335	0.964959	0.0766913	3.71906
GOTERM_BP_FAT	GO:0002253~activation of immune response	7	2.29508	0.00245997	ENSMUSG00000017412, ENSMUSG00000076614, ENSMUSG00000032011, ENSMUSG00000029656, ENSMUSG00000004266, ENSMUSG00000076612, ENSMUSG00000076613	217	86	13588	5.09677	0.972902	0.0804895	3.99854
GOTERM_BP_FAT	GO:0060348~bone development	8	2.62295	0.002766	ENSMUSG00000029304, ENSMUSG00000000567, ENSMUSG00000008136, ENSMUSG00000030218, ENSMUSG00000001506, ENSMUSG00000005583, ENSMUSG00000001761, ENSMUSG00000031740	217	118	13588	4.24526	0.982713	0.0880982	4.48534
GOTERM_BP_FAT	GO:0002443~leukocyte mediated immunity	7	2.29508	0.00292358	ENSMUSG00000036594, ENSMUSG00000021948, ENSMUSG00000076614, ENSMUSG00000029656, ENSMUSG00000004266, ENSMUSG00000076612, ENSMUSG00000076613	217	89	13588	4.92497	0.986286	0.0909164	4.73508
GOTERM_BP_FAT	GO:0016064~immunoglobulin mediated immune response	6	1.96721	0.00322387	ENSMUSG00000036594, ENSMUSG00000021948, ENSMUSG00000076614, ENSMUSG00000029656, ENSMUSG00000076612, ENSMUSG00000076613	217	63	13588	5.96357	0.991179	0.0977279	5.20932
GOTERM_BP_FAT	GO:0030850~prostate gland development	5	1.63934	0.0033037	ENSMUSG00000000567, ENSMUSG00000030357, ENSMUSG00000019768, ENSMUSG00000005087, ENSMUSG00000005533	217	39	13588	8.02789	0.992155	0.0980061	5.33502
GOTERM_BP_FAT	GO:0035295~tube development	12	3.93443	0.00338225	ENSMUSG00000042745, ENSMUSG00000000303, ENSMUSG00000031965, ENSMUSG00000045680, ENSMUSG00000030218, ENSMUSG00000022306, ENSMUSG00000061353, ENSMUSG00000019768, ENSMUSG00000029231, ENSMUSG00000052516, ENSMUSG00000005087, ENSMUSG00000039994	217	264	13588	2.84625	0.993011	0.0982375	5.45855
GOTERM_BP_FAT	GO:0006955~immune response	17	5.57377	0.00353753	ENSMUSG00000025225, ENSMUSG00000026981, ENSMUSG00000061353, ENSMUSG00000020641, ENSMUSG00000052336, ENSMUSG00000004266, ENSMUSG00000036594, ENSMUSG00000041827, ENSMUSG00000049103, ENSMUSG00000029561, ENSMUSG00000021948, ENSMUSG00000076614, ENSMUSG00000057058, ENSMUSG00000029656, ENSMUSG00000035385, ENSMUSG00000076612, ENSMUSG00000076613	217	471	13588	2.26008	0.994437	0.100533	5.7023
GOTERM_BP_FAT	GO:0007169~transmembrane receptor protein tyrosine kinase signaling pathway	10	3.27869	0.00361565	ENSMUSG00000037104, ENSMUSG00000024486, ENSMUSG00000024620, ENSMUSG00000028289, ENSMUSG00000055254, ENSMUSG00000028864, ENSMUSG00000029231, ENSMUSG00000006445, ENSMUSG00000035385, ENSMUSG00000005533	217	192	13588	3.26133	0.995041	0.100693	5.82471
GOTERM_BP_FAT	GO:0019724~B cell mediated immunity	6	1.96721	0.00369301	ENSMUSG00000036594, ENSMUSG00000021948, ENSMUSG00000076614, ENSMUSG00000029656, ENSMUSG00000076612, ENSMUSG00000076613	217	65	13588	5.78008	0.995574	0.100827	5.94577
GOTERM_BP_FAT	GO:0040007~growth	10	3.27869	0.00373129	ENSMUSG00000037104, ENSMUSG00000030208, ENSMUSG00000000567, ENSMUSG00000024486, ENSMUSG00000029287, ENSMUSG00000072625, ENSMUSG00000001761, ENSMUSG00000019768, ENSMUSG00000041324, ENSMUSG00000022587	217	193	13588	3.24443	0.995816	0.0999622	6.00563
GOTERM_BP_FAT	GO:0001763~morphogenesis of a branching structure	8	2.62295	0.0038125	ENSMUSG00000031965, ENSMUSG00000000567, ENSMUSG00000028289, ENSMUSG00000045680, ENSMUSG00000061353, ENSMUSG00000019768, ENSMUSG00000005087, ENSMUSG00000039994	217	125	13588	4.00752	0.996287	0.100202	6.13249
GOTERM_BP_FAT	GO:0000902~cell morphogenesis	13	4.2623	0.00389145	ENSMUSG00000022636, ENSMUSG00000045103, ENSMUSG00000061353, ENSMUSG00000028864, ENSMUSG00000052516, ENSMUSG00000020902, ENSMUSG00000025085, ENSMUSG00000042745, ENSMUSG00000042453, ENSMUSG00000000567, ENSMUSG00000028289, ENSMUSG00000041362, ENSMUSG00000026826	217	309	13588	2.63439	0.996694	0.100377	6.25567
GOTERM_BP_FAT	GO:0002252~immune effector process	8	2.62295	0.00398362	ENSMUSG00000036594, ENSMUSG00000020641, ENSMUSG00000021948, ENSMUSG00000076614, ENSMUSG00000029656, ENSMUSG00000004266, ENSMUSG00000076612, ENSMUSG00000076613	217	126	13588	3.97572	0.997113	0.100864	6.39928
GOTERM_BP_FAT	GO:0030199~collagen fibril organization	4	1.31148	0.00426488	ENSMUSG00000026043, ENSMUSG00000026574, ENSMUSG00000070436, ENSMUSG00000033327	217	21	13588	11.9271	0.998091	0.105787	6.83623
GOTERM_BP_FAT	GO:0007409~axonogenesis	9	2.95082	0.00455495	ENSMUSG00000042453, ENSMUSG00000022636, ENSMUSG00000028289, ENSMUSG00000061353, ENSMUSG00000041362, ENSMUSG00000026826, ENSMUSG00000052516, ENSMUSG00000020902, ENSMUSG00000025085	217	163	13588	3.45741	0.998755	0.110715	7.28485
GOTERM_BP_FAT	GO:0007411~axon guidance	7	2.29508	0.00470905	ENSMUSG00000042453, ENSMUSG00000022636, ENSMUSG00000028289, ENSMUSG00000061353, ENSMUSG00000052516, ENSMUSG00000020902, ENSMUSG00000025085	217	98	13588	4.47268	0.999007	0.112392	7.52237
GOTERM_BP_FAT	GO:0001570~vasculogenesis	5	1.63934	0.00471824	ENSMUSG00000022306, ENSMUSG00000055254, ENSMUSG00000001761, ENSMUSG00000006445, ENSMUSG00000016458	217	43	13588	7.28111	0.999021	0.1108	7.53652
GOTERM_BP_FAT	GO:0030182~neuron differentiation	15	4.91803	0.00471979	ENSMUSG00000022636, ENSMUSG00000045103, ENSMUSG00000007872, ENSMUSG00000061353, ENSMUSG00000001761, ENSMUSG00000052516, ENSMUSG00000020902, ENSMUSG00000025085, ENSMUSG00000042453, ENSMUSG00000028289, ENSMUSG00000055254, ENSMUSG00000041362, ENSMUSG00000026826, ENSMUSG00000006445, ENSMUSG00000032011	217	399	13588	2.35404	0.999023	0.109092	7.5389
GOTERM_BP_FAT	GO:0001812~positive regulation of type I hypersensitivity	3	0.983607	0.0050115	ENSMUSG00000076614, ENSMUSG00000076612, ENSMUSG00000076613	217	7	13588	26.8361	0.999364	0.113665	7.98687
GOTERM_BP_FAT	GO:0048858~cell projection morphogenesis	10	3.27869	0.00503563	ENSMUSG00000042453, ENSMUSG00000022636, ENSMUSG00000045103, ENSMUSG00000028289, ENSMUSG00000061353, ENSMUSG00000041362, ENSMUSG00000026826, ENSMUSG00000052516, ENSMUSG00000020902, ENSMUSG00000025085	217	202	13588	3.09988	0.999386	0.112447	8.02382
GOTERM_BP_FAT	GO:0030030~cell projection organization	13	4.2623	0.00504899	ENSMUSG00000022636, ENSMUSG00000045103, ENSMUSG00000061353, ENSMUSG00000052516, ENSMUSG00000020902, ENSMUSG00000025085, ENSMUSG00000042453, ENSMUSG00000026768, ENSMUSG00000028289, ENSMUSG00000033721, ENSMUSG00000041362, ENSMUSG00000026826, ENSMUSG00000022178	217	319	13588	2.55181	0.999398	0.111043	8.04429
GOTERM_BP_FAT	GO:0001764~neuron migration	6	1.96721	0.00507713	ENSMUSG00000042453, ENSMUSG00000028519, ENSMUSG00000061353, ENSMUSG00000009418, ENSMUSG00000026826, ENSMUSG00000020902	217	70	13588	5.36722	0.999423	0.109983	8.08737
GOTERM_BP_FAT	GO:0001525~angiogenesis	8	2.62295	0.00534978	ENSMUSG00000028195, ENSMUSG00000031965, ENSMUSG00000057315, ENSMUSG00000024486, ENSMUSG00000061353, ENSMUSG00000046318, ENSMUSG00000032011, ENSMUSG00000058620	217	133	13588	3.76647	0.999614	0.113877	8.50379
GOTERM_BP_FAT	GO:0050766~positive regulation of phagocytosis	4	1.31148	0.00554809	ENSMUSG00000037902, ENSMUSG00000076614, ENSMUSG00000076612, ENSMUSG00000076613	217	23	13588	10.89	0.999711	0.116173	8.80556
GOTERM_BP_FAT	GO:0032963~collagen metabolic process	4	1.31148	0.00554809	ENSMUSG00000042745, ENSMUSG00000070436, ENSMUSG00000033327, ENSMUSG00000031740	217	23	13588	10.89	0.999711	0.116173	8.80556
GOTERM_BP_FAT	GO:0048870~cell motility	12	3.93443	0.00579397	ENSMUSG00000042453, ENSMUSG00000031995, ENSMUSG00000024486, ENSMUSG00000028519, ENSMUSG00000061353, ENSMUSG00000009418, ENSMUSG00000033721, ENSMUSG00000026826, ENSMUSG00000001761, ENSMUSG00000052336, ENSMUSG00000020902, ENSMUSG00000022178	217	284	13588	2.64581	0.999799	0.119317	9.17841
GOTERM_BP_FAT	GO:0051674~localization of cell	12	3.93443	0.00579397	ENSMUSG00000042453, ENSMUSG00000031995, ENSMUSG00000024486, ENSMUSG00000028519, ENSMUSG00000061353, ENSMUSG00000009418, ENSMUSG00000033721, ENSMUSG00000026826, ENSMUSG00000001761, ENSMUSG00000052336, ENSMUSG00000020902, ENSMUSG00000022178	217	284	13588	2.64581	0.999799	0.119317	9.17841
GOTERM_BP_FAT	GO:0050778~positive regulation of immune response	8	2.62295	0.00603227	ENSMUSG00000036594, ENSMUSG00000017412, ENSMUSG00000076614, ENSMUSG00000032011, ENSMUSG00000029656, ENSMUSG00000004266, ENSMUSG00000076612, ENSMUSG00000076613	217	136	13588	3.68338	0.999859	0.122215	9.5384
GOTERM_BP_FAT	GO:0044259~multicellular organismal macromolecule metabolic process	4	1.31148	0.00626724	ENSMUSG00000042745, ENSMUSG00000070436, ENSMUSG00000033327, ENSMUSG00000031740	217	24	13588	10.4363	0.9999	0.124959	9.89205
GOTERM_BP_FAT	GO:0003007~heart morphogenesis	6	1.96721	0.00642217	ENSMUSG00000031965, ENSMUSG00000008136, ENSMUSG00000025880, ENSMUSG00000029287, ENSMUSG00000001761, ENSMUSG00000022587	217	74	13588	5.0771	0.99992	0.126145	10.1245
GOTERM_BP_FAT	GO:0010975~regulation of neuron projection development	5	1.63934	0.00649167	ENSMUSG00000027859, ENSMUSG00000055254, ENSMUSG00000052516, ENSMUSG00000032011, ENSMUSG00000020902	217	47	13588	6.66144	0.999928	0.125746	10.2286
GOTERM_BP_FAT	GO:0002892~regulation of type II hypersensitivity	3	0.983607	0.00661228	ENSMUSG00000076614, ENSMUSG00000076612, ENSMUSG00000076613	217	8	13588	23.4816	0.99994	0.126274	10.409
GOTERM_BP_FAT	GO:0001796~regulation of type IIa hypersensitivity	3	0.983607	0.00661228	ENSMUSG00000076614, ENSMUSG00000076612, ENSMUSG00000076613	217	8	13588	23.4816	0.99994	0.126274	10.409
GOTERM_BP_FAT	GO:0002888~positive regulation of myeloid leukocyte mediated immunity	3	0.983607	0.00661228	ENSMUSG00000076614, ENSMUSG00000076612, ENSMUSG00000076613	217	8	13588	23.4816	0.99994	0.126274	10.409
GOTERM_BP_FAT	GO:0001798~positive regulation of type IIa hypersensitivity	3	0.983607	0.00661228	ENSMUSG00000076614, ENSMUSG00000076612, ENSMUSG00000076613	217	8	13588	23.4816	0.99994	0.126274	10.409
GOTERM_BP_FAT	GO:0001810~regulation of type I hypersensitivity	3	0.983607	0.00661228	ENSMUSG00000076614, ENSMUSG00000076612, ENSMUSG00000076613	217	8	13588	23.4816	0.99994	0.126274	10.409
GOTERM_BP_FAT	GO:0002894~positive regulation of type II hypersensitivity	3	0.983607	0.00661228	ENSMUSG00000076614, ENSMUSG00000076612, ENSMUSG00000076613	217	8	13588	23.4816	0.99994	0.126274	10.409
GOTERM_BP_FAT	GO:0032990~cell part morphogenesis	10	3.27869	0.00680438	ENSMUSG00000042453, ENSMUSG00000022636, ENSMUSG00000045103, ENSMUSG00000028289, ENSMUSG00000061353, ENSMUSG00000041362, ENSMUSG00000026826, ENSMUSG00000052516, ENSMUSG00000020902, ENSMUSG00000025085	217	212	13588	2.95366	0.999955	0.128048	10.6956
GOTERM_BP_FAT	GO:0001503~ossification	7	2.29508	0.00687707	ENSMUSG00000029304, ENSMUSG00000008136, ENSMUSG00000030218, ENSMUSG00000001506, ENSMUSG00000005583, ENSMUSG00000001761, ENSMUSG00000031740	217	106	13588	4.13512	0.999959	0.127696	10.8038
GOTERM_BP_FAT	GO:0045597~positive regulation of cell differentiation	9	2.95082	0.00690383	ENSMUSG00000036594, ENSMUSG00000037104, ENSMUSG00000035914, ENSMUSG00000027859, ENSMUSG00000021270, ENSMUSG00000020644, ENSMUSG00000001761, ENSMUSG00000052516, ENSMUSG00000020902	217	175	13588	3.22033	0.999961	0.126566	10.8437
GOTERM_BP_FAT	GO:0050764~regulation of phagocytosis	4	1.31148	0.00703945	ENSMUSG00000037902, ENSMUSG00000076614, ENSMUSG00000076612, ENSMUSG00000076613	217	25	13588	10.0188	0.999968	0.12731	11.0452
GOTERM_BP_FAT	GO:0048666~neuron development	12	3.93443	0.00709609	ENSMUSG00000042453, ENSMUSG00000022636, ENSMUSG00000045103, ENSMUSG00000028289, ENSMUSG00000061353, ENSMUSG00000055254, ENSMUSG00000041362, ENSMUSG00000026826, ENSMUSG00000052516, ENSMUSG00000032011, ENSMUSG00000020902, ENSMUSG00000025085	217	292	13588	2.57332	0.999971	0.126713	11.1292
GOTERM_BP_FAT	GO:0007229~integrin-mediated signaling pathway	6	1.96721	0.00718061	ENSMUSG00000026768, ENSMUSG00000022894, ENSMUSG00000074240, ENSMUSG00000033721, ENSMUSG00000032925, ENSMUSG00000025964	217	76	13588	4.94349	0.999974	0.126593	11.2544
GOTERM_BP_FAT	GO:0042981~regulation of apoptosis	18	5.90164	0.00721264	ENSMUSG00000029304, ENSMUSG00000025647, ENSMUSG00000019851, ENSMUSG00000007872, ENSMUSG00000028864, ENSMUSG00000019768, ENSMUSG00000001761, ENSMUSG00000052336, ENSMUSG00000030847, ENSMUSG00000004266, ENSMUSG00000000303, ENSMUSG00000000567, ENSMUSG00000028289, ENSMUSG00000027859, ENSMUSG00000021948, ENSMUSG00000076614, ENSMUSG00000026826, ENSMUSG00000076612	217	553	13588	2.03818	0.999975	0.125618	11.3019
GOTERM_BP_FAT	GO:0006909~phagocytosis	5	1.63934	0.0075241	ENSMUSG00000056870, ENSMUSG00000037902, ENSMUSG00000076614, ENSMUSG00000076612, ENSMUSG00000076613	217	49	13588	6.38954	0.999984	0.129168	11.7618
GOTERM_BP_FAT	GO:0060740~prostate gland epithelium morphogenesis	4	1.31148	0.00786562	ENSMUSG00000000567, ENSMUSG00000019768, ENSMUSG00000005087, ENSMUSG00000005533	217	26	13588	9.63346	0.999991	0.133093	12.2635
GOTERM_BP_FAT	GO:0044236~multicellular organismal metabolic process	4	1.31148	0.00786562	ENSMUSG00000042745, ENSMUSG00000070436, ENSMUSG00000033327, ENSMUSG00000031740	217	26	13588	9.63346	0.999991	0.133093	12.2635
GOTERM_BP_FAT	GO:0010769~regulation of cell morphogenesis involved in differentiation	5	1.63934	0.00807856	ENSMUSG00000027859, ENSMUSG00000029287, ENSMUSG00000052516, ENSMUSG00000032011, ENSMUSG00000020902	217	50	13588	6.26175	0.999993	0.134906	12.575
GOTERM_BP_FAT	GO:0007160~cell-matrix adhesion	5	1.63934	0.00807856	ENSMUSG00000037902, ENSMUSG00000032925, ENSMUSG00000032011, ENSMUSG00000033327, ENSMUSG00000022178	217	50	13588	6.26175	0.999993	0.134906	12.575
GOTERM_BP_FAT	GO:0043067~regulation of programmed cell death	18	5.90164	0.00812629	ENSMUSG00000029304, ENSMUSG00000025647, ENSMUSG00000019851, ENSMUSG00000007872, ENSMUSG00000028864, ENSMUSG00000019768, ENSMUSG00000001761, ENSMUSG00000052336, ENSMUSG00000030847, ENSMUSG00000004266, ENSMUSG00000000303, ENSMUSG00000000567, ENSMUSG00000028289, ENSMUSG00000027859, ENSMUSG00000021948, ENSMUSG00000076614, ENSMUSG00000026826, ENSMUSG00000076612	217	560	13588	2.01271	0.999994	0.134129	12.6446
GOTERM_BP_FAT	GO:0051249~regulation of lymphocyte activation	8	2.62295	0.00816972	ENSMUSG00000036594, ENSMUSG00000037104, ENSMUSG00000035914, ENSMUSG00000029084, ENSMUSG00000021270, ENSMUSG00000032011, ENSMUSG00000004266, ENSMUSG00000076612	217	144	13588	3.47875	0.999994	0.133306	12.708
GOTERM_BP_FAT	GO:0031175~neuron projection development	10	3.27869	0.00817478	ENSMUSG00000042453, ENSMUSG00000022636, ENSMUSG00000045103, ENSMUSG00000028289, ENSMUSG00000061353, ENSMUSG00000041362, ENSMUSG00000026826, ENSMUSG00000052516, ENSMUSG00000020902, ENSMUSG00000025085	217	218	13588	2.87236	0.999994	0.131922	12.7154
GOTERM_BP_FAT	GO:0010941~regulation of cell death	18	5.90164	0.0085459	ENSMUSG00000029304, ENSMUSG00000025647, ENSMUSG00000019851, ENSMUSG00000007872, ENSMUSG00000028864, ENSMUSG00000019768, ENSMUSG00000001761, ENSMUSG00000052336, ENSMUSG00000030847, ENSMUSG00000004266, ENSMUSG00000000303, ENSMUSG00000000567, ENSMUSG00000028289, ENSMUSG00000027859, ENSMUSG00000021948, ENSMUSG00000076614, ENSMUSG00000026826, ENSMUSG00000076612	217	563	13588	2.00198	0.999997	0.136019	13.2549
GOTERM_BP_FAT	GO:0048667~cell morphogenesis involved in neuron differentiation	9	2.95082	0.00865912	ENSMUSG00000042453, ENSMUSG00000022636, ENSMUSG00000028289, ENSMUSG00000061353, ENSMUSG00000041362, ENSMUSG00000026826, ENSMUSG00000052516, ENSMUSG00000020902, ENSMUSG00000025085	217	182	13588	3.09647	0.999997	0.136228	13.4189
GOTERM_BP_FAT	GO:0060512~prostate gland morphogenesis	4	1.31148	0.00874659	ENSMUSG00000000567, ENSMUSG00000019768, ENSMUSG00000005087, ENSMUSG00000005533	217	27	13588	9.27667	0.999997	0.13606	13.5454
GOTERM_BP_FAT	GO:0019220~regulation of phosphate metabolic process	12	3.93443	0.00881524	ENSMUSG00000042453, ENSMUSG00000052684, ENSMUSG00000024998, ENSMUSG00000024620, ENSMUSG00000028519, ENSMUSG00000021948, ENSMUSG00000028864, ENSMUSG00000033721, ENSMUSG00000022951, ENSMUSG00000032011, ENSMUSG00000004266, ENSMUSG00000033327	217	301	13588	2.49638	0.999998	0.135625	13.6445
GOTERM_BP_FAT	GO:0051174~regulation of phosphorus metabolic process	12	3.93443	0.00881524	ENSMUSG00000042453, ENSMUSG00000052684, ENSMUSG00000024998, ENSMUSG00000024620, ENSMUSG00000028519, ENSMUSG00000021948, ENSMUSG00000028864, ENSMUSG00000033721, ENSMUSG00000022951, ENSMUSG00000032011, ENSMUSG00000004266, ENSMUSG00000033327	217	301	13588	2.49638	0.999998	0.135625	13.6445
GOTERM_BP_FAT	GO:0009611~response to wounding	13	4.2623	0.00962751	ENSMUSG00000024486, ENSMUSG00000049103, ENSMUSG00000007872, ENSMUSG00000071178, ENSMUSG00000076614, ENSMUSG00000029656, ENSMUSG00000004266, ENSMUSG00000005087, ENSMUSG00000027082, ENSMUSG00000035385, ENSMUSG00000076612, ENSMUSG00000076613, ENSMUSG00000022178	217	347	13588	2.3459	0.999999	0.145701	14.8095
GOTERM_BP_FAT	GO:0048584~positive regulation of response to stimulus	9	2.95082	0.00977236	ENSMUSG00000036594, ENSMUSG00000017412, ENSMUSG00000061353, ENSMUSG00000076614, ENSMUSG00000032011, ENSMUSG00000029656, ENSMUSG00000004266, ENSMUSG00000076612, ENSMUSG00000076613	217	186	13588	3.02988	0.999999	0.146234	15.0157
GOTERM_BP_FAT	GO:0051173~positive regulation of nitrogen compound metabolic process	17	5.57377	0.00997634	ENSMUSG00000052684, ENSMUSG00000031965, ENSMUSG00000033910, ENSMUSG00000045680, ENSMUSG00000001761, ENSMUSG00000038418, ENSMUSG00000025085, ENSMUSG00000000567, ENSMUSG00000021250, ENSMUSG00000028634, ENSMUSG00000022306, ENSMUSG00000005583, ENSMUSG00000032735, ENSMUSG00000021270, ENSMUSG00000026826, ENSMUSG00000041324, ENSMUSG00000016458	217	526	13588	2.02376	1	0.147566	15.3053
GOTERM_BP_FAT	GO:0002885~positive regulation of hypersensitivity	3	0.983607	0.0104067	ENSMUSG00000076614, ENSMUSG00000076612, ENSMUSG00000076613	217	10	13588	18.7853	1	0.15193	15.9132
GOTERM_BP_FAT	GO:0002866~positive regulation of acute inflammatory response to antigenic stimulus	3	0.983607	0.0104067	ENSMUSG00000076614, ENSMUSG00000076612, ENSMUSG00000076613	217	10	13588	18.7853	1	0.15193	15.9132
GOTERM_BP_FAT	GO:0032989~cellular component morphogenesis	13	4.2623	0.0105053	ENSMUSG00000022636, ENSMUSG00000045103, ENSMUSG00000061353, ENSMUSG00000028864, ENSMUSG00000052516, ENSMUSG00000020902, ENSMUSG00000025085, ENSMUSG00000042745, ENSMUSG00000042453, ENSMUSG00000000567, ENSMUSG00000028289, ENSMUSG00000041362, ENSMUSG00000026826	217	351	13588	2.31917	1	0.15176	16.0519
GOTERM_BP_FAT	GO:0006959~humoral immune response	5	1.63934	0.0105626	ENSMUSG00000049103, ENSMUSG00000076614, ENSMUSG00000029656, ENSMUSG00000076612, ENSMUSG00000076613	217	54	13588	5.79792	1	0.151048	16.1324
GOTERM_BP_FAT	GO:0010628~positive regulation of gene expression	16	5.2459	0.0113383	ENSMUSG00000052684, ENSMUSG00000031965, ENSMUSG00000045680, ENSMUSG00000019768, ENSMUSG00000001761, ENSMUSG00000038418, ENSMUSG00000025085, ENSMUSG00000000567, ENSMUSG00000021250, ENSMUSG00000028634, ENSMUSG00000022306, ENSMUSG00000005583, ENSMUSG00000032735, ENSMUSG00000026826, ENSMUSG00000041324, ENSMUSG00000016458	217	488	13588	2.05303	1	0.159716	17.2151
GOTERM_BP_FAT	GO:0060429~epithelium development	11	3.60656	0.0115092	ENSMUSG00000042745, ENSMUSG00000052684, ENSMUSG00000000567, ENSMUSG00000045680, ENSMUSG00000007872, ENSMUSG00000050359, ENSMUSG00000019768, ENSMUSG00000016458, ENSMUSG00000005087, ENSMUSG00000039994, ENSMUSG00000005533	217	271	13588	2.54167	1	0.160402	17.4519
GOTERM_BP_FAT	GO:0002694~regulation of leukocyte activation	8	2.62295	0.0115699	ENSMUSG00000036594, ENSMUSG00000037104, ENSMUSG00000035914, ENSMUSG00000029084, ENSMUSG00000021270, ENSMUSG00000032011, ENSMUSG00000004266, ENSMUSG00000076612	217	154	13588	3.25286	1	0.159674	17.5358
GOTERM_BP_FAT	GO:0006958~complement activation, classical pathway	4	1.31148	0.0117253	ENSMUSG00000076614, ENSMUSG00000029656, ENSMUSG00000076612, ENSMUSG00000076613	217	30	13588	8.349	1	0.160153	17.7503
GOTERM_BP_FAT	GO:0002712~regulation of B cell mediated immunity	4	1.31148	0.0117253	ENSMUSG00000076614, ENSMUSG00000004266, ENSMUSG00000076612, ENSMUSG00000076613	217	30	13588	8.349	1	0.160153	17.7503
GOTERM_BP_FAT	GO:0002889~regulation of immunoglobulin mediated immune response	4	1.31148	0.0117253	ENSMUSG00000076614, ENSMUSG00000004266, ENSMUSG00000076612, ENSMUSG00000076613	217	30	13588	8.349	1	0.160153	17.7503
GOTERM_BP_FAT	GO:0002819~regulation of adaptive immune response	5	1.63934	0.0119706	ENSMUSG00000037104, ENSMUSG00000076614, ENSMUSG00000004266, ENSMUSG00000076612, ENSMUSG00000076613	217	56	13588	5.59085	1	0.161741	18.088
GOTERM_BP_FAT	GO:0002822~regulation of adaptive immune response based on somatic recombination of immune receptors built from immunoglobulin superfamily domains	5	1.63934	0.0119706	ENSMUSG00000037104, ENSMUSG00000076614, ENSMUSG00000004266, ENSMUSG00000076612, ENSMUSG00000076613	217	56	13588	5.59085	1	0.161741	18.088
GOTERM_BP_FAT	GO:0019221~cytokine-mediated signaling pathway	5	1.63934	0.0119706	ENSMUSG00000037104, ENSMUSG00000049103, ENSMUSG00000052336, ENSMUSG00000004266, ENSMUSG00000035385	217	56	13588	5.59085	1	0.161741	18.088
GOTERM_BP_FAT	GO:0050865~regulation of cell activation	8	2.62295	0.0123569	ENSMUSG00000036594, ENSMUSG00000037104, ENSMUSG00000035914, ENSMUSG00000029084, ENSMUSG00000021270, ENSMUSG00000032011, ENSMUSG00000004266, ENSMUSG00000076612	217	156	13588	3.21115	1	0.165024	18.617
GOTERM_BP_FAT	GO:0002675~positive regulation of acute inflammatory response	3	0.983607	0.0125871	ENSMUSG00000076614, ENSMUSG00000076612, ENSMUSG00000076613	217	11	13588	17.0775	1	0.166343	18.9307
GOTERM_BP_FAT	GO:0046661~male sex differentiation	5	1.63934	0.0127176	ENSMUSG00000000567, ENSMUSG00000030357, ENSMUSG00000019768, ENSMUSG00000029231, ENSMUSG00000016458	217	57	13588	5.49276	1	0.166437	19.108
GOTERM_BP_FAT	GO:0048738~cardiac muscle tissue development	5	1.63934	0.0127176	ENSMUSG00000008136, ENSMUSG00000022306, ENSMUSG00000025880, ENSMUSG00000029287, ENSMUSG00000022587	217	57	13588	5.49276	1	0.166437	19.108
GOTERM_BP_FAT	GO:0031344~regulation of cell projection organization	5	1.63934	0.0127176	ENSMUSG00000027859, ENSMUSG00000055254, ENSMUSG00000052516, ENSMUSG00000032011, ENSMUSG00000020902	217	57	13588	5.49276	1	0.166437	19.108
GOTERM_BP_FAT	GO:0031589~cell-substrate adhesion	5	1.63934	0.0127176	ENSMUSG00000037902, ENSMUSG00000032925, ENSMUSG00000032011, ENSMUSG00000033327, ENSMUSG00000022178	217	57	13588	5.49276	1	0.166437	19.108
GOTERM_BP_FAT	GO:0018209~peptidyl-serine modification	4	1.31148	0.012832	ENSMUSG00000031375, ENSMUSG00000019929, ENSMUSG00000033207, ENSMUSG00000042961	217	31	13588	8.07968	1	0.166339	19.2632
GOTERM_BP_FAT	GO:0051130~positive regulation of cellular component organization	7	2.29508	0.0132426	ENSMUSG00000027859, ENSMUSG00000037902, ENSMUSG00000076614, ENSMUSG00000052516, ENSMUSG00000020902, ENSMUSG00000076612, ENSMUSG00000076613	217	122	13588	3.59281	1	0.169727	19.8177
GOTERM_BP_FAT	GO:0048732~gland development	9	2.95082	0.0135447	ENSMUSG00000000303, ENSMUSG00000000567, ENSMUSG00000070348, ENSMUSG00000030357, ENSMUSG00000019768, ENSMUSG00000022587, ENSMUSG00000005087, ENSMUSG00000020902, ENSMUSG00000005533	217	197	13588	2.8607	1	0.171781	20.2235
GOTERM_BP_FAT	GO:0060284~regulation of cell development	8	2.62295	0.0135977	ENSMUSG00000017466, ENSMUSG00000027859, ENSMUSG00000055254, ENSMUSG00000029287, ENSMUSG00000001761, ENSMUSG00000052516, ENSMUSG00000032011, ENSMUSG00000020902	217	159	13588	3.15057	1	0.17093	20.2944
GOTERM_BP_FAT	GO:0030855~epithelial cell differentiation	7	2.29508	0.0137429	ENSMUSG00000042745, ENSMUSG00000052684, ENSMUSG00000045680, ENSMUSG00000007872, ENSMUSG00000050359, ENSMUSG00000019768, ENSMUSG00000016458	217	123	13588	3.5636	1	0.171147	20.4886
GOTERM_BP_FAT	GO:0048729~tissue morphogenesis	10	3.27869	0.0139453	ENSMUSG00000000567, ENSMUSG00000045680, ENSMUSG00000025880, ENSMUSG00000029287, ENSMUSG00000019768, ENSMUSG00000006445, ENSMUSG00000022587, ENSMUSG00000005087, ENSMUSG00000039994, ENSMUSG00000005533	217	238	13588	2.63099	1	0.172006	20.7585
GOTERM_BP_FAT	GO:0060325~face morphogenesis	3	0.983607	0.0149478	ENSMUSG00000001506, ENSMUSG00000029231, ENSMUSG00000031740	217	12	13588	15.6544	1	0.181744	22.0827
GOTERM_BP_FAT	GO:0001909~leukocyte mediated cytotoxicity	3	0.983607	0.0149478	ENSMUSG00000076614, ENSMUSG00000004266, ENSMUSG00000076612	217	12	13588	15.6544	1	0.181744	22.0827
GOTERM_BP_FAT	GO:0031328~positive regulation of cellular biosynthetic process	17	5.57377	0.0151599	ENSMUSG00000052684, ENSMUSG00000031965, ENSMUSG00000033910, ENSMUSG00000045680, ENSMUSG00000001761, ENSMUSG00000038418, ENSMUSG00000025085, ENSMUSG00000000567, ENSMUSG00000021250, ENSMUSG00000028634, ENSMUSG00000022306, ENSMUSG00000005583, ENSMUSG00000032735, ENSMUSG00000021270, ENSMUSG00000026826, ENSMUSG00000041324, ENSMUSG00000016458	217	552	13588	1.92844	1	0.182591	22.3603
GOTERM_BP_FAT	GO:0006029~proteoglycan metabolic process	4	1.31148	0.0152192	ENSMUSG00000031375, ENSMUSG00000019929, ENSMUSG00000033207, ENSMUSG00000042961	217	33	13588	7.59	1	0.181763	22.4377
GOTERM_BP_FAT	GO:0005976~polysaccharide metabolic process	6	1.96721	0.0156084	ENSMUSG00000031375, ENSMUSG00000030787, ENSMUSG00000019929, ENSMUSG00000033207, ENSMUSG00000025780, ENSMUSG00000042961	217	92	13588	4.08375	1	0.184499	22.944
GOTERM_BP_FAT	GO:0045893~positive regulation of transcription, DNA-dependent	14	4.59016	0.0156452	ENSMUSG00000052684, ENSMUSG00000031965, ENSMUSG00000045680, ENSMUSG00000001761, ENSMUSG00000038418, ENSMUSG00000025085, ENSMUSG00000000567, ENSMUSG00000021250, ENSMUSG00000022306, ENSMUSG00000032735, ENSMUSG00000026826, ENSMUSG00000005583, ENSMUSG00000041324, ENSMUSG00000016458	217	416	13588	2.10732	1	0.183431	22.9917
GOTERM_BP_FAT	GO:0001501~skeletal system development	11	3.60656	0.0158673	ENSMUSG00000029304, ENSMUSG00000000567, ENSMUSG00000024620, ENSMUSG00000008136, ENSMUSG00000030218, ENSMUSG00000001506, ENSMUSG00000005583, ENSMUSG00000001761, ENSMUSG00000029231, ENSMUSG00000006445, ENSMUSG00000031740	217	285	13588	2.41682	1	0.184339	23.279
GOTERM_BP_FAT	GO:0048754~branching morphogenesis of a tube	6	1.96721	0.0162884	ENSMUSG00000031965, ENSMUSG00000045680, ENSMUSG00000061353, ENSMUSG00000019768, ENSMUSG00000005087, ENSMUSG00000039994	217	93	13588	4.03984	1	0.18731	23.8212
GOTERM_BP_FAT	GO:0009891~positive regulation of biosynthetic process	17	5.57377	0.016354	ENSMUSG00000052684, ENSMUSG00000031965, ENSMUSG00000033910, ENSMUSG00000045680, ENSMUSG00000001761, ENSMUSG00000038418, ENSMUSG00000025085, ENSMUSG00000000567, ENSMUSG00000021250, ENSMUSG00000028634, ENSMUSG00000022306, ENSMUSG00000005583, ENSMUSG00000032735, ENSMUSG00000021270, ENSMUSG00000026826, ENSMUSG00000041324, ENSMUSG00000016458	217	557	13588	1.91113	1	0.186547	23.9053
GOTERM_BP_FAT	GO:0045935~positive regulation of nucleobase, nucleoside, nucleotide and nucleic acid metabolic process	16	5.2459	0.0164183	ENSMUSG00000052684, ENSMUSG00000031965, ENSMUSG00000045680, ENSMUSG00000033910, ENSMUSG00000001761, ENSMUSG00000038418, ENSMUSG00000025085, ENSMUSG00000000567, ENSMUSG00000021250, ENSMUSG00000028634, ENSMUSG00000022306, ENSMUSG00000005583, ENSMUSG00000032735, ENSMUSG00000026826, ENSMUSG00000041324, ENSMUSG00000016458	217	510	13588	1.96447	1	0.185783	23.9876
GOTERM_BP_FAT	GO:0010817~regulation of hormone levels	7	2.29508	0.0164435	ENSMUSG00000042453, ENSMUSG00000026981, ENSMUSG00000019768, ENSMUSG00000021594, ENSMUSG00000022587, ENSMUSG00000028003, ENSMUSG00000034785	217	128	13588	3.4244	1	0.184633	24.0199
GOTERM_BP_FAT	GO:0045807~positive regulation of endocytosis	4	1.31148	0.0165003	ENSMUSG00000037902, ENSMUSG00000076614, ENSMUSG00000076612, ENSMUSG00000076613	217	34	13588	7.36677	1	0.183821	24.0925
GOTERM_BP_FAT	GO:0051254~positive regulation of RNA metabolic process	14	4.59016	0.0166083	ENSMUSG00000052684, ENSMUSG00000031965, ENSMUSG00000045680, ENSMUSG00000001761, ENSMUSG00000038418, ENSMUSG00000025085, ENSMUSG00000000567, ENSMUSG00000021250, ENSMUSG00000022306, ENSMUSG00000032735, ENSMUSG00000026826, ENSMUSG00000005583, ENSMUSG00000041324, ENSMUSG00000016458	217	419	13588	2.09223	1	0.183536	24.2305
GOTERM_BP_FAT	GO:0051251~positive regulation of lymphocyte activation	6	1.96721	0.0169879	ENSMUSG00000036594, ENSMUSG00000037104, ENSMUSG00000029084, ENSMUSG00000021270, ENSMUSG00000032011, ENSMUSG00000076612	217	94	13588	3.99686	1	0.185961	24.7138
GOTERM_BP_FAT	GO:0002864~regulation of acute inflammatory response to antigenic stimulus	3	0.983607	0.0174824	ENSMUSG00000076614, ENSMUSG00000076612, ENSMUSG00000076613	217	13	13588	14.4502	1	0.18947	25.3387
GOTERM_BP_FAT	GO:0002863~positive regulation of inflammatory response to antigenic stimulus	3	0.983607	0.0174824	ENSMUSG00000076614, ENSMUSG00000076612, ENSMUSG00000076613	217	13	13588	14.4502	1	0.18947	25.3387
GOTERM_BP_FAT	GO:0002883~regulation of hypersensitivity	3	0.983607	0.0174824	ENSMUSG00000076614, ENSMUSG00000076612, ENSMUSG00000076613	217	13	13588	14.4502	1	0.18947	25.3387
GOTERM_BP_FAT	GO:0007548~sex differentiation	7	2.29508	0.0176196	ENSMUSG00000000567, ENSMUSG00000030357, ENSMUSG00000045680, ENSMUSG00000019768, ENSMUSG00000029231, ENSMUSG00000021594, ENSMUSG00000016458	217	130	13588	3.37171	1	0.189434	25.5112
GOTERM_BP_FAT	GO:0048608~reproductive structure development	7	2.29508	0.0176196	ENSMUSG00000000567, ENSMUSG00000030357, ENSMUSG00000045680, ENSMUSG00000019768, ENSMUSG00000016458, ENSMUSG00000005087, ENSMUSG00000005533	217	130	13588	3.37171	1	0.189434	25.5112
GOTERM_BP_FAT	GO:0042325~regulation of phosphorylation	11	3.60656	0.0177039	ENSMUSG00000042453, ENSMUSG00000052684, ENSMUSG00000024998, ENSMUSG00000024620, ENSMUSG00000028519, ENSMUSG00000021948, ENSMUSG00000028864, ENSMUSG00000033721, ENSMUSG00000032011, ENSMUSG00000004266, ENSMUSG00000033327	217	290	13588	2.37515	1	0.188888	25.6171
GOTERM_BP_FAT	GO:0043434~response to peptide hormone stimulus	6	1.96721	0.0177071	ENSMUSG00000041449, ENSMUSG00000079012, ENSMUSG00000066361, ENSMUSG00000001506, ENSMUSG00000071178, ENSMUSG00000058207	217	95	13588	3.95479	1	0.187569	25.6211
GOTERM_BP_FAT	GO:0002455~humoral immune response mediated by circulating immunoglobulin	4	1.31148	0.01784	ENSMUSG00000076614, ENSMUSG00000029656, ENSMUSG00000076612, ENSMUSG00000076613	217	35	13588	7.15629	1	0.187509	25.7877
GOTERM_BP_FAT	GO:0051604~protein maturation	6	1.96721	0.0184461	ENSMUSG00000032375, ENSMUSG00000076614, ENSMUSG00000070436, ENSMUSG00000029656, ENSMUSG00000076612, ENSMUSG00000076613	217	96	13588	3.91359	1	0.191919	26.5428
GOTERM_BP_FAT	GO:0051050~positive regulation of transport	7	2.29508	0.0188522	ENSMUSG00000037902, ENSMUSG00000017978, ENSMUSG00000076614, ENSMUSG00000001761, ENSMUSG00000032011, ENSMUSG00000076612, ENSMUSG00000076613	217	132	13588	3.32063	1	0.194378	27.0447
GOTERM_BP_FAT	GO:0050767~regulation of neurogenesis	7	2.29508	0.0188522	ENSMUSG00000017466, ENSMUSG00000027859, ENSMUSG00000055254, ENSMUSG00000001761, ENSMUSG00000052516, ENSMUSG00000032011, ENSMUSG00000020902	217	132	13588	3.32063	1	0.194378	27.0447
GOTERM_BP_FAT	GO:0022604~regulation of cell morphogenesis	6	1.96721	0.0192052	ENSMUSG00000006219, ENSMUSG00000027859, ENSMUSG00000029287, ENSMUSG00000052516, ENSMUSG00000032011, ENSMUSG00000020902	217	97	13588	3.87325	1	0.196303	27.4784
GOTERM_BP_FAT	GO:0006956~complement activation	4	1.31148	0.0192386	ENSMUSG00000076614, ENSMUSG00000029656, ENSMUSG00000076612, ENSMUSG00000076613	217	36	13588	6.9575	1	0.195268	27.5193
GOTERM_BP_FAT	GO:0002541~activation of plasma proteins involved in acute inflammatory response	4	1.31148	0.0192386	ENSMUSG00000076614, ENSMUSG00000029656, ENSMUSG00000076612, ENSMUSG00000076613	217	36	13588	6.9575	1	0.195268	27.5193
GOTERM_BP_FAT	GO:0006357~regulation of transcription from RNA polymerase II promoter	18	5.90164	0.019273	ENSMUSG00000052684, ENSMUSG00000008136, ENSMUSG00000007872, ENSMUSG00000001761, ENSMUSG00000038418, ENSMUSG00000025085, ENSMUSG00000039994, ENSMUSG00000042745, ENSMUSG00000024063, ENSMUSG00000000567, ENSMUSG00000021250, ENSMUSG00000022306, ENSMUSG00000005583, ENSMUSG00000032735, ENSMUSG00000026826, ENSMUSG00000020644, ENSMUSG00000041324, ENSMUSG00000016458	217	616	13588	1.82973	1	0.194256	27.5614
GOTERM_BP_FAT	GO:0045941~positive regulation of transcription	15	4.91803	0.0197487	ENSMUSG00000052684, ENSMUSG00000031965, ENSMUSG00000045680, ENSMUSG00000001761, ENSMUSG00000038418, ENSMUSG00000025085, ENSMUSG00000000567, ENSMUSG00000021250, ENSMUSG00000022306, ENSMUSG00000028634, ENSMUSG00000005583, ENSMUSG00000032735, ENSMUSG00000026826, ENSMUSG00000041324, ENSMUSG00000016458	217	475	13588	1.9774	1	0.197248	28.1414
GOTERM_BP_FAT	GO:0002714~positive regulation of B cell mediated immunity	3	0.983607	0.020185	ENSMUSG00000076614, ENSMUSG00000076612, ENSMUSG00000076613	217	14	13588	13.418	1	0.199835	28.6694
GOTERM_BP_FAT	GO:0060323~head morphogenesis	3	0.983607	0.020185	ENSMUSG00000001506, ENSMUSG00000029231, ENSMUSG00000031740	217	14	13588	13.418	1	0.199835	28.6694
GOTERM_BP_FAT	GO:0002891~positive regulation of immunoglobulin mediated immune response	3	0.983607	0.020185	ENSMUSG00000076614, ENSMUSG00000076612, ENSMUSG00000076613	217	14	13588	13.418	1	0.199835	28.6694
GOTERM_BP_FAT	GO:0048010~vascular endothelial growth factor receptor signaling pathway	3	0.983607	0.020185	ENSMUSG00000024620, ENSMUSG00000029231, ENSMUSG00000035385	217	14	13588	13.418	1	0.199835	28.6694
GOTERM_BP_FAT	GO:0002696~positive regulation of leukocyte activation	6	1.96721	0.0207844	ENSMUSG00000036594, ENSMUSG00000037104, ENSMUSG00000029084, ENSMUSG00000021270, ENSMUSG00000032011, ENSMUSG00000076612	217	99	13588	3.795	1	0.203817	29.3889
GOTERM_BP_FAT	GO:0051094~positive regulation of developmental process	9	2.95082	0.021157	ENSMUSG00000036594, ENSMUSG00000037104, ENSMUSG00000035914, ENSMUSG00000027859, ENSMUSG00000021270, ENSMUSG00000020644, ENSMUSG00000001761, ENSMUSG00000052516, ENSMUSG00000020902	217	214	13588	2.63345	1	0.205744	29.8327
GOTERM_BP_FAT	GO:0050867~positive regulation of cell activation	6	1.96721	0.0224461	ENSMUSG00000036594, ENSMUSG00000037104, ENSMUSG00000029084, ENSMUSG00000021270, ENSMUSG00000032011, ENSMUSG00000076612	217	101	13588	3.71985	1	0.215541	31.3482
GOTERM_BP_FAT	GO:0055010~ventricular cardiac muscle morphogenesis	3	0.983607	0.0230496	ENSMUSG00000025880, ENSMUSG00000029287, ENSMUSG00000022587	217	15	13588	12.5235	1	0.219294	32.047
GOTERM_BP_FAT	GO:0002886~regulation of myeloid leukocyte mediated immunity	3	0.983607	0.0230496	ENSMUSG00000076614, ENSMUSG00000076612, ENSMUSG00000076613	217	15	13588	12.5235	1	0.219294	32.047
GOTERM_BP_FAT	GO:0050772~positive regulation of axonogenesis	3	0.983607	0.0230496	ENSMUSG00000027859, ENSMUSG00000052516, ENSMUSG00000020902	217	15	13588	12.5235	1	0.219294	32.047
GOTERM_BP_FAT	GO:0045664~regulation of neuron differentiation	6	1.96721	0.0233084	ENSMUSG00000017466, ENSMUSG00000027859, ENSMUSG00000055254, ENSMUSG00000052516, ENSMUSG00000032011, ENSMUSG00000020902	217	102	13588	3.68338	1	0.220084	32.3446
GOTERM_BP_FAT	GO:0032103~positive regulation of response to external stimulus	4	1.31148	0.0237886	ENSMUSG00000061353, ENSMUSG00000076614, ENSMUSG00000076612, ENSMUSG00000076613	217	39	13588	6.42231	1	0.222708	32.8937
GOTERM_BP_FAT	GO:0050770~regulation of axonogenesis	4	1.31148	0.0237886	ENSMUSG00000027859, ENSMUSG00000052516, ENSMUSG00000032011, ENSMUSG00000020902	217	39	13588	6.42231	1	0.222708	32.8937
GOTERM_BP_FAT	GO:0003006~reproductive developmental process	10	3.27869	0.0255942	ENSMUSG00000000567, ENSMUSG00000030357, ENSMUSG00000045680, ENSMUSG00000061353, ENSMUSG00000019768, ENSMUSG00000029231, ENSMUSG00000021594, ENSMUSG00000016458, ENSMUSG00000005087, ENSMUSG00000005533	217	264	13588	2.37188	1	0.236153	34.9206
GOTERM_BP_FAT	GO:0021795~cerebral cortex cell migration	3	0.983607	0.0260704	ENSMUSG00000042453, ENSMUSG00000028519, ENSMUSG00000052336	217	16	13588	11.7408	1	0.238552	35.4456
GOTERM_BP_FAT	GO:0070167~regulation of biomineral formation	3	0.983607	0.0260704	ENSMUSG00000000567, ENSMUSG00000035914, ENSMUSG00000030218	217	16	13588	11.7408	1	0.238552	35.4456
GOTERM_BP_FAT	GO:0001906~cell killing	3	0.983607	0.0260704	ENSMUSG00000076614, ENSMUSG00000004266, ENSMUSG00000076612	217	16	13588	11.7408	1	0.238552	35.4456
GOTERM_BP_FAT	GO:0030500~regulation of bone mineralization	3	0.983607	0.0260704	ENSMUSG00000000567, ENSMUSG00000035914, ENSMUSG00000030218	217	16	13588	11.7408	1	0.238552	35.4456
GOTERM_BP_FAT	GO:0050769~positive regulation of neurogenesis	4	1.31148	0.0271173	ENSMUSG00000027859, ENSMUSG00000001761, ENSMUSG00000052516, ENSMUSG00000020902	217	41	13588	6.10903	1	0.245459	36.5857
GOTERM_BP_FAT	GO:0045944~positive regulation of transcription from RNA polymerase II promoter	12	3.93443	0.0279978	ENSMUSG00000052684, ENSMUSG00000000567, ENSMUSG00000021250, ENSMUSG00000022306, ENSMUSG00000032735, ENSMUSG00000005583, ENSMUSG00000026826, ENSMUSG00000001761, ENSMUSG00000041324, ENSMUSG00000038418, ENSMUSG00000016458, ENSMUSG00000025085	217	358	13588	2.09891	1	0.250914	37.5299
GOTERM_BP_FAT	GO:0001657~ureteric bud development	4	1.31148	0.02887	ENSMUSG00000045680, ENSMUSG00000052516, ENSMUSG00000005087, ENSMUSG00000039994	217	42	13588	5.96357	1	0.256197	38.4522
GOTERM_BP_FAT	GO:0050863~regulation of T cell activation	6	1.96721	0.0289315	ENSMUSG00000036594, ENSMUSG00000037104, ENSMUSG00000035914, ENSMUSG00000021270, ENSMUSG00000032011, ENSMUSG00000004266	217	108	13588	3.47875	1	0.255162	38.5168
GOTERM_BP_FAT	GO:0060324~face development	3	0.983607	0.0292418	ENSMUSG00000001506, ENSMUSG00000029231, ENSMUSG00000031740	217	17	13588	11.0501	1	0.256041	38.8414
GOTERM_BP_FAT	GO:0042330~taxis	6	1.96721	0.029945	ENSMUSG00000028195, ENSMUSG00000018920, ENSMUSG00000061353, ENSMUSG00000052336, ENSMUSG00000052516, ENSMUSG00000035385	217	109	13588	3.44684	1	0.259881	39.5713
GOTERM_BP_FAT	GO:0006935~chemotaxis	6	1.96721	0.029945	ENSMUSG00000028195, ENSMUSG00000018920, ENSMUSG00000061353, ENSMUSG00000052336, ENSMUSG00000052516, ENSMUSG00000035385	217	109	13588	3.44684	1	0.259881	39.5713
GOTERM_BP_FAT	GO:0051960~regulation of nervous system development	7	2.29508	0.0308797	ENSMUSG00000017466, ENSMUSG00000027859, ENSMUSG00000055254, ENSMUSG00000001761, ENSMUSG00000052516, ENSMUSG00000032011, ENSMUSG00000020902	217	148	13588	2.96164	1	0.265381	40.5288
GOTERM_BP_FAT	GO:0060346~bone trabecula formation	2	0.655738	0.0315412	ENSMUSG00000001506, ENSMUSG00000031740	217	2	13588	62.6175	1	0.268761	41.1978
GOTERM_BP_FAT	GO:0060426~lung vasculature development	2	0.655738	0.0315412	ENSMUSG00000042745, ENSMUSG00000045680	217	2	13588	62.6175	1	0.268761	41.1978
GOTERM_BP_FAT	GO:0030324~lung development	6	1.96721	0.0320385	ENSMUSG00000042745, ENSMUSG00000045680, ENSMUSG00000030218, ENSMUSG00000022306, ENSMUSG00000029231, ENSMUSG00000039994	217	111	13588	3.38473	1	0.270886	41.696
GOTERM_BP_FAT	GO:0002861~regulation of inflammatory response to antigenic stimulus	3	0.983607	0.0325583	ENSMUSG00000076614, ENSMUSG00000076612, ENSMUSG00000076613	217	18	13588	10.4363	1	0.273142	42.2126
GOTERM_BP_FAT	GO:0002673~regulation of acute inflammatory response	3	0.983607	0.0325583	ENSMUSG00000076614, ENSMUSG00000076612, ENSMUSG00000076613	217	18	13588	10.4363	1	0.273142	42.2126
GOTERM_BP_FAT	GO:0022029~telencephalon cell migration	3	0.983607	0.0325583	ENSMUSG00000042453, ENSMUSG00000028519, ENSMUSG00000052336	217	18	13588	10.4363	1	0.273142	42.2126
GOTERM_BP_FAT	GO:0060415~muscle tissue morphogenesis	3	0.983607	0.0325583	ENSMUSG00000025880, ENSMUSG00000029287, ENSMUSG00000022587	217	18	13588	10.4363	1	0.273142	42.2126
GOTERM_BP_FAT	GO:0055008~cardiac muscle tissue morphogenesis	3	0.983607	0.0325583	ENSMUSG00000025880, ENSMUSG00000029287, ENSMUSG00000022587	217	18	13588	10.4363	1	0.273142	42.2126
GOTERM_BP_FAT	GO:0043549~regulation of kinase activity	8	2.62295	0.0338336	ENSMUSG00000042453, ENSMUSG00000024998, ENSMUSG00000028519, ENSMUSG00000028864, ENSMUSG00000033721, ENSMUSG00000032011, ENSMUSG00000004266, ENSMUSG00000033327	217	192	13588	2.60906	1	0.280767	43.4618
GOTERM_BP_FAT	GO:0030323~respiratory tube development	6	1.96721	0.0342214	ENSMUSG00000042745, ENSMUSG00000045680, ENSMUSG00000030218, ENSMUSG00000022306, ENSMUSG00000029231, ENSMUSG00000039994	217	113	13588	3.32482	1	0.281973	43.8366
GOTERM_BP_FAT	GO:0016337~cell-cell adhesion	9	2.95082	0.0349433	ENSMUSG00000000303, ENSMUSG00000028195, ENSMUSG00000000567, ENSMUSG00000039542, ENSMUSG00000028519, ENSMUSG00000052516, ENSMUSG00000032011, ENSMUSG00000031841, ENSMUSG00000033327	217	236	13588	2.38796	1	0.285505	44.5282
GOTERM_BP_FAT	GO:0007178~transmembrane receptor protein serine/threonine kinase signaling pathway	5	1.63934	0.0355807	ENSMUSG00000042745, ENSMUSG00000001870, ENSMUSG00000025880, ENSMUSG00000029287, ENSMUSG00000035385	217	78	13588	4.01394	1	0.288392	45.132
GOTERM_BP_FAT	GO:0021885~forebrain cell migration	3	0.983607	0.0360145	ENSMUSG00000042453, ENSMUSG00000028519, ENSMUSG00000052336	217	19	13588	9.88698	1	0.289836	45.5395
GOTERM_BP_FAT	GO:0007626~locomotory behavior	9	2.95082	0.0373679	ENSMUSG00000042453, ENSMUSG00000028195, ENSMUSG00000017412, ENSMUSG00000018920, ENSMUSG00000061353, ENSMUSG00000026826, ENSMUSG00000052336, ENSMUSG00000052516, ENSMUSG00000035385	217	239	13588	2.35798	1	0.297507	46.7925
GOTERM_BP_FAT	GO:0008037~cell recognition	4	1.31148	0.038509	ENSMUSG00000037902, ENSMUSG00000076614, ENSMUSG00000076612, ENSMUSG00000076613	217	47	13588	5.32915	1	0.303598	47.828
GOTERM_BP_FAT	GO:0001649~osteoblast differentiation	4	1.31148	0.038509	ENSMUSG00000008136, ENSMUSG00000001506, ENSMUSG00000005583, ENSMUSG00000001761	217	47	13588	5.32915	1	0.303598	47.828
GOTERM_BP_FAT	GO:0010720~positive regulation of cell development	4	1.31148	0.038509	ENSMUSG00000027859, ENSMUSG00000001761, ENSMUSG00000052516, ENSMUSG00000020902	217	47	13588	5.32915	1	0.303598	47.828
GOTERM_BP_FAT	GO:0010171~body morphogenesis	3	0.983607	0.0396051	ENSMUSG00000001506, ENSMUSG00000029231, ENSMUSG00000031740	217	20	13588	9.39263	1	0.309273	48.8047
GOTERM_BP_FAT	GO:0060350~endochondral bone morphogenesis	3	0.983607	0.0396051	ENSMUSG00000000567, ENSMUSG00000001506, ENSMUSG00000005583	217	20	13588	9.39263	1	0.309273	48.8047
GOTERM_BP_FAT	GO:0051338~regulation of transferase activity	8	2.62295	0.039846	ENSMUSG00000042453, ENSMUSG00000024998, ENSMUSG00000028519, ENSMUSG00000028864, ENSMUSG00000033721, ENSMUSG00000032011, ENSMUSG00000004266, ENSMUSG00000033327	217	199	13588	2.51729	1	0.309262	49.017
GOTERM_BP_FAT	GO:0002526~acute inflammatory response	5	1.63934	0.0400251	ENSMUSG00000071178, ENSMUSG00000076614, ENSMUSG00000029656, ENSMUSG00000076612, ENSMUSG00000076613	217	81	13588	3.86528	1	0.30885	49.1743
GOTERM_BP_FAT	GO:0006633~fatty acid biosynthetic process	5	1.63934	0.0400251	ENSMUSG00000025202, ENSMUSG00000032018, ENSMUSG00000025153, ENSMUSG00000041220, ENSMUSG00000032349	217	81	13588	3.86528	1	0.30885	49.1743
GOTERM_BP_FAT	GO:0007179~transforming growth factor beta receptor signaling pathway	4	1.31148	0.0406099	ENSMUSG00000001870, ENSMUSG00000025880, ENSMUSG00000029287, ENSMUSG00000035385	217	48	13588	5.21813	1	0.311066	49.6849
GOTERM_BP_FAT	GO:0060627~regulation of vesicle-mediated transport	5	1.63934	0.0431558	ENSMUSG00000037902, ENSMUSG00000017978, ENSMUSG00000076614, ENSMUSG00000076612, ENSMUSG00000076613	217	83	13588	3.77214	1	0.325696	51.8519
GOTERM_BP_FAT	GO:0060322~head development	3	0.983607	0.0433251	ENSMUSG00000001506, ENSMUSG00000029231, ENSMUSG00000031740	217	21	13588	8.94536	1	0.325144	51.9929
GOTERM_BP_FAT	GO:0010557~positive regulation of macromolecule biosynthetic process	15	4.91803	0.043815	ENSMUSG00000052684, ENSMUSG00000031965, ENSMUSG00000045680, ENSMUSG00000001761, ENSMUSG00000038418, ENSMUSG00000025085, ENSMUSG00000000567, ENSMUSG00000021250, ENSMUSG00000022306, ENSMUSG00000028634, ENSMUSG00000005583, ENSMUSG00000032735, ENSMUSG00000026826, ENSMUSG00000041324, ENSMUSG00000016458	217	530	13588	1.77219	1	0.326594	52.3985
GOTERM_BP_FAT	GO:0022612~gland morphogenesis	5	1.63934	0.0447716	ENSMUSG00000000303, ENSMUSG00000000567, ENSMUSG00000019768, ENSMUSG00000005087, ENSMUSG00000005533	217	84	13588	3.72723	1	0.330899	53.1814
GOTERM_BP_FAT	GO:0035313~wound healing, spreading of epidermal cells	2	0.655738	0.0469385	ENSMUSG00000024486, ENSMUSG00000022178	217	3	13588	41.745	1	0.342449	54.9103
GOTERM_BP_FAT	GO:0019731~antibacterial humoral response	2	0.655738	0.0469385	ENSMUSG00000076614, ENSMUSG00000076612	217	3	13588	41.745	1	0.342449	54.9103
GOTERM_BP_FAT	GO:0060541~respiratory system development	6	1.96721	0.0478572	ENSMUSG00000042745, ENSMUSG00000045680, ENSMUSG00000030218, ENSMUSG00000022306, ENSMUSG00000029231, ENSMUSG00000039994	217	124	13588	3.02988	1	0.346304	55.625
GOTERM_BP_FAT	GO:0030100~regulation of endocytosis	4	1.31148	0.0495777	ENSMUSG00000037902, ENSMUSG00000076614, ENSMUSG00000076612, ENSMUSG00000076613	217	52	13588	4.81673	1	0.354802	56.935
GOTERM_BP_FAT	GO:0001933~negative regulation of protein amino acid phosphorylation	3	0.983607	0.0511335	ENSMUSG00000052684, ENSMUSG00000021948, ENSMUSG00000004266	217	23	13588	8.1675	1	0.362162	58.0882
GOTERM_BP_FAT	GO:0031346~positive regulation of cell projection organization	3	0.983607	0.0511335	ENSMUSG00000027859, ENSMUSG00000052516, ENSMUSG00000020902	217	23	13588	8.1675	1	0.362162	58.0882
GOTERM_BP_FAT	GO:0048536~spleen development	3	0.983607	0.0511335	ENSMUSG00000025225, ENSMUSG00000017412, ENSMUSG00000045680	217	23	13588	8.1675	1	0.362162	58.0882
GOTERM_BP_FAT	GO:0046546~development of primary male sexual characteristics	4	1.31148	0.0519583	ENSMUSG00000000567, ENSMUSG00000019768, ENSMUSG00000029231, ENSMUSG00000016458	217	53	13588	4.72585	1	0.365212	58.6878
GOTERM_BP_FAT	GO:0006952~defense response	13	4.2623	0.0551214	ENSMUSG00000036594, ENSMUSG00000050440, ENSMUSG00000049103, ENSMUSG00000020641, ENSMUSG00000071178, ENSMUSG00000076614, ENSMUSG00000029656, ENSMUSG00000027695, ENSMUSG00000004266, ENSMUSG00000005087, ENSMUSG00000035385, ENSMUSG00000076612, ENSMUSG00000076613	217	448	13588	1.81703	1	0.381301	60.913
GOTERM_BP_FAT	GO:0016485~protein processing	5	1.63934	0.0551684	ENSMUSG00000032375, ENSMUSG00000076614, ENSMUSG00000029656, ENSMUSG00000076612, ENSMUSG00000076613	217	90	13588	3.47875	1	0.379852	60.9452
GOTERM_BP_FAT	GO:0042445~hormone metabolic process	5	1.63934	0.0551684	ENSMUSG00000042453, ENSMUSG00000019768, ENSMUSG00000021594, ENSMUSG00000028003, ENSMUSG00000034785	217	90	13588	3.47875	1	0.379852	60.9452
GOTERM_BP_FAT	GO:0050729~positive regulation of inflammatory response	3	0.983607	0.0552123	ENSMUSG00000076614, ENSMUSG00000076612, ENSMUSG00000076613	217	24	13588	7.82719	1	0.378398	60.9753
GOTERM_BP_FAT	GO:0035239~tube morphogenesis	7	2.29508	0.0554021	ENSMUSG00000000303, ENSMUSG00000031965, ENSMUSG00000045680, ENSMUSG00000061353, ENSMUSG00000019768, ENSMUSG00000005087, ENSMUSG00000039994	217	171	13588	2.56329	1	0.377758	61.105
GOTERM_BP_FAT	GO:0009968~negative regulation of signal transduction	7	2.29508	0.0554021	ENSMUSG00000037104, ENSMUSG00000070348, ENSMUSG00000021948, ENSMUSG00000030772, ENSMUSG00000032011, ENSMUSG00000004266, ENSMUSG00000005533	217	171	13588	2.56329	1	0.377758	61.105
GOTERM_BP_FAT	GO:0048705~skeletal system morphogenesis	6	1.96721	0.0564747	ENSMUSG00000000567, ENSMUSG00000024620, ENSMUSG00000001506, ENSMUSG00000005583, ENSMUSG00000029231, ENSMUSG00000031740	217	130	13588	2.89004	1	0.381928	61.8303
GOTERM_BP_FAT	GO:0045892~negative regulation of transcription, DNA-dependent	10	3.27869	0.0578769	ENSMUSG00000042745, ENSMUSG00000031965, ENSMUSG00000000567, ENSMUSG00000045680, ENSMUSG00000022306, ENSMUSG00000007872, ENSMUSG00000020644, ENSMUSG00000038418, ENSMUSG00000016458, ENSMUSG00000039994	217	308	13588	2.03304	1	0.387795	62.7593
GOTERM_BP_FAT	GO:0007610~behavior	12	3.93443	0.0586823	ENSMUSG00000042453, ENSMUSG00000026768, ENSMUSG00000028195, ENSMUSG00000017412, ENSMUSG00000018920, ENSMUSG00000061353, ENSMUSG00000055254, ENSMUSG00000026826, ENSMUSG00000052336, ENSMUSG00000052516, ENSMUSG00000038418, ENSMUSG00000035385	217	405	13588	1.85533	1	0.390396	63.2832
GOTERM_BP_FAT	GO:0060688~regulation of morphogenesis of a branching structure	3	0.983607	0.0594012	ENSMUSG00000000303, ENSMUSG00000028864, ENSMUSG00000019768	217	25	13588	7.5141	1	0.392507	63.7451
GOTERM_BP_FAT	GO:0051253~negative regulation of RNA metabolic process	10	3.27869	0.060215	ENSMUSG00000042745, ENSMUSG00000031965, ENSMUSG00000000567, ENSMUSG00000045680, ENSMUSG00000022306, ENSMUSG00000007872, ENSMUSG00000020644, ENSMUSG00000038418, ENSMUSG00000016458, ENSMUSG00000039994	217	310	13588	2.01992	1	0.395085	64.2613
GOTERM_BP_FAT	GO:0043408~regulation of MAPKKK cascade	5	1.63934	0.060815	ENSMUSG00000042745, ENSMUSG00000017466, ENSMUSG00000004266, ENSMUSG00000033327, ENSMUSG00000005533	217	93	13588	3.36653	1	0.396522	64.6375
GOTERM_BP_FAT	GO:0010605~negative regulation of macromolecule metabolic process	14	4.59016	0.0608988	ENSMUSG00000042745, ENSMUSG00000052684, ENSMUSG00000031965, ENSMUSG00000000567, ENSMUSG00000035914, ENSMUSG00000045680, ENSMUSG00000022306, ENSMUSG00000007872, ENSMUSG00000021948, ENSMUSG00000020644, ENSMUSG00000038418, ENSMUSG00000016458, ENSMUSG00000004266, ENSMUSG00000039994	217	506	13588	1.7325	1	0.395286	64.6897
GOTERM_BP_FAT	GO:0050727~regulation of inflammatory response	4	1.31148	0.0620193	ENSMUSG00000035914, ENSMUSG00000076614, ENSMUSG00000076612, ENSMUSG00000076613	217	57	13588	4.39421	1	0.399367	65.3813
GOTERM_BP_FAT	GO:0019730~antimicrobial humoral response	2	0.655738	0.062092	ENSMUSG00000076614, ENSMUSG00000076612	217	4	13588	31.3088	1	0.39808	65.4257
GOTERM_BP_FAT	GO:0001788~antibody-dependent cellular cytotoxicity	2	0.655738	0.062092	ENSMUSG00000076614, ENSMUSG00000076612	217	4	13588	31.3088	1	0.39808	65.4257
GOTERM_BP_FAT	GO:0002445~type II hypersensitivity	2	0.655738	0.062092	ENSMUSG00000076614, ENSMUSG00000076612	217	4	13588	31.3088	1	0.39808	65.4257
GOTERM_BP_FAT	GO:0001794~type IIa hypersensitivity	2	0.655738	0.062092	ENSMUSG00000076614, ENSMUSG00000076612	217	4	13588	31.3088	1	0.39808	65.4257
GOTERM_BP_FAT	GO:0060737~prostate gland morphogenetic growth	2	0.655738	0.062092	ENSMUSG00000000567, ENSMUSG00000019768	217	4	13588	31.3088	1	0.39808	65.4257
GOTERM_BP_FAT	GO:0001701~in utero embryonic development	9	2.95082	0.0632993	ENSMUSG00000000303, ENSMUSG00000028195, ENSMUSG00000024486, ENSMUSG00000024620, ENSMUSG00000022306, ENSMUSG00000071178, ENSMUSG00000029287, ENSMUSG00000029231, ENSMUSG00000022587	217	267	13588	2.1107	1	0.402527	66.1557
GOTERM_BP_FAT	GO:0050673~epithelial cell proliferation	3	0.983607	0.0636958	ENSMUSG00000000567, ENSMUSG00000070348, ENSMUSG00000019768	217	26	13588	7.2251	1	0.402863	66.3923
GOTERM_BP_FAT	GO:0060349~bone morphogenesis	3	0.983607	0.0636958	ENSMUSG00000000567, ENSMUSG00000001506, ENSMUSG00000005583	217	26	13588	7.2251	1	0.402863	66.3923
GOTERM_BP_FAT	GO:0045619~regulation of lymphocyte differentiation	4	1.31148	0.0646661	ENSMUSG00000036594, ENSMUSG00000037104, ENSMUSG00000021270, ENSMUSG00000004266	217	58	13588	4.31845	1	0.406041	66.9647
GOTERM_BP_FAT	GO:0042326~negative regulation of phosphorylation	3	0.983607	0.0680918	ENSMUSG00000052684, ENSMUSG00000021948, ENSMUSG00000004266	217	27	13588	6.9575	1	0.421103	68.9131
GOTERM_BP_FAT	GO:0006954~inflammatory response	8	2.62295	0.0689436	ENSMUSG00000049103, ENSMUSG00000071178, ENSMUSG00000076614, ENSMUSG00000029656, ENSMUSG00000005087, ENSMUSG00000035385, ENSMUSG00000076612, ENSMUSG00000076613	217	225	13588	2.2264	1	0.423514	69.3806
GOTERM_BP_FAT	GO:0048545~response to steroid hormone stimulus	4	1.31148	0.0701133	ENSMUSG00000026272, ENSMUSG00000001506, ENSMUSG00000022951, ENSMUSG00000019768	217	60	13588	4.1745	1	0.427397	70.0117
GOTERM_BP_FAT	GO:0045596~negative regulation of cell differentiation	7	2.29508	0.0705477	ENSMUSG00000037104, ENSMUSG00000000567, ENSMUSG00000070348, ENSMUSG00000029287, ENSMUSG00000022951, ENSMUSG00000032011, ENSMUSG00000020902	217	182	13588	2.40837	1	0.427776	70.243
GOTERM_BP_FAT	GO:0060675~ureteric bud morphogenesis	3	0.983607	0.0725848	ENSMUSG00000045680, ENSMUSG00000005087, ENSMUSG00000039994	217	28	13588	6.70902	1	0.435597	71.3053
GOTERM_BP_FAT	GO:0001658~branching involved in ureteric bud morphogenesis	3	0.983607	0.0725848	ENSMUSG00000045680, ENSMUSG00000005087, ENSMUSG00000039994	217	28	13588	6.70902	1	0.435597	71.3053
GOTERM_BP_FAT	GO:0006631~fatty acid metabolic process	7	2.29508	0.0735175	ENSMUSG00000025202, ENSMUSG00000029482, ENSMUSG00000032018, ENSMUSG00000025153, ENSMUSG00000041220, ENSMUSG00000032349, ENSMUSG00000033327	217	184	13588	2.38219	1	0.438216	71.7797
GOTERM_BP_FAT	GO:0045859~regulation of protein kinase activity	7	2.29508	0.0762607	ENSMUSG00000042453, ENSMUSG00000024998, ENSMUSG00000028519, ENSMUSG00000028864, ENSMUSG00000032011, ENSMUSG00000004266, ENSMUSG00000033327	217	186	13588	2.35657	1	0.448965	73.1326
GOTERM_BP_FAT	GO:0010648~negative regulation of cell communication	7	2.29508	0.0762607	ENSMUSG00000037104, ENSMUSG00000070348, ENSMUSG00000021948, ENSMUSG00000030772, ENSMUSG00000032011, ENSMUSG00000004266, ENSMUSG00000005533	217	186	13588	2.35657	1	0.448965	73.1326
GOTERM_BP_FAT	GO:0001957~intramembranous ossification	2	0.655738	0.0770058	ENSMUSG00000001506, ENSMUSG00000031740	217	5	13588	25.047	1	0.450611	73.4894
GOTERM_BP_FAT	GO:0002524~hypersensitivity	2	0.655738	0.0770058	ENSMUSG00000076614, ENSMUSG00000076612	217	5	13588	25.047	1	0.450611	73.4894
GOTERM_BP_FAT	GO:0060389~pathway-restricted SMAD protein phosphorylation	2	0.655738	0.0770058	ENSMUSG00000025880, ENSMUSG00000029287	217	5	13588	25.047	1	0.450611	73.4894
GOTERM_BP_FAT	GO:0002438~acute inflammatory response to antigenic stimulus	2	0.655738	0.0770058	ENSMUSG00000076614, ENSMUSG00000076612	217	5	13588	25.047	1	0.450611	73.4894
GOTERM_BP_FAT	GO:0045936~negative regulation of phosphate metabolic process	3	0.983607	0.0771706	ENSMUSG00000052684, ENSMUSG00000021948, ENSMUSG00000004266	217	29	13588	6.47767	1	0.449669	73.5677
GOTERM_BP_FAT	GO:0010563~negative regulation of phosphorus metabolic process	3	0.983607	0.0771706	ENSMUSG00000052684, ENSMUSG00000021948, ENSMUSG00000004266	217	29	13588	6.47767	1	0.449669	73.5677
GOTERM_BP_FAT	GO:0010604~positive regulation of macromolecule metabolic process	16	5.2459	0.0800862	ENSMUSG00000052684, ENSMUSG00000031965, ENSMUSG00000045680, ENSMUSG00000019768, ENSMUSG00000001761, ENSMUSG00000038418, ENSMUSG00000025085, ENSMUSG00000000567, ENSMUSG00000021250, ENSMUSG00000028634, ENSMUSG00000022306, ENSMUSG00000005583, ENSMUSG00000032735, ENSMUSG00000026826, ENSMUSG00000041324, ENSMUSG00000016458	217	633	13588	1.58275	1	0.460781	74.9178
GOTERM_BP_FAT	GO:0032101~regulation of response to external stimulus	5	1.63934	0.0817401	ENSMUSG00000035914, ENSMUSG00000061353, ENSMUSG00000076614, ENSMUSG00000076612, ENSMUSG00000076613	217	103	13588	3.03969	1	0.466223	75.6546
GOTERM_BP_FAT	GO:0051605~protein maturation by peptide bond cleavage	4	1.31148	0.0845939	ENSMUSG00000076614, ENSMUSG00000029656, ENSMUSG00000076612, ENSMUSG00000076613	217	65	13588	3.85339	1	0.476615	76.8782
GOTERM_BP_FAT	GO:0002706~regulation of lymphocyte mediated immunity	4	1.31148	0.0845939	ENSMUSG00000076614, ENSMUSG00000004266, ENSMUSG00000076612, ENSMUSG00000076613	217	65	13588	3.85339	1	0.476615	76.8782
GOTERM_BP_FAT	GO:0008610~lipid biosynthetic process	9	2.95082	0.0851457	ENSMUSG00000025202, ENSMUSG00000032018, ENSMUSG00000025153, ENSMUSG00000021594, ENSMUSG00000027695, ENSMUSG00000041653, ENSMUSG00000041220, ENSMUSG00000020917, ENSMUSG00000032349	217	285	13588	1.9774	1	0.477229	77.1081
GOTERM_BP_FAT	GO:0006468~protein amino acid phosphorylation	16	5.2459	0.0859917	ENSMUSG00000070348, ENSMUSG00000025880, ENSMUSG00000028864, ENSMUSG00000029287, ENSMUSG00000019779, ENSMUSG00000027030, ENSMUSG00000005533, ENSMUSG00000042453, ENSMUSG00000024998, ENSMUSG00000024620, ENSMUSG00000028289, ENSMUSG00000021948, ENSMUSG00000055254, ENSMUSG00000029231, ENSMUSG00000026207, ENSMUSG00000006445	217	640	13588	1.56544	1	0.479055	77.4563
GOTERM_BP_FAT	GO:0043066~negative regulation of apoptosis	8	2.62295	0.0873588	ENSMUSG00000029304, ENSMUSG00000027859, ENSMUSG00000028864, ENSMUSG00000026826, ENSMUSG00000001761, ENSMUSG00000019768, ENSMUSG00000052336, ENSMUSG00000030847	217	239	13588	2.09598	1	0.482994	78.0085
GOTERM_BP_FAT	GO:0050870~positive regulation of T cell activation	4	1.31148	0.0876321	ENSMUSG00000036594, ENSMUSG00000037104, ENSMUSG00000021270, ENSMUSG00000032011	217	66	13588	3.795	1	0.482434	78.1173
GOTERM_BP_FAT	GO:0042127~regulation of cell proliferation	14	4.59016	0.0880559	ENSMUSG00000052684, ENSMUSG00000017466, ENSMUSG00000000567, ENSMUSG00000026574, ENSMUSG00000000184, ENSMUSG00000024486, ENSMUSG00000035914, ENSMUSG00000029084, ENSMUSG00000029287, ENSMUSG00000001761, ENSMUSG00000019768, ENSMUSG00000004266, ENSMUSG00000020902, ENSMUSG00000035385	217	538	13588	1.62945	1	0.482489	78.2851
GOTERM_BP_FAT	GO:0045582~positive regulation of T cell differentiation	3	0.983607	0.0914454	ENSMUSG00000036594, ENSMUSG00000037104, ENSMUSG00000021270	217	32	13588	5.87039	1	0.4944	79.5843
GOTERM_BP_FAT	GO:0050860~negative regulation of T cell receptor signaling pathway	2	0.655738	0.0916834	ENSMUSG00000032011, ENSMUSG00000004266	217	6	13588	20.8725	1	0.493671	79.6728
GOTERM_BP_FAT	GO:0050858~negative regulation of antigen receptor-mediated signaling pathway	2	0.655738	0.0916834	ENSMUSG00000032011, ENSMUSG00000004266	217	6	13588	20.8725	1	0.493671	79.6728
GOTERM_BP_FAT	GO:0051336~regulation of hydrolase activity	7	2.29508	0.0927787	ENSMUSG00000000303, ENSMUSG00000024998, ENSMUSG00000033721, ENSMUSG00000022951, ENSMUSG00000036995, ENSMUSG00000032011, ENSMUSG00000022178	217	196	13588	2.23634	1	0.49631	80.0751
GOTERM_BP_FAT	GO:0008361~regulation of cell size	5	1.63934	0.0933725	ENSMUSG00000037104, ENSMUSG00000030208, ENSMUSG00000027859, ENSMUSG00000019768, ENSMUSG00000020902	217	108	13588	2.89896	1	0.496969	80.2901
GOTERM_BP_FAT	GO:0043069~negative regulation of programmed cell death	8	2.62295	0.094857	ENSMUSG00000029304, ENSMUSG00000027859, ENSMUSG00000028864, ENSMUSG00000026826, ENSMUSG00000001761, ENSMUSG00000019768, ENSMUSG00000052336, ENSMUSG00000030847	217	244	13588	2.05303	1	0.501057	80.818
GOTERM_BP_FAT	GO:0019233~sensory perception of pain	3	0.983607	0.0963632	ENSMUSG00000052572, ENSMUSG00000027859, ENSMUSG00000049103	217	33	13588	5.6925	1	0.505165	81.34
GOTERM_BP_FAT	GO:0060548~negative regulation of cell death	8	2.62295	0.0970053	ENSMUSG00000029304, ENSMUSG00000027859, ENSMUSG00000028864, ENSMUSG00000026826, ENSMUSG00000001761, ENSMUSG00000019768, ENSMUSG00000052336, ENSMUSG00000030847	217	245	13588	2.04465	1	0.505953	81.5585
GOTERM_BP_FAT	GO:0008283~cell proliferation	8	2.62295	0.0994122	ENSMUSG00000031965, ENSMUSG00000000567, ENSMUSG00000070348, ENSMUSG00000061353, ENSMUSG00000021948, ENSMUSG00000029287, ENSMUSG00000028864, ENSMUSG00000019768	217	247	13588	2.0281	1	0.513331	82.3562
