# Supplementary material for: Sustained activation of detoxification pathways promotes liver carcinogenesis in response to chronic bile acid-mediated damage
Source: PLoS Genet. 2018 May 7;14(5):e1007380. doi: 10.1371/journal.pgen.1007380 (PMC5957449; doi:10.1371/journal.pgen.1007380)
Supplement: S4 Table — (XLSX) [file pgen.1007380.s011.xlsx]

## Sheet: Inflamed vs WT up
term_ID	description	frequency	plot_X	plot_Y	plot_size	log10 p-value	uniqueness	dispensability	representative	eliminated
GO:0007155	cell adhesion	0.0408	-2.004	-4.3	3.41	-9.6904	0.917	0	7155	0
GO:0030155	regulation of cell adhesion	0.01352	null	null	2.931	-4.4067	0.802	0.815	7155	1
GO:0016337	single organismal cell-cell adhesion	0.01247	null	null	2.896	-1.717	0.875	0.806	7155	1
GO:0010810	regulation of cell-substrate adhesion	0.00563	null	null	2.551	-2.376	0.81	0.73	7155	1
GO:0010811	positive regulation of cell-substrate adhesion	0.00352	null	null	2.348	-1.6261	0.783	0.816	7155	1
GO:0045785	positive regulation of cell adhesion	0.00681	null	null	2.633	-2.1756	0.771	0.835	7155	1
GO:0022610	biological adhesion	0.04122	1.122	-2.847	3.415	-9.9469	0.983	0	22610	0
GO:0030029	actin filament-based process	0.02689	0.732	-0.902	3.229	-7.7471	0.895	0	30029	0
GO:0051789	response to protein	0.00414	1.495	-3.91	2.412	-1.391	0.982	0	51789	0
GO:0042325	regulation of phosphorylation	0.04696	-1.966	3.648	3.471	-4.4572	0.73	0.036	42325	0
GO:0001933	negative regulation of protein phosphorylation	0.01024	null	null	2.81	-1.3533	0.734	0.767	42325	1
GO:0045860	positive regulation of protein kinase activity	0.0146	null	null	2.964	-2.3219	0.682	0.896	42325	1
GO:0045859	regulation of protein kinase activity	0.02404	null	null	3.181	-3.1824	0.709	0.709	42325	1
GO:0001932	regulation of protein phosphorylation	0.03657	null	null	3.363	-1.687	0.719	0.842	42325	1
GO:0019220	regulation of phosphate metabolic process	0.07431	null	null	3.671	-4.4789	0.719	0.85	42325	1
GO:0051347	positive regulation of transferase activity	0.01619	null	null	3.009	-2.3034	0.793	0.894	42325	1
GO:0043549	regulation of kinase activity	0.02579	null	null	3.211	-2.9706	0.716	0.95	42325	1
GO:0033674	positive regulation of kinase activity	0.01535	null	null	2.986	-2.1062	0.729	0.965	42325	1
GO:0006468	protein phosphorylation	0.06709	null	null	3.626	-1.4699	0.818	0.767	42325	1
GO:0031399	regulation of protein modification process	0.04495	null	null	3.452	-1.4117	0.753	0.85	42325	1
GO:0001568	blood vessel development	0.02485	-3.631	-6.957	3.195	-5.5751	0.788	0.048	1568	0
GO:0048514	blood vessel morphogenesis	0.02052	null	null	3.112	-4.5768	0.78	0.932	1568	1
GO:0001944	vasculature development	0.02658	null	null	3.224	-6.1349	0.793	0.811	1568	1
GO:0001570	vasculogenesis	0.00425	null	null	2.43	-1.6345	0.783	0.771	1568	1
GO:0001525	angiogenesis	0.0153	null	null	2.985	-2.3702	0.786	0.897	1568	1
GO:0007507	heart development	0.02716	null	null	3.234	-2.0304	0.79	0.821	1568	1
GO:0016265	death	0.06885	-1.962	-3.563	3.637	-1.9964	0.922	0.056	16265	0
GO:0008283	cell proliferation	0.07198	-0.708	-3.814	3.657	-1.4829	0.921	0.066	8283	0
GO:0030036	actin cytoskeleton organization	0.02441	6.804	-3.29	3.187	-6.2255	0.689	0.076	30036	0
GO:0051493	regulation of cytoskeleton organization	0.01384	null	null	2.941	-5.5686	0.651	0.741	30036	1
GO:0030832	regulation of actin filament length	0.00505	null	null	2.504	-4.1118	0.613	0.897	30036	1
GO:0030833	regulation of actin filament polymerization	0.00419	null	null	2.423	-2.6213	0.6	0.974	30036	1
GO:0007015	actin filament organization	0.0122	null	null	2.886	-2.3732	0.685	0.867	30036	1
GO:0008064	regulation of actin polymerization or depolymerization	0.00486	null	null	2.487	-4.1931	0.606	0.894	30036	1
GO:0032970	regulation of actin filament-based process	0.01079	null	null	2.833	-4.4225	0.76	0.854	30036	1
GO:0032956	regulation of actin cytoskeleton organization	0.00909	null	null	2.759	-4.4461	0.616	0.837	30036	1
GO:0030048	actin filament-based movement	0.00324	null	null	2.312	-1.4425	0.808	0.745	30036	1
GO:0012502	induction of programmed cell death	0.00017	-4.617	-0.344	1.079	-1.3662	0.813	0.082	12502	0
GO:0016477	cell migration	0.04142	3.165	5.193	3.417	-4.5622	0.792	0.082	16477	0
GO:0030334	regulation of cell migration	0.01881	null	null	3.074	-4.4306	0.73	0.827	16477	1
GO:0051270	regulation of cellular component movement	0.02216	null	null	3.145	-4.1361	0.738	0.741	16477	1
GO:0048870	cell motility	0.04515	null	null	3.454	-3.5952	0.791	0.942	16477	1
GO:0040012	regulation of locomotion	0.0213	null	null	3.128	-3.4498	0.835	0.778	16477	1
GO:0001775	cell activation	0.03447	-0.38	-1.922	3.337	-1.5044	0.892	0.085	1775	0
GO:0006928	cellular component movement	0.06288	0.227	0.053	3.598	-3.5751	0.884	0.094	6928	0
GO:0040008	regulation of growth	0.02439	-0.362	1.563	3.187	-1.3195	0.869	0.121	40008	0
GO:0008285	negative regulation of cell proliferation	0.02381	4.607	2.549	3.176	-1.4463	0.796	0.141	8285	0
GO:0042127	regulation of cell proliferation	0.05587	null	null	3.547	-3.5867	0.8	0.737	8285	1
GO:0007167	enzyme linked receptor protein signaling pathway	0.03203	-2.647	5.074	3.305	-4.3382	0.784	0.147	7167	0
GO:0032963	collagen metabolic process	0.00221	-4.398	-4.584	2.146	-1.3533	0.885	0.174	32963	0
GO:0006793	phosphorus metabolic process	0.16763	-3.389	0.898	4.024	-1.6687	0.898	0.197	6793	0
GO:0010324	membrane invagination	0.00122	6.251	-3.739	1.892	-2.0236	0.862	0.251	10324	0
GO:0043244	regulation of protein complex disassembly	0.00287	7.253	-2.201	2.26	-2.8018	0.692	0.273	43244	0
GO:0043242	negative regulation of protein complex disassembly	0.00233	null	null	2.17	-1.6204	0.682	0.883	43244	1
GO:0010959	regulation of metal ion transport	0.00989	2.077	6.689	2.795	-2.3714	0.789	0.301	10959	0
GO:0051094	positive regulation of developmental process	0.03468	-4.533	-3.616	3.34	-4.7011	0.715	0.307	51094	0
GO:0060537	muscle tissue development	0.02038	-3.09	-7.128	3.109	-2.6654	0.873	0.307	60537	0
GO:0051338	regulation of transferase activity	0.02717	-2.175	2.636	3.234	-3.1096	0.801	0.309	51338	0
GO:0030198	extracellular matrix organization	0.00927	6.712	-3.991	2.767	-4.4353	0.781	0.312	30198	0
GO:0030199	collagen fibril organization	0.00217	null	null	2.14	-3.0391	0.776	0.858	30198	1
GO:0043062	extracellular structure organization	0.00928	6.798	-4.206	2.768	-4.5735	0.79	0.312	43062	0
GO:0007264	small GTPase mediated signal transduction	0.0325	-2.726	5.445	3.312	-1.7656	0.792	0.315	7264	0
GO:0032535	regulation of cellular component size	0.01089	6.976	-3.151	2.837	-2.9362	0.713	0.318	32535	0
GO:0001822	kidney development	0.01289	-3.597	-6.452	2.91	-4.4908	0.837	0.334	1822	0
GO:0044087	regulation of cellular component biogenesis	0.01933	6.509	-2.102	3.086	-3.5817	0.751	0.335	44087	0
GO:0001701	in utero embryonic development	0.02697	-3.912	-6.279	3.23	-3.4413	0.815	0.336	1701	0
GO:0009792	embryo development ending in birth or egg hatching	0.04085	null	null	3.411	-2.2252	0.808	0.801	1701	1
GO:0043009	chordate embryonic development	0.04046	null	null	3.407	-2.063	0.807	0.899	1701	1
GO:0006897	endocytosis	0.01879	3.809	5.941	3.074	-2.0236	0.914	0.34	6897	0
GO:0030705	cytoskeleton-dependent intracellular transport	0.00497	3.599	5.852	2.497	-1.7541	0.886	0.34	30705	0
GO:0001655	urogenital system development	0.01649	-3.724	-6.011	3.017	-3.5638	0.835	0.344	1655	0
GO:0035295	tube development	0.03352	-3.845	-6.87	3.325	-2.182	0.826	0.35	35295	0
GO:0061024	membrane organization	0.02397	7.018	-4.042	3.179	-2.2884	0.83	0.351	61024	0
GO:0007229	integrin-mediated signaling pathway	0.00454	-3.908	5.432	2.458	-1.4136	0.823	0.365	7229	0
GO:0051674	localization of cell	0.04515	3.424	5.296	3.454	-3.5952	0.92	0.374	51674	0
GO:0035556	intracellular signal transduction	0.099	-0.877	5.441	3.795	-3.7144	0.763	0.376	35556	0
GO:0007517	muscle organ development	0.01727	-3.997	-6.519	3.037	-2.038	0.832	0.383	7517	0
GO:0010743	regulation of macrophage derived foam cell differentiation	0.0003	-2.498	-6.122	1.301	-1.5954	0.807	0.406	10743	0
GO:0016192	vesicle-mediated transport	0.04241	3.489	5.598	3.427	-1.3631	0.913	0.409	16192	0
GO:0007178	transmembrane receptor protein serine/threonine kinase signaling pathway	0.01278	-3.531	4.878	2.906	-2.1831	0.792	0.413	7178	0
GO:0007169	transmembrane receptor protein tyrosine kinase signaling pathway	0.01976	null	null	3.096	-1.6213	0.783	0.804	7178	1
GO:0007179	transforming growth factor beta receptor signaling pathway	0.0063	null	null	2.6	-1.3653	0.805	0.707	7178	1
GO:0006873	cellular ion homeostasis	0.01719	3.473	-1.796	3.035	-1.712	0.8	0.423	6873	0
GO:0055082	cellular chemical homeostasis	0.02116	null	null	3.125	-1.8186	0.795	0.899	6873	1
GO:0050801	ion homeostasis	0.02324	null	null	3.166	-1.3548	0.83	0.826	6873	1
GO:0009967	positive regulation of signal transduction	0.04258	-3.641	3.495	3.429	-2.1666	0.739	0.432	9967	0
GO:0042981	regulation of apoptotic process	0.05126	-0.139	3.009	3.509	-1.8794	0.737	0.483	42981	0
GO:0010941	regulation of cell death	0.05372	null	null	3.53	-1.7345	0.738	0.847	42981	1
GO:0008219	cell death	0.06852	null	null	3.635	-1.7491	0.811	0.889	42981	1
GO:0043067	regulation of programmed cell death	0.0519	null	null	3.515	-1.7683	0.737	0.933	42981	1
GO:0012501	programmed cell death	0.06614	null	null	3.62	-1.4656	0.812	0.923	42981	1
GO:0006915	apoptotic process	0.06464	null	null	3.61	-1.3662	0.812	0.919	42981	1
GO:0051174	regulation of phosphorus metabolic process	0.07444	-1.37	3.304	3.671	-4.4789	0.75	0.526	51174	0
GO:0006911	phagocytosis, engulfment	0.00095	6.427	0.915	1.785	-1.4425	0.79	0.554	6911	0
GO:0007010	cytoskeleton organization	0.04493	7.15	-3.412	3.452	-5.2993	0.765	0.569	7010	0
GO:0014706	striated muscle tissue development	0.01946	-2.946	-7.09	3.089	-1.8379	0.874	0.571	14706	0
GO:0033043	regulation of organelle organization	0.0285	6.338	-1.216	3.255	-4.4437	0.651	0.583	33043	0
GO:0051130	positive regulation of cellular component organization	0.02703	null	null	3.231	-3.3215	0.644	0.709	33043	1
GO:0031346	positive regulation of cell projection organization	0.00832	5.434	-2.069	2.72	-1.3533	0.646	0.609	31346	0
GO:0050772	positive regulation of axonogenesis	0.00275	null	null	2.241	-1.4425	0.599	0.771	31346	1
GO:0043254	regulation of protein complex assembly	0.00955	6.663	-2.488	2.78	-2.3707	0.685	0.62	43254	0
GO:0032271	regulation of protein polymerization	0.00506	null	null	2.505	-2.3393	0.699	0.779	43254	1
GO:0010647	positive regulation of cell communication	0.0456	-3.929	3.554	3.458	-2.0022	0.74	0.629	10647	0
GO:0051494	negative regulation of cytoskeleton organization	0.00419	7.098	-1.691	2.423	-2.3714	0.666	0.645	51494	0
GO:0010639	negative regulation of organelle organization	0.00914	null	null	2.761	-1.6001	0.658	0.776	51494	1
GO:0022604	regulation of cell morphogenesis	0.01519	2.988	-5.15	2.981	-3.1481	0.574	0.657	22604	0
GO:0000902	cell morphogenesis	0.04858	null	null	3.486	-1.516	0.647	0.768	22604	1
GO:0008360	regulation of cell shape	0.00441	null	null	2.446	-1.9138	0.602	0.701	22604	1
GO:0043269	regulation of ion transport	0.02001	2.285	5.874	3.101	-1.6001	0.773	0.659	43269	0
GO:0051050	positive regulation of transport	0.02349	null	null	3.171	-1.3685	0.751	0.734	43269	1
GO:0045597	positive regulation of cell differentiation	0.02546	-4.613	-3.114	3.205	-4.4962	0.681	0.662	45597	0
GO:0051129	negative regulation of cellular component organization	0.01801	6.563	-1.584	3.055	-1.9454	0.681	0.671	51129	0
GO:0006796	phosphate-containing compound metabolic process	0.16617	-4.051	1.594	4.02	-1.6687	0.834	0.677	6796	0

## Sheet: Inflamed vs WT down
term_ID	description	frequency	plot_X	plot_Y	plot_size	log10 p-value	uniqueness	dispensability	representative	eliminated
GO:0034097	response to cytokine	0.02168	-5.018	-1.223	3.136	-2.1978	0.72	0	34097	0
GO:0055114	oxidation-reduction process	0.04185	4.553	2.343	3.421	-11.2204	0.466	0	55114	0
GO:0008202	steroid metabolic process	0.01038	5.441	-0.889	2.816	-5.2233	0.202	0.3	8202	0
GO:0043434	response to peptide hormone	0.01138	-5.022	0.552	2.856	-2.1865	0.718	0.537	43434	0
GO:0006694	steroid biosynthetic process	0.00511	4.794	-1.922	2.509	-3.8182	0.134	0.604	6694	0
GO:0006695	cholesterol biosynthetic process	0.00136	null	null	1.94	-1.4639	0.152	0.893	6694	1
GO:0008203	cholesterol metabolic process	0.00436	null	null	2.441	-2.8661	0.118	0.844	6694	1
GO:0016125	sterol metabolic process	0.00452	null	null	2.456	-3.7011	0.138	0.847	6694	1
GO:0016126	sterol biosynthetic process	0.00152	null	null	1.987	-2.2529	0.149	0.902	6694	1
GO:0006631	fatty acid metabolic process	0.01022	4.424	-0.904	2.81	-1.6496	0.203	0.65	6631	0
GO:0008610	lipid biosynthetic process	0.01898	4.974	-0.114	3.078	-1.8494	0.181	0.697	8610	0

## Sheet: Tumor vs inflamed up
term_ID	description	frequency	plot_X	plot_Y	plot_size	log10 p-value	uniqueness	dispensability	representative	eliminated
GO:0055114	oxidation-reduction process	0.04185	0.073	2.083	3.421	-13.3696	0.147	0	55114	0
GO:0046394	carboxylic acid biosynthetic process	0.00944	-1.999	-0.584	2.775	-2.6584	0.035	0.296	46394	0
GO:0016053	organic acid biosynthetic process	0.00944	null	null	2.775	-2.6584	0.035	0.898	46394	1
GO:0008202	steroid metabolic process	0.01038	1.979	-0.657	2.816	-4.3585	0.162	0.3	8202	0

## Sheet: Tumor vs inflamed down
term_ID	description	frequency	plot_X	plot_Y	plot_size	log10 p-value	uniqueness	dispensability	representative	eliminated
GO:0001944	vasculature development	0.02658	6.253	-2.741	3.224	-5.8297	0.664	0	1944	0
GO:0048514	blood vessel morphogenesis	0.02052	null	null	3.112	-3.3089	0.649	0.932	1944	1
GO:0001568	blood vessel development	0.02485	null	null	3.195	-4.7033	0.654	0.811	1944	1
GO:0007155	cell adhesion	0.0408	-1.751	0.2	3.41	-9.0301	0.674	0	7155	0
GO:0010810	regulation of cell-substrate adhesion	0.00563	null	null	2.551	-3.3449	0.645	0.835	7155	1
GO:0010811	positive regulation of cell-substrate adhesion	0.00352	null	null	2.348	-3.3478	0.653	0.798	7155	1
GO:0030155	regulation of cell adhesion	0.01352	null	null	2.931	-4.2381	0.664	0.815	7155	1
GO:0045785	positive regulation of cell adhesion	0.00681	null	null	2.633	-4.2299	0.643	0.747	7155	1
GO:0022610	biological adhesion	0.04122	2.126	5.095	3.415	-9.308	0.915	0	22610	0
GO:0051789	response to protein	0.00414	5.159	4.899	2.412	-2.097	0.912	0	51789	0
GO:0030198	extracellular matrix organization	0.00927	-3.046	-6.497	2.767	-5.5986	0.82	0.042	30198	0
GO:0019800	peptide cross-linking via chondroitin 4-sulfate glycosaminoglycan	0.00038	-6.123	1.737	1.398	-1.6942	0.8	0.044	19800	0
GO:0030203	glycosaminoglycan metabolic process	0.00338	null	null	2.33	-1.5118	0.841	0.822	19800	1
GO:0007167	enzyme linked receptor protein signaling pathway	0.03203	-2.972	4.232	3.305	-1.5058	0.8	0.069	7167	0
GO:0006928	cellular component movement	0.06288	2.327	-8.46	3.598	-1.6293	0.846	0.09	6928	0
GO:0030334	regulation of cell migration	0.01881	-5.774	-2.141	3.074	-1.3731	0.805	0.129	30334	0
GO:0009719	response to endogenous stimulus	0.04836	-1.533	5.466	3.484	-1.3466	0.898	0.2	9719	0
GO:0006911	phagocytosis, engulfment	0.00095	-4.234	-4.797	1.785	-2.1134	0.831	0.225	6911	0
GO:0060343	trabecula formation	0.00092	4.491	-2.387	1.771	-1.3908	0.763	0.253	60343	0
GO:0043062	extracellular structure organization	0.00928	-2.071	-6.749	2.768	-4.5884	0.82	0.279	43062	0
GO:0001656	metanephros development	0.00419	5.521	-3.746	2.423	-1.5847	0.754	0.295	1656	0
GO:0060537	muscle tissue development	0.02038	6.126	-0.758	3.109	-1.5886	0.774	0.31	60537	0
GO:0001655	urogenital system development	0.01649	6.408	-1.848	3.017	-2.5862	0.738	0.347	1655	0
