# Supplementary material for: Sustained activation of detoxification pathways promotes liver carcinogenesis in response to chronic bile acid-mediated damage
Source: PLoS Genet. 2018 May 7;14(5):e1007380. doi: 10.1371/journal.pgen.1007380 (PMC5957449; doi:10.1371/journal.pgen.1007380)
Supplement: S5 Table — (XLSX) [file pgen.1007380.s012.xlsx]

## Sheet: Cluster1
ENSMUSG00000026826
ENSMUSG00000027861
ENSMUSG00000029602
ENSMUSG00000029838
ENSMUSG00000060615
ENSMUSG00000064288
ENSMUSG00000085095
ENSMUSG00000090180
ENSMUSG00000054640
ENSMUSG00000028587
ENSMUSG00000028358
ENSMUSG00000030218
ENSMUSG00000015340
ENSMUSG00000017002
ENSMUSG00000027712
ENSMUSG00000075015
ENSMUSG00000085936
ENSMUSG00000032925
ENSMUSG00000014329
ENSMUSG00000011034
ENSMUSG00000026628
ENSMUSG00000028519
ENSMUSG00000047040
ENSMUSG00000075014
ENSMUSG00000053182
ENSMUSG00000019876
ENSMUSG00000040809
ENSMUSG00000020695
ENSMUSG00000031740
ENSMUSG00000026748
ENSMUSG00000051439
ENSMUSG00000005087
ENSMUSG00000025780
ENSMUSG00000002489
ENSMUSG00000020638
ENSMUSG00000069516
ENSMUSG00000015085
ENSMUSG00000076431
ENSMUSG00000036446
ENSMUSG00000033389
ENSMUSG00000042041
ENSMUSG00000024803
ENSMUSG00000023905
ENSMUSG00000030786
ENSMUSG00000032068
ENSMUSG00000052688
ENSMUSG00000029561
ENSMUSG00000018920
ENSMUSG00000091345
ENSMUSG00000021556
ENSMUSG00000001506
ENSMUSG00000034459
ENSMUSG00000023886
ENSMUSG00000020641
ENSMUSG00000005397
ENSMUSG00000042439
ENSMUSG00000024486
ENSMUSG00000024610
ENSMUSG00000020241
ENSMUSG00000039899
ENSMUSG00000024201
ENSMUSG00000022146
ENSMUSG00000020473
ENSMUSG00000015766
ENSMUSG00000031788
ENSMUSG00000031274
ENSMUSG00000027962
ENSMUSG00000024376
ENSMUSG00000047420
ENSMUSG00000040268
ENSMUSG00000048612
ENSMUSG00000041112
ENSMUSG00000046727
ENSMUSG00000036040
ENSMUSG00000035299
ENSMUSG00000059326
ENSMUSG00000052684
ENSMUSG00000019899
ENSMUSG00000043415
ENSMUSG00000030787
ENSMUSG00000030208
ENSMUSG00000028785
ENSMUSG00000024501
ENSMUSG00000051506
ENSMUSG00000015094
ENSMUSG00000018654
ENSMUSG00000020099
ENSMUSG00000057098
ENSMUSG00000027293
ENSMUSG00000022894
ENSMUSG00000035184
ENSMUSG00000023885
ENSMUSG00000030772
ENSMUSG00000058715
ENSMUSG00000047735
ENSMUSG00000000290
ENSMUSG00000020900
ENSMUSG00000052160
ENSMUSG00000002233
ENSMUSG00000039364
ENSMUSG00000028159
ENSMUSG00000018008
ENSMUSG00000056888
ENSMUSG00000045934
ENSMUSG00000018411
ENSMUSG00000026483
ENSMUSG00000059498
ENSMUSG00000030536
ENSMUSG00000026535
ENSMUSG00000041827
ENSMUSG00000023947
ENSMUSG00000048376
ENSMUSG00000034855
ENSMUSG00000039239
ENSMUSG00000020810
ENSMUSG00000000303
ENSMUSG00000024620
ENSMUSG00000029432
ENSMUSG00000073421
ENSMUSG00000006360
ENSMUSG00000028195
ENSMUSG00000037902
ENSMUSG00000048126
ENSMUSG00000029231
ENSMUSG00000049775
ENSMUSG00000041845
ENSMUSG00000033910
ENSMUSG00000019997
ENSMUSG00000021701
ENSMUSG00000001025
ENSMUSG00000029484
ENSMUSG00000026042
ENSMUSG00000028459
ENSMUSG00000038156
ENSMUSG00000024659
ENSMUSG00000032369
ENSMUSG00000022102
ENSMUSG00000029765
ENSMUSG00000027201
ENSMUSG00000036594
ENSMUSG00000069833
ENSMUSG00000057469
ENSMUSG00000030587
ENSMUSG00000027536
ENSMUSG00000036995
ENSMUSG00000049382
ENSMUSG00000029703
ENSMUSG00000063354
ENSMUSG00000022178
ENSMUSG00000031207
ENSMUSG00000015093
ENSMUSG00000005583
ENSMUSG00000063873
ENSMUSG00000053062
ENSMUSG00000030403
ENSMUSG00000025498
ENSMUSG00000056708
ENSMUSG00000002983
ENSMUSG00000027800
ENSMUSG00000019539
ENSMUSG00000037104
ENSMUSG00000070436
ENSMUSG00000022587
ENSMUSG00000023043
ENSMUSG00000026107
ENSMUSG00000024851
ENSMUSG00000036256
ENSMUSG00000038126
ENSMUSG00000020423
ENSMUSG00000000359
ENSMUSG00000026043
ENSMUSG00000030217
ENSMUSG00000019817
ENSMUSG00000022895
ENSMUSG00000029661
ENSMUSG00000086813
ENSMUSG00000026728
ENSMUSG00000055305
ENSMUSG00000003534
ENSMUSG00000029163
ENSMUSG00000022186
ENSMUSG00000064210
ENSMUSG00000036667
ENSMUSG00000085180
ENSMUSG00000022816
ENSMUSG00000009418
ENSMUSG00000011884
ENSMUSG00000026278
ENSMUSG00000025504
ENSMUSG00000022665
ENSMUSG00000016946
ENSMUSG00000038729
ENSMUSG00000047407
ENSMUSG00000001119
ENSMUSG00000049493
ENSMUSG00000076652
ENSMUSG00000068246
ENSMUSG00000038418
ENSMUSG00000007039
ENSMUSG00000035873
ENSMUSG00000041577
ENSMUSG00000026657
ENSMUSG00000055805
ENSMUSG00000026103
ENSMUSG00000060147
ENSMUSG00000038387
ENSMUSG00000040483
ENSMUSG00000020120
ENSMUSG00000031375
ENSMUSG00000043760
ENSMUSG00000048332
ENSMUSG00000019558
ENSMUSG00000031328
ENSMUSG00000039735
ENSMUSG00000024042
ENSMUSG00000036322
ENSMUSG00000017929
ENSMUSG00000017466
ENSMUSG00000037820
ENSMUSG00000018819
ENSMUSG00000039316
ENSMUSG00000001642
ENSMUSG00000004665
ENSMUSG00000026600
ENSMUSG00000035105
ENSMUSG00000024074
ENSMUSG00000021365
ENSMUSG00000022037
ENSMUSG00000024677
ENSMUSG00000004266
ENSMUSG00000027082
ENSMUSG00000038305
ENSMUSG00000004100
ENSMUSG00000059970
ENSMUSG00000031451
ENSMUSG00000015745
ENSMUSG00000043004
ENSMUSG00000030849
ENSMUSG00000045827
ENSMUSG00000019590
ENSMUSG00000040690
ENSMUSG00000001473
ENSMUSG00000074896
ENSMUSG00000035692
ENSMUSG00000017631
ENSMUSG00000027660
ENSMUSG00000025743
ENSMUSG00000049103
ENSMUSG00000078612
ENSMUSG00000063021
ENSMUSG00000027204
ENSMUSG00000049521
ENSMUSG00000018378
ENSMUSG00000025225
ENSMUSG00000016087
ENSMUSG00000032300
ENSMUSG00000021594
ENSMUSG00000046722
ENSMUSG00000022865
ENSMUSG00000040152
ENSMUSG00000027488
ENSMUSG00000046805
ENSMUSG00000034422
ENSMUSG00000033542
ENSMUSG00000004044
ENSMUSG00000022292
ENSMUSG00000034947
ENSMUSG00000019461
ENSMUSG00000039936
ENSMUSG00000043059
ENSMUSG00000045312
ENSMUSG00000005968
ENSMUSG00000005533
ENSMUSG00000037111
ENSMUSG00000040990
ENSMUSG00000026896
ENSMUSG00000014599
ENSMUSG00000027514
ENSMUSG00000036053
ENSMUSG00000014778
ENSMUSG00000054364
ENSMUSG00000035891
ENSMUSG00000031557
ENSMUSG00000028555
ENSMUSG00000021948
ENSMUSG00000062210
ENSMUSG00000002055
ENSMUSG00000027695
ENSMUSG00000033377
ENSMUSG00000015839
ENSMUSG00000035199
ENSMUSG00000022272
ENSMUSG00000056071
ENSMUSG00000028581
ENSMUSG00000021009
ENSMUSG00000089715
ENSMUSG00000002602
ENSMUSG00000019846
ENSMUSG00000001507
ENSMUSG00000033355
ENSMUSG00000030220
ENSMUSG00000040488
ENSMUSG00000029298
ENSMUSG00000035725
ENSMUSG00000060671
ENSMUSG00000029189
ENSMUSG00000029086
ENSMUSG00000074227
ENSMUSG00000078868
ENSMUSG00000036545
ENSMUSG00000032477
ENSMUSG00000026814
ENSMUSG00000037419
ENSMUSG00000026395
ENSMUSG00000049303
ENSMUSG00000070327
ENSMUSG00000026463
ENSMUSG00000022469
ENSMUSG00000022443
ENSMUSG00000034647
ENSMUSG00000042349
ENSMUSG00000018395
ENSMUSG00000031875
ENSMUSG00000007041
ENSMUSG00000045414
ENSMUSG00000046993
ENSMUSG00000074063
ENSMUSG00000040659
ENSMUSG00000049755
ENSMUSG00000023036
ENSMUSG00000022951
ENSMUSG00000020520
ENSMUSG00000079419
ENSMUSG00000028041
ENSMUSG00000024190
ENSMUSG00000057738
ENSMUSG00000044465
ENSMUSG00000021451
ENSMUSG00000090958
ENSMUSG00000001707
ENSMUSG00000003518
ENSMUSG00000029622
ENSMUSG00000030707
ENSMUSG00000048120
ENSMUSG00000021754
ENSMUSG00000026942
ENSMUSG00000004677
ENSMUSG00000062300
ENSMUSG00000020260
ENSMUSG00000038178
ENSMUSG00000020580
ENSMUSG00000024812
ENSMUSG00000060803
ENSMUSG00000044674
ENSMUSG00000024235
ENSMUSG00000049327
ENSMUSG00000075254
ENSMUSG00000020077
ENSMUSG00000025647
ENSMUSG00000029817
ENSMUSG00000028850
ENSMUSG00000025534
ENSMUSG00000025044
ENSMUSG00000011877
ENSMUSG00000023170
ENSMUSG00000018143
ENSMUSG00000041936
ENSMUSG00000033618
ENSMUSG00000001082
ENSMUSG00000024066
ENSMUSG00000034401
ENSMUSG00000024338
ENSMUSG00000005054
ENSMUSG00000029723
ENSMUSG00000026577
ENSMUSG00000038147
ENSMUSG00000030739
ENSMUSG00000082292
ENSMUSG00000023348
ENSMUSG00000036943
ENSMUSG00000029174
ENSMUSG00000037638
ENSMUSG00000020284
ENSMUSG00000028849
ENSMUSG00000061665
ENSMUSG00000034462
ENSMUSG00000026389
ENSMUSG00000061132
ENSMUSG00000013236
ENSMUSG00000029810
ENSMUSG00000042410
ENSMUSG00000020272
ENSMUSG00000029860
ENSMUSG00000029153
ENSMUSG00000020044
ENSMUSG00000026851
ENSMUSG00000030759
ENSMUSG00000009687
ENSMUSG00000024843
ENSMUSG00000022893
ENSMUSG00000037499
ENSMUSG00000039096
ENSMUSG00000073274
ENSMUSG00000020196
ENSMUSG00000021973
ENSMUSG00000035342
ENSMUSG00000026965
ENSMUSG00000030091
ENSMUSG00000020422
ENSMUSG00000022528
ENSMUSG00000021668
ENSMUSG00000029060
ENSMUSG00000033294
ENSMUSG00000060950
ENSMUSG00000072889
ENSMUSG00000006445
ENSMUSG00000035049
ENSMUSG00000029135
ENSMUSG00000021636
ENSMUSG00000060216
ENSMUSG00000040857
ENSMUSG00000000184
ENSMUSG00000028796
ENSMUSG00000052837
ENSMUSG00000017176
ENSMUSG00000053175
ENSMUSG00000012428
ENSMUSG00000038507
ENSMUSG00000015290
ENSMUSG00000038205
ENSMUSG00000039115
ENSMUSG00000005204
ENSMUSG00000022263
ENSMUSG00000040505
ENSMUSG00000036057
ENSMUSG00000026020
ENSMUSG00000026578
ENSMUSG00000020315
ENSMUSG00000020865
ENSMUSG00000030302
ENSMUSG00000026348
ENSMUSG00000020444
ENSMUSG00000053870
ENSMUSG00000039841
ENSMUSG00000005103
ENSMUSG00000040943
ENSMUSG00000020806
ENSMUSG00000019978
ENSMUSG00000026222
ENSMUSG00000029084
ENSMUSG00000023272
ENSMUSG00000033589
ENSMUSG00000008475
ENSMUSG00000038366
ENSMUSG00000037997
ENSMUSG00000015461
ENSMUSG00000029415
ENSMUSG00000004383
ENSMUSG00000021270
ENSMUSG00000027951
ENSMUSG00000027968
ENSMUSG00000037253
ENSMUSG00000037815
ENSMUSG00000004936
ENSMUSG00000046718
ENSMUSG00000025017
ENSMUSG00000032392
ENSMUSG00000024180
ENSMUSG00000074305
ENSMUSG00000001157
ENSMUSG00000079562
ENSMUSG00000016495
ENSMUSG00000027361
ENSMUSG00000026958
ENSMUSG00000026027
ENSMUSG00000015291
ENSMUSG00000034917
ENSMUSG00000057346
ENSMUSG00000045211
ENSMUSG00000022122
ENSMUSG00000019232
ENSMUSG00000035673
ENSMUSG00000007777
ENSMUSG00000024513
ENSMUSG00000042133
ENSMUSG00000010067
ENSMUSG00000042292
ENSMUSG00000055320
ENSMUSG00000058126
ENSMUSG00000090673
ENSMUSG00000044037
ENSMUSG00000024952
ENSMUSG00000045679
ENSMUSG00000032220
ENSMUSG00000070544
ENSMUSG00000024498
ENSMUSG00000006169
ENSMUSG00000022371
ENSMUSG00000002658
ENSMUSG00000031402
ENSMUSG00000039501
ENSMUSG00000031226
ENSMUSG00000030766
ENSMUSG00000020486
ENSMUSG00000032478
ENSMUSG00000034738
ENSMUSG00000037679
ENSMUSG00000070034
ENSMUSG00000027882
ENSMUSG00000005656
ENSMUSG00000030521
ENSMUSG00000039347
ENSMUSG00000037583
ENSMUSG00000020184
ENSMUSG00000090841
ENSMUSG00000032366
ENSMUSG00000060680
ENSMUSG00000020828
ENSMUSG00000015656
ENSMUSG00000036087
ENSMUSG00000032718
ENSMUSG00000045314
ENSMUSG00000028163
ENSMUSG00000021958
ENSMUSG00000002325
ENSMUSG00000047123
ENSMUSG00000025964
ENSMUSG00000031381
ENSMUSG00000034616
ENSMUSG00000027309
ENSMUSG00000053886
ENSMUSG00000020255
ENSMUSG00000038279
ENSMUSG00000023367
ENSMUSG00000032737
ENSMUSG00000020790
ENSMUSG00000053038
ENSMUSG00000008855
ENSMUSG00000032212
ENSMUSG00000037965
ENSMUSG00000024856
ENSMUSG00000021360
ENSMUSG00000041258
ENSMUSG00000059981
ENSMUSG00000026712
ENSMUSG00000019916
ENSMUSG00000020918
ENSMUSG00000019970
ENSMUSG00000024642
ENSMUSG00000020561
ENSMUSG00000029178
ENSMUSG00000038612
ENSMUSG00000041161
ENSMUSG00000053841
ENSMUSG00000032637
ENSMUSG00000031015
ENSMUSG00000032479
ENSMUSG00000015143
ENSMUSG00000027580
ENSMUSG00000031563
ENSMUSG00000029467
ENSMUSG00000034708
ENSMUSG00000049516
ENSMUSG00000035441
ENSMUSG00000027122
ENSMUSG00000009281
ENSMUSG00000022048
ENSMUSG00000028034
ENSMUSG00000026790
ENSMUSG00000027466
ENSMUSG00000074238
ENSMUSG00000026510
ENSMUSG00000029478
ENSMUSG00000073002
ENSMUSG00000032786
ENSMUSG00000020143
ENSMUSG00000022994
ENSMUSG00000025981
ENSMUSG00000015176
ENSMUSG00000074733
ENSMUSG00000029513
ENSMUSG00000005417
ENSMUSG00000008200
ENSMUSG00000079037
ENSMUSG00000027091
ENSMUSG00000058571
ENSMUSG00000021027
ENSMUSG00000031996
ENSMUSG00000037805
ENSMUSG00000024927
ENSMUSG00000078866
ENSMUSG00000049401
ENSMUSG00000028525
ENSMUSG00000042487
ENSMUSG00000029580
ENSMUSG00000023079
ENSMUSG00000021116
ENSMUSG00000027422
ENSMUSG00000038127
ENSMUSG00000022031
ENSMUSG00000010097
ENSMUSG00000033016
ENSMUSG00000025366
ENSMUSG00000054252
ENSMUSG00000027569
ENSMUSG00000042502
ENSMUSG00000039982
ENSMUSG00000054693
ENSMUSG00000007613
ENSMUSG00000030494
ENSMUSG00000030704
ENSMUSG00000001158
ENSMUSG00000021242
ENSMUSG00000029994
ENSMUSG00000021765
ENSMUSG00000038446
ENSMUSG00000026305
ENSMUSG00000024528
ENSMUSG00000041570
ENSMUSG00000083116
ENSMUSG00000025492
ENSMUSG00000018293
ENSMUSG00000035181
ENSMUSG00000042369
ENSMUSG00000025047
ENSMUSG00000033335
ENSMUSG00000007721
ENSMUSG00000021188
ENSMUSG00000073147
ENSMUSG00000004843
ENSMUSG00000058440
ENSMUSG00000043131
ENSMUSG00000017781
ENSMUSG00000026509
ENSMUSG00000042660
ENSMUSG00000020010
ENSMUSG00000002052
ENSMUSG00000026104
ENSMUSG00000023243
ENSMUSG00000028271
ENSMUSG00000035356
ENSMUSG00000028656
ENSMUSG00000027806
ENSMUSG00000046032
ENSMUSG00000063663
ENSMUSG00000026864
ENSMUSG00000054079
ENSMUSG00000020075
ENSMUSG00000001774
ENSMUSG00000082791
ENSMUSG00000037003
ENSMUSG00000010358
ENSMUSG00000027447
ENSMUSG00000047789
ENSMUSG00000041025
ENSMUSG00000030653
ENSMUSG00000029859
ENSMUSG00000028156
ENSMUSG00000048832
ENSMUSG00000002504
ENSMUSG00000037172
ENSMUSG00000081350
ENSMUSG00000033386
ENSMUSG00000026014
ENSMUSG00000050244
ENSMUSG00000015932
ENSMUSG00000060802
ENSMUSG00000021127
ENSMUSG00000035898
ENSMUSG00000038773
ENSMUSG00000055866
ENSMUSG00000032525
ENSMUSG00000029465
ENSMUSG00000060090
ENSMUSG00000029599
ENSMUSG00000035248
ENSMUSG00000055322
ENSMUSG00000054611
ENSMUSG00000022500
ENSMUSG00000064999
ENSMUSG00000024999
ENSMUSG00000031983
ENSMUSG00000023068
ENSMUSG00000044345
ENSMUSG00000075010
ENSMUSG00000021413
ENSMUSG00000041798
ENSMUSG00000017446
ENSMUSG00000074240
ENSMUSG00000050359
ENSMUSG00000037990
ENSMUSG00000008136
ENSMUSG00000040118
ENSMUSG00000037605
ENSMUSG00000006777
ENSMUSG00000032357
ENSMUSG00000035385
ENSMUSG00000052336
ENSMUSG00000027848
ENSMUSG00000048388
ENSMUSG00000021250
ENSMUSG00000006219

## Sheet: Cluster2
ENSMUSG00000026574
ENSMUSG00000016458
ENSMUSG00000021943
ENSMUSG00000039542
ENSMUSG00000004631
ENSMUSG00000030862
ENSMUSG00000025790
ENSMUSG00000026768
ENSMUSG00000029304
ENSMUSG00000026207
ENSMUSG00000045394
ENSMUSG00000002020
ENSMUSG00000045680
ENSMUSG00000040829
ENSMUSG00000035357
ENSMUSG00000054728
ENSMUSG00000010721
ENSMUSG00000026676
ENSMUSG00000032289
ENSMUSG00000033207
ENSMUSG00000052572
ENSMUSG00000027859
ENSMUSG00000031965
ENSMUSG00000024063
ENSMUSG00000026421
ENSMUSG00000029070
ENSMUSG00000027188
ENSMUSG00000031790
ENSMUSG00000033327
ENSMUSG00000022306
ENSMUSG00000019929
ENSMUSG00000023087
ENSMUSG00000038233
ENSMUSG00000032011
ENSMUSG00000019779
ENSMUSG00000001870
ENSMUSG00000076614
ENSMUSG00000087382
ENSMUSG00000066113
ENSMUSG00000026249
ENSMUSG00000056313
ENSMUSG00000024299
ENSMUSG00000076523
ENSMUSG00000048960
ENSMUSG00000028864
ENSMUSG00000028373
ENSMUSG00000068876
ENSMUSG00000047617
ENSMUSG00000035493
ENSMUSG00000007872
ENSMUSG00000020902
ENSMUSG00000070348
ENSMUSG00000042745
ENSMUSG00000037621
ENSMUSG00000041324
ENSMUSG00000000567
ENSMUSG00000041439
ENSMUSG00000035914
ENSMUSG00000041362
ENSMUSG00000024589
ENSMUSG00000024998
ENSMUSG00000022636
ENSMUSG00000064262
ENSMUSG00000055254
ENSMUSG00000028289
ENSMUSG00000052062
ENSMUSG00000017978
ENSMUSG00000057068
ENSMUSG00000026272
ENSMUSG00000029656
ENSMUSG00000041220
ENSMUSG00000035258
ENSMUSG00000050440
ENSMUSG00000039994
ENSMUSG00000076613
ENSMUSG00000039911
ENSMUSG00000045672
ENSMUSG00000025190
ENSMUSG00000030131
ENSMUSG00000020917
ENSMUSG00000039607
ENSMUSG00000035226
ENSMUSG00000032565
ENSMUSG00000076612
ENSMUSG00000019851
ENSMUSG00000076615
ENSMUSG00000039530
ENSMUSG00000032349
ENSMUSG00000026417
ENSMUSG00000042453
ENSMUSG00000032079
ENSMUSG00000025153
ENSMUSG00000017057
ENSMUSG00000069805
ENSMUSG00000086825
ENSMUSG00000057092
ENSMUSG00000017412
ENSMUSG00000042961
ENSMUSG00000056870
ENSMUSG00000028047
ENSMUSG00000058620
ENSMUSG00000073980
ENSMUSG00000052516
ENSMUSG00000029673
ENSMUSG00000037816
ENSMUSG00000028634
ENSMUSG00000046318
ENSMUSG00000072625
ENSMUSG00000023088
ENSMUSG00000031995
ENSMUSG00000027030
ENSMUSG00000045775
ENSMUSG00000028003
ENSMUSG00000092569
ENSMUSG00000033721
ENSMUSG00000057058
ENSMUSG00000025880
ENSMUSG00000020467
ENSMUSG00000076530
ENSMUSG00000031841
ENSMUSG00000029322
ENSMUSG00000076731
ENSMUSG00000013076
ENSMUSG00000059908
ENSMUSG00000017639
ENSMUSG00000047822
ENSMUSG00000020644
ENSMUSG00000049985
ENSMUSG00000029287
ENSMUSG00000030199
ENSMUSG00000076672
ENSMUSG00000001761
ENSMUSG00000026981
ENSMUSG00000029762
ENSMUSG00000054843
ENSMUSG00000078765
ENSMUSG00000032375
ENSMUSG00000025202
ENSMUSG00000069793
ENSMUSG00000024479
ENSMUSG00000043252
ENSMUSG00000068566
ENSMUSG00000061353
ENSMUSG00000079470
ENSMUSG00000045103
ENSMUSG00000025085
ENSMUSG00000037686
ENSMUSG00000057315
ENSMUSG00000030847
ENSMUSG00000076441
ENSMUSG00000024065
ENSMUSG00000017144
ENSMUSG00000032735
ENSMUSG00000078861
ENSMUSG00000038055
ENSMUSG00000047907
ENSMUSG00000030357

## Sheet: Cluster3
ENSMUSG00000020312
ENSMUSG00000036896
ENSMUSG00000039410
ENSMUSG00000044748
ENSMUSG00000053961
ENSMUSG00000070686
ENSMUSG00000071680
ENSMUSG00000076475
ENSMUSG00000092073
ENSMUSG00000000031
ENSMUSG00000034634
ENSMUSG00000070645
ENSMUSG00000034427
ENSMUSG00000015568
ENSMUSG00000015090
ENSMUSG00000025887
ENSMUSG00000004038
ENSMUSG00000027068
ENSMUSG00000021208
ENSMUSG00000039457
ENSMUSG00000032231
ENSMUSG00000032246
ENSMUSG00000023067
ENSMUSG00000025888
ENSMUSG00000030605
ENSMUSG00000057933
ENSMUSG00000052942
ENSMUSG00000028278
ENSMUSG00000042246
ENSMUSG00000062991
ENSMUSG00000043079
ENSMUSG00000025912
ENSMUSG00000025232
ENSMUSG00000026879
ENSMUSG00000038168
ENSMUSG00000026956
ENSMUSG00000030107
ENSMUSG00000053862
ENSMUSG00000034774
ENSMUSG00000055653
ENSMUSG00000019850
ENSMUSG00000027624
ENSMUSG00000036834
ENSMUSG00000024621
ENSMUSG00000026547
ENSMUSG00000078247
ENSMUSG00000030409
ENSMUSG00000033066
ENSMUSG00000032294
ENSMUSG00000029822
ENSMUSG00000030659
ENSMUSG00000035239
ENSMUSG00000026939
ENSMUSG00000033170
ENSMUSG00000028480
ENSMUSG00000033538
ENSMUSG00000000078
ENSMUSG00000041773
ENSMUSG00000015647
ENSMUSG00000026822
ENSMUSG00000028524
ENSMUSG00000038811
ENSMUSG00000022969
ENSMUSG00000028970
ENSMUSG00000031502
ENSMUSG00000030342
ENSMUSG00000052151
ENSMUSG00000040584
ENSMUSG00000027397
ENSMUSG00000023073
ENSMUSG00000037157
ENSMUSG00000026131
ENSMUSG00000019194
ENSMUSG00000038943
ENSMUSG00000032006
ENSMUSG00000031503
ENSMUSG00000040722
ENSMUSG00000049580
ENSMUSG00000032802
ENSMUSG00000029171
ENSMUSG00000055114
ENSMUSG00000037379
ENSMUSG00000026200
ENSMUSG00000058135
ENSMUSG00000030921
ENSMUSG00000068220
ENSMUSG00000033685
ENSMUSG00000023830
ENSMUSG00000052560
ENSMUSG00000028600
ENSMUSG00000038508
ENSMUSG00000004105
ENSMUSG00000025351
ENSMUSG00000027276
ENSMUSG00000023913
ENSMUSG00000020009
ENSMUSG00000031633
ENSMUSG00000021838
ENSMUSG00000026890
ENSMUSG00000030695
ENSMUSG00000030095
ENSMUSG00000042099
ENSMUSG00000025856
ENSMUSG00000019577
ENSMUSG00000020737
ENSMUSG00000042476
ENSMUSG00000063458
ENSMUSG00000041238
ENSMUSG00000047945
ENSMUSG00000040511
ENSMUSG00000005413
ENSMUSG00000032440
ENSMUSG00000006356
ENSMUSG00000032363
ENSMUSG00000021190
ENSMUSG00000000530
ENSMUSG00000060600
ENSMUSG00000001403
ENSMUSG00000037405
ENSMUSG00000030681
ENSMUSG00000058013
ENSMUSG00000066877
ENSMUSG00000040721
ENSMUSG00000038776
ENSMUSG00000031827
ENSMUSG00000003355
ENSMUSG00000024030
ENSMUSG00000028766
ENSMUSG00000033880
ENSMUSG00000026074
ENSMUSG00000025586
ENSMUSG00000033960
ENSMUSG00000000552
ENSMUSG00000041688
ENSMUSG00000001802
ENSMUSG00000021182
ENSMUSG00000022505
ENSMUSG00000027534
ENSMUSG00000015966
ENSMUSG00000027435
ENSMUSG00000035910
ENSMUSG00000006005
ENSMUSG00000026028
ENSMUSG00000027111
ENSMUSG00000031871
ENSMUSG00000041096
ENSMUSG00000038903
ENSMUSG00000030881
ENSMUSG00000069662
ENSMUSG00000053113
ENSMUSG00000057335
ENSMUSG00000017774
ENSMUSG00000017760
ENSMUSG00000020823
ENSMUSG00000029166
ENSMUSG00000072844
ENSMUSG00000046324
ENSMUSG00000026986
ENSMUSG00000032531
ENSMUSG00000064215
ENSMUSG00000026854
ENSMUSG00000018800
ENSMUSG00000026223
ENSMUSG00000047963
ENSMUSG00000032966
ENSMUSG00000044864
ENSMUSG00000059714
ENSMUSG00000028456
ENSMUSG00000054435
ENSMUSG00000038241
ENSMUSG00000027801
ENSMUSG00000043391
ENSMUSG00000025283
ENSMUSG00000025132
ENSMUSG00000031504
ENSMUSG00000026159
ENSMUSG00000034593
ENSMUSG00000032280
ENSMUSG00000028088
ENSMUSG00000018736
ENSMUSG00000029145
ENSMUSG00000018965
ENSMUSG00000073489
ENSMUSG00000063558
ENSMUSG00000002944
ENSMUSG00000034274
ENSMUSG00000001098
ENSMUSG00000042354
ENSMUSG00000042121
ENSMUSG00000018593
ENSMUSG00000044350
ENSMUSG00000028059
ENSMUSG00000034993
ENSMUSG00000040170
ENSMUSG00000020717
ENSMUSG00000033307
ENSMUSG00000036099
ENSMUSG00000075706
ENSMUSG00000018848
ENSMUSG00000023952
ENSMUSG00000000385
ENSMUSG00000021814
ENSMUSG00000020776
ENSMUSG00000078853
ENSMUSG00000032562
ENSMUSG00000054277
ENSMUSG00000004849
ENSMUSG00000023805
ENSMUSG00000024604
ENSMUSG00000017615
ENSMUSG00000041278
ENSMUSG00000021823
ENSMUSG00000036769
ENSMUSG00000057561
ENSMUSG00000037992
ENSMUSG00000028019
ENSMUSG00000028057
ENSMUSG00000014905
ENSMUSG00000041645
ENSMUSG00000055401
ENSMUSG00000020024
ENSMUSG00000084289
ENSMUSG00000001794
ENSMUSG00000025497
ENSMUSG00000021392
ENSMUSG00000040997
ENSMUSG00000066621
ENSMUSG00000024423
ENSMUSG00000021585
ENSMUSG00000020572
ENSMUSG00000036752
ENSMUSG00000000957
ENSMUSG00000059552
ENSMUSG00000057367
ENSMUSG00000032475
ENSMUSG00000023795
ENSMUSG00000020142
ENSMUSG00000021114
ENSMUSG00000052429
ENSMUSG00000022809
ENSMUSG00000026749
ENSMUSG00000026426
ENSMUSG00000007739
ENSMUSG00000041268
ENSMUSG00000020476
ENSMUSG00000003435
ENSMUSG00000026425
ENSMUSG00000015961
ENSMUSG00000054889
ENSMUSG00000020250
ENSMUSG00000026342
ENSMUSG00000030123
ENSMUSG00000035901
ENSMUSG00000005836
ENSMUSG00000038024
ENSMUSG00000021494
ENSMUSG00000021703
ENSMUSG00000028680
ENSMUSG00000028063
ENSMUSG00000017999
ENSMUSG00000017707
ENSMUSG00000040525
ENSMUSG00000079139
ENSMUSG00000022285
ENSMUSG00000001525
ENSMUSG00000026848
ENSMUSG00000070738
ENSMUSG00000032348
ENSMUSG00000050148
ENSMUSG00000039745
ENSMUSG00000056201
ENSMUSG00000026341
ENSMUSG00000020190
ENSMUSG00000063785
ENSMUSG00000037149
ENSMUSG00000053094
ENSMUSG00000015837
ENSMUSG00000021149
ENSMUSG00000019960
ENSMUSG00000068011
ENSMUSG00000030718
ENSMUSG00000041164
ENSMUSG00000025278
ENSMUSG00000041057
ENSMUSG00000034893
ENSMUSG00000024942
ENSMUSG00000034807
ENSMUSG00000022892
ENSMUSG00000022150
ENSMUSG00000011148
ENSMUSG00000072825
ENSMUSG00000024661
ENSMUSG00000013698
ENSMUSG00000040209
ENSMUSG00000071076
ENSMUSG00000025155
ENSMUSG00000042429
ENSMUSG00000022378
ENSMUSG00000028266
ENSMUSG00000081534
ENSMUSG00000036098
ENSMUSG00000010095
ENSMUSG00000007594
ENSMUSG00000047881
ENSMUSG00000025510
ENSMUSG00000024293
ENSMUSG00000027048
ENSMUSG00000010376
ENSMUSG00000064302
ENSMUSG00000016619
ENSMUSG00000025266
ENSMUSG00000018585
ENSMUSG00000039616
ENSMUSG00000027546
ENSMUSG00000031586
ENSMUSG00000059995
ENSMUSG00000001942
ENSMUSG00000040225
ENSMUSG00000034932
ENSMUSG00000026499
ENSMUSG00000075467
ENSMUSG00000042712
ENSMUSG00000024991
ENSMUSG00000038312
ENSMUSG00000035614
ENSMUSG00000031513
ENSMUSG00000039361
ENSMUSG00000018697
ENSMUSG00000025630
ENSMUSG00000028049
ENSMUSG00000022000
ENSMUSG00000023460
ENSMUSG00000029999
ENSMUSG00000041763
ENSMUSG00000024493
ENSMUSG00000043733
ENSMUSG00000026083
ENSMUSG00000071644
ENSMUSG00000003808
ENSMUSG00000032290
ENSMUSG00000052681
ENSMUSG00000027455
ENSMUSG00000051934
ENSMUSG00000013083
ENSMUSG00000024503
ENSMUSG00000031284
ENSMUSG00000046432
ENSMUSG00000090802
ENSMUSG00000061462
ENSMUSG00000032816
ENSMUSG00000024485
ENSMUSG00000033707
ENSMUSG00000052131
ENSMUSG00000057969
ENSMUSG00000044349
ENSMUSG00000046160
ENSMUSG00000037411
ENSMUSG00000019796
ENSMUSG00000061928
ENSMUSG00000018774
ENSMUSG00000074738
ENSMUSG00000052911
ENSMUSG00000033059
ENSMUSG00000037852
ENSMUSG00000062515
ENSMUSG00000085754
ENSMUSG00000026566
ENSMUSG00000022231
ENSMUSG00000042622
ENSMUSG00000051579
ENSMUSG00000031387
ENSMUSG00000061411
ENSMUSG00000027412
ENSMUSG00000060548
ENSMUSG00000032715
ENSMUSG00000029161
ENSMUSG00000020642
ENSMUSG00000031749
ENSMUSG00000070371
ENSMUSG00000037447
ENSMUSG00000002458
ENSMUSG00000040675
ENSMUSG00000004098
ENSMUSG00000030428
ENSMUSG00000022021
ENSMUSG00000020601
ENSMUSG00000000948
ENSMUSG00000033287
ENSMUSG00000032826
ENSMUSG00000020101
ENSMUSG00000031442
ENSMUSG00000040606
ENSMUSG00000022560
ENSMUSG00000015850
ENSMUSG00000020387
ENSMUSG00000025007
ENSMUSG00000062421
ENSMUSG00000028633
ENSMUSG00000006800
ENSMUSG00000047250
ENSMUSG00000004221
ENSMUSG00000024287
ENSMUSG00000019139
ENSMUSG00000029001
ENSMUSG00000003500
ENSMUSG00000004626
ENSMUSG00000005447
ENSMUSG00000021215
ENSMUSG00000015711
ENSMUSG00000081775
ENSMUSG00000025509
ENSMUSG00000018752
ENSMUSG00000002477
ENSMUSG00000044258
ENSMUSG00000030410
ENSMUSG00000026773
ENSMUSG00000026718
ENSMUSG00000022856
ENSMUSG00000040760
ENSMUSG00000033318
ENSMUSG00000047649
ENSMUSG00000031668
ENSMUSG00000021816
ENSMUSG00000058793
ENSMUSG00000031004
ENSMUSG00000051076
ENSMUSG00000020728
ENSMUSG00000040713
ENSMUSG00000017868
ENSMUSG00000000440
ENSMUSG00000064307
ENSMUSG00000056054
ENSMUSG00000038859
ENSMUSG00000022466
ENSMUSG00000053907
ENSMUSG00000045730
ENSMUSG00000025268
ENSMUSG00000014444
ENSMUSG00000024104
ENSMUSG00000022003
ENSMUSG00000028551
ENSMUSG00000030942
ENSMUSG00000037013
ENSMUSG00000058799
ENSMUSG00000000600
ENSMUSG00000038007
ENSMUSG00000049764
ENSMUSG00000042508
ENSMUSG00000035413
ENSMUSG00000027613
ENSMUSG00000059436
ENSMUSG00000052914
ENSMUSG00000024613
ENSMUSG00000081957
ENSMUSG00000006717
ENSMUSG00000020669
ENSMUSG00000059060
ENSMUSG00000050912
ENSMUSG00000041736
ENSMUSG00000022912
ENSMUSG00000005262
ENSMUSG00000029560
ENSMUSG00000043192
ENSMUSG00000005198
ENSMUSG00000085156
ENSMUSG00000019188
ENSMUSG00000031373
ENSMUSG00000078495
ENSMUSG00000004565
ENSMUSG00000020085
ENSMUSG00000035798
ENSMUSG00000024480
ENSMUSG00000034928
ENSMUSG00000024462
ENSMUSG00000029475
ENSMUSG00000019505
ENSMUSG00000010453
ENSMUSG00000027993
ENSMUSG00000024242
ENSMUSG00000056310
ENSMUSG00000028521
ENSMUSG00000026869
ENSMUSG00000045409
ENSMUSG00000060126
ENSMUSG00000030662
ENSMUSG00000024987
ENSMUSG00000021866
ENSMUSG00000037197
ENSMUSG00000016528
ENSMUSG00000031429
ENSMUSG00000073982
ENSMUSG00000039782
ENSMUSG00000061981
ENSMUSG00000009905
ENSMUSG00000022247
ENSMUSG00000025417
ENSMUSG00000021831
ENSMUSG00000025223
ENSMUSG00000021709
ENSMUSG00000052712
ENSMUSG00000063550
ENSMUSG00000031511
ENSMUSG00000009035
ENSMUSG00000051256
ENSMUSG00000036427
ENSMUSG00000034187
ENSMUSG00000021771
ENSMUSG00000039382
ENSMUSG00000035051
ENSMUSG00000042197
ENSMUSG00000028277
ENSMUSG00000022283
ENSMUSG00000039536
ENSMUSG00000014498
ENSMUSG00000004667
ENSMUSG00000022971
ENSMUSG00000053931
ENSMUSG00000025899
ENSMUSG00000005225
ENSMUSG00000024350
ENSMUSG00000021820
ENSMUSG00000003269
ENSMUSG00000022555
ENSMUSG00000080776
ENSMUSG00000041438
ENSMUSG00000039656
ENSMUSG00000036698
ENSMUSG00000024069
ENSMUSG00000025026
ENSMUSG00000030249
ENSMUSG00000030682
ENSMUSG00000035093
ENSMUSG00000006273
ENSMUSG00000022257
ENSMUSG00000034248
ENSMUSG00000014353
ENSMUSG00000028211
ENSMUSG00000032834
ENSMUSG00000024146
ENSMUSG00000072774
ENSMUSG00000024101
ENSMUSG00000031154
ENSMUSG00000024098
ENSMUSG00000037151
ENSMUSG00000027637
ENSMUSG00000078441
ENSMUSG00000020650
ENSMUSG00000024096
ENSMUSG00000037936
ENSMUSG00000031592
ENSMUSG00000042447
ENSMUSG00000000374
ENSMUSG00000021809
ENSMUSG00000037373
ENSMUSG00000021895
ENSMUSG00000003429
ENSMUSG00000022300
ENSMUSG00000020357
ENSMUSG00000003161
ENSMUSG00000041124
ENSMUSG00000005142
ENSMUSG00000052456
ENSMUSG00000006418
ENSMUSG00000040128
ENSMUSG00000014859
ENSMUSG00000086583
ENSMUSG00000022828
ENSMUSG00000024844
ENSMUSG00000084319
ENSMUSG00000037095
ENSMUSG00000047648
ENSMUSG00000032468
ENSMUSG00000028291
ENSMUSG00000026238
ENSMUSG00000053470
ENSMUSG00000025050
ENSMUSG00000033931
ENSMUSG00000025337
ENSMUSG00000040297
ENSMUSG00000034854
ENSMUSG00000081302
ENSMUSG00000024644
ENSMUSG00000024854
ENSMUSG00000045210
ENSMUSG00000053110
ENSMUSG00000030655
ENSMUSG00000021947
ENSMUSG00000028692
ENSMUSG00000027475
ENSMUSG00000022565
ENSMUSG00000031095
ENSMUSG00000067274
ENSMUSG00000024050
ENSMUSG00000002949
ENSMUSG00000067150
ENSMUSG00000024588
ENSMUSG00000041935
ENSMUSG00000033792
ENSMUSG00000063410
ENSMUSG00000041959
ENSMUSG00000030108
ENSMUSG00000021890
ENSMUSG00000002968
ENSMUSG00000021737
ENSMUSG00000010057
ENSMUSG00000020456
ENSMUSG00000015971
ENSMUSG00000032869
ENSMUSG00000031007
ENSMUSG00000032388
ENSMUSG00000016256
ENSMUSG00000036737
ENSMUSG00000022336
ENSMUSG00000022024
ENSMUSG00000020412
ENSMUSG00000014601
ENSMUSG00000032350
ENSMUSG00000012114
ENSMUSG00000020585
ENSMUSG00000025898
ENSMUSG00000024587
ENSMUSG00000028132
ENSMUSG00000031024
ENSMUSG00000025907
ENSMUSG00000037062
ENSMUSG00000071176
ENSMUSG00000025967
ENSMUSG00000019998
ENSMUSG00000022614
ENSMUSG00000020307
ENSMUSG00000040648
ENSMUSG00000048897
ENSMUSG00000038712
ENSMUSG00000022749
ENSMUSG00000084260
ENSMUSG00000024193
ENSMUSG00000000555
ENSMUSG00000032560
ENSMUSG00000024360
ENSMUSG00000024393
ENSMUSG00000033676
ENSMUSG00000015854
ENSMUSG00000027134
ENSMUSG00000031538
ENSMUSG00000074179
ENSMUSG00000030137
ENSMUSG00000015312
ENSMUSG00000074183

## Sheet: Cluster4
ENSMUSG00000048583
ENSMUSG00000056148
ENSMUSG00000029201
ENSMUSG00000015027
ENSMUSG00000040562
ENSMUSG00000029777
ENSMUSG00000025203
ENSMUSG00000048373
ENSMUSG00000087090
ENSMUSG00000061742
ENSMUSG00000021268
ENSMUSG00000034255
ENSMUSG00000037946
ENSMUSG00000026494
ENSMUSG00000050860
ENSMUSG00000031661
ENSMUSG00000083544
ENSMUSG00000030800
ENSMUSG00000020429
ENSMUSG00000032245
ENSMUSG00000015653
ENSMUSG00000023828
ENSMUSG00000021806
ENSMUSG00000001946
ENSMUSG00000002831
ENSMUSG00000022947
ENSMUSG00000000142
ENSMUSG00000030499
ENSMUSG00000021782
ENSMUSG00000032849
ENSMUSG00000016526
ENSMUSG00000061666
ENSMUSG00000061825
ENSMUSG00000042510
ENSMUSG00000021708
ENSMUSG00000026072
ENSMUSG00000024640
ENSMUSG00000040618
ENSMUSG00000056602
ENSMUSG00000027510
ENSMUSG00000037440
ENSMUSG00000022822
ENSMUSG00000040433
ENSMUSG00000020186
ENSMUSG00000022579
ENSMUSG00000054931
ENSMUSG00000033788
ENSMUSG00000024231
ENSMUSG00000005125
ENSMUSG00000021557
ENSMUSG00000006740
ENSMUSG00000008153
ENSMUSG00000031884
ENSMUSG00000040466
ENSMUSG00000038768
ENSMUSG00000083557
ENSMUSG00000005667
ENSMUSG00000073639
ENSMUSG00000024404
ENSMUSG00000083669
ENSMUSG00000019487
ENSMUSG00000038079
ENSMUSG00000047879
ENSMUSG00000058600
ENSMUSG00000036672
ENSMUSG00000051483
ENSMUSG00000022564
ENSMUSG00000071551
ENSMUSG00000062624
ENSMUSG00000024234
ENSMUSG00000025037
ENSMUSG00000028089
ENSMUSG00000021710
ENSMUSG00000021704
ENSMUSG00000024290
ENSMUSG00000021236
ENSMUSG00000040274
ENSMUSG00000024283
ENSMUSG00000016028
ENSMUSG00000027562
ENSMUSG00000027820
ENSMUSG00000082028
ENSMUSG00000016024
ENSMUSG00000002847
ENSMUSG00000063889
ENSMUSG00000029699
ENSMUSG00000041225
ENSMUSG00000042647
ENSMUSG00000034258
ENSMUSG00000019822
ENSMUSG00000014361
ENSMUSG00000057440
ENSMUSG00000004394
ENSMUSG00000081067
ENSMUSG00000029759
ENSMUSG00000056665
ENSMUSG00000051427
ENSMUSG00000030872
ENSMUSG00000001918
ENSMUSG00000023967
ENSMUSG00000027074
ENSMUSG00000040351
ENSMUSG00000030711
ENSMUSG00000029311
ENSMUSG00000057657
ENSMUSG00000040612
ENSMUSG00000031490
ENSMUSG00000047264
ENSMUSG00000060681
ENSMUSG00000024962
ENSMUSG00000025889
ENSMUSG00000027215
ENSMUSG00000021751
ENSMUSG00000034158
ENSMUSG00000019578
ENSMUSG00000020527
ENSMUSG00000047592
ENSMUSG00000029260
ENSMUSG00000011305
ENSMUSG00000036181
ENSMUSG00000040407
ENSMUSG00000069682
ENSMUSG00000072692
ENSMUSG00000024413
ENSMUSG00000025145
ENSMUSG00000006589
ENSMUSG00000033917
ENSMUSG00000032548
ENSMUSG00000067813
ENSMUSG00000003380
ENSMUSG00000047446
ENSMUSG00000023495
ENSMUSG00000053414
ENSMUSG00000031299
ENSMUSG00000037949
ENSMUSG00000047036
ENSMUSG00000007038
ENSMUSG00000028991
ENSMUSG00000035376
ENSMUSG00000010025
ENSMUSG00000033793
ENSMUSG00000066553
ENSMUSG00000020427
ENSMUSG00000067851
ENSMUSG00000004655
ENSMUSG00000042675
ENSMUSG00000024294
ENSMUSG00000020744
ENSMUSG00000021552
ENSMUSG00000032279
ENSMUSG00000019923
ENSMUSG00000037361
ENSMUSG00000031447
ENSMUSG00000045193
ENSMUSG00000056671
ENSMUSG00000031379
ENSMUSG00000020766
ENSMUSG00000057841
ENSMUSG00000024646
ENSMUSG00000081049
ENSMUSG00000049354
ENSMUSG00000038181
ENSMUSG00000023057
ENSMUSG00000035811
ENSMUSG00000045287
ENSMUSG00000014763
ENSMUSG00000021518
ENSMUSG00000026187
ENSMUSG00000020448
ENSMUSG00000036155
ENSMUSG00000056383
ENSMUSG00000021908
ENSMUSG00000024298
ENSMUSG00000044408
ENSMUSG00000019256
ENSMUSG00000029727
ENSMUSG00000031938
ENSMUSG00000085925
ENSMUSG00000032899
ENSMUSG00000033590
ENSMUSG00000049653
ENSMUSG00000027737
ENSMUSG00000025002
ENSMUSG00000029814
ENSMUSG00000030827
ENSMUSG00000042379
ENSMUSG00000054052
ENSMUSG00000040473

## Sheet: Cluster5
ENSMUSG00000038370
ENSMUSG00000042988
ENSMUSG00000024424
ENSMUSG00000020405
ENSMUSG00000022598
ENSMUSG00000087185
ENSMUSG00000082100
ENSMUSG00000005089
ENSMUSG00000072949
ENSMUSG00000028715
ENSMUSG00000026473
ENSMUSG00000054932
ENSMUSG00000026976
ENSMUSG00000005547
ENSMUSG00000044783
ENSMUSG00000003849
ENSMUSG00000020140
ENSMUSG00000030004
ENSMUSG00000031489
ENSMUSG00000058624
ENSMUSG00000047228
ENSMUSG00000018604
ENSMUSG00000032028
ENSMUSG00000023963
ENSMUSG00000028354
ENSMUSG00000021226
ENSMUSG00000034450
ENSMUSG00000002289
ENSMUSG00000050945
ENSMUSG00000008090
ENSMUSG00000042632
ENSMUSG00000073633
ENSMUSG00000048826
ENSMUSG00000032898
ENSMUSG00000027890
ENSMUSG00000005514
ENSMUSG00000031958
ENSMUSG00000058317
ENSMUSG00000024286
ENSMUSG00000036103
ENSMUSG00000027999
ENSMUSG00000002475
ENSMUSG00000019989
ENSMUSG00000023044
ENSMUSG00000026664
ENSMUSG00000035828
ENSMUSG00000033715
ENSMUSG00000029752
ENSMUSG00000030519
ENSMUSG00000049685
ENSMUSG00000032310
ENSMUSG00000030247
ENSMUSG00000021373
ENSMUSG00000039018
ENSMUSG00000078773
ENSMUSG00000025004
ENSMUSG00000049411
ENSMUSG00000029269
ENSMUSG00000020123
ENSMUSG00000027871
ENSMUSG00000024430
ENSMUSG00000030935
ENSMUSG00000019838
ENSMUSG00000023829
ENSMUSG00000078597
ENSMUSG00000021539
ENSMUSG00000024222
ENSMUSG00000027346
ENSMUSG00000043068
ENSMUSG00000032808
ENSMUSG00000031924
ENSMUSG00000044252
ENSMUSG00000024580
ENSMUSG00000039958
ENSMUSG00000066071
ENSMUSG00000026542
ENSMUSG00000039062
ENSMUSG00000029195
ENSMUSG00000035561
ENSMUSG00000021786
ENSMUSG00000020102
ENSMUSG00000024052
ENSMUSG00000021417
ENSMUSG00000021699
ENSMUSG00000032788
ENSMUSG00000031960
ENSMUSG00000022871
ENSMUSG00000027947
ENSMUSG00000067279

## Sheet: Cluster6
ENSMUSG00000036744
ENSMUSG00000090298
ENSMUSG00000069668
ENSMUSG00000090306
ENSMUSG00000038591
ENSMUSG00000072999
ENSMUSG00000045776
ENSMUSG00000003555
ENSMUSG00000039145
ENSMUSG00000027870
ENSMUSG00000025479
ENSMUSG00000003279
ENSMUSG00000042248
ENSMUSG00000031762
ENSMUSG00000039519
ENSMUSG00000066072
ENSMUSG00000036216
ENSMUSG00000021228
ENSMUSG00000075256
ENSMUSG00000031765
ENSMUSG00000020553
ENSMUSG00000063929
ENSMUSG00000076594
ENSMUSG00000026669
ENSMUSG00000002413
ENSMUSG00000021214
ENSMUSG00000027762
ENSMUSG00000058022
ENSMUSG00000028838
ENSMUSG00000051359
ENSMUSG00000041272
ENSMUSG00000092008
ENSMUSG00000091867
ENSMUSG00000030470
ENSMUSG00000054827
ENSMUSG00000046532
ENSMUSG00000040026
ENSMUSG00000067173
ENSMUSG00000061013
ENSMUSG00000026691
ENSMUSG00000074639
ENSMUSG00000029563
ENSMUSG00000003053
ENSMUSG00000049404
ENSMUSG00000040139
ENSMUSG00000069170
ENSMUSG00000031594
ENSMUSG00000037826
ENSMUSG00000018796
ENSMUSG00000017009
ENSMUSG00000023070
ENSMUSG00000024132
ENSMUSG00000058997
ENSMUSG00000057074
ENSMUSG00000001467
ENSMUSG00000040017
ENSMUSG00000092920
ENSMUSG00000012187
ENSMUSG00000063446
ENSMUSG00000003526
ENSMUSG00000022742
ENSMUSG00000030701
ENSMUSG00000035864
ENSMUSG00000005677

## Sheet: Cluster7
ENSMUSG00000078686
ENSMUSG00000082363
ENSMUSG00000075552
ENSMUSG00000078673
ENSMUSG00000058523
ENSMUSG00000038656
ENSMUSG00000078674
ENSMUSG00000078683
ENSMUSG00000080738
ENSMUSG00000078680
ENSMUSG00000092075
ENSMUSG00000075551
ENSMUSG00000081207
ENSMUSG00000043924
ENSMUSG00000041078
ENSMUSG00000082644
ENSMUSG00000081982
ENSMUSG00000022347
ENSMUSG00000050445
ENSMUSG00000041550
ENSMUSG00000070810
ENSMUSG00000074375
ENSMUSG00000074377
ENSMUSG00000080705
ENSMUSG00000078798
ENSMUSG00000078672
ENSMUSG00000084102
ENSMUSG00000027577
ENSMUSG00000059974
ENSMUSG00000066704
ENSMUSG00000026839
ENSMUSG00000040650
ENSMUSG00000070811
ENSMUSG00000063730
ENSMUSG00000030378
ENSMUSG00000078452
ENSMUSG00000041653
ENSMUSG00000085995
ENSMUSG00000040127
ENSMUSG00000040660
ENSMUSG00000067225
ENSMUSG00000078799
ENSMUSG00000083478
ENSMUSG00000053219
ENSMUSG00000010051
ENSMUSG00000074254
ENSMUSG00000074156
ENSMUSG00000062181
ENSMUSG00000027559
ENSMUSG00000040583
ENSMUSG00000042589
ENSMUSG00000064225
ENSMUSG00000041567
ENSMUSG00000071177
ENSMUSG00000056973
ENSMUSG00000054263
ENSMUSG00000055737
ENSMUSG00000060371
ENSMUSG00000025317
ENSMUSG00000035129
ENSMUSG00000035948
ENSMUSG00000061959
ENSMUSG00000006494
ENSMUSG00000031725
ENSMUSG00000034837
ENSMUSG00000044359
ENSMUSG00000032420
ENSMUSG00000042010
ENSMUSG00000078964
ENSMUSG00000087579
ENSMUSG00000004637
ENSMUSG00000063975
ENSMUSG00000057880
ENSMUSG00000027605
ENSMUSG00000066366
ENSMUSG00000054422
ENSMUSG00000036278
ENSMUSG00000058454
ENSMUSG00000033610
ENSMUSG00000033174
ENSMUSG00000069266
ENSMUSG00000030340
ENSMUSG00000068083
ENSMUSG00000068629
ENSMUSG00000054477
ENSMUSG00000079263
ENSMUSG00000079262
ENSMUSG00000021135
ENSMUSG00000044254
ENSMUSG00000019906
ENSMUSG00000059743
ENSMUSG00000034858
ENSMUSG00000089873
ENSMUSG00000079015
ENSMUSG00000053303
ENSMUSG00000005268
ENSMUSG00000031767
ENSMUSG00000072664
ENSMUSG00000027692
ENSMUSG00000081578
ENSMUSG00000063590
ENSMUSG00000038578
ENSMUSG00000040820
ENSMUSG00000024899
ENSMUSG00000029776
ENSMUSG00000024799
ENSMUSG00000063232
ENSMUSG00000029268
ENSMUSG00000031549
ENSMUSG00000093651
ENSMUSG00000006057
ENSMUSG00000082687
ENSMUSG00000081042
ENSMUSG00000080746
ENSMUSG00000084403
ENSMUSG00000090258
ENSMUSG00000081053

## Sheet: Cluster8
ENSMUSG00000078689
ENSMUSG00000066153
ENSMUSG00000066154
ENSMUSG00000041596
ENSMUSG00000000739
ENSMUSG00000081940
ENSMUSG00000024697
ENSMUSG00000067656
ENSMUSG00000075044
ENSMUSG00000032018
ENSMUSG00000068686
ENSMUSG00000042216
ENSMUSG00000030257
ENSMUSG00000033967
ENSMUSG00000034785
ENSMUSG00000045294
ENSMUSG00000090555
ENSMUSG00000067144
ENSMUSG00000035686
ENSMUSG00000038217
ENSMUSG00000056978
ENSMUSG00000066361
ENSMUSG00000041698
ENSMUSG00000016756
ENSMUSG00000075517
ENSMUSG00000071178
ENSMUSG00000079012
ENSMUSG00000028445
ENSMUSG00000041333
ENSMUSG00000070368
ENSMUSG00000084309
ENSMUSG00000040270
ENSMUSG00000079014
ENSMUSG00000029007
ENSMUSG00000058207
ENSMUSG00000076556
ENSMUSG00000072849
ENSMUSG00000078963
ENSMUSG00000027983
ENSMUSG00000085404
ENSMUSG00000029482
ENSMUSG00000060675
ENSMUSG00000040093
ENSMUSG00000076563
ENSMUSG00000050541
ENSMUSG00000028573
ENSMUSG00000054612
ENSMUSG00000041449
ENSMUSG00000019806
ENSMUSG00000033965
ENSMUSG00000020672
ENSMUSG00000071716
ENSMUSG00000019768
ENSMUSG00000040272
ENSMUSG00000025036
ENSMUSG00000022237
ENSMUSG00000041237
ENSMUSG00000055782
ENSMUSG00000028957
ENSMUSG00000074813
ENSMUSG00000024109
ENSMUSG00000051748
ENSMUSG00000032500
ENSMUSG00000041481
ENSMUSG00000030157
ENSMUSG00000032418
ENSMUSG00000033308
ENSMUSG00000053168
ENSMUSG00000071204
ENSMUSG00000024981
ENSMUSG00000001670
ENSMUSG00000052562
ENSMUSG00000066613
ENSMUSG00000068855
ENSMUSG00000028538
ENSMUSG00000035836
ENSMUSG00000084313
ENSMUSG00000024354
ENSMUSG00000028024
ENSMUSG00000045948
ENSMUSG00000034522
ENSMUSG00000006517
ENSMUSG00000061887
ENSMUSG00000051652
ENSMUSG00000020150
ENSMUSG00000027261
ENSMUSG00000046794
ENSMUSG00000027952
ENSMUSG00000038352
ENSMUSG00000070407
ENSMUSG00000067235
ENSMUSG00000026730
ENSMUSG00000022514
ENSMUSG00000033634
ENSMUSG00000040706
ENSMUSG00000022218
ENSMUSG00000046959
ENSMUSG00000021559
