# Supplementary material for: Sustained activation of detoxification pathways promotes liver carcinogenesis in response to chronic bile acid-mediated damage
Source: PLoS Genet. 2018 May 7;14(5):e1007380. doi: 10.1371/journal.pgen.1007380 (PMC5957449; doi:10.1371/journal.pgen.1007380)
Supplement: S6 Table — (XLSX) [file pgen.1007380.s013.xlsx]

## Sheet: Cluster1
Category	Term	Count	%	PValue	Genes	List Total	Pop Hits	Pop Total	Fold Enrichment	Bonferroni	Benjamini	FDR
GOTERM_BP_FAT	GO:0007155~cell adhesion	50	7.24638	1.81e-08	Ptprs, Cd2ap, Cyr61, Aebp1, Fblim1, Ptprc, Ctnna1, Nedd9, Itgam, Lyve1, Cd84, Vcam1, Inppl1, Tgfb2, Adam23, Ddr1, Plek, Myh9, Emilin1, Pkhd1, Sirpa, Itga3, Pvrl2, Pcdhga9, Lama2, Nid1, Igfbp7, Thbs1, Hes1, Cxadr, Dab1, Itga9, Ctgf, Col6a2, Itgbl1, Cd44, Rhob, Lama4, Col6a1, Itgb2, Col16a1, Cdh1, Tnfrsf12a, Spon1, Thbs2, Eng, Zyx, Tmem8, Col14a1, Jub	503	561	13588	2.40766	4.21e-05	4.21e-05	3.16e-05
GOTERM_BP_FAT	GO:0022610~biological adhesion	50	7.24638	1.9e-08	Ptprs, Cd2ap, Cyr61, Aebp1, Fblim1, Ptprc, Ctnna1, Nedd9, Itgam, Lyve1, Cd84, Vcam1, Inppl1, Tgfb2, Adam23, Ddr1, Plek, Myh9, Emilin1, Pkhd1, Sirpa, Itga3, Pvrl2, Pcdhga9, Lama2, Nid1, Igfbp7, Thbs1, Hes1, Cxadr, Dab1, Itga9, Ctgf, Col6a2, Itgbl1, Cd44, Rhob, Lama4, Col6a1, Itgb2, Col16a1, Cdh1, Tnfrsf12a, Spon1, Thbs2, Eng, Zyx, Tmem8, Col14a1, Jub	503	562	13588	2.40337	4.42e-05	2.21e-05	3.32e-05
GOTERM_BP_FAT	GO:0030029~actin filament-based process	25	3.62319	3.17e-08	Pfn1, Myh14, Fmnl2, Tmsb4x, Arhgap17, Fhod1, Elmo1, Epb4.1l2, Cnn2, Eps8, Flna, Myh9, Sirpa, Inf2, Akap2, Coro1a, Myh10, Myo9b, Cap1, S100a9, Rock2, Fmnl1, Actn1, Vasp, Gm8894	503	176	13588	3.8372	7.37e-05	2.46e-05	5.54e-05
GOTERM_BP_FAT	GO:0030036~actin cytoskeleton organization	22	3.18841	7.44e-07	Flna, Myh9, Pfn1, Sirpa, Inf2, Fmnl2, Akap2, Tmsb4x, Coro1a, Myh10, Arhgap17, Fhod1, S100a9, Cap1, Elmo1, Epb4.1l2, Rock2, Fmnl1, Cnn2, Vasp, Actn1, Eps8	503	165	13588	3.60186	0.00173241	0.000433	0.00130276
GOTERM_BP_FAT	GO:0007167~enzyme linked receptor protein signaling pathway	29	4.2029	1.03e-06	Tgfbr1, Axl, Dok2, Igf1r, Hbegf, Epha1, Ctgf, Ltbp4, Fst, Fgfr3, Spnb2, Pdgfra, Tgfb2, Ddr1, Epha2, 5830428H23Rik, Socs5, Plekha1, Flna, Map3k1, Skil, Fgfr2, Myo1e, Akap2, Tiam1, Pdgfrb, Eng, Agrn, Ccl2	503	273	13588	2.86961	0.00240341	0.000481	0.00180795
GOTERM_BP_FAT	GO:0043062~extracellular structure organization	20	2.89855	2.43e-06	Tgfbr1, Cyr61, Aplp2, Nid1, Nfkb2, Emilin1, Adamts2, Serpinh1, Snta1, Col3a1, Atp2b2, Col5a2, Ccdc80, Smoc2, Bcl3, F2r, P4ha1, Agrn, Pdgfra, Tgfb2	503	149	13588	3.62603	0.00564817	0.000944	0.00425567
GOTERM_BP_FAT	GO:0016477~cell migration	26	3.76812	2.97e-06	Tgfbr1, Cd2ap, Ednrb, Itgam, Hbegf, Dab1, Fcgr3, Nav1, Ctgf, Nr4a2, Tgfb2, 5830428H23Rik, Tns1, Myh9, Itga3, Cx3cr1, Tns3, Itgb2, Coro1a, Myh10, Cap1, S100a9, Tnfrsf12a, Fcer1g, Fmnl1, Jub	503	240	13588	2.92651	0.00688596	0.000987	0.0051915
GOTERM_BP_FAT	GO:0030198~extracellular matrix organization	16	2.31884	4.22e-06	Tgfbr1, Cyr61, Aplp2, Nid1, Nfkb2, Emilin1, Adamts2, Serpinh1, Col3a1, Col5a2, Ccdc80, Smoc2, Bcl3, P4ha1, Tgfb2, Pdgfra	503	101	13588	4.27943	0.00977474	0.0012271	0.00738008
GOTERM_BP_FAT	GO:0001822~kidney development	16	2.31884	8.72e-06	Tgfbr1, Nid1, Adamts1, Anxa4, Tet2, Pkhd1, Pkd2, Slc5a1, Myo1e, Fgfr2, Rrm2b, Tenc1, Kif3a, Pdgfrb, Cd44, 5830428H23Rik	503	107	13588	4.03946	0.0201058	0.00225419	0.0152592
GOTERM_BP_FAT	GO:0008064~regulation of actin polymerization or depolymerization	11	1.5942	1.18e-05	Pfn1, Map3k1, Spna2, Arpc1b, Spnb2, Tmsb4x, Arpc5, Arpc3, Coro1a, Dstn, Plek	503	50	13588	5.94306	0.0270077	0.00273417	0.0205691
GOTERM_BP_FAT	GO:0030832~regulation of actin filament length	11	1.5942	1.41e-05	Pfn1, Map3k1, Spna2, Arpc1b, Spnb2, Tmsb4x, Arpc5, Arpc3, Coro1a, Dstn, Plek	503	51	13588	5.82653	0.0324094	0.00299063	0.024751
GOTERM_BP_FAT	GO:0001775~cell activation	25	3.62319	1.43e-05	Nfkb2, Ptprc, Egr1, Relb, Ikzf1, Blnk, Itgam, Swap70, Bcl3, Fcgr3, Prkcd, Cd74, Sbno2, Dock2, Hdac5, Plek, Myh9, Pik3cd, Cx3cr1, Entpd1, Itgb2, Entpd2, Ticam1, Fcer1g, Sox4	503	246	13588	2.74532	0.0327523	0.00277121	0.0250172
GOTERM_BP_FAT	GO:0051493~regulation of cytoskeleton organization	15	2.17391	1.57e-05	Mtap4, Map3k1, Pfn1, Arpc1b, Tmsb4x, Arpc5, Mid1, Arpc3, Coro1a, Mapt, Spna2, Rock2, Spnb2, Dstn, Plek	503	99	13588	4.09302	0.0358089	0.00280113	0.0273947
GOTERM_BP_FAT	GO:0048870~cell motility	27	3.91304	1.96e-05	Tgfbr1, Cd2ap, Ednrb, Itgam, Hbegf, Dab1, Fcgr3, Nav1, Ctgf, Nr4a2, Tgfb2, 5830428H23Rik, Tns1, Myh9, Itga3, Map2k1, Cx3cr1, Tns3, Itgb2, Coro1a, Myh10, Cap1, S100a9, Tnfrsf12a, Fcer1g, Fmnl1, Jub	503	284	13588	2.56822	0.044512	0.00324708	0.0342053
GOTERM_BP_FAT	GO:0051674~localization of cell	27	3.91304	1.96e-05	Tgfbr1, Cd2ap, Ednrb, Itgam, Hbegf, Dab1, Fcgr3, Nav1, Ctgf, Nr4a2, Tgfb2, 5830428H23Rik, Tns1, Myh9, Itga3, Map2k1, Cx3cr1, Tns3, Itgb2, Coro1a, Myh10, Cap1, S100a9, Tnfrsf12a, Fcer1g, Fmnl1, Jub	503	284	13588	2.56822	0.044512	0.00324708	0.0342053
GOTERM_BP_FAT	GO:0007010~cytoskeleton organization	29	4.2029	3.06e-05	Lasp1, Pfn1, Fmnl2, Tmsb4x, Mapt, Arhgap17, Lsp1, Fhod1, Elmo1, Epb4.1l2, Nav1, Cnn2, Dock2, Eps8, Flna, Myh9, Sirpa, Inf2, Akap2, Coro1a, Myh10, Maea, S100a9, Cap1, Rock2, Fmnl1, Stradb, Vasp, Actn1	503	326	13588	2.40308	0.068842	0.0047438	0.0535764
GOTERM_BP_FAT	GO:0030155~regulation of cell adhesion	14	2.02899	3.99e-05	Lama2, Nid1, Cyr61, Tgm2, Emilin1, Col1a1, Thbs1, Lama4, Adam10, Ccdc80, Dab1, Csf1, Smoc2, Ddr1	503	94	13588	4.02335	0.0887582	0.00579235	0.0698111
GOTERM_BP_FAT	GO:0006928~cell motion	31	4.49275	4.03e-05	Tgfbr1, Cd2ap, Ednrb, Itgam, Hbegf, Dab1, Fcgr3, Elmo1, Nav1, Ctgf, Nr4a2, Tgfb2, 5830428H23Rik, Tns1, Myh9, Sirpa, Itga3, Map2k1, Cx3cr1, Tns3, Itgb2, Coro1a, Myh10, S100a9, Cap1, Tnfrsf12a, Fcer1g, Fmnl1, Vasp, Dstn, Jub	503	367	13588	2.28183	0.089613	0.00550745	0.0705157
GOTERM_BP_FAT	GO:0060326~cell chemotaxis	8	1.15942	4.2e-05	S100a9, Itgam, Fcgr3, Fcer1g, Cx3cr1, Tgfb2, Itgb2, Coro1a	503	27	13588	8.00412	0.0932314	0.00542236	0.0735058
GOTERM_BP_FAT	GO:0030595~leukocyte chemotaxis	8	1.15942	4.2e-05	S100a9, Itgam, Fcgr3, Fcer1g, Cx3cr1, Tgfb2, Itgb2, Coro1a	503	27	13588	8.00412	0.0932314	0.00542236	0.0735058
GOTERM_BP_FAT	GO:0051094~positive regulation of developmental process	22	3.18841	4.47e-05	Socs5, Rhob, Tgif1, Msr1, Map2k1, Fgfr2, Ptprc, Clu, Itgb2, Ikzf1, Tiam1, Mapt, H2-Aa, Tnfrsf12a, Csf1, H2-Ea-ps, Sema4d, Cd74, Fst, Hsp90aa1, Fgfr3, Tgfb2, Junb	503	214	13588	2.77713	0.0988063	0.00546056	0.0781359
GOTERM_BP_FAT	GO:0008360~regulation of cell shape	10	1.44928	4.64e-05	Palmd, Myh9, Fblim1, Epb4.1l2, Myh14, Akap2, Cdc42ep1, Cdc42se1, Coro1a, Myh10	503	47	13588	5.74764	0.102532	0.00539429	0.0812461
GOTERM_BP_FAT	GO:0006935~chemotaxis	15	2.17391	4.71e-05	Cyr61, Cxcl16, Cx3cr1, Cmtm3, Itgb2, Coro1a, Cxcl10, Lsp1, Itgam, S100a9, Fcgr3, Fcer1g, Tgfb2, Dock2, Ccl2	503	109	13588	3.71751	0.103964	0.00521371	0.0824446
GOTERM_BP_FAT	GO:0042330~taxis	15	2.17391	4.71e-05	Cyr61, Cxcl16, Cx3cr1, Cmtm3, Itgb2, Coro1a, Cxcl10, Lsp1, Itgam, S100a9, Fcgr3, Fcer1g, Tgfb2, Dock2, Ccl2	503	109	13588	3.71751	0.103964	0.00521371	0.0824446
GOTERM_BP_FAT	GO:0001701~in utero embryonic development	25	3.62319	5.46e-05	Ncor2, Tgfbr1, Cyr61, Grn, Kat2a, Hes1, Hbegf, Vcam1, Tpm1, Pdgfra, Myh9, Pkd2, Skil, Map2k1, Fgfr2, Myo1e, Ly6e, Myh10, Cdh1, Adam10, Krt8, Kif3a, Pdgfrb, Junb, Capn2	503	267	13588	2.52939	0.119326	0.00575914	0.0954261
GOTERM_BP_FAT	GO:0022604~regulation of cell morphogenesis	14	2.02899	5.58e-05	Myh9, Fblim1, Myh14, Akap2, Coro1a, Myh10, Mapt, Tiam1, Tnfrsf12a, Palmd, Epb4.1l2, Sema4d, Cdc42ep1, Cdc42se1	503	97	13588	3.89892	0.121931	0.00563754	0.0976501
GOTERM_BP_FAT	GO:0032956~regulation of actin cytoskeleton organization	11	1.5942	6.2e-05	Pfn1, Map3k1, Spna2, Arpc1b, Spnb2, Tmsb4x, Arpc5, Arpc3, Coro1a, Dstn, Plek	503	60	13588	4.95255	0.134376	0.00599465	0.108364
GOTERM_BP_FAT	GO:0032970~regulation of actin filament-based process	11	1.5942	7.17e-05	Pfn1, Map3k1, Spna2, Arpc1b, Spnb2, Tmsb4x, Arpc5, Arpc3, Coro1a, Dstn, Plek	503	61	13588	4.87136	0.15379	0.00665724	0.125387
GOTERM_BP_FAT	GO:0010810~regulation of cell-substrate adhesion	9	1.30435	8.89e-05	Cyr61, Nid1, Ccdc80, Smoc2, Csf1, Emilin1, Col1a1, Thbs1, Ddr1	503	40	13588	6.07813	0.186986	0.00793019	0.155413
GOTERM_BP_FAT	GO:0007169~transmembrane receptor protein tyrosine kinase signaling pathway	20	2.89855	9.14e-05	Socs5, Plekha1, Flna, Myo1e, Axl, Fgfr2, Dok2, Igf1r, Tiam1, Hbegf, Pdgfrb, Epha1, Ctgf, Fgfr3, Agrn, Pdgfra, Ddr1, Epha2, 5830428H23Rik, Ccl2	503	192	13588	2.81395	0.191688	0.00785077	0.159764
GOTERM_BP_FAT	GO:0001655~urogenital system development	17	2.46377	9.82e-05	Tgfbr1, Nid1, Adamts1, Anxa4, Tet2, Pkhd1, Pkd2, Slc5a1, Myo1e, Fgfr2, Rrm2b, Igf1r, Tenc1, Kif3a, Pdgfrb, Cd44, 5830428H23Rik	503	146	13588	3.14546	0.204528	0.00813882	0.171775
GOTERM_BP_FAT	GO:0044087~regulation of cellular component biogenesis	13	1.88406	0.000101	Mapt, Tgfbr1, Pfn1, Map3k1, Spna2, Arpc1b, Spnb2, Tmsb4x, Agrn, Arpc5, Arpc3, Coro1a, Plek	503	89	13588	3.94585	0.209741	0.00808419	0.176707
GOTERM_BP_FAT	GO:0007229~integrin-mediated signaling pathway	12	1.73913	0.000102	Adam15, Adamts5, Adam10, Itgam, Cib3, Itga9, Adamts2, Itga3, Ctgf, Itgbl1, Adam23, Itgb2	503	76	13588	4.26536	0.211753	0.00790009	0.178619
GOTERM_BP_FAT	GO:0001568~blood vessel development	23	3.33333	0.000106	Tgfbr1, Rhob, Zfp36l1, Cyr61, Myh9, Tgm2, Col1a1, Myo1e, Map2k1, Fgfr2, Lama4, Mmp2, Col3a1, Tnfrsf12a, Hbegf, Ctgf, Eng, Mef2c, Nus1, Tgfb2, Junb, Epha2, 5830428H23Rik	503	244	13588	2.54639	0.218445	0.00791912	0.185013
GOTERM_BP_FAT	GO:0043254~regulation of protein complex assembly	11	1.5942	0.000125	Mapt, Pfn1, Map3k1, Spna2, Arpc1b, Spnb2, Tmsb4x, Arpc5, Arpc3, Coro1a, Plek	503	65	13588	4.57159	0.252086	0.00903602	0.218004
GOTERM_BP_FAT	GO:0030334~regulation of cell migration	13	1.88406	0.00014	Cxcl10, Lama2, Hbegf, Csf1, Map3k1, Ccr2, Thbs1, Trip6, Rras, Tmsb4x, Lama4, Coro1a, Jub	503	92	13588	3.81718	0.277829	0.00981495	0.24426
GOTERM_BP_FAT	GO:0060537~muscle tissue development	16	2.31884	0.00015	Fhl2, Vamp5, Rcan1, Ly6e, Snta1, Myh10, Cxadr, Pdgfrb, F2r, Tpm1, Eng, Mef2c, Tgfb2, Agrn, 5830428H23Rik, Gm8894	503	136	13588	3.17811	0.294598	0.0102118	0.261867
GOTERM_BP_FAT	GO:0001944~vasculature development	23	3.33333	0.000151	Tgfbr1, Rhob, Zfp36l1, Cyr61, Myh9, Tgm2, Col1a1, Myo1e, Map2k1, Fgfr2, Lama4, Mmp2, Col3a1, Tnfrsf12a, Hbegf, Ctgf, Eng, Mef2c, Nus1, Tgfb2, Junb, Epha2, 5830428H23Rik	503	250	13588	2.48528	0.29577	0.00996858	0.263114
GOTERM_BP_FAT	GO:0051270~regulation of cell motion	14	2.02899	0.000155	Lama2, Pkhd1, Map3k1, Thbs1, Rras, Tmsb4x, Lama4, Coro1a, Cxcl10, Hbegf, Csf1, Ccr2, Trip6, Jub	503	107	13588	3.53453	0.303206	0.00998499	0.271068
GOTERM_BP_FAT	GO:0045321~leukocyte activation	21	3.04348	0.000182	Myh9, Pik3cd, Ptprc, Cx3cr1, Itgb2, Egr1, Relb, Ikzf1, Ticam1, Blnk, Itgam, Fcgr3, Swap70, Bcl3, Prkcd, Cd74, Sbno2, Fcer1g, Dock2, Sox4, Hdac5	503	219	13588	2.59038	0.345043	0.0113723	0.317454
GOTERM_BP_FAT	GO:0030833~regulation of actin filament polymerization	9	1.30435	0.000212	Pfn1, Map3k1, Spna2, Arpc1b, Spnb2, Tmsb4x, Arpc5, Arpc3, Coro1a	503	45	13588	5.40278	0.389459	0.0129005	0.370036
GOTERM_BP_FAT	GO:0032271~regulation of protein polymerization	10	1.44928	0.000221	Mapt, Pfn1, Map3k1, Spna2, Arpc1b, Spnb2, Tmsb4x, Arpc5, Arpc3, Coro1a	503	57	13588	4.73928	0.40232	0.0131107	0.385971
GOTERM_BP_FAT	GO:0045597~positive regulation of cell differentiation	18	2.6087	0.000264	Socs5, Tgif1, Msr1, Map2k1, Ptprc, Clu, Ikzf1, Tiam1, Mapt, H2-Aa, Tnfrsf12a, Csf1, H2-Ea-ps, Cd74, Sema4d, Hsp90aa1, Fgfr3, Tgfb2, Junb	503	175	13588	2.77857	0.459218	0.015251	0.460818
GOTERM_BP_FAT	GO:0032535~regulation of cellular component size	17	2.46377	0.000307	Socs5, Emp1, Map3k1, Pfn1, Arpc1b, Tmsb4x, Arpc5, Arpc3, Coro1a, Mapt, Atp2b2, Tnfrsf12a, Spna2, Spnb2, Tgfb2, Dstn, Plek	503	161	13588	2.8524	0.510789	0.0172869	0.535744
GOTERM_BP_FAT	GO:0010811~positive regulation of cell-substrate adhesion	7	1.01449	0.000377	Cyr61, Nid1, Ccdc80, Smoc2, Csf1, Emilin1, Thbs1	503	27	13588	7.00361	0.584084	0.0206708	0.656969
GOTERM_BP_FAT	GO:0009967~positive regulation of signal transduction	17	2.46377	0.000641	Flna, Tgm2, Thbs1, Pdcd11, Fgfr2, Ptprc, Ctnna1, Mbd2, Igf1r, Ticam1, Litaf, Csf1, Fgfr3, Dock2, Sox4, Eef1e1, Nenf	503	172	13588	2.66998	0.77548	0.0341428	1.11608
GOTERM_BP_FAT	GO:0010647~positive regulation of cell communication	18	2.6087	0.000646	Lama2, Flna, Tgm2, Thbs1, Pdcd11, Fgfr2, Ptprc, Ctnna1, Mbd2, Igf1r, Ticam1, Litaf, Csf1, Fgfr3, Dock2, Sox4, Eef1e1, Nenf	503	189	13588	2.57275	0.778072	0.033635	1.12471
GOTERM_BP_FAT	GO:0007242~intracellular signaling cascade	54	7.82609	0.00071	Tgm2, Arhgef5, Rcan1, Ptprc, Rras, Ptpn6, Tenc1, Adcy6, Bcl3, Elmo1, Gdi1, Trio, Plek, Rasal1, Dusp1, Eps8l2, Abr, Iqgap1, Rab6a, F2r, Rock2, Rab8b, Trip6, Stradb, Rapgef3, Cdc42ep1, Rps6ka4, Rhoc, Cdc42se1, Gucy1a3, Rassf1, Dok2, Gck, Dab1, Cd74, Prkcd, Ctgf, Rhod, Fgfr3, 5430435G22Rik, Socs5, Rhob, Flna, Map3k1, Pkd2, Rem1, Pik3cd, Map2k1, Tns3, Tiam1, Myo9b, Sik1, Atf6b, Nfatc1	503	915	13588	1.59426	0.808793	0.0360968	1.23533
GOTERM_BP_FAT	GO:0060325~face morphogenesis	5	0.724638	0.000719	Plekha1, Col1a1, Pdgfra, 5830428H23Rik, Mmp2	503	12	13588	11.2558	0.81278	0.0357679	1.25097
GOTERM_BP_FAT	GO:0040012~regulation of locomotion	13	1.88406	0.000744	Cxcl10, Lama2, Hbegf, Csf1, Map3k1, Ccr2, Thbs1, Trip6, Rras, Tmsb4x, Lama4, Coro1a, Jub	503	110	13588	3.19255	0.823191	0.0361943	1.29341
GOTERM_BP_FAT	GO:0030199~collagen fibril organization	6	0.869565	0.00084	Col3a1, Tgfbr1, Col5a2, Adamts2, P4ha1, Serpinh1	503	21	13588	7.71826	0.858673	0.0399445	1.45939
GOTERM_BP_FAT	GO:0042060~wound healing	13	1.88406	0.000874	Entpd2, Hbegf, Map3k1, F2r, Timp3, Anxa5, Tgfb2, Entpd1, Cd44, Tfpi, Myh10, Plek, Jub	503	112	13588	3.13554	0.869456	0.0407004	1.51813
GOTERM_BP_FAT	GO:0016265~death	35	5.07246	0.000891	Mfsd10, Trp53bp2, Unc5b, Xaf1, Pdcd11, Srgn, Sltm, Bok, Traf2, Lsp1, Sp110, Egln3, Litaf, Krt18, Elmo1, Pawr, Nr4a2, Mef2c, Mcl1, Tgfb2, Sgk1, Shisa5, Rhob, Steap3, Map3k1, Tnfaip8, Sh3kbp1, Nfkb1, Clu, Lyz2, Ticam1, Krt8, Tnfrsf12a, F2r, Fgl2	503	519	13588	1.82175	0.874503	0.0406597	1.5473
GOTERM_BP_FAT	GO:0050900~leukocyte migration	8	1.15942	0.000914	S100a9, Itgam, Fcgr3, Fcer1g, Cx3cr1, Tgfb2, Itgb2, Coro1a	503	43	13588	5.02584	0.881249	0.0409183	1.58817
GOTERM_BP_FAT	GO:0045785~positive regulation of cell adhesion	8	1.15942	0.000914	Cyr61, Nid1, Ccdc80, Smoc2, Csf1, Emilin1, Tgm2, Thbs1	503	43	13588	5.02584	0.881249	0.0409183	1.58817
GOTERM_BP_FAT	GO:0019221~cytokine-mediated signaling pathway	9	1.30435	0.000979	Socs5, Krt8, Krt18, Ccr2, Zc3h15, Cx3cr1, Stat1, Ptpn6, Ccl2	503	56	13588	4.34152	0.897721	0.0428998	1.69852
GOTERM_BP_FAT	GO:0048514~blood vessel morphogenesis	18	2.6087	0.00108816	Tgfbr1, Rhob, Zfp36l1, Cyr61, Myh9, Tgm2, Myo1e, Fgfr2, Tnfrsf12a, Hbegf, Ctgf, Eng, Mef2c, Nus1, Tgfb2, Junb, Epha2, 5830428H23Rik	503	198	13588	2.45581	0.920793	0.0467169	1.88715
GOTERM_BP_FAT	GO:0009792~embryonic development ending in birth or egg hatching	30	4.34783	0.00111813	Ncor2, Tgfbr1, Cyr61, Tgif1, Pfn1, Trp53bp2, Grn, Kat2a, Hes1, Hbegf, Vcam1, Tpm1, Pdgfra, Epha2, Myh9, Pkd2, Skil, Fgfr2, Map2k1, Myo1e, Ly6e, Myh10, Cdh1, Adam10, Krt8, Kif3a, Pdgfrb, Vasp, Junb, Capn2	503	425	13588	1.90686	0.92614	0.047106	1.93866
GOTERM_BP_FAT	GO:0006952~defense response	31	4.49275	0.00124236	Nfkbiz, Thbs1, Rela, Ptprc, Pld1, Ptpn6, Lsp1, H2-Aa, Chi3l3, Sp110, Ddah2, Fcgr3, Bcl3, Cd14, Ccr2, Cd74, Cd44, Hdac5, Ang4, Rsad2, Itgb2, Lyz2, Cxcl10, Ifih1, Ticam1, H2-Ea-ps, F2r, Fcer1g, Clic1, Rarres2, Ccl2, B2m	503	448	13588	1.86927	0.944715	0.0512795	2.15185
GOTERM_BP_FAT	GO:0002478~antigen processing and presentation of exogenous peptide antigen	6	0.869565	0.00130646	H2-Aa, H2-Ea-ps, Fcgr3, Cd74, Fcer1g, H2-Ab1, B2m	503	23	13588	7.04711	0.952392	0.0529188	2.26169
GOTERM_BP_FAT	GO:0060323~head morphogenesis	5	0.724638	0.00137107	Plekha1, Col1a1, Pdgfra, 5830428H23Rik, Mmp2	503	14	13588	9.64783	0.95905	0.0545174	2.37227
GOTERM_BP_FAT	GO:0007626~locomotory behavior	20	2.89855	0.00142663	Cyr61, Aplp2, Cxcl16, Cmtm3, Cx3cr1, Itgb2, Coro1a, Cxcl10, Lsp1, Atp2b2, Itgam, S100a9, Fcgr3, Cstb, Fcer1g, Nr4a2, Tgfb2, Dock2, Eps8, Ccl2	503	239	13588	2.26058	0.964028	0.0557154	2.46728
GOTERM_BP_FAT	GO:0007507~heart development	19	2.75362	0.00159098	Ncor2, Tgfbr1, Adamts1, Fhl2, Tead1, Pkd2, Trp53bp2, Ly6e, Myh10, Kif3a, Cxadr, Vcam1, Tpm1, Eng, Mef2c, Tgfb2, Sox4, Hdac5, Nfatc1	503	223	13588	2.30163	0.975482	0.0609189	2.7478
GOTERM_BP_FAT	GO:0033043~regulation of organelle organization	15	2.17391	0.00170697	Mtap4, Map3k1, Pfn1, Arpc1b, Tmsb4x, Arpc5, Mid1, Arpc3, Coro1a, Mapt, Spna2, Rock2, Spnb2, Dstn, Plek	503	154	13588	2.63123	0.981294	0.0641645	2.94531
GOTERM_BP_FAT	GO:0010627~regulation of protein kinase cascade	15	2.17391	0.00181476	Ticam1, Timp2, Flna, Litaf, Tgm2, Map3k1, Fgfr2, Fgfr3, Pdcd11, Ptprc, Cdc42se1, Ptpn6, Nenf, Traf2, Igf1r	503	155	13588	2.61425	0.985454	0.0670009	3.12852
GOTERM_BP_FAT	GO:0030048~actin filament-based movement	5	0.724638	0.00181548	Myo9b, Myh9, Myh14, Gm8894, Myh10	503	15	13588	9.00464	0.985478	0.0659821	3.12975
GOTERM_BP_FAT	GO:0043009~chordate embryonic development	29	4.2029	0.00199636	Ncor2, Tgfbr1, Cyr61, Tgif1, Pfn1, Grn, Kat2a, Hes1, Hbegf, Vcam1, Tpm1, Pdgfra, Epha2, Myh9, Pkd2, Skil, Map2k1, Fgfr2, Myo1e, Ly6e, Myh10, Cdh1, Adam10, Krt8, Kif3a, Pdgfrb, Vasp, Junb, Capn2	503	421	13588	1.86082	0.990478	0.0712128	3.43646
GOTERM_BP_FAT	GO:0008219~cell death	33	4.78261	0.00224079	Mfsd10, Trp53bp2, Unc5b, Xaf1, Pdcd11, Srgn, Sltm, Bok, Traf2, Lsp1, Sp110, Egln3, Litaf, Krt18, Elmo1, Pawr, Mef2c, Mcl1, Tgfb2, Sgk1, Shisa5, Rhob, Steap3, Map3k1, Tnfaip8, Sh3kbp1, Nfkb1, Clu, Lyz2, Ticam1, Krt8, Tnfrsf12a, Fgl2	503	507	13588	1.7583	0.994618	0.0783921	3.84949
GOTERM_BP_FAT	GO:0007517~muscle organ development	16	2.31884	0.00224922	Fhl2, Vamp5, Rcan1, Ly6e, Snta1, Myh10, Cxadr, Pdgfrb, F2r, Tpm1, Eng, Mef2c, Tgfb2, Agrn, 5830428H23Rik, Gm8894	503	176	13588	2.45581	0.994723	0.077513	3.86369
GOTERM_BP_FAT	GO:0007178~transmembrane receptor protein serine/threonine kinase signaling pathway	10	1.44928	0.00226036	Tgfbr1, Map3k1, Ltbp4, Eng, Skil, Fst, Akap2, Spnb2, Tgfb2, Ccl2	503	78	13588	3.46332	0.994858	0.0767486	3.88248
GOTERM_BP_FAT	GO:0009611~response to wounding	25	3.62319	0.00244516	Nfkbiz, Thbs1, Tfpi, Ptpn6, Chi3l3, Hbegf, Fcgr3, Ccr2, Cd14, Tgfb2, Hdac5, Cd44, Plek, Map3k1, Timp3, Anxa5, Entpd1, Itgb2, Myh10, Cxcl10, Entpd2, Ticam1, F2r, Ccl2, Jub	503	347	13588	1.94625	0.99666	0.0815804	4.19354
GOTERM_BP_FAT	GO:0014706~striated muscle tissue development	13	1.88406	0.00258698	Fhl2, Cxadr, Vamp5, F2r, Tpm1, Mef2c, Rcan1, Agrn, Tgfb2, Ly6e, Gm8894, Myh10, Snta1	503	127	13588	2.7652	0.997601	0.0848972	4.43159
GOTERM_BP_FAT	GO:0060324~face development	5	0.724638	0.00298508	Plekha1, Col1a1, Pdgfra, 5830428H23Rik, Mmp2	503	17	13588	7.94527	0.999053	0.0959837	5.09688
GOTERM_BP_FAT	GO:0030593~neutrophil chemotaxis	5	0.724638	0.00298508	Itgam, Fcgr3, Fcer1g, Tgfb2, Itgb2	503	17	13588	7.94527	0.999053	0.0959837	5.09688
GOTERM_BP_FAT	GO:0019884~antigen processing and presentation of exogenous antigen	6	0.869565	0.0032777	H2-Aa, H2-Ea-ps, Fcgr3, Cd74, Fcer1g, H2-Ab1, B2m	503	28	13588	5.7887	0.999522	0.103478	5.58312
GOTERM_BP_FAT	GO:0007264~small GTPase mediated signal transduction	20	2.89855	0.0033944	Rhob, Eps8l2, Iqgap1, Rem1, Rras, Rassf1, Dok2, Rab6a, Tiam1, Dab1, Elmo1, Rhod, Rock2, Rab8b, Gdi1, Rapgef3, Cdc42ep1, Cdc42se1, Rhoc, 5430435G22Rik	503	258	13588	2.0941	0.999636	0.10554	5.77637
GOTERM_BP_FAT	GO:0002250~adaptive immune response	10	1.44928	0.00375727	H2-Aa, Nfkb2, H2-Ea-ps, Bcl3, Fcgr3, Swap70, Cd74, Prkcd, Fcer1g, Irf7, Relb	503	84	13588	3.21594	0.999844	0.114645	6.37491
GOTERM_BP_FAT	GO:0002460~adaptive immune response based on somatic recombination of immune receptors built from immunoglobulin superfamily domains	10	1.44928	0.00375727	H2-Aa, Nfkb2, H2-Ea-ps, Bcl3, Fcgr3, Swap70, Cd74, Prkcd, Fcer1g, Irf7, Relb	503	84	13588	3.21594	0.999844	0.114645	6.37491
GOTERM_BP_FAT	GO:0050867~positive regulation of cell activation	11	1.5942	0.00410777	H2-Aa, Socs5, Ticam1, H2-Ea-ps, Cd38, Cd74, Fcer1g, Hsp90aa1, Ptprc, Coro1a, Ikzf1, Plek	503	101	13588	2.94211	0.999931	0.123067	6.94965
GOTERM_BP_FAT	GO:0006915~apoptosis	30	4.34783	0.0041905	Mfsd10, Trp53bp2, Unc5b, Xaf1, Pdcd11, Srgn, Bok, Sltm, Traf2, Lsp1, Sp110, Egln3, Litaf, Krt18, Elmo1, Pawr, Mef2c, Mcl1, Tgfb2, Sgk1, Shisa5, Rhob, Steap3, Map3k1, Tnfaip8, Sh3kbp1, Nfkb1, Ticam1, Krt8, Tnfrsf12a	503	465	13588	1.74283	0.999943	0.123803	7.08482
GOTERM_BP_FAT	GO:0006897~endocytosis	16	2.31884	0.00421412	Ankfy1, Msr1, Clint1, Sirpa, Sh3kbp1, Pld2, Dnm2, Cap1, Fcgr3, Elmo1, Fcer1g, Mrc2, Mrc1, Cdc42se1, Nostrin, Fnbp1l	503	188	13588	2.29906	0.999946	0.122904	7.12337
GOTERM_BP_FAT	GO:0010324~membrane invagination	16	2.31884	0.00421412	Ankfy1, Msr1, Clint1, Sirpa, Sh3kbp1, Pld2, Dnm2, Cap1, Fcgr3, Elmo1, Fcer1g, Mrc2, Mrc1, Cdc42se1, Nostrin, Fnbp1l	503	188	13588	2.29906	0.999946	0.122904	7.12337
GOTERM_BP_FAT	GO:0008284~positive regulation of cell proliferation	21	3.04348	0.00444273	Tgif1, Cd38, Tgm2, Grn, Fosl2, Fgfr2, Clu, Ptprc, Tns3, Hes1, Coro1a, Cxcl10, Ticam1, Ccnd2, Hbegf, Csf1, F2r, Fgfr3, Tgfb2, Ccl2, Atf6b	503	284	13588	1.99751	0.999969	0.12755	7.49578
GOTERM_BP_FAT	GO:0042981~regulation of apoptosis	34	4.92754	0.00467939	Tgfbr1, Tgm2, Trp53bp2, Mkl1, Kat2a, Ptprc, Ctnna1, Ptpn6, Bok, Traf2, Sp110, Fcgr3, Bcl3, Cd74, Prkcd, Nr4a2, Fgfr3, Mcl1, Tgfb2, Eef1e1, Shisa5, Prnp, Serpinb9, Skil, Cx3cr1, Clu, Btg2, Rrm2b, Cdh1, Ifih1, Ticam1, F2r, Fcer1g, Stradb	503	553	13588	1.66089	0.999982	0.132265	7.87984
GOTERM_BP_FAT	GO:0043244~regulation of protein complex disassembly	7	1.01449	0.00470944	Mapt, Mtap4, Spna2, Spnb2, Mid1, Dstn, Plek	503	43	13588	4.39761	0.999983	0.131468	7.92849
GOTERM_BP_FAT	GO:0051789~response to protein stimulus	10	1.44928	0.00475127	Cyr61, Fos, Ddah2, Nfe2l2, Nr4a2, Hsp90aa1, Clic1, Ddr1, Egr1, Atf6b	503	87	13588	3.10505	0.999985	0.130995	7.99618
GOTERM_BP_FAT	GO:0046649~lymphocyte activation	16	2.31884	0.00487874	Myh9, Pik3cd, Ptprc, Itgb2, Egr1, Relb, Ikzf1, Blnk, Itgam, Swap70, Bcl3, Prkcd, Cd74, Dock2, Sox4, Hdac5	503	191	13588	2.26295	0.999989	0.132708	8.20216
GOTERM_BP_FAT	GO:0006955~immune response	30	4.34783	0.00493863	Nfkb2, Ptprc, Gbp9, Ptpn6, Relb, H2-Aa, Sp110, Fcgr3, Swap70, Bcl3, Cd14, Oasl1, Ccr2, Oasl2, Prkcd, Cd74, Sbno2, Inppl1, H2-Ab1, Ang4, Rsad2, Cx3cr1, Psmb8, Cxcl10, Ifih1, Ticam1, H2-Ea-ps, Fcer1g, Irf7, Ccl2, B2m	503	471	13588	1.72063	0.99999	0.132685	8.29879
GOTERM_BP_FAT	GO:0010740~positive regulation of protein kinase cascade	10	1.44928	0.00512443	Ticam1, Litaf, Flna, Tgm2, Fgfr3, Pdcd11, Fgfr2, Ptprc, Nenf, Igf1r	503	88	13588	3.06976	0.999994	0.135774	8.59795
GOTERM_BP_FAT	GO:0012501~programmed cell death	30	4.34783	0.00528569	Mfsd10, Trp53bp2, Unc5b, Xaf1, Pdcd11, Srgn, Bok, Sltm, Traf2, Lsp1, Sp110, Egln3, Litaf, Krt18, Elmo1, Pawr, Mef2c, Mcl1, Tgfb2, Sgk1, Shisa5, Rhob, Steap3, Map3k1, Tnfaip8, Sh3kbp1, Nfkb1, Ticam1, Krt8, Tnfrsf12a	503	473	13588	1.71336	0.999996	0.138182	8.85687
GOTERM_BP_FAT	GO:0042127~regulation of cell proliferation	33	4.78261	0.00544707	Jun, Tgif1, Timp2, Tgm2, Grn, Fosl2, Ptprc, Ctnna1, Hes1, Anxa1, Ptpn6, Hbegf, Csf1, Cxadr, Pawr, Fgfr3, Inppl1, Tgfb2, Ddr1, Eef1e1, Cd38, Fgfr2, Clu, Tns3, Coro1a, Mbd2, Cxcl10, Ticam1, Ccnd2, Ifitm3, F2r, Ccl2, Atf6b	503	538	13588	1.65699	0.999997	0.14053	9.11527
GOTERM_BP_FAT	GO:0051130~positive regulation of cellular component organization	12	1.73913	0.00548195	Mapt, Tiam1, Tgfbr1, Tnfrsf12a, Map3k1, Fcgr3, Sirpa, Sema4d, Rock2, Fcer1g, Dstn, Plek	503	122	13588	2.65711	0.999997	0.139824	9.17103
GOTERM_BP_FAT	GO:0043067~regulation of programmed cell death	34	4.92754	0.00555249	Tgfbr1, Tgm2, Trp53bp2, Mkl1, Kat2a, Ptprc, Ctnna1, Ptpn6, Bok, Traf2, Sp110, Fcgr3, Bcl3, Cd74, Prkcd, Nr4a2, Fgfr3, Mcl1, Tgfb2, Eef1e1, Shisa5, Prnp, Serpinb9, Skil, Cx3cr1, Clu, Btg2, Rrm2b, Cdh1, Ifih1, Ticam1, F2r, Fcer1g, Stradb	503	560	13588	1.64013	0.999998	0.13997	9.2837
GOTERM_BP_FAT	GO:0010171~body morphogenesis	5	0.724638	0.00556647	Plekha1, Col1a1, Pdgfra, 5830428H23Rik, Mmp2	503	20	13588	6.75348	0.999998	0.138802	9.30601
GOTERM_BP_FAT	GO:0045582~positive regulation of T cell differentiation	6	0.869565	0.00595023	H2-Aa, Socs5, H2-Ea-ps, Cd74, Hsp90aa1, Ptprc, Ikzf1	503	32	13588	5.06511	0.999999	0.146106	9.91652
GOTERM_BP_FAT	GO:0016044~membrane organization	20	2.89855	0.00596628	Ankfy1, Msr1, Clint1, Sirpa, Itga3, Sh3kbp1, Myh10, Pld2, Dnm2, Cap1, Fcgr3, Elmo1, Fcer1g, Mrc2, Agrn, Mrc1, Cdc42se1, Nostrin, Dock2, Fnbp1l	503	272	13588	1.98632	0.999999	0.144951	9.94196
GOTERM_BP_FAT	GO:0010941~regulation of cell death	34	4.92754	0.00607559	Tgfbr1, Tgm2, Trp53bp2, Mkl1, Kat2a, Ptprc, Ctnna1, Ptpn6, Bok, Traf2, Sp110, Fcgr3, Bcl3, Cd74, Prkcd, Nr4a2, Fgfr3, Mcl1, Tgfb2, Eef1e1, Shisa5, Prnp, Serpinb9, Skil, Cx3cr1, Clu, Btg2, Rrm2b, Cdh1, Ifih1, Ticam1, F2r, Fcer1g, Stradb	503	563	13588	1.63139	0.999999	0.145896	10.1151
GOTERM_BP_FAT	GO:0060343~trabecula formation	4	0.57971	0.00662531	Adamts1, Fhl2, Col1a1, Mmp2	503	11	13588	9.82324	1	0.156444	10.9811
GOTERM_BP_FAT	GO:0060322~head development	5	0.724638	0.00667863	Plekha1, Col1a1, Pdgfra, 5830428H23Rik, Mmp2	503	21	13588	6.43188	1	0.15603	11.0647
GOTERM_BP_FAT	GO:0002449~lymphocyte mediated immunity	9	1.30435	0.00684222	H2-Aa, H2-Ea-ps, Bcl3, Fcgr3, Swap70, Cd74, Prkcd, Fcer1g, Irf7, Ptpn6	503	76	13588	3.19902	1	0.157969	11.3206
GOTERM_BP_FAT	GO:0040008~regulation of growth	19	2.75362	0.00687696	Gas6, Ogfr, Socs5, Cyr61, Ppan, Igfbp7, Fgfr2, Crim1, Nedd9, 1600027N09Rik, Ikzf1, Mapt, Tnfrsf12a, Csf1, Cxadr, Ctgf, Agrn, Tgfb2, Ddr1	503	256	13588	2.00494	1	0.157158	11.3749
GOTERM_BP_FAT	GO:0002252~immune effector process	12	1.73913	0.0069625	H2-Aa, Ticam1, H2-Ea-ps, Bcl3, Fcgr3, Swap70, Rsad2, Cd74, Prkcd, Fcer1g, Ptprc, Irf7, Ptpn6	503	126	13588	2.57275	1	0.157421	11.5083
GOTERM_BP_FAT	GO:0010033~response to organic substance	31	4.49275	0.00715615	Tgfbr1, Cyr61, Mgp, Rcan1, Rela, Egr1, Stat1, Gck, Ddah2, Cd14, Stxbp3a, Nr4a2, Mcl1, Inppl1, Ddr1, Eps8, Hdac5, Sgk1, Col1a1, Anxa5, Timp3, Map2k1, Coro1a, Ticam1, Fos, F2r, Nfe2l2, Hsp90aa1, Clic1, Atf6b, B2m	503	505	13588	1.65828	1	0.159901	11.8098
GOTERM_BP_FAT	GO:0043408~regulation of MAPKKK cascade	10	1.44928	0.00734249	Timp2, Map3k1, Fgfr3, Fgfr2, Ptprc, Cdc42se1, Ptpn6, Traf2, Nenf, Igf1r	503	93	13588	2.90472	1	0.162175	12.099
GOTERM_BP_FAT	GO:0045621~positive regulation of lymphocyte differentiation	6	0.869565	0.00774039	H2-Aa, Socs5, H2-Ea-ps, Cd74, Hsp90aa1, Ptprc, Ikzf1	503	34	13588	4.76716	1	0.16862	12.7136
GOTERM_BP_FAT	GO:0002281~macrophage activation during immune response	3	0.434783	0.00777805	Ticam1, Sbno2, Cx3cr1	503	4	13588	20.2604	1	0.167811	12.7715
GOTERM_BP_FAT	GO:0051494~negative regulation of cytoskeleton organization	7	1.01449	0.00812147	Mapt, Mtap4, Pfn1, Spna2, Spnb2, Tmsb4x, Mid1	503	48	13588	3.93953	1	0.172976	13.2983
GOTERM_BP_FAT	GO:0010959~regulation of metal ion transport	7	1.01449	0.00812147	Atp2b2, Gck, Pkd2, F2r, Cacna2d1, Slc8a1, Sgk1	503	48	13588	3.93953	1	0.172976	13.2983
GOTERM_BP_FAT	GO:0016064~immunoglobulin mediated immune response	8	1.15942	0.00834363	H2-Aa, H2-Ea-ps, Bcl3, Fcgr3, Swap70, Cd74, Prkcd, Fcer1g, Irf7	503	63	13588	3.43034	1	0.175688	13.6375
GOTERM_BP_FAT	GO:0006793~phosphorus metabolic process	47	6.81159	0.00835839	Ptprs, Tgfbr1, Ikbke, Prpf4b, Ptpn23, Atp6v0e2, Dusp3, Axl, Ptprc, Plk2, Ptpn6, Igf1r, Mtmr11, Taok2, Gck, Map3k13, Epha1, C230081A13Rik, Cd74, Prkcd, Prkx, Fgfr3, Spnb2, Trio, Tgfb2, Pdgfra, Ddr1, Epha2, Sgk1, Eif2s1, Dusp1, Map3k1, Ssh3, Map3k8, Pik3cd, Fgfr2, Map2k1, Adam10, Pdgfrb, F2r, Rock2, Stk10, Sik1, Stradb, Rps6ka4, Cdc25a, Ptpn21	503	866	13588	1.46611	1	0.174406	13.66
GOTERM_BP_FAT	GO:0006796~phosphate metabolic process	47	6.81159	0.00835839	Ptprs, Tgfbr1, Ikbke, Prpf4b, Ptpn23, Atp6v0e2, Dusp3, Axl, Ptprc, Plk2, Ptpn6, Igf1r, Mtmr11, Taok2, Gck, Map3k13, Epha1, C230081A13Rik, Cd74, Prkcd, Prkx, Fgfr3, Spnb2, Trio, Tgfb2, Pdgfra, Ddr1, Epha2, Sgk1, Eif2s1, Dusp1, Map3k1, Ssh3, Map3k8, Pik3cd, Fgfr2, Map2k1, Adam10, Pdgfrb, F2r, Rock2, Stk10, Sik1, Stradb, Rps6ka4, Cdc25a, Ptpn21	503	866	13588	1.46611	1	0.174406	13.66
GOTERM_BP_FAT	GO:0031532~actin cytoskeleton reorganization	4	0.57971	0.00859403	S100a9, Flna, Myh9, Eps8	503	12	13588	9.00464	1	0.177301	14.0183
GOTERM_BP_FAT	GO:0048002~antigen processing and presentation of peptide antigen	6	0.869565	0.00876247	H2-Aa, H2-Ea-ps, Fcgr3, Cd74, Fcer1g, H2-Ab1, B2m	503	35	13588	4.63096	1	0.178886	14.2736
GOTERM_BP_FAT	GO:0002274~myeloid leukocyte activation	6	0.869565	0.00876247	Ticam1, Fcgr3, Sbno2, Fcer1g, Cx3cr1, Relb	503	35	13588	4.63096	1	0.178886	14.2736
GOTERM_BP_FAT	GO:0048008~platelet-derived growth factor receptor signaling pathway	5	0.724638	0.00932265	Plekha1, Pdgfrb, Myo1e, Pdgfra, 5830428H23Rik	503	23	13588	5.87259	1	0.187594	15.1174
GOTERM_BP_FAT	GO:0031346~positive regulation of cell projection organization	5	0.724638	0.00932265	Mapt, Tiam1, Tgfbr1, Tnfrsf12a, Sema4d	503	23	13588	5.87259	1	0.187594	15.1174
GOTERM_BP_FAT	GO:0001933~negative regulation of protein amino acid phosphorylation	5	0.724638	0.00932265	Jun, Fam129a, Prkcd, Ptprc, Ptpn6	503	23	13588	5.87259	1	0.187594	15.1174
GOTERM_BP_FAT	GO:0002684~positive regulation of immune system process	16	2.31884	0.00958996	Socs5, Cd38, Thbs1, Rela, Ptprc, Ptpn6, Coro1a, Ikzf1, H2-Aa, Ticam1, H2-Ea-ps, Fcgr3, Cd74, Fcer1g, Hsp90aa1, Tgfb2, B2m	503	206	13588	2.09817	1	0.190812	15.5173
GOTERM_BP_FAT	GO:0019724~B cell mediated immunity	8	1.15942	0.00986028	H2-Aa, H2-Ea-ps, Bcl3, Fcgr3, Swap70, Cd74, Prkcd, Fcer1g, Irf7	503	65	13588	3.32479	1	0.194013	15.9199
GOTERM_BP_FAT	GO:0042110~T cell activation	11	1.5942	0.0107129	Itgam, Myh9, Bcl3, Cd74, Ptprc, Dock2, Itgb2, Egr1, Sox4, Relb, Ikzf1	503	116	13588	2.56166	1	0.207267	17.1779
GOTERM_BP_FAT	GO:0030003~cellular cation homeostasis	13	1.88406	0.0107344	Atp2a2, Aplp2, Prnp, Pkd2, Tgm2, Slc8a1, Ptprc, Atp2b2, Slc39a4, F2r, Slc24a3, Ccl2, Sgk1	503	152	13588	2.3104	1	0.205944	17.2094
GOTERM_BP_FAT	GO:0030005~cellular di-, tri-valent inorganic cation homeostasis	12	1.73913	0.010847	Atp2b2, Atp2a2, Prnp, Aplp2, Slc39a4, Pkd2, Tgm2, F2r, Slc24a3, Slc8a1, Ptprc, Ccl2	503	134	13588	2.41916	1	0.206193	17.3741
GOTERM_BP_FAT	GO:0009132~nucleoside diphosphate metabolic process	4	0.57971	0.0108697	Entpd2, Entpd1, Cmpk2, Rrm2b	503	13	13588	8.31197	1	0.204923	17.4072
GOTERM_BP_FAT	GO:0002696~positive regulation of leukocyte activation	10	1.44928	0.0108962	H2-Aa, Socs5, Ticam1, H2-Ea-ps, Cd38, Cd74, Fcer1g, Hsp90aa1, Ptprc, Coro1a, Ikzf1	503	99	13588	2.72868	1	0.203737	17.446
GOTERM_BP_FAT	GO:0030335~positive regulation of cell migration	6	0.869565	0.0110788	Cxcl10, Hbegf, Csf1, Thbs1, Trip6, Coro1a	503	37	13588	4.38064	1	0.205161	17.7124
GOTERM_BP_FAT	GO:0006875~cellular metal ion homeostasis	10	1.44928	0.0115956	Atp2b2, Atp2a2, Pkd2, Tgm2, F2r, Slc24a3, Slc8a1, Ptprc, Ccl2, Sgk1	503	100	13588	2.70139	1	0.212019	18.4616
GOTERM_BP_FAT	GO:0050865~regulation of cell activation	13	1.88406	0.0130096	Socs5, Cd38, Ptprc, Ptpn6, Coro1a, Ikzf1, H2-Aa, Ticam1, H2-Ea-ps, Pawr, Cd74, Fcer1g, Hsp90aa1, Plek	503	156	13588	2.25116	1	0.232949	20.4789
GOTERM_BP_FAT	GO:0007159~leukocyte adhesion	4	0.57971	0.0134602	Itgam, Vcam1, Ptprc, Itgb2	503	14	13588	7.71826	1	0.238209	21.1117
GOTERM_BP_FAT	GO:0002520~immune system development	20	2.89855	0.0135478	Tgfbr1, Nfkb2, Myh9, Myo1e, Plscr1, Nfkb1, Ptprc, Egr1, Relb, Ikzf1, Maea, Swap70, Bcl3, Ccr2, Cd74, Tgfb2, Dock2, Sox4, 5830428H23Rik, Hdac5	503	295	13588	1.83145	1	0.237784	21.2342
GOTERM_BP_FAT	GO:0016192~vesicle-mediated transport	28	4.05797	0.0141043	Txlna, Msr1, Vamp5, 0610009B22Rik, Arhgap17, Blzf1, Fcgr3, Elmo1, Stxbp3a, Mrc2, Mrc1, Fam160a2, Plek, Rhob, Flna, Ankfy1, Clint1, Sirpa, Sh3kbp1, Rab6a, Myh10, Pld2, Dnm2, Cap1, Fcer1g, Cdc42se1, Nostrin, Fnbp1l	503	466	13588	1.62315	1	0.24449	22.0082
GOTERM_BP_FAT	GO:0006816~calcium ion transport	11	1.5942	0.0141349	Atp2b2, Atp2a2, Pkd2, F2r, Atp2b4, Cacna2d1, Slc24a3, Slc8a1, Ptprc, Coro1a, Nfatc1	503	121	13588	2.45581	1	0.243168	22.0506
GOTERM_BP_FAT	GO:0001824~blastocyst development	7	1.01449	0.0142102	Cdh1, Tgfbr1, Hbegf, Grn, Skil, Junb, Capn2	503	54	13588	3.5018	1	0.242532	22.1546
GOTERM_BP_FAT	GO:0007610~behavior	25	3.62319	0.01557	Cyr61, Aplp2, Ptn, Cxcl16, Itga3, Cmtm3, Cx3cr1, Egr1, Gls, Itgb2, Coro1a, Mbd2, Cxcl10, Lsp1, Atp2b2, S100a9, Itgam, Fcgr3, Cstb, Fcer1g, Nr4a2, Tgfb2, Dock2, Eps8, Ccl2	503	405	13588	1.66753	1	0.260697	24.0124
GOTERM_BP_FAT	GO:0015674~di-, tri-valent inorganic cation transport	13	1.88406	0.0163522	Atp2b2, Atp2a2, Steap3, Pkd2, F2r, Atp2b4, Cacna2d1, Slc24a3, Slc8a1, Ptprc, Coro1a, Steap4, Nfatc1	503	161	13588	2.18125	1	0.270026	25.0621
GOTERM_BP_FAT	GO:0050772~positive regulation of axonogenesis	4	0.57971	0.0163714	Mapt, Tiam1, Tnfrsf12a, Sema4d	503	15	13588	7.20371	1	0.268426	25.0877
GOTERM_BP_FAT	GO:0006911~phagocytosis, engulfment	4	0.57971	0.0163714	Fcgr3, Elmo1, Sirpa, Fcer1g	503	15	13588	7.20371	1	0.268426	25.0877
GOTERM_BP_FAT	GO:0051174~regulation of phosphorus metabolic process	20	2.89855	0.0164308	Jun, Cerk, Aplp2, Arrb2, Map3k1, Map2k1, Rcan1, Ptprc, Ptpn6, Pkib, Fam129a, Dab1, Csf1, Pdgfrb, F2r, Prkcd, Cd74, Fgfr3, Rapgef3, Stradb	503	301	13588	1.79494	1	0.267412	25.1668
GOTERM_BP_FAT	GO:0019220~regulation of phosphate metabolic process	20	2.89855	0.0164308	Jun, Cerk, Aplp2, Arrb2, Map3k1, Map2k1, Rcan1, Ptprc, Ptpn6, Pkib, Fam129a, Dab1, Csf1, Pdgfrb, F2r, Prkcd, Cd74, Fgfr3, Rapgef3, Stradb	503	301	13588	1.79494	1	0.267412	25.1668
GOTERM_BP_FAT	GO:0032680~regulation of tumor necrosis factor production	5	0.724638	0.0164549	Ticam1, Bcl3, Fcgr3, Cd14, Fcer1g	503	27	13588	5.00258	1	0.265921	25.199
GOTERM_BP_FAT	GO:0042326~negative regulation of phosphorylation	5	0.724638	0.0164549	Jun, Fam129a, Prkcd, Ptprc, Ptpn6	503	27	13588	5.00258	1	0.265921	25.199
GOTERM_BP_FAT	GO:0055065~metal ion homeostasis	10	1.44928	0.0165175	Atp2b2, Atp2a2, Pkd2, Tgm2, F2r, Slc24a3, Slc8a1, Ptprc, Ccl2, Sgk1	503	106	13588	2.54848	1	0.264982	25.2821
GOTERM_BP_FAT	GO:0048534~hemopoietic or lymphoid organ development	19	2.75362	0.0167821	Tgfbr1, Nfkb2, Myh9, Myo1e, Plscr1, Ptprc, Nfkb1, Egr1, Relb, Ikzf1, Maea, Bcl3, Ccr2, Cd74, Tgfb2, Dock2, Sox4, 5830428H23Rik, Hdac5	503	281	13588	1.82656	1	0.266825	25.6331
GOTERM_BP_FAT	GO:0051272~positive regulation of cell motion	6	0.869565	0.0168944	Cxcl10, Hbegf, Csf1, Thbs1, Trip6, Coro1a	503	41	13588	3.95326	1	0.266572	25.7817
GOTERM_BP_FAT	GO:0002443~leukocyte mediated immunity	9	1.30435	0.0169605	H2-Aa, H2-Ea-ps, Bcl3, Fcgr3, Swap70, Cd74, Prkcd, Fcer1g, Irf7, Ptpn6	503	89	13588	2.73174	1	0.265698	25.8689
GOTERM_BP_FAT	GO:0051146~striated muscle cell differentiation	9	1.30435	0.0169605	Cxadr, Fhl2, Myh9, F2r, Rcan1, Agrn, Myh10, Capn2, Snta1	503	89	13588	2.73174	1	0.265698	25.8689
GOTERM_BP_FAT	GO:0031589~cell-substrate adhesion	7	1.01449	0.0182112	Nid1, Tnfrsf12a, Sirpa, Ctgf, Itgbl1, Itgb2, Jub	503	57	13588	3.3175	1	0.28055	27.5022
GOTERM_BP_FAT	GO:0006929~substrate-bound cell migration	3	0.434783	0.0185099	Tnfrsf12a, Fmnl1, Myh10	503	6	13588	13.507	1	0.28263	27.8871
GOTERM_BP_FAT	GO:0055080~cation homeostasis	14	2.02899	0.0191312	Atp2a2, Aplp2, Prnp, Pkd2, Tgm2, Slc8a1, Ptprc, Ednrb, Atp2b2, Slc39a4, F2r, Slc24a3, Ccl2, Sgk1	503	184	13588	2.05541	1	0.288813	28.6817
GOTERM_BP_FAT	GO:0006874~cellular calcium ion homeostasis	9	1.30435	0.0191591	Atp2b2, Atp2a2, Pkd2, Tgm2, F2r, Slc24a3, Slc8a1, Ptprc, Ccl2	503	91	13588	2.67171	1	0.287343	28.7172
GOTERM_BP_FAT	GO:0055066~di-, tri-valent inorganic cation homeostasis	12	1.73913	0.0195382	Atp2b2, Atp2a2, Prnp, Aplp2, Slc39a4, Pkd2, Tgm2, F2r, Slc24a3, Slc8a1, Ptprc, Ccl2	503	146	13588	2.22032	1	0.290324	29.1979
GOTERM_BP_FAT	GO:0002495~antigen processing and presentation of peptide antigen via MHC class II	4	0.57971	0.0196069	H2-Aa, H2-Ea-ps, Cd74, Fcer1g, H2-Ab1	503	16	13588	6.75348	1	0.289379	29.2846
GOTERM_BP_FAT	GO:0019886~antigen processing and presentation of exogenous peptide antigen via MHC class II	4	0.57971	0.0196069	H2-Aa, H2-Ea-ps, Cd74, Fcer1g, H2-Ab1	503	16	13588	6.75348	1	0.289379	29.2846
GOTERM_BP_FAT	GO:0045619~regulation of lymphocyte differentiation	7	1.01449	0.0197002	H2-Aa, Socs5, H2-Ea-ps, Cd74, Hsp90aa1, Ptprc, Ptpn6, Ikzf1	503	58	13588	3.2603	1	0.288752	29.4023
GOTERM_BP_FAT	GO:0001558~regulation of cell growth	9	1.30435	0.0203315	Mapt, Cyr61, Tnfrsf12a, Ppan, Ctgf, Igfbp7, Crim1, Tgfb2, Ddr1	503	92	13588	2.64267	1	0.294746	30.1936
GOTERM_BP_FAT	GO:0001570~vasculogenesis	6	0.869565	0.020442	Zfp36l1, Eng, Myo1e, Epha2, Junb, 5830428H23Rik	503	43	13588	3.76938	1	0.294304	30.3313
GOTERM_BP_FAT	GO:0010563~negative regulation of phosphorus metabolic process	5	0.724638	0.0210206	Jun, Fam129a, Prkcd, Ptprc, Ptpn6	503	29	13588	4.65757	1	0.299501	31.0478
GOTERM_BP_FAT	GO:0045936~negative regulation of phosphate metabolic process	5	0.724638	0.0210206	Jun, Fam129a, Prkcd, Ptprc, Ptpn6	503	29	13588	4.65757	1	0.299501	31.0478
GOTERM_BP_FAT	GO:0012502~induction of programmed cell death	13	1.88406	0.021175	Ticam1, Tgfbr1, Shisa5, Sp110, Bcl3, Fcgr3, Tgm2, Trp53bp2, Prkcd, Tgfb2, Ptpn6, Bok, Rrm2b	503	167	13588	2.10288	1	0.299558	31.2379
GOTERM_BP_FAT	GO:0006917~induction of apoptosis	13	1.88406	0.021175	Ticam1, Tgfbr1, Shisa5, Sp110, Bcl3, Fcgr3, Tgm2, Trp53bp2, Prkcd, Tgfb2, Ptpn6, Bok, Rrm2b	503	167	13588	2.10288	1	0.299558	31.2379
GOTERM_BP_FAT	GO:0006468~protein amino acid phosphorylation	35	5.07246	0.0214084	Ikbke, Tgfbr1, Prpf4b, Axl, Ptprc, Plk2, Igf1r, Taok2, Map3k13, Epha1, C230081A13Rik, Cd74, Prkx, Prkcd, Fgfr3, Spnb2, Trio, Pdgfra, Tgfb2, Ddr1, Epha2, Sgk1, Eif2s1, Map3k1, Map3k8, Fgfr2, Map2k1, Adam10, Pdgfrb, F2r, Sik1, Stk10, Rock2, Stradb, Rps6ka4	503	640	13588	1.47732	1	0.300548	31.5242
GOTERM_BP_FAT	GO:0030217~T cell differentiation	8	1.15942	0.02196	Bcl3, Cd74, Ptprc, Dock2, Egr1, Sox4, Relb, Ikzf1	503	76	13588	2.84357	1	0.30524	32.1966
GOTERM_BP_FAT	GO:0048705~skeletal system morphogenesis	11	1.5942	0.0222648	Tgfbr1, Plekha1, Pdgfrb, Col1a1, Ctgf, Mef2c, Fgfr2, Tgfb2, Pdgfra, 5830428H23Rik, Mmp2	503	130	13588	2.28579	1	0.306995	32.5654
GOTERM_BP_FAT	GO:0042325~regulation of phosphorylation	19	2.75362	0.0223504	Jun, Cerk, Aplp2, Arrb2, Map3k1, Map2k1, Ptprc, Ptpn6, Pkib, Fam129a, Dab1, Csf1, Pdgfrb, F2r, Prkcd, Cd74, Fgfr3, Rapgef3, Stradb	503	290	13588	1.76988	1	0.306211	32.6686
GOTERM_BP_FAT	GO:0040017~positive regulation of locomotion	6	0.869565	0.022385	Cxcl10, Hbegf, Csf1, Thbs1, Trip6, Coro1a	503	44	13588	3.68372	1	0.304855	32.7103
GOTERM_BP_FAT	GO:0051251~positive regulation of lymphocyte activation	9	1.30435	0.0228276	H2-Aa, Socs5, Ticam1, H2-Ea-ps, Cd38, Cd74, Hsp90aa1, Ptprc, Coro1a, Ikzf1	503	94	13588	2.58644	1	0.308137	33.2414
GOTERM_BP_FAT	GO:0055074~calcium ion homeostasis	9	1.30435	0.0241533	Atp2b2, Atp2a2, Pkd2, Tgm2, F2r, Slc24a3, Slc8a1, Ptprc, Ccl2	503	95	13588	2.55921	1	0.32116	34.8086
GOTERM_BP_FAT	GO:0001892~embryonic placenta development	7	1.01449	0.0246585	Cyr61, Krt8, Pkd2, Vcam1, Map2k1, Fgfr2, Junb	503	61	13588	3.09996	1	0.324905	35.3967
GOTERM_BP_FAT	GO:0055001~muscle cell development	7	1.01449	0.0246585	Cxadr, Fhl2, F2r, Rcan1, Agrn, Myh10, Snta1	503	61	13588	3.09996	1	0.324905	35.3967
GOTERM_BP_FAT	GO:0042113~B cell activation	8	1.15942	0.024938	Blnk, Bcl3, Swap70, Prkcd, Pik3cd, Ptprc, Hdac5, Ikzf1	503	78	13588	2.77066	1	0.326149	35.72
GOTERM_BP_FAT	GO:0016310~phosphorylation	38	5.50725	0.0251431	Ikbke, Tgfbr1, Prpf4b, Atp6v0e2, Axl, Ptprc, Plk2, Igf1r, Taok2, Gck, Map3k13, Epha1, C230081A13Rik, Cd74, Prkx, Prkcd, Fgfr3, Spnb2, Trio, Pdgfra, Tgfb2, Ddr1, Epha2, Sgk1, Eif2s1, Map3k1, Map3k8, Pik3cd, Fgfr2, Map2k1, Adam10, Pdgfrb, F2r, Rock2, Sik1, Stk10, Stradb, Rps6ka4	503	718	13588	1.42971	1	0.326576	35.9561
GOTERM_BP_FAT	GO:0002263~cell activation during immune response	5	0.724638	0.026291	Ticam1, Bcl3, Sbno2, Cx3cr1, Relb	503	31	13588	4.35708	1	0.33697	37.263
GOTERM_BP_FAT	GO:0002366~leukocyte activation during immune response	5	0.724638	0.026291	Ticam1, Bcl3, Sbno2, Cx3cr1, Relb	503	31	13588	4.35708	1	0.33697	37.263
GOTERM_BP_FAT	GO:0010639~negative regulation of organelle organization	7	1.01449	0.0264805	Mapt, Mtap4, Pfn1, Spna2, Spnb2, Tmsb4x, Mid1	503	62	13588	3.04996	1	0.337154	37.4763
GOTERM_BP_FAT	GO:0043269~regulation of ion transport	7	1.01449	0.0264805	Atp2b2, Gck, Pkd2, F2r, Cacna2d1, Slc8a1, Sgk1	503	62	13588	3.04996	1	0.337154	37.4763
GOTERM_BP_FAT	GO:0002694~regulation of leukocyte activation	12	1.73913	0.0276737	H2-Aa, Socs5, Ticam1, H2-Ea-ps, Cd38, Cd74, Pawr, Fcer1g, Hsp90aa1, Ptprc, Coro1a, Ptpn6, Ikzf1	503	154	13588	2.10498	1	0.347663	38.8039
GOTERM_BP_FAT	GO:0007243~protein kinase cascade	16	2.31884	0.0291732	Socs5, Pkd2, Map3k1, Map2k1, Ptprc, Dok2, Dab1, F2r, Cd74, Sik1, Fgfr3, Trip6, Stradb, Rps6ka4, Atf6b, Plek	503	236	13588	1.83145	1	0.360942	40.4344
GOTERM_BP_FAT	GO:0042692~muscle cell differentiation	10	1.44928	0.0292515	Cxadr, Fhl2, Myh9, F2r, Mef2c, Rcan1, Agrn, Myh10, Capn2, Snta1	503	117	13588	2.30888	1	0.35987	40.5185
GOTERM_BP_FAT	GO:0007049~cell cycle	33	4.78261	0.0296426	Cd2ap, Tet2, Trp53bp2, Setd8, Anapc2, Plk2, Nedd9, Rassf1, Anxa1, Ikzf1, 1700017B05Rik, Spag5, E2f6, Steap3, Dusp1, Myh9, Sept4, Pkd2, Lzts2, Map3k8, Skil, Map2k1, Mdm2, Myh10, Maea, Ccnd2, Sik1, Stradb, Cdc25a, S100a6, Atf6b, Jub, Nfatc1	503	611	13588	1.45902	1	0.361887	40.9364
GOTERM_BP_FAT	GO:0030901~midbrain development	4	0.57971	0.0312706	Aplp2, Kat2a, Fgfr2, Hes1	503	19	13588	5.68714	1	0.375802	42.6466
GOTERM_BP_FAT	GO:0002504~antigen processing and presentation of peptide or polysaccharide antigen via MHC class II	4	0.57971	0.0312706	H2-Aa, H2-Ea-ps, Cd74, Fcer1g, H2-Ab1	503	19	13588	5.68714	1	0.375802	42.6466
GOTERM_BP_FAT	GO:0009617~response to bacterium	12	1.73913	0.031277	Ticam1, Sp110, Bcl3, F2r, Cd14, Fcer1g, Rela, Lyz2, Pld1, Stat1, B2m, Ang4	503	157	13588	2.06476	1	0.373998	42.6532
GOTERM_BP_FAT	GO:0007179~transforming growth factor beta receptor signaling pathway	6	0.869565	0.0313353	Tgfbr1, Map3k1, Ltbp4, Eng, Skil, Ccl2	503	48	13588	3.37674	1	0.372705	42.7137
GOTERM_BP_FAT	GO:0045580~regulation of T cell differentiation	6	0.869565	0.0313353	H2-Aa, Socs5, H2-Ea-ps, Cd74, Hsp90aa1, Ptprc, Ikzf1	503	48	13588	3.37674	1	0.372705	42.7137
GOTERM_BP_FAT	GO:0043123~positive regulation of I-kappaB kinase/NF-kappaB cascade	5	0.724638	0.0322855	Ticam1, Litaf, Flna, Tgm2, Pdcd11	503	33	13588	4.09302	1	0.379797	43.689
GOTERM_BP_FAT	GO:0030705~cytoskeleton-dependent intracellular transport	5	0.724638	0.0322855	Myo9b, Myh9, Myh14, Gm8894, Myh10	503	33	13588	4.09302	1	0.379797	43.689
GOTERM_BP_FAT	GO:0045059~positive thymic T cell selection	3	0.434783	0.0329003	Cd74, Ptprc, Dock2	503	8	13588	10.1302	1	0.383647	44.3118
GOTERM_BP_FAT	GO:0050732~negative regulation of peptidyl-tyrosine phosphorylation	3	0.434783	0.0329003	Prkcd, Ptprc, Ptpn6	503	8	13588	10.1302	1	0.383647	44.3118
GOTERM_BP_FAT	GO:0002237~response to molecule of bacterial origin	6	0.869565	0.0338765	Ticam1, F2r, Cd14, Rela, Stat1, B2m	503	49	13588	3.30783	1	0.390714	45.2873
GOTERM_BP_FAT	GO:0050870~positive regulation of T cell activation	7	1.01449	0.0346533	H2-Aa, Socs5, H2-Ea-ps, Cd74, Hsp90aa1, Ptprc, Coro1a, Ikzf1	503	66	13588	2.86511	1	0.395842	46.052
GOTERM_BP_FAT	GO:0006163~purine nucleotide metabolic process	12	1.73913	0.0352026	Entpd2, Atp2b2, Atp2a2, Nme6, Adcy6, Guk1, Atp8b2, Gucy1a3, Atp6v0e2, Atp2b4, Entpd1, Rp2h	503	160	13588	2.02604	1	0.398862	46.5866
GOTERM_BP_FAT	GO:0001932~regulation of protein amino acid phosphorylation	10	1.44928	0.0352392	Jun, Fam129a, Arrb2, Pdgfrb, Map3k1, Prkcd, Fgfr3, Rapgef3, Ptprc, Ptpn6	503	121	13588	2.23256	1	0.397328	46.6221
GOTERM_BP_FAT	GO:0051924~regulation of calcium ion transport	5	0.724638	0.0355581	Atp2b2, Pkd2, F2r, Cacna2d1, Slc8a1	503	34	13588	3.97263	1	0.398285	46.9301
GOTERM_BP_FAT	GO:0001501~skeletal system development	18	2.6087	0.035885	Tgfbr1, Plekha1, Fhl2, Ptn, Mgp, Col1a1, Fgfr2, Mmp2, Col5a2, Pdgfrb, Ctgf, Mef2c, Fgfr3, Tgfb2, Pdgfra, Epha2, 5830428H23Rik, Hdac5	503	285	13588	1.70614	1	0.399298	47.2439
GOTERM_BP_FAT	GO:0035295~tube development	17	2.46377	0.0362062	Tgif1, Pfn1, Tgm2, Mgp, Adamts2, Fgfr2, Kat2a, Hes1, Tns3, Cdh1, Csf1, Ctgf, Eng, Vasp, Pdgfra, Ddr1, Cd44	503	264	13588	1.73953	1	0.40025	47.5507
GOTERM_BP_FAT	GO:0007160~cell-matrix adhesion	6	0.869565	0.0365419	Nid1, Sirpa, Ctgf, Itgbl1, Itgb2, Jub	503	50	13588	3.24167	1	0.401314	47.8694
GOTERM_BP_FAT	GO:0043242~negative regulation of protein complex disassembly	5	0.724638	0.0390157	Mapt, Mtap4, Spna2, Spnb2, Mid1	503	35	13588	3.85913	1	0.420286	50.1627
GOTERM_BP_FAT	GO:0060711~labyrinthine layer development	5	0.724638	0.0390157	Cyr61, Vcam1, Map2k1, Fgfr2, Junb	503	35	13588	3.85913	1	0.420286	50.1627
GOTERM_BP_FAT	GO:0031214~biomineral formation	5	0.724638	0.0390157	Atp2b2, Ptn, Fgfr2, Srgn, Tuft1	503	35	13588	3.85913	1	0.420286	50.1627
GOTERM_BP_FAT	GO:0051240~positive regulation of multicellular organismal process	12	1.73913	0.039463	Ticam1, Lama2, Csf1, Bcl3, F2r, Cd14, Tpm1, Fcer1g, Fst, Fgfr2, Tgfb2, Ikzf1	503	163	13588	1.98875	1	0.422112	50.5671
GOTERM_BP_FAT	GO:0010553~negative regulation of specific transcription from RNA polymerase II promoter	4	0.57971	0.0406612	Per2, Zbtb42, Hes1, Ikzf1	503	21	13588	5.14551	1	0.429982	51.6351
GOTERM_BP_FAT	GO:0051249~regulation of lymphocyte activation	11	1.5942	0.0409441	H2-Aa, Socs5, Ticam1, H2-Ea-ps, Cd38, Cd74, Pawr, Hsp90aa1, Ptprc, Coro1a, Ptpn6, Ikzf1	503	144	13588	2.06356	1	0.430393	51.884
GOTERM_BP_FAT	GO:0045060~negative thymic T cell selection	3	0.434783	0.041282	Cd74, Ptprc, Dock2	503	9	13588	9.00464	1	0.431237	52.1799
GOTERM_BP_FAT	GO:0019882~antigen processing and presentation	8	1.15942	0.0417474	H2-Aa, H2-Ea-ps, Fcgr3, Cd74, Fcer1g, H2-Ab1, Psmb8, Relb, B2m	503	87	13588	2.48404	1	0.433076	52.5845
GOTERM_BP_FAT	GO:0043065~positive regulation of apoptosis	16	2.31884	0.0422887	Tgfbr1, Shisa5, Tgm2, Trp53bp2, Ptprc, Ptpn6, Bok, Rrm2b, Ticam1, Sp110, Bcl3, Fcgr3, Prkcd, Fgfr3, Tgfb2, Eef1e1	503	248	13588	1.74283	1	0.435481	53.0509
GOTERM_BP_FAT	GO:0001503~ossification	9	1.30435	0.0424277	Fhl2, Ptn, Col1a1, Mgp, Ctgf, Mef2c, Fgfr2, Hdac5, Mmp2	503	106	13588	2.29363	1	0.434735	53.1701
GOTERM_BP_FAT	GO:0007204~elevation of cytosolic calcium ion concentration	5	0.724638	0.0426584	Pkd2, Tgm2, F2r, Slc8a1, Ptprc	503	36	13588	3.75193	1	0.434705	53.367
GOTERM_BP_FAT	GO:0051056~regulation of small GTPase mediated signal transduction	15	2.17391	0.0443166	Rasal1, Git1, Abr, Arhgef5, Tbc1d1, Iqgap1, Cyth4, Asap3, Tiam1, Als2cl, Csf1, Rapgef3, Trio, Dock2, Ralgapa1	503	228	13588	1.77723	1	0.44555	54.7605
GOTERM_BP_FAT	GO:0043068~positive regulation of programmed cell death	16	2.31884	0.04477	Tgfbr1, Shisa5, Tgm2, Trp53bp2, Ptprc, Ptpn6, Bok, Rrm2b, Ticam1, Sp110, Bcl3, Fcgr3, Prkcd, Fgfr3, Tgfb2, Eef1e1	503	250	13588	1.72889	1	0.447135	55.1346
GOTERM_BP_FAT	GO:0030097~hemopoiesis	16	2.31884	0.0461231	Myh9, Myo1e, Plscr1, Ptprc, Egr1, Relb, Ikzf1, Maea, Bcl3, Ccr2, Cd74, Tgfb2, Dock2, Sox4, Hdac5, 5830428H23Rik	503	251	13588	1.722	1	0.455347	56.2338
GOTERM_BP_FAT	GO:0048638~regulation of developmental growth	5	0.724638	0.0464862	Mapt, Tnfrsf12a, Cxadr, Fgfr2, Agrn	503	37	13588	3.65053	1	0.456182	56.5244
GOTERM_BP_FAT	GO:0050863~regulation of T cell activation	9	1.30435	0.0465239	H2-Aa, Socs5, H2-Ea-ps, Cd74, Pawr, Hsp90aa1, Ptprc, Coro1a, Ptpn6, Ikzf1	503	108	13588	2.25116	1	0.454643	56.5545
GOTERM_BP_FAT	GO:0010942~positive regulation of cell death	16	2.31884	0.0474395	Tgfbr1, Shisa5, Tgm2, Trp53bp2, Ptprc, Ptpn6, Bok, Rrm2b, Ticam1, Sp110, Bcl3, Fcgr3, Prkcd, Fgfr3, Tgfb2, Eef1e1	503	252	13588	1.71517	1	0.459457	57.2788
GOTERM_BP_FAT	GO:0055002~striated muscle cell development	6	0.869565	0.0484659	Cxadr, F2r, Rcan1, Agrn, Myh10, Snta1	503	54	13588	3.00155	1	0.464968	58.0772
GOTERM_BP_FAT	GO:0007519~skeletal muscle tissue development	7	1.01449	0.0496898	Vamp5, F2r, Mef2c, Rcan1, Agrn, Gm8894, Snta1	503	72	13588	2.62635	1	0.471748	59.0108
GOTERM_BP_FAT	GO:0042116~macrophage activation	3	0.434783	0.0503643	Ticam1, Sbno2, Cx3cr1	503	10	13588	8.10417	1	0.474608	59.5169
GOTERM_BP_FAT	GO:0043368~positive T cell selection	3	0.434783	0.0503643	Cd74, Ptprc, Dock2	503	10	13588	8.10417	1	0.474608	59.5169
GOTERM_BP_FAT	GO:0043383~negative T cell selection	3	0.434783	0.0503643	Cd74, Ptprc, Dock2	503	10	13588	8.10417	1	0.474608	59.5169
GOTERM_BP_FAT	GO:0031400~negative regulation of protein modification process	5	0.724638	0.0504987	Jun, Fam129a, Prkcd, Ptprc, Ptpn6	503	38	13588	3.55446	1	0.47373	59.617
GOTERM_BP_FAT	GO:0051480~cytosolic calcium ion homeostasis	5	0.724638	0.0504987	Pkd2, Tgm2, F2r, Slc8a1, Ptprc	503	38	13588	3.55446	1	0.47373	59.617
GOTERM_BP_FAT	GO:0048747~muscle fiber development	5	0.724638	0.0504987	Cxadr, F2r, Rcan1, Agrn, Snta1	503	38	13588	3.55446	1	0.47373	59.617
GOTERM_BP_FAT	GO:0032963~collagen metabolic process	4	0.57971	0.0513056	Tenc1, Adamts2, Serpinh1, Mmp2	503	23	13588	4.69807	1	0.477443	60.2134
GOTERM_BP_FAT	GO:0032582~negative regulation of gene-specific transcription	4	0.57971	0.0513056	Per2, Zbtb42, Hes1, Ikzf1	503	23	13588	4.69807	1	0.477443	60.2134
GOTERM_BP_FAT	GO:0009968~negative regulation of signal transduction	12	1.73913	0.0525451	Socs5, Pld2, Tgif1, Pawr, Prkcd, Skil, Ptprc, Cdc42se1, Dkk3, Ptpn6, Hspa5, Igf1r	503	171	13588	1.89571	1	0.483991	61.1133
GOTERM_BP_FAT	GO:0045449~regulation of transcription	97	14.058	0.0530184	Ncor2, Gtf2f1, Klf3, Pfn1, Aebp1, Setd8, Mkl1, Fosl2, Rela, Egr1, Nfxl1, Mafk, Sltm, Zfp800, Srfbp1, Litaf, Bcl3, Sbno2, Leo1, Zfp513, Mef2c, Zbtb42, Tead1, Parp14, Nrf1, Nfkb1, Erf, Mbd2, Gtf2b, Tcerg1, Tle4, Zfp532, Gtf2ird1, Nfe2l2, Kdm2a, Irf7, Agrn, Rps6ka4, Ddx54, Junb, Ebf1, Ralgapa1, Ptrf, Jun, Nfkbiz, Tgif1, Nfkb2, Fhl2, 0610009B22Rik, Fubp1, Kat2a, Pdcd11, Nr0b2, Hes1, Kdm3b, Stat1, Gab…	503	2227	13588	1.17663	1	0.485346	61.4519
GOTERM_BP_FAT	GO:0009612~response to mechanical stimulus	5	0.724638	0.054695	Atp2b2, Pkd2, Col1a1, Mgp, Rcan1	503	39	13588	3.46332	1	0.494544	62.6288
GOTERM_BP_FAT	GO:0002822~regulation of adaptive immune response based on somatic recombination of immune receptors built from immunoglobulin superfamily domains	6	0.869565	0.0551936	Socs5, Fcgr3, Fcer1g, Ptprc, Ptpn6, B2m	503	56	13588	2.89435	1	0.495974	62.9723
GOTERM_BP_FAT	GO:0007015~actin filament organization	6	0.869565	0.0551936	Arhgap17, Flna, Sirpa, Akap2, Actn1, Coro1a	503	56	13588	2.89435	1	0.495974	62.9723
GOTERM_BP_FAT	GO:0002819~regulation of adaptive immune response	6	0.869565	0.0551936	Socs5, Fcgr3, Fcer1g, Ptprc, Ptpn6, B2m	503	56	13588	2.89435	1	0.495974	62.9723
GOTERM_BP_FAT	GO:0016337~cell-cell adhesion	15	2.17391	0.0554316	Cd2ap, Cyr61, Pkhd1, Myh9, Ptprc, Itgb2, Cdh1, Pvrl2, Itgam, Dab1, Pcdhga9, Vcam1, Ctgf, Tgfb2, Plek	503	236	13588	1.71699	1	0.495718	63.1351
GOTERM_BP_FAT	GO:0060538~skeletal muscle organ development	7	1.01449	0.055468	Vamp5, F2r, Mef2c, Rcan1, Agrn, Gm8894, Snta1	503	74	13588	2.55537	1	0.494178	63.16
GOTERM_BP_FAT	GO:0044259~multicellular organismal macromolecule metabolic process	4	0.57971	0.0570825	Tenc1, Adamts2, Serpinh1, Mmp2	503	24	13588	4.50232	1	0.50263	64.2465
GOTERM_BP_FAT	GO:0030834~regulation of actin filament depolymerization	4	0.57971	0.0570825	Spna2, Spnb2, Dstn, Plek	503	24	13588	4.50232	1	0.50263	64.2465
GOTERM_BP_FAT	GO:0051301~cell division	17	2.46377	0.0576942	Cd2ap, Myh9, Sept4, Setd8, Lzts2, Anapc2, Nedd9, Myh10, Maea, Ccnd2, Top1, Rock2, 1700017B05Rik, Tgfb2, Spag5, Cdc25a, Dstn	503	281	13588	1.63429	1	0.504678	64.6503
GOTERM_BP_FAT	GO:0009991~response to extracellular stimulus	10	1.44928	0.0580964	Fos, Ddah2, Col1a1, Mgp, Ppan, Axl, Nr4a2, Clic1, Abcg5, Atf6b	503	133	13588	2.03112	1	0.505407	64.9133
GOTERM_BP_FAT	GO:0048729~tissue morphogenesis	15	2.17391	0.0585799	Tgif1, Pfn1, Kat2a, Fgfr2, Ly6e, Igf1r, Csf1, Tpm1, Fst, Fgfr3, Vasp, Tgfb2, Ddr1, Epha2, Cd44	503	238	13588	1.70256	1	0.506628	65.2272
GOTERM_BP_FAT	GO:0048738~cardiac muscle tissue development	6	0.869565	0.0587496	Cxadr, Fhl2, Tpm1, Tgfb2, Ly6e, Myh10	503	57	13588	2.84357	1	0.505921	65.3367
GOTERM_BP_FAT	GO:0043122~regulation of I-kappaB kinase/NF-kappaB cascade	5	0.724638	0.0590739	Ticam1, Litaf, Flna, Tgm2, Pdcd11	503	40	13588	3.37674	1	0.50616	65.545
GOTERM_BP_FAT	GO:0051209~release of sequestered calcium ion into cytosol	3	0.434783	0.0600841	Pkd2, F2r, Ptprc	503	11	13588	7.36743	1	0.510532	66.1867
GOTERM_BP_FAT	GO:0051283~negative regulation of sequestering of calcium ion	3	0.434783	0.0600841	Pkd2, F2r, Ptprc	503	11	13588	7.36743	1	0.510532	66.1867
GOTERM_BP_FAT	GO:0060401~cytosolic calcium ion transport	3	0.434783	0.0600841	Pkd2, F2r, Ptprc	503	11	13588	7.36743	1	0.510532	66.1867
GOTERM_BP_FAT	GO:0051282~regulation of sequestering of calcium ion	3	0.434783	0.0600841	Pkd2, F2r, Ptprc	503	11	13588	7.36743	1	0.510532	66.1867
GOTERM_BP_FAT	GO:0060402~calcium ion transport into cytosol	3	0.434783	0.0600841	Pkd2, F2r, Ptprc	503	11	13588	7.36743	1	0.510532	66.1867
GOTERM_BP_FAT	GO:0043066~negative regulation of apoptosis	15	2.17391	0.0602974	Tgfbr1, Prnp, Serpinb9, Bcl3, F2r, Cd74, Mkl1, Fcer1g, Nr4a2, Cx3cr1, Stradb, Clu, Ctnna1, Btg2, Traf2	503	239	13588	1.69543	1	0.510084	66.3207
GOTERM_BP_FAT	GO:0006470~protein amino acid dephosphorylation	9	1.30435	0.0603292	Ptprs, Dusp1, Ptpn23, Ssh3, Dusp3, Ptprc, Cdc25a, Ptpn6, Ptpn21	503	114	13588	2.13268	1	0.508557	66.3406
GOTERM_BP_FAT	GO:0030098~lymphocyte differentiation	9	1.30435	0.0603292	Bcl3, Cd74, Ptprc, Dock2, Egr1, Sox4, Hdac5, Relb, Ikzf1	503	114	13588	2.13268	1	0.508557	66.3406
GOTERM_BP_FAT	GO:0009615~response to virus	7	1.01449	0.0616351	Ticam1, Ifih1, Rsad2, Isg15, Plscr1, Ptprc, Irf7	503	76	13588	2.48812	1	0.514582	67.1499
GOTERM_BP_FAT	GO:0048732~gland development	13	1.88406	0.0618622	Tgfbr1, Tgm2, Fgfr2, Hes1, Ly6e, Ikzf1, Igf1r, Atp2b2, Cdh1, Csf1, Ddr1, Cd44, Xdh	503	197	13588	1.78264	1	0.514207	67.2888
GOTERM_BP_FAT	GO:0009141~nucleoside triphosphate metabolic process	9	1.30435	0.0628553	Atp2b2, Atp2a2, Nme6, Atp8b2, Atp6v0e2, Atp2b4, Entpd1, Rp2h, Rrm2b	503	115	13588	2.11413	1	0.518284	67.8894
GOTERM_BP_FAT	GO:0030837~negative regulation of actin filament polymerization	4	0.57971	0.0631528	Pfn1, Spna2, Spnb2, Tmsb4x	503	25	13588	4.32223	1	0.518305	68.0673
GOTERM_BP_FAT	GO:0035272~exocrine system development	5	0.724638	0.0636338	Cdh1, Tgm2, Fgfr2, Sox4, Igf1r	503	41	13588	3.29438	1	0.519377	68.353
GOTERM_BP_FAT	GO:0035148~tube lumen formation	6	0.869565	0.0662449	Cdh1, Tgif1, Pfn1, Tgm2, Kat2a, Vasp	503	59	13588	2.74718	1	0.532405	69.8623
GOTERM_BP_FAT	GO:0007265~Ras protein signal transduction	6	0.869565	0.0662449	Eps8l2, Elmo1, Rock2, Cdc42ep1, Rassf1, Dok2	503	59	13588	2.74718	1	0.532405	69.8623
GOTERM_BP_FAT	GO:0051248~negative regulation of protein metabolic process	7	1.01449	0.0681921	Jun, Fam129a, Flna, Prkcd, Rela, Ptprc, Ptpn6	503	78	13588	2.42433	1	0.541407	70.9433
GOTERM_BP_FAT	GO:0046651~lymphocyte proliferation	5	0.724638	0.0683729	Itgam, Prkcd, Ptprc, Dock2, Itgb2	503	42	13588	3.21594	1	0.540698	71.0418
GOTERM_BP_FAT	GO:0043069~negative regulation of programmed cell death	15	2.17391	0.0690251	Tgfbr1, Prnp, Serpinb9, Bcl3, F2r, Cd74, Mkl1, Fcer1g, Nr4a2, Cx3cr1, Stradb, Clu, Ctnna1, Btg2, Traf2	503	244	13588	1.66069	1	0.542533	71.3945
GOTERM_BP_FAT	GO:0051495~positive regulation of cytoskeleton organization	4	0.57971	0.0695082	Mapt, Map3k1, Dstn, Plek	503	26	13588	4.15599	1	0.543445	71.6531
GOTERM_BP_FAT	GO:0044236~multicellular organismal metabolic process	4	0.57971	0.0695082	Tenc1, Adamts2, Serpinh1, Mmp2	503	26	13588	4.15599	1	0.543445	71.6531
GOTERM_BP_FAT	GO:0002275~myeloid cell activation during immune response	3	0.434783	0.0703821	Ticam1, Sbno2, Cx3cr1	503	12	13588	6.75348	1	0.546417	72.1154
GOTERM_BP_FAT	GO:0060284~regulation of cell development	11	1.5942	0.0705729	Mapt, Tiam1, Timp2, Tgif1, Tnfrsf12a, Sema4d, Rhoc, Ctnna1, Agrn, Hes1, Hdac5	503	159	13588	1.86889	1	0.545761	72.2154
GOTERM_BP_FAT	GO:0060348~bone development	9	1.30435	0.070825	Fhl2, Ptn, Col1a1, Mgp, Ctgf, Mef2c, Fgfr2, Hdac5, Mmp2	503	118	13588	2.06038	1	0.545431	72.347
GOTERM_BP_FAT	GO:0060548~negative regulation of cell death	15	2.17391	0.0708382	Tgfbr1, Prnp, Serpinb9, Bcl3, F2r, Cd74, Mkl1, Fcer1g, Nr4a2, Cx3cr1, Stradb, Clu, Ctnna1, Btg2, Traf2	503	245	13588	1.65391	1	0.543853	72.3539
GOTERM_BP_FAT	GO:0031952~regulation of protein amino acid autophosphorylation	2	0.289855	0.0725265	Jun, Ptprc	503	2	13588	27.0139	1	0.550984	73.2198
GOTERM_BP_FAT	GO:0002268~follicular dendritic cell differentiation	2	0.289855	0.0725265	Nfkb2, Bcl3	503	2	13588	27.0139	1	0.550984	73.2198
GOTERM_BP_FAT	GO:0032796~uropod organization	2	0.289855	0.0725265	Myh9, Coro1a	503	2	13588	27.0139	1	0.550984	73.2198
GOTERM_BP_FAT	GO:0001768~establishment of T cell polarity	2	0.289855	0.0725265	Myh9, Dock2	503	2	13588	27.0139	1	0.550984	73.2198
GOTERM_BP_FAT	GO:0060346~bone trabecula formation	2	0.289855	0.0725265	Col1a1, Mmp2	503	2	13588	27.0139	1	0.550984	73.2198
GOTERM_BP_FAT	GO:0002266~follicular dendritic cell activation	2	0.289855	0.0725265	Nfkb2, Bcl3	503	2	13588	27.0139	1	0.550984	73.2198
GOTERM_BP_FAT	GO:0031953~negative regulation of protein amino acid autophosphorylation	2	0.289855	0.0725265	Jun, Ptprc	503	2	13588	27.0139	1	0.550984	73.2198
GOTERM_BP_FAT	GO:0001767~establishment of lymphocyte polarity	2	0.289855	0.0725265	Myh9, Dock2	503	2	13588	27.0139	1	0.550984	73.2198
GOTERM_BP_FAT	GO:0070661~leukocyte proliferation	5	0.724638	0.0732888	Itgam, Prkcd, Ptprc, Dock2, Itgb2	503	43	13588	3.14115	1	0.553253	73.6024
GOTERM_BP_FAT	GO:0032943~mononuclear cell proliferation	5	0.724638	0.0732888	Itgam, Prkcd, Ptprc, Dock2, Itgb2	503	43	13588	3.14115	1	0.553253	73.6024
GOTERM_BP_FAT	GO:0009150~purine ribonucleotide metabolic process	9	1.30435	0.0736125	Entpd2, Atp2b2, Atp2a2, Nme6, Atp8b2, Atp6v0e2, Atp2b4, Entpd1, Rp2h	503	119	13588	2.04307	1	0.553269	73.7633
GOTERM_BP_FAT	GO:0032272~negative regulation of protein polymerization	4	0.57971	0.0761398	Pfn1, Spna2, Spnb2, Tmsb4x	503	27	13588	4.00206	1	0.564312	74.988
GOTERM_BP_FAT	GO:0031333~negative regulation of protein complex assembly	4	0.57971	0.0761398	Pfn1, Spna2, Spnb2, Tmsb4x	503	27	13588	4.00206	1	0.564312	74.988
GOTERM_BP_FAT	GO:0000910~cytokinesis	4	0.57971	0.0761398	Myh9, Rock2, Dstn, Myh10	503	27	13588	4.00206	1	0.564312	74.988
GOTERM_BP_FAT	GO:0016311~dephosphorylation	10	1.44928	0.0776825	Ptprs, Dusp1, Ptpn23, Ssh3, Dusp3, Ptprc, Cdc25a, Ptpn6, Ptpn21, Mtmr11	503	141	13588	1.91588	1	0.570253	75.7089
GOTERM_BP_FAT	GO:0006461~protein complex assembly	14	2.02899	0.078589	Gtf2f1, Prnp, Flna, Tgm2, Anxa5, C1qtnf1, Mbd2, Tubb6, Igf1r, Cdh1, Gtf2b, Cd74, Agrn, Ptrf	503	227	13588	1.66606	1	0.573017	76.1233
GOTERM_BP_FAT	GO:0070271~protein complex biogenesis	14	2.02899	0.078589	Gtf2f1, Prnp, Flna, Tgm2, Anxa5, C1qtnf1, Mbd2, Tubb6, Igf1r, Cdh1, Gtf2b, Cd74, Agrn, Ptrf	503	227	13588	1.66606	1	0.573017	76.1233
GOTERM_BP_FAT	GO:0009205~purine ribonucleoside triphosphate metabolic process	8	1.15942	0.0799982	Atp2b2, Atp2a2, Nme6, Atp8b2, Atp6v0e2, Atp2b4, Entpd1, Rp2h	503	101	13588	2.13972	1	0.578136	76.7543
GOTERM_BP_FAT	GO:0002521~leukocyte differentiation	10	1.44928	0.080383	Myh9, Bcl3, Cd74, Ptprc, Dock2, Egr1, Sox4, Hdac5, Relb, Ikzf1	503	142	13588	1.90239	1	0.578343	76.9238
GOTERM_BP_FAT	GO:0050854~regulation of antigen receptor-mediated signaling pathway	3	0.434783	0.0812025	Pawr, Ptprc, Ptpn6	503	13	13588	6.23398	1	0.58059	77.2811
GOTERM_BP_FAT	GO:0030865~cortical cytoskeleton organization	3	0.434783	0.0812025	Lasp1, Epb4.1l2, Actn1	503	13	13588	6.23398	1	0.58059	77.2811
GOTERM_BP_FAT	GO:0042089~cytokine biosynthetic process	3	0.434783	0.0812025	Pawr, Irf7, Irf9	503	13	13588	6.23398	1	0.58059	77.2811
GOTERM_BP_FAT	GO:0043409~negative regulation of MAPKKK cascade	3	0.434783	0.0812025	Cdc42se1, Ptpn6, Igf1r	503	13	13588	6.23398	1	0.58059	77.2811
GOTERM_BP_FAT	GO:0048745~smooth muscle tissue development	3	0.434783	0.0812025	Pdgfrb, Eng, 5830428H23Rik	503	13	13588	6.23398	1	0.58059	77.2811
GOTERM_BP_FAT	GO:0042098~T cell proliferation	4	0.57971	0.0830385	Itgam, Ptprc, Dock2, Itgb2	503	28	13588	3.85913	1	0.587504	78.0625
GOTERM_BP_FAT	GO:0045185~maintenance of protein location	4	0.57971	0.0830385	Flna, Pfn1, Tmsb4x, Srgn	503	28	13588	3.85913	1	0.587504	78.0625
GOTERM_BP_FAT	GO:0045664~regulation of neuron differentiation	8	1.15942	0.0833161	Mapt, Tiam1, Timp2, Tgif1, Tnfrsf12a, Sema4d, Rhoc, Hes1	503	102	13588	2.11874	1	0.587179	78.1785
GOTERM_BP_FAT	GO:0009199~ribonucleoside triphosphate metabolic process	8	1.15942	0.0833161	Atp2b2, Atp2a2, Nme6, Atp8b2, Atp6v0e2, Atp2b4, Entpd1, Rp2h	503	102	13588	2.11874	1	0.587179	78.1785
GOTERM_BP_FAT	GO:0045765~regulation of angiogenesis	5	0.724638	0.0836412	Rhob, Adamts1, Thbs1, Cx3cr1, Itgb2	503	45	13588	3.00155	1	0.587074	78.3135
GOTERM_BP_FAT	GO:0031668~cellular response to extracellular stimulus	5	0.724638	0.0836412	Fos, Ppan, Axl, Nr4a2, Atf6b	503	45	13588	3.00155	1	0.587074	78.3135
GOTERM_BP_FAT	GO:0010648~negative regulation of cell communication	12	1.73913	0.0842743	Socs5, Pld2, Tgif1, Pawr, Prkcd, Skil, Ptprc, Cdc42se1, Dkk3, Ptpn6, Hspa5, Igf1r	503	186	13588	1.74283	1	0.588368	78.5742
GOTERM_BP_FAT	GO:0048584~positive regulation of response to stimulus	12	1.73913	0.0842743	H2-Aa, Ticam1, H2-Ea-ps, Fcgr3, Tgm2, Fcer1g, Thbs1, Rela, Ptprc, Tgfb2, Ptpn6, Eef1e1, B2m	503	186	13588	1.74283	1	0.588368	78.5742
GOTERM_BP_FAT	GO:0045859~regulation of protein kinase activity	12	1.73913	0.0842743	Cerk, Aplp2, Csf1, Dab1, Map3k1, F2r, Cd74, Map2k1, Stradb, Ptprc, Ptpn6, Pkib	503	186	13588	1.74283	1	0.588368	78.5742
GOTERM_BP_FAT	GO:0021915~neural tube development	7	1.01449	0.0862831	Tgif1, Kif3a, Pfn1, Kat2a, Vasp, Epha2, Hes1	503	83	13588	2.27828	1	0.5958	79.3819
GOTERM_BP_FAT	GO:0060249~anatomical structure homeostasis	7	1.01449	0.0862831	Pdgfrb, Csf1, F2r, Large, Pinx1, Coro1a, Xdh	503	83	13588	2.27828	1	0.5958	79.3819
GOTERM_BP_FAT	GO:0010605~negative regulation of macromolecule metabolic process	26	3.76812	0.0864038	Jun, Ncor2, Tgif1, Rela, Ptprc, Hes1, Egr1, Ptpn6, Ikzf1, Bcl3, Prkcd, Sbno2, Inppl1, Hdac5, Zbtb42, Flna, Fzd1, Skil, Nfkb1, Mbd2, Adar, Per2, Fam129a, Tle4, Nostrin, Atf6b	503	506	13588	1.38807	1	0.594761	79.4295
GOTERM_BP_FAT	GO:0045860~positive regulation of protein kinase activity	9	1.30435	0.0885334	Cerk, Csf1, Dab1, Map3k1, F2r, Cd74, Map2k1, Stradb, Ptprc	503	124	13588	1.96069	1	0.602534	80.2527
GOTERM_BP_FAT	GO:0006350~transcription	77	11.1594	0.0892613	Myef2, Ncor2, Gtf2f1, Klf3, Aebp1, Setd8, Mkl1, Rela, Egr1, Mafk, Sltm, Zfp800, Srfbp1, Litaf, Bcl3, Sbno2, Leo1, Zfp513, Mef2c, Tead1, Parp14, Nrf1, Nfkb1, Erf, Mbd2, Gtf2b, Tcerg1, Tle4, Zfp532, Gtf2ird1, Nfe2l2, Irf7, Ddx54, Kdm2a, Junb, Ebf1, Ptrf, Nfkbiz, Jun, Nfkb2, Tgif1, Fhl2, 0610009B22Rik, Fubp1, Kat2a, Hes1, Nr0b2, Stat1, Gabpb1, Kdm3b, Irf9, Relb, Setd7, Ikzf1, Lrrfip1, Sp110, Zfp672,…	503	1772	13588	1.17386	1	0.604117	80.5268
GOTERM_BP_FAT	GO:0022612~gland morphogenesis	7	1.01449	0.0901895	Cdh1, Csf1, Tgm2, Fgfr2, Ddr1, Cd44, Igf1r	503	84	13588	2.25116	1	0.606539	80.8712
GOTERM_BP_FAT	GO:0009259~ribonucleotide metabolic process	9	1.30435	0.0917138	Entpd2, Atp2b2, Atp2a2, Nme6, Atp8b2, Atp6v0e2, Atp2b4, Entpd1, Rp2h	503	125	13588	1.945	1	0.611443	81.4243
GOTERM_BP_FAT	GO:0007026~negative regulation of microtubule depolymerization	3	0.434783	0.0924929	Mapt, Mtap4, Mid1	503	14	13588	5.7887	1	0.613159	81.7012
GOTERM_BP_FAT	GO:0031114~regulation of microtubule depolymerization	3	0.434783	0.0924929	Mapt, Mtap4, Mid1	503	14	13588	5.7887	1	0.613159	81.7012
GOTERM_BP_FAT	GO:0002891~positive regulation of immunoglobulin mediated immune response	3	0.434783	0.0924929	Fcgr3, Fcer1g, Ptprc	503	14	13588	5.7887	1	0.613159	81.7012
GOTERM_BP_FAT	GO:0042107~cytokine metabolic process	3	0.434783	0.0924929	Pawr, Irf7, Irf9	503	14	13588	5.7887	1	0.613159	81.7012
GOTERM_BP_FAT	GO:0002714~positive regulation of B cell mediated immunity	3	0.434783	0.0924929	Fcgr3, Fcer1g, Ptprc	503	14	13588	5.7887	1	0.613159	81.7012
GOTERM_BP_FAT	GO:0048010~vascular endothelial growth factor receptor signaling pathway	3	0.434783	0.0924929	Pdgfrb, Pdgfra, Ccl2	503	14	13588	5.7887	1	0.613159	81.7012
GOTERM_BP_FAT	GO:0042592~homeostatic process	29	4.2029	0.0930931	Ncor2, Aplp2, Tgm2, Large, Slc8a1, Ptprc, Ednrb, Tenc1, Npc2, Gck, Csf1, Plscr3, Tgfb2, Sgk1, Atp2a2, Prnp, Pkd2, Skil, Pik3cd, Coro1a, Maea, Atp2b2, Pdgfrb, Slc39a4, F2r, Slc24a3, Pinx1, Ccl2, Xdh	503	584	13588	1.34144	1	0.614115	81.9118
GOTERM_BP_FAT	GO:0043410~positive regulation of MAPKKK cascade	5	0.724638	0.0946675	Fgfr3, Fgfr2, Ptprc, Nenf, Igf1r	503	47	13588	2.87382	1	0.619058	82.4535
GOTERM_BP_FAT	GO:0009144~purine nucleoside triphosphate metabolic process	8	1.15942	0.0973645	Atp2b2, Atp2a2, Nme6, Atp8b2, Atp6v0e2, Atp2b4, Entpd1, Rp2h	503	106	13588	2.03879	1	0.628399	83.3461
GOTERM_BP_FAT	GO:0002260~lymphocyte homeostasis	4	0.57971	0.0975975	Skil, Pik3cd, Tgfb2, Coro1a	503	30	13588	3.60186	1	0.627802	83.4211
GOTERM_BP_FAT	GO:0002889~regulation of immunoglobulin mediated immune response	4	0.57971	0.0975975	Fcgr3, Fcer1g, Ptprc, Ptpn6	503	30	13588	3.60186	1	0.627802	83.4211
GOTERM_BP_FAT	GO:0017015~regulation of transforming growth factor beta receptor signaling pathway	4	0.57971	0.0975975	Eng, Thbs1, Skil, Hspa5	503	30	13588	3.60186	1	0.627802	83.4211
GOTERM_BP_FAT	GO:0002712~regulation of B cell mediated immunity	4	0.57971	0.0975975	Fcgr3, Fcer1g, Ptprc, Ptpn6	503	30	13588	3.60186	1	0.627802	83.4211
GOTERM_BP_FAT	GO:0051960~regulation of nervous system development	10	1.44928	0.0977666	Mapt, Tiam1, Timp2, Tgif1, Tnfrsf12a, Sema4d, Rhoc, Ctnna1, Agrn, Hes1	503	148	13588	1.82526	1	0.626956	83.4754
GOTERM_BP_FAT	GO:0043549~regulation of kinase activity	12	1.73913	0.0997009	Cerk, Aplp2, Csf1, Dab1, Map3k1, F2r, Cd74, Map2k1, Stradb, Ptprc, Ptpn6, Pkib	503	192	13588	1.68837	1	0.63304	84.0845

## Sheet: Cluster2
Category	Term	Count	%	PValue	Genes	List Total	Pop Hits	Pop Total	Fold Enrichment	Bonferroni	Benjamini	FDR
GOTERM_BP_FAT	GO:0001944~vasculature development	14	9.09091	9.8863e-08	Tbx20, Arhgap24, Tcf21, Cxcl12, Smad7, Tgfbr3, Smo, Id1, Zfpm2, Ntrk2, Ccbe1, Thy1, Wt1, Adra2b	110	250	13588	6.91753	0.000102219	0.000102219	0.000156866
GOTERM_BP_FAT	GO:0001568~blood vessel development	12	7.79221	4.07283e-06	Tbx20, Arhgap24, Zfpm2, Cxcl12, Smad7, Ntrk2, Tgfbr3, Smo, Ccbe1, Thy1, Wt1, Adra2b	110	244	13588	6.07511	0.00420246	0.00210344	0.00646218
GOTERM_BP_FAT	GO:0048514~blood vessel morphogenesis	11	7.14286	4.19365e-06	Tbx20, Arhgap24, Zfpm2, Cxcl12, Smad7, Ntrk2, Smo, Ccbe1, Thy1, Wt1, Adra2b	110	198	13588	6.86263	0.00432685	0.00144437	0.00665387
GOTERM_BP_FAT	GO:0007155~cell adhesion	17	11.039	9.74765e-06	Alcam, Spp1, Perp, Ncam1, Cpxm2, Thbs3, Pard3b, Robo2, Tnxb, Cdh13, Reln, Itga8, Dpt, Sox9, Col27a1, Thy1, Tgfbi	110	561	13588	3.74325	0.0100285	0.00251661	0.0154655
GOTERM_BP_FAT	GO:0022610~biological adhesion	17	11.039	9.96711e-06	Alcam, Spp1, Perp, Ncam1, Cpxm2, Thbs3, Pard3b, Robo2, Tnxb, Cdh13, Reln, Itga8, Dpt, Sox9, Col27a1, Thy1, Tgfbi	110	562	13588	3.73659	0.0102531	0.00205909	0.0158137
GOTERM_BP_FAT	GO:0000902~cell morphogenesis	12	7.79221	3.72558e-05	Reln, Id1, Alcam, Sox9, Dmd, Epha7, Cxcl12, Hgf, 4930506M07Rik, Robo2, Ntn1, Ablim1	110	309	13588	4.79718	0.0377906	0.00639996	0.0590975
GOTERM_BP_FAT	GO:0000904~cell morphogenesis involved in differentiation	10	6.49351	5.11555e-05	Reln, Id1, Alcam, Sox9, Epha7, Cxcl12, 4930506M07Rik, Robo2, Ntn1, Ablim1	110	212	13588	5.82676	0.0515214	0.00752811	0.0811377
GOTERM_BP_FAT	GO:0030182~neuron differentiation	13	8.44156	8.36126e-05	Alcam, Dmd, Id3, Cxcl12, Smo, Robo2, Ntn1, Ablim1, Reln, Epha7, Ntrk2, 4930506M07Rik, Thy1	110	399	13588	4.0247	0.0828268	0.0107492	0.132586
GOTERM_BP_FAT	GO:0048812~neuron projection morphogenesis	9	5.84416	8.43984e-05	Reln, Alcam, Dmd, Epha7, Cxcl12, 4930506M07Rik, Robo2, Ntn1, Ablim1	110	176	13588	6.31674	0.0835719	0.00964998	0.133831
GOTERM_BP_FAT	GO:0032989~cellular component morphogenesis	12	7.79221	0.000116928	Reln, Id1, Alcam, Sox9, Dmd, Epha7, Cxcl12, Hgf, 4930506M07Rik, Robo2, Ntn1, Ablim1	110	351	13588	4.22315	0.113887	0.0120183	0.185369
GOTERM_BP_FAT	GO:0048666~neuron development	11	7.14286	0.000117682	Reln, Alcam, Dmd, Epha7, Cxcl12, Ntrk2, 4930506M07Rik, Robo2, Thy1, Ntn1, Ablim1	110	292	13588	4.65342	0.114578	0.0110018	0.186563
GOTERM_BP_FAT	GO:0007411~axon guidance	7	4.54545	0.00013426	Reln, Alcam, Epha7, Cxcl12, Robo2, Ntn1, Ablim1	110	98	13588	8.82338	0.129628	0.0115028	0.212818
GOTERM_BP_FAT	GO:0006911~phagocytosis, engulfment	4	2.5974	0.000212982	Gulp1, Ighg1, Ighg2c, Ighg2b	110	15	13588	32.9406	0.19768	0.0167994	0.337405
GOTERM_BP_FAT	GO:0048858~cell projection morphogenesis	9	5.84416	0.000218605	Reln, Alcam, Dmd, Epha7, Cxcl12, 4930506M07Rik, Robo2, Ntn1, Ablim1	110	202	13588	5.50369	0.202332	0.0160176	0.346298
GOTERM_BP_FAT	GO:0030030~cell projection organization	11	7.14286	0.000241306	Reln, Alcam, Itga8, Dmd, Epha7, Cxcl12, Vav3, 4930506M07Rik, Robo2, Ntn1, Ablim1	110	319	13588	4.25956	0.220841	0.0164984	0.382195
GOTERM_BP_FAT	GO:0032990~cell part morphogenesis	9	5.84416	0.000303253	Reln, Alcam, Dmd, Epha7, Cxcl12, 4930506M07Rik, Robo2, Ntn1, Ablim1	110	212	13588	5.24408	0.269197	0.0194099	0.48009
GOTERM_BP_FAT	GO:0007409~axonogenesis	8	5.19481	0.000335976	Reln, Alcam, Epha7, Cxcl12, 4930506M07Rik, Robo2, Ntn1, Ablim1	110	163	13588	6.06269	0.293518	0.0202313	0.531766
GOTERM_BP_FAT	GO:0031175~neuron projection development	9	5.84416	0.00036577	Reln, Alcam, Dmd, Epha7, Cxcl12, 4930506M07Rik, Robo2, Ntn1, Ablim1	110	218	13588	5.09975	0.314958	0.020796	0.578794
GOTERM_BP_FAT	GO:0045785~positive regulation of cell adhesion	5	3.24675	0.000380018	Spp1, Abi3bp, Vav3, Egflam, Tnxb	110	43	13588	14.3636	0.32498	0.0204725	0.601276
GOTERM_BP_FAT	GO:0007507~heart development	9	5.84416	0.000425562	Id1, Tbx20, Sox9, Zfpm2, Id3, Smad7, Tgfbr3, Id2, Smo	110	223	13588	4.98541	0.356044	0.0217659	0.67311
GOTERM_BP_FAT	GO:0010975~regulation of neuron projection development	5	3.24675	0.000535894	Ngf, Ntrk2, Robo2, Thy1, Ntn1	110	47	13588	13.1412	0.425504	0.0260482	0.846925
GOTERM_BP_FAT	GO:0002253~activation of immune response	6	3.8961	0.000629745	Cacnb4, Ighg1, Thy1, C8b, Ighg2c, Ighg2b	110	86	13588	8.61818	0.478665	0.0291734	0.994555
GOTERM_BP_FAT	GO:0048667~cell morphogenesis involved in neuron differentiation	8	5.19481	0.000650965	Reln, Alcam, Epha7, Cxcl12, 4930506M07Rik, Robo2, Ntn1, Ablim1	110	182	13588	5.42977	0.489986	0.0288503	1.02791
GOTERM_BP_FAT	GO:0010769~regulation of cell morphogenesis involved in differentiation	5	3.24675	0.00067929	Ngf, Tgfbr3, Robo2, Thy1, Ntn1	110	50	13588	12.3527	0.504716	0.0288516	1.07241
GOTERM_BP_FAT	GO:0016053~organic acid biosynthetic process	7	4.54545	0.000946718	Scd3, Agxt, Fasn, Ass1, Elovl6, Got1, Elovl5	110	141	13588	6.13256	0.624452	0.0384174	1.49164
GOTERM_BP_FAT	GO:0046394~carboxylic acid biosynthetic process	7	4.54545	0.000946718	Scd3, Agxt, Fasn, Ass1, Elovl6, Got1, Elovl5	110	141	13588	6.13256	0.624452	0.0384174	1.49164
GOTERM_BP_FAT	GO:0031344~regulation of cell projection organization	5	3.24675	0.0011161	Ngf, Ntrk2, Robo2, Thy1, Ntn1	110	57	13588	10.8357	0.684847	0.0434397	1.75631
GOTERM_BP_FAT	GO:0001655~urogenital system development	7	4.54545	0.00113411	Itga8, Sox9, Fkbp4, Tcf21, Robo2, Wt1, Timeless	110	146	13588	5.92254	0.690666	0.0425261	1.7844
GOTERM_BP_FAT	GO:0001656~metanephros development	5	3.24675	0.00119145	Itga8, Tcf21, Robo2, Wt1, Timeless	110	58	13588	10.6489	0.708493	0.0430697	1.87382
GOTERM_BP_FAT	GO:0043062~extracellular structure organization	7	4.54545	0.00125946	Itga8, Dpt, Cacnb4, Abi3bp, Tgfbi, Egflam, Tnxb	110	149	13588	5.80329	0.728313	0.04394	1.97979
GOTERM_BP_FAT	GO:0030198~extracellular matrix organization	6	3.8961	0.00130264	Itga8, Dpt, Abi3bp, Tgfbi, Egflam, Tnxb	110	101	13588	7.33825	0.74019	0.0439326	2.04701
GOTERM_BP_FAT	GO:0001812~positive regulation of type I hypersensitivity	3	1.94805	0.00130429	Ighg1, Ighg2c, Ighg2b	110	7	13588	52.9403	0.740633	0.0425987	2.04957
GOTERM_BP_FAT	GO:0001796~regulation of type IIa hypersensitivity	3	1.94805	0.00172995	Ighg1, Ighg2c, Ighg2b	110	8	13588	46.3227	0.833092	0.054411	2.70989
GOTERM_BP_FAT	GO:0002892~regulation of type II hypersensitivity	3	1.94805	0.00172995	Ighg1, Ighg2c, Ighg2b	110	8	13588	46.3227	0.833092	0.054411	2.70989
GOTERM_BP_FAT	GO:0002894~positive regulation of type II hypersensitivity	3	1.94805	0.00172995	Ighg1, Ighg2c, Ighg2b	110	8	13588	46.3227	0.833092	0.054411	2.70989
GOTERM_BP_FAT	GO:0001810~regulation of type I hypersensitivity	3	1.94805	0.00172995	Ighg1, Ighg2c, Ighg2b	110	8	13588	46.3227	0.833092	0.054411	2.70989
GOTERM_BP_FAT	GO:0002888~positive regulation of myeloid leukocyte mediated immunity	3	1.94805	0.00172995	Ighg1, Ighg2c, Ighg2b	110	8	13588	46.3227	0.833092	0.054411	2.70989
GOTERM_BP_FAT	GO:0001798~positive regulation of type IIa hypersensitivity	3	1.94805	0.00172995	Ighg1, Ighg2c, Ighg2b	110	8	13588	46.3227	0.833092	0.054411	2.70989
GOTERM_BP_FAT	GO:0019800~peptide cross-linking via chondroitin 4-sulfate glycosaminoglycan	3	1.94805	0.00172995	Dcn, Mamdc2, Egflam	110	8	13588	46.3227	0.833092	0.054411	2.70989
GOTERM_BP_FAT	GO:0006958~complement activation, classical pathway	4	2.5974	0.00174129	Ighg1, C8b, Ighg2c, Ighg2b	110	30	13588	16.4703	0.835042	0.0531437	2.72743
GOTERM_BP_FAT	GO:0060284~regulation of cell development	7	4.54545	0.00175515	Ngf, Ntrk2, Tgfbr3, Smo, Robo2, Thy1, Ntn1	110	159	13588	5.43831	0.837393	0.052022	2.74886
GOTERM_BP_FAT	GO:0002455~humoral immune response mediated by circulating immunoglobulin	4	2.5974	0.0027267	Ighg1, C8b, Ighg2c, Ighg2b	110	35	13588	14.1174	0.940588	0.0774968	4.23986
GOTERM_BP_FAT	GO:0002885~positive regulation of hypersensitivity	3	1.94805	0.00275126	Ighg1, Ighg2c, Ighg2b	110	10	13588	37.0582	0.942082	0.0760814	4.27729
GOTERM_BP_FAT	GO:0002866~positive regulation of acute inflammatory response to antigenic stimulus	3	1.94805	0.00275126	Ighg1, Ighg2c, Ighg2b	110	10	13588	37.0582	0.942082	0.0760814	4.27729
GOTERM_BP_FAT	GO:0006928~cell motion	10	6.49351	0.00275319	Reln, Alcam, St14, Epha7, Cxcl12, Vav3, Smo, Robo2, Ntn1, Ablim1	110	367	13588	3.36587	0.942197	0.0741532	4.28021
GOTERM_BP_FAT	GO:0002541~activation of plasma proteins involved in acute inflammatory response	4	2.5974	0.00295736	Ighg1, C8b, Ighg2c, Ighg2b	110	36	13588	13.7253	0.953227	0.0774287	4.5907
GOTERM_BP_FAT	GO:0006956~complement activation	4	2.5974	0.00295736	Ighg1, C8b, Ighg2c, Ighg2b	110	36	13588	13.7253	0.953227	0.0774287	4.5907
GOTERM_BP_FAT	GO:0051130~positive regulation of cellular component organization	6	3.8961	0.00298602	Ngf, Ighg1, Robo2, Ntn1, Ighg2c, Ighg2b	110	122	13588	6.07511	0.954597	0.0762246	4.63421
GOTERM_BP_FAT	GO:0001763~morphogenesis of a branching structure	6	3.8961	0.00331525	Tbx20, Sox9, Epha7, Tcf21, Cxcl12, Timeless	110	125	13588	5.92931	0.967732	0.0822605	5.13265
GOTERM_BP_FAT	GO:0045892~negative regulation of transcription, DNA-dependent	9	5.84416	0.00333822	Id1, Tbx20, Sox9, Tcf21, Zfpm2, Id3, Id2, Wt1, Timeless	110	308	13588	3.60956	0.968491	0.0808712	5.16733
GOTERM_BP_FAT	GO:0002675~positive regulation of acute inflammatory response	3	1.94805	0.00334509	Ighg1, Ighg2c, Ighg2b	110	11	13588	33.6893	0.968715	0.0791802	5.1777
GOTERM_BP_FAT	GO:0051253~negative regulation of RNA metabolic process	9	5.84416	0.00347186	Id1, Tbx20, Sox9, Tcf21, Zfpm2, Id3, Id2, Wt1, Timeless	110	310	13588	3.58628	0.972571	0.0802298	5.3689
GOTERM_BP_FAT	GO:0032103~positive regulation of response to external stimulus	4	2.5974	0.00372004	Cxcl12, Ighg1, Ighg2c, Ighg2b	110	39	13588	12.6695	0.978799	0.083858	5.74215
GOTERM_BP_FAT	GO:0050770~regulation of axonogenesis	4	2.5974	0.00372004	Ngf, Robo2, Thy1, Ntn1	110	39	13588	12.6695	0.978799	0.083858	5.74215
GOTERM_BP_FAT	GO:0048584~positive regulation of response to stimulus	7	4.54545	0.003835	Cacnb4, Cxcl12, Ighg1, Thy1, C8b, Ighg2c, Ighg2b	110	186	13588	4.64888	0.981183	0.0845039	5.91458
GOTERM_BP_FAT	GO:0051050~positive regulation of transport	6	3.8961	0.00418405	Cadps2, Ighg1, Smo, Thy1, Ighg2c, Ighg2b	110	132	13588	5.61488	0.986903	0.0899426	6.43631
GOTERM_BP_FAT	GO:0050767~regulation of neurogenesis	6	3.8961	0.00418405	Ngf, Ntrk2, Smo, Robo2, Thy1, Ntn1	110	132	13588	5.61488	0.986903	0.0899426	6.43631
GOTERM_BP_FAT	GO:0050769~positive regulation of neurogenesis	4	2.5974	0.00428916	Ngf, Smo, Robo2, Ntn1	110	41	13588	12.0514	0.988257	0.090231	6.59288
GOTERM_BP_FAT	GO:0001525~angiogenesis	6	3.8961	0.00432025	Tbx20, Arhgap24, Cxcl12, Ccbe1, Thy1, Adra2b	110	133	13588	5.57266	0.98863	0.0890497	6.63914
GOTERM_BP_FAT	GO:0002883~regulation of hypersensitivity	3	1.94805	0.00469454	Ighg1, Ighg2c, Ighg2b	110	13	13588	28.5063	0.992293	0.0945269	7.19446
GOTERM_BP_FAT	GO:0006910~phagocytosis, recognition	3	1.94805	0.00469454	Ighg1, Ighg2c, Ighg2b	110	13	13588	28.5063	0.992293	0.0945269	7.19446
GOTERM_BP_FAT	GO:0002864~regulation of acute inflammatory response to antigenic stimulus	3	1.94805	0.00469454	Ighg1, Ighg2c, Ighg2b	110	13	13588	28.5063	0.992293	0.0945269	7.19446
GOTERM_BP_FAT	GO:0002863~positive regulation of inflammatory response to antigenic stimulus	3	1.94805	0.00469454	Ighg1, Ighg2c, Ighg2b	110	13	13588	28.5063	0.992293	0.0945269	7.19446
GOTERM_BP_FAT	GO:0050778~positive regulation of immune response	6	3.8961	0.00474781	Cacnb4, Ighg1, Thy1, C8b, Ighg2c, Ighg2b	110	136	13588	5.44973	0.992708	0.0937304	7.27323
GOTERM_BP_FAT	GO:0001570~vasculogenesis	4	2.5974	0.00490835	Zfpm2, Ntrk2, Smo, Wt1	110	43	13588	11.4909	0.993828	0.0949449	7.51029
GOTERM_BP_FAT	GO:0002891~positive regulation of immunoglobulin mediated immune response	3	1.94805	0.0054484	Ighg1, Ighg2c, Ighg2b	110	14	13588	26.4701	0.996479	0.102943	8.30354
GOTERM_BP_FAT	GO:0030204~chondroitin sulfate metabolic process	3	1.94805	0.0054484	Dcn, Mamdc2, Egflam	110	14	13588	26.4701	0.996479	0.102943	8.30354
GOTERM_BP_FAT	GO:0002714~positive regulation of B cell mediated immunity	3	1.94805	0.0054484	Ighg1, Ighg2c, Ighg2b	110	14	13588	26.4701	0.996479	0.102943	8.30354
GOTERM_BP_FAT	GO:0016485~protein processing	5	3.24675	0.00590108	Aph1b, Ighg1, C8b, Ighg2c, Ighg2b	110	90	13588	6.86263	0.997801	0.109051	8.96352
GOTERM_BP_FAT	GO:0050772~positive regulation of axonogenesis	3	1.94805	0.00625385	Ngf, Robo2, Ntn1	110	15	13588	24.7055	0.998477	0.113191	9.47478
GOTERM_BP_FAT	GO:0002886~regulation of myeloid leukocyte mediated immunity	3	1.94805	0.00625385	Ighg1, Ighg2c, Ighg2b	110	15	13588	24.7055	0.998477	0.113191	9.47478
GOTERM_BP_FAT	GO:0010720~positive regulation of cell development	4	2.5974	0.00630164	Ngf, Smo, Robo2, Ntn1	110	47	13588	10.513	0.99855	0.112055	9.54382
GOTERM_BP_FAT	GO:0010558~negative regulation of macromolecule biosynthetic process	10	6.49351	0.00642002	Id1, Tbx20, Sox9, Cd276, Tcf21, Zfpm2, Id3, Id2, Wt1, Timeless	110	418	13588	2.9552	0.998718	0.112124	9.71466
GOTERM_BP_FAT	GO:0051960~regulation of nervous system development	6	3.8961	0.00676143	Ngf, Ntrk2, Smo, Robo2, Thy1, Ntn1	110	148	13588	5.00786	0.999102	0.115799	10.2057
GOTERM_BP_FAT	GO:0030155~regulation of cell adhesion	5	3.24675	0.00687331	Spp1, Abi3bp, Vav3, Egflam, Tnxb	110	94	13588	6.5706	0.999201	0.115699	10.366
GOTERM_BP_FAT	GO:0006909~phagocytosis	4	2.5974	0.00707785	Gulp1, Ighg1, Ighg2c, Ighg2b	110	49	13588	10.0839	0.999354	0.117047	10.6585
GOTERM_BP_FAT	GO:0050654~chondroitin sulfate proteoglycan metabolic process	3	1.94805	0.00711003	Dcn, Mamdc2, Egflam	110	16	13588	23.1614	0.999375	0.115707	10.7044
GOTERM_BP_FAT	GO:0051604~protein maturation	5	3.24675	0.00739691	Aph1b, Ighg1, C8b, Ighg2c, Ighg2b	110	96	13588	6.43371	0.999537	0.118253	11.1129
GOTERM_BP_FAT	GO:0022604~regulation of cell morphogenesis	5	3.24675	0.0076683	Ngf, Tgfbr3, Robo2, Thy1, Ntn1	110	97	13588	6.36739	0.999651	0.120481	11.4977
GOTERM_BP_FAT	GO:0031327~negative regulation of cellular biosynthetic process	10	6.49351	0.00767152	Id1, Tbx20, Sox9, Cd276, Tcf21, Zfpm2, Id3, Id2, Wt1, Timeless	110	430	13588	2.87273	0.999652	0.118734	11.5023
GOTERM_BP_FAT	GO:0018149~peptide cross-linking	3	1.94805	0.00801609	Dcn, Mamdc2, Egflam	110	17	13588	21.7989	0.999757	0.121932	11.9886
GOTERM_BP_FAT	GO:0007530~sex determination	3	1.94805	0.00801609	Sox9, Tcf21, Wt1	110	17	13588	21.7989	0.999757	0.121932	11.9886
GOTERM_BP_FAT	GO:0009890~negative regulation of biosynthetic process	10	6.49351	0.00812773	Id1, Tbx20, Sox9, Cd276, Tcf21, Zfpm2, Id3, Id2, Wt1, Timeless	110	434	13588	2.84625	0.999784	0.121748	12.1457
GOTERM_BP_FAT	GO:0002673~regulation of acute inflammatory response	3	1.94805	0.00897118	Ighg1, Ighg2c, Ighg2b	110	18	13588	20.5879	0.99991	0.131669	13.3236
GOTERM_BP_FAT	GO:0002861~regulation of inflammatory response to antigenic stimulus	3	1.94805	0.00897118	Ighg1, Ighg2c, Ighg2b	110	18	13588	20.5879	0.99991	0.131669	13.3236
GOTERM_BP_FAT	GO:0045664~regulation of neuron differentiation	5	3.24675	0.00912373	Ngf, Ntrk2, Robo2, Thy1, Ntn1	110	102	13588	6.05526	0.999923	0.131903	13.535
GOTERM_BP_FAT	GO:0006959~humoral immune response	4	2.5974	0.0092578	Ighg1, C8b, Ighg2c, Ighg2b	110	54	13588	9.15017	0.999933	0.131883	13.7205
GOTERM_BP_FAT	GO:0032101~regulation of response to external stimulus	5	3.24675	0.00943493	Cd276, Cxcl12, Ighg1, Ighg2c, Ighg2b	110	103	13588	5.99647	0.999945	0.132429	13.9649
GOTERM_BP_FAT	GO:0016481~negative regulation of transcription	9	5.84416	0.0101007	Id1, Tbx20, Sox9, Tcf21, Zfpm2, Id3, Id2, Wt1, Timeless	110	372	13588	2.98856	0.999972	0.139258	14.8778
GOTERM_BP_FAT	GO:0006357~regulation of transcription from RNA polymerase II promoter	12	7.79221	0.0104352	Id1, Lbh, Sox9, Zfpm2, Id3, Ablim3, Id2, Smo, Inhba, Wt1, Ablim1, Timeless	110	616	13588	2.40638	0.999981	0.141673	15.3331
GOTERM_BP_FAT	GO:0050727~regulation of inflammatory response	4	2.5974	0.0107338	Cd276, Ighg1, Ighg2c, Ighg2b	110	57	13588	8.66858	0.999986	0.14357	15.7376
GOTERM_BP_FAT	GO:0001822~kidney development	5	3.24675	0.0107487	Itga8, Tcf21, Robo2, Wt1, Timeless	110	107	13588	5.7723	0.999986	0.141933	15.7577
GOTERM_BP_FAT	GO:0042981~regulation of apoptosis	11	7.14286	0.0133051	Spp1, Sox9, Perp, Epha7, Ngf, Id3, Ighg1, Hgf, Smo, Bag3, Ighg2c	110	553	13588	2.45714	0.999999	0.170688	19.1463
GOTERM_BP_FAT	GO:0045597~positive regulation of cell differentiation	6	3.8961	0.0133405	Cd276, Ngf, Id2, Smo, Robo2, Ntn1	110	175	13588	4.23522	0.999999	0.169028	19.1924
GOTERM_BP_FAT	GO:0016064~immunoglobulin mediated immune response	4	2.5974	0.0140734	Ighg1, C8b, Ighg2c, Ighg2b	110	63	13588	7.843	1	0.17538	20.1396
GOTERM_BP_FAT	GO:0045941~positive regulation of transcription	10	6.49351	0.0140864	Tbx20, Sox9, Tcf21, Hivep3, Zfpm2, Ablim3, Smo, Inhba, Wt1, Ablim1	110	475	13588	2.60057	1	0.173459	20.1563
GOTERM_BP_FAT	GO:0043067~regulation of programmed cell death	11	7.14286	0.0144211	Spp1, Sox9, Perp, Epha7, Ngf, Id3, Ighg1, Hgf, Smo, Bag3, Ighg2c	110	560	13588	2.42643	1	0.175159	20.5853
GOTERM_BP_FAT	GO:0031346~positive regulation of cell projection organization	3	1.94805	0.0144535	Ngf, Robo2, Ntn1	110	23	13588	16.1123	1	0.173501	20.6267
GOTERM_BP_FAT	GO:0050766~positive regulation of phagocytosis	3	1.94805	0.0144535	Ighg1, Ighg2c, Ighg2b	110	23	13588	16.1123	1	0.173501	20.6267
GOTERM_BP_FAT	GO:0045934~negative regulation of nucleobase, nucleoside, nucleotide and nucleic acid metabolic process	9	5.84416	0.0145058	Id1, Tbx20, Sox9, Tcf21, Zfpm2, Id3, Id2, Wt1, Timeless	110	397	13588	2.80037	1	0.172098	20.6934
GOTERM_BP_FAT	GO:0010941~regulation of cell death	11	7.14286	0.0149204	Spp1, Sox9, Perp, Epha7, Ngf, Id3, Ighg1, Hgf, Smo, Bag3, Ighg2c	110	563	13588	2.4135	1	0.174612	21.2213
GOTERM_BP_FAT	GO:0051605~protein maturation by peptide bond cleavage	4	2.5974	0.0153032	Ighg1, C8b, Ighg2c, Ighg2b	110	65	13588	7.60168	1	0.176722	21.7056
GOTERM_BP_FAT	GO:0019724~B cell mediated immunity	4	2.5974	0.0153032	Ighg1, C8b, Ighg2c, Ighg2b	110	65	13588	7.60168	1	0.176722	21.7056
GOTERM_BP_FAT	GO:0051172~negative regulation of nitrogen compound metabolic process	9	5.84416	0.0153233	Id1, Tbx20, Sox9, Tcf21, Zfpm2, Id3, Id2, Wt1, Timeless	110	401	13588	2.77243	1	0.175001	21.731
GOTERM_BP_FAT	GO:0050729~positive regulation of inflammatory response	3	1.94805	0.0156858	Ighg1, Ighg2c, Ighg2b	110	24	13588	15.4409	1	0.176848	22.1868
GOTERM_BP_FAT	GO:0060426~lung vasculature development	2	1.2987	0.0159798	Id1, Tcf21	110	2	13588	123.527	1	0.177954	22.5548
GOTERM_BP_FAT	GO:0010628~positive regulation of gene expression	10	6.49351	0.0165247	Tbx20, Sox9, Tcf21, Hivep3, Zfpm2, Ablim3, Smo, Inhba, Wt1, Ablim1	110	488	13588	2.5313	1	0.181548	23.2324
GOTERM_BP_FAT	GO:0050764~regulation of phagocytosis	3	1.94805	0.0169614	Ighg1, Ighg2c, Ighg2b	110	25	13588	14.8233	1	0.18398	23.7716
GOTERM_BP_FAT	GO:0010629~negative regulation of gene expression	9	5.84416	0.017285	Id1, Tbx20, Sox9, Tcf21, Zfpm2, Id3, Id2, Wt1, Timeless	110	410	13588	2.71157	1	0.18525	24.1687
GOTERM_BP_FAT	GO:0045893~positive regulation of transcription, DNA-dependent	9	5.84416	0.0186898	Tbx20, Sox9, Tcf21, Zfpm2, Ablim3, Smo, Inhba, Wt1, Ablim1	110	416	13588	2.67247	1	0.196833	25.8706
GOTERM_BP_FAT	GO:0014706~striated muscle tissue development	5	3.24675	0.0190732	Cacnb4, Dmd, Zfpm2, Smad7, Tgfbr3	110	127	13588	4.86328	1	0.198481	26.3288
GOTERM_BP_FAT	GO:0043549~regulation of kinase activity	6	3.8961	0.0191741	Reln, Plce1, Hgf, Vav3, Thy1, Tnxb	110	192	13588	3.86023	1	0.197468	26.449
GOTERM_BP_FAT	GO:0051254~positive regulation of RNA metabolic process	9	5.84416	0.0194222	Tbx20, Sox9, Tcf21, Zfpm2, Ablim3, Smo, Inhba, Wt1, Ablim1	110	419	13588	2.65333	1	0.197831	26.7436
GOTERM_BP_FAT	GO:0035295~tube development	7	4.54545	0.0195262	Id1, Tbx20, Tcf21, Zfpm2, Cxcl12, Robo2, Timeless	110	264	13588	3.27534	1	0.196875	26.8668
GOTERM_BP_FAT	GO:0010811~positive regulation of cell-substrate adhesion	3	1.94805	0.01964	Spp1, Abi3bp, Egflam	110	27	13588	13.7253	1	0.196027	27.0014
GOTERM_BP_FAT	GO:0010605~negative regulation of macromolecule metabolic process	10	6.49351	0.0203964	Id1, Tbx20, Sox9, Cd276, Tcf21, Zfpm2, Id3, Id2, Wt1, Timeless	110	506	13588	2.44125	1	0.20092	27.8899
GOTERM_BP_FAT	GO:0045935~positive regulation of nucleobase, nucleoside, nucleotide and nucleic acid metabolic process	10	6.49351	0.0213393	Tbx20, Sox9, Tcf21, Hivep3, Zfpm2, Ablim3, Smo, Inhba, Wt1, Ablim1	110	510	13588	2.4221	1	0.207316	28.9834
GOTERM_BP_FAT	GO:0003007~heart morphogenesis	4	2.5974	0.0215691	Tbx20, Smad7, Tgfbr3, Smo	110	74	13588	6.67715	1	0.207401	29.2476
GOTERM_BP_FAT	GO:0051338~regulation of transferase activity	6	3.8961	0.0219978	Reln, Plce1, Hgf, Vav3, Thy1, Tnxb	110	199	13588	3.72444	1	0.209184	29.7378
GOTERM_BP_FAT	GO:0007167~enzyme linked receptor protein signaling pathway	7	4.54545	0.0225938	Id1, Ltbp1, Epha7, Smad7, Ntrk2, Tgfbr3, Hgf	110	273	13588	3.16737	1	0.212338	30.4141
GOTERM_BP_FAT	GO:0002449~lymphocyte mediated immunity	4	2.5974	0.0231251	Ighg1, C8b, Ighg2c, Ighg2b	110	76	13588	6.50144	1	0.214883	31.0119
GOTERM_BP_FAT	GO:0060537~muscle tissue development	5	3.24675	0.023834	Cacnb4, Dmd, Zfpm2, Smad7, Tgfbr3	110	136	13588	4.54144	1	0.218827	31.802
GOTERM_BP_FAT	GO:0019731~antibacterial humoral response	2	1.2987	0.0238746	Ighg1, Ighg2c	110	3	13588	82.3515	1	0.217263	31.8469
GOTERM_BP_FAT	GO:0002889~regulation of immunoglobulin mediated immune response	3	1.94805	0.0239649	Ighg1, Ighg2c, Ighg2b	110	30	13588	12.3527	1	0.216128	31.9469
GOTERM_BP_FAT	GO:0002712~regulation of B cell mediated immunity	3	1.94805	0.0239649	Ighg1, Ighg2c, Ighg2b	110	30	13588	12.3527	1	0.216128	31.9469
GOTERM_BP_FAT	GO:0007178~transmembrane receptor protein serine/threonine kinase signaling pathway	4	2.5974	0.0247407	Id1, Ltbp1, Smad7, Tgfbr3	110	78	13588	6.33473	1	0.220478	32.8002
GOTERM_BP_FAT	GO:0002684~positive regulation of immune system process	6	3.8961	0.0250799	Cacnb4, Ighg1, Thy1, C8b, Ighg2c, Ighg2b	110	206	13588	3.59788	1	0.221298	33.17
GOTERM_BP_FAT	GO:0051173~positive regulation of nitrogen compound metabolic process	10	6.49351	0.0254282	Tbx20, Sox9, Tcf21, Hivep3, Zfpm2, Ablim3, Smo, Inhba, Wt1, Ablim1	110	526	13588	2.34843	1	0.222174	33.5479
GOTERM_BP_FAT	GO:0018209~peptidyl-serine modification	3	1.94805	0.0254854	Dcn, Mamdc2, Egflam	110	31	13588	11.9543	1	0.220788	33.6098
GOTERM_BP_FAT	GO:0010557~positive regulation of macromolecule biosynthetic process	10	6.49351	0.0265322	Tbx20, Sox9, Tcf21, Hivep3, Zfpm2, Ablim3, Smo, Inhba, Wt1, Ablim1	110	530	13588	2.3307	1	0.226981	34.7323
GOTERM_BP_FAT	GO:0006633~fatty acid biosynthetic process	4	2.5974	0.0272758	Scd3, Fasn, Elovl6, Elovl5	110	81	13588	6.10011	1	0.23075	35.5189
GOTERM_BP_FAT	GO:0002526~acute inflammatory response	4	2.5974	0.0272758	Ighg1, C8b, Ighg2c, Ighg2b	110	81	13588	6.10011	1	0.23075	35.5189
GOTERM_BP_FAT	GO:0006029~proteoglycan metabolic process	3	1.94805	0.0286407	Dcn, Mamdc2, Egflam	110	33	13588	11.2298	1	0.239024	36.9397
GOTERM_BP_FAT	GO:0051094~positive regulation of developmental process	6	3.8961	0.0289277	Cd276, Ngf, Id2, Smo, Robo2, Ntn1	110	214	13588	3.46338	1	0.239246	37.2347
GOTERM_BP_FAT	GO:0060627~regulation of vesicle-mediated transport	4	2.5974	0.0290401	Cadps2, Ighg1, Ighg2c, Ighg2b	110	83	13588	5.95312	1	0.238201	37.3498
GOTERM_BP_FAT	GO:0007267~cell-cell signaling	7	4.54545	0.029245	Cacnb4, Il1rn, Dmd, Dlg2, Ntrk2, Hgf, Smo	110	290	13588	2.98169	1	0.237837	37.5592
GOTERM_BP_FAT	GO:0002460~adaptive immune response based on somatic recombination of immune receptors built from immunoglobulin superfamily domains	4	2.5974	0.0299444	Ighg1, C8b, Ighg2c, Ighg2b	110	84	13588	5.88225	1	0.240998	38.2693
GOTERM_BP_FAT	GO:0002250~adaptive immune response	4	2.5974	0.0299444	Ighg1, C8b, Ighg2c, Ighg2b	110	84	13588	5.88225	1	0.240998	38.2693
GOTERM_BP_FAT	GO:0002821~positive regulation of adaptive immune response	3	1.94805	0.030274	Ighg1, Ighg2c, Ighg2b	110	34	13588	10.8995	1	0.241497	38.6013
GOTERM_BP_FAT	GO:0045807~positive regulation of endocytosis	3	1.94805	0.030274	Ighg1, Ighg2c, Ighg2b	110	34	13588	10.8995	1	0.241497	38.6013
GOTERM_BP_FAT	GO:0002824~positive regulation of adaptive immune response based on somatic recombination of immune receptors built from immunoglobulin superfamily domains	3	1.94805	0.030274	Ighg1, Ighg2c, Ighg2b	110	34	13588	10.8995	1	0.241497	38.6013
GOTERM_BP_FAT	GO:0019730~antimicrobial humoral response	2	1.2987	0.0317066	Ighg1, Ighg2c	110	4	13588	61.7636	1	0.249641	40.0247
GOTERM_BP_FAT	GO:0002445~type II hypersensitivity	2	1.2987	0.0317066	Ighg1, Ighg2c	110	4	13588	61.7636	1	0.249641	40.0247
GOTERM_BP_FAT	GO:0001788~antibody-dependent cellular cytotoxicity	2	1.2987	0.0317066	Ighg1, Ighg2c	110	4	13588	61.7636	1	0.249641	40.0247
GOTERM_BP_FAT	GO:0001794~type IIa hypersensitivity	2	1.2987	0.0317066	Ighg1, Ighg2c	110	4	13588	61.7636	1	0.249641	40.0247
GOTERM_BP_FAT	GO:0046903~secretion	6	3.8961	0.0325864	Cacnb4, Il1rn, Agxt, Cadps2, Ntrk2, Rims4	110	221	13588	3.35368	1	0.253815	40.8836
GOTERM_BP_FAT	GO:0006468~protein amino acid phosphorylation	11	7.14286	0.0326702	Reln, Plce1, Epha7, Ccnd1, Smad7, Ntrk2, Tgfbr3, Hgf, Frk, Stk39, Speg	110	640	13588	2.12312	1	0.252529	40.9648
GOTERM_BP_FAT	GO:0051789~response to protein stimulus	4	2.5974	0.0327462	Id1, Ccnd1, Id3, Id2	110	87	13588	5.67941	1	0.25121	41.0383
GOTERM_BP_FAT	GO:0031328~positive regulation of cellular biosynthetic process	10	6.49351	0.0332198	Tbx20, Sox9, Tcf21, Hivep3, Zfpm2, Ablim3, Smo, Inhba, Wt1, Ablim1	110	552	13588	2.23781	1	0.252564	41.4948
GOTERM_BP_FAT	GO:0002443~leukocyte mediated immunity	4	2.5974	0.0346875	Ighg1, C8b, Ighg2c, Ighg2b	110	89	13588	5.55179	1	0.260428	42.8883
GOTERM_BP_FAT	GO:0009891~positive regulation of biosynthetic process	10	6.49351	0.03489	Tbx20, Sox9, Tcf21, Hivep3, Zfpm2, Ablim3, Smo, Inhba, Wt1, Ablim1	110	557	13588	2.21772	1	0.259914	43.078
GOTERM_BP_FAT	GO:0044093~positive regulation of molecular function	7	4.54545	0.0365823	Reln, Plce1, Aph1b, Tgfbr3, Hgf, Vav3, Thy1	110	306	13588	2.82579	1	0.268966	44.6413
GOTERM_BP_FAT	GO:0030334~regulation of cell migration	4	2.5974	0.0377092	Cxcl12, Tgfbr3, Thy1, Ntn1	110	92	13588	5.37075	1	0.274234	45.6598
GOTERM_BP_FAT	GO:0000122~negative regulation of transcription from RNA polymerase II promoter	6	3.8961	0.038296	Id1, Zfpm2, Id3, Id2, Wt1, Timeless	110	231	13588	3.2085	1	0.276033	46.1832
GOTERM_BP_FAT	GO:0048754~branching morphogenesis of a tube	4	2.5974	0.0387454	Tbx20, Tcf21, Cxcl12, Timeless	110	93	13588	5.313	1	0.276954	46.5809
GOTERM_BP_FAT	GO:0060389~pathway-restricted SMAD protein phosphorylation	2	1.2987	0.0394763	Smad7, Tgfbr3	110	5	13588	49.4109	1	0.27958	47.2217
GOTERM_BP_FAT	GO:0002524~hypersensitivity	2	1.2987	0.0394763	Ighg1, Ighg2c	110	5	13588	49.4109	1	0.27958	47.2217
GOTERM_BP_FAT	GO:0002438~acute inflammatory response to antigenic stimulus	2	1.2987	0.0394763	Ighg1, Ighg2c	110	5	13588	49.4109	1	0.27958	47.2217
GOTERM_BP_FAT	GO:0002708~positive regulation of lymphocyte mediated immunity	3	1.94805	0.0408111	Ighg1, Ighg2c, Ighg2b	110	40	13588	9.26455	1	0.285801	48.3735
GOTERM_BP_FAT	GO:0002705~positive regulation of leukocyte mediated immunity	3	1.94805	0.0408111	Ighg1, Ighg2c, Ighg2b	110	40	13588	9.26455	1	0.285801	48.3735
GOTERM_BP_FAT	GO:0030203~glycosaminoglycan metabolic process	3	1.94805	0.0408111	Dcn, Mamdc2, Egflam	110	40	13588	9.26455	1	0.285801	48.3735
GOTERM_BP_FAT	GO:0010721~negative regulation of cell development	3	1.94805	0.0408111	Tgfbr3, Thy1, Ntn1	110	40	13588	9.26455	1	0.285801	48.3735
GOTERM_BP_FAT	GO:0010810~regulation of cell-substrate adhesion	3	1.94805	0.0408111	Spp1, Abi3bp, Egflam	110	40	13588	9.26455	1	0.285801	48.3735
GOTERM_BP_FAT	GO:0016337~cell-cell adhesion	6	3.8961	0.0413671	Sox9, Ncam1, Robo2, Thy1, Cdh13, Tnxb	110	236	13588	3.14052	1	0.287255	48.8463
GOTERM_BP_FAT	GO:0016477~cell migration	6	3.8961	0.0439289	Reln, St14, Cxcl12, Vav3, Smo, Ntn1	110	240	13588	3.08818	1	0.300445	50.9728
GOTERM_BP_FAT	GO:0001657~ureteric bud development	3	1.94805	0.0445886	Tcf21, Robo2, Timeless	110	42	13588	8.82338	1	0.302345	51.5068
GOTERM_BP_FAT	GO:0008652~cellular amino acid biosynthetic process	3	1.94805	0.0484903	Agxt, Ass1, Got1	110	44	13588	8.42231	1	0.322509	54.5554
GOTERM_BP_FAT	GO:0008283~cell proliferation	6	3.8961	0.0486379	Tbx20, Sox9, Ccnd1, Cxcl12, Tgfbr3, Hgf	110	247	13588	3.00066	1	0.321341	54.6671
GOTERM_BP_FAT	GO:0002699~positive regulation of immune effector process	3	1.94805	0.0525113	Ighg1, Ighg2c, Ighg2b	110	46	13588	8.05613	1	0.340468	57.5087
GOTERM_BP_FAT	GO:0007517~muscle organ development	5	3.24675	0.0531555	Cacnb4, Dmd, Zfpm2, Smad7, Tgfbr3	110	176	13588	3.5093	1	0.34187	57.9649
GOTERM_BP_FAT	GO:0008037~cell recognition	3	1.94805	0.054565	Ighg1, Ighg2c, Ighg2b	110	47	13588	7.88472	1	0.347277	58.9468
GOTERM_BP_FAT	GO:0051270~regulation of cell motion	4	2.5974	0.0547467	Cxcl12, Tgfbr3, Thy1, Ntn1	110	107	13588	4.61784	1	0.34619	59.0718
GOTERM_BP_FAT	GO:0002437~inflammatory response to antigenic stimulus	2	1.2987	0.0548309	Ighg1, Ighg2c	110	7	13588	35.2935	1	0.344611	59.1296
GOTERM_BP_FAT	GO:0045773~positive regulation of axon extension	2	1.2987	0.0548309	Ngf, Ntn1	110	7	13588	35.2935	1	0.344611	59.1296
GOTERM_BP_FAT	GO:0007179~transforming growth factor beta receptor signaling pathway	3	1.94805	0.0566469	Ltbp1, Smad7, Tgfbr3	110	48	13588	7.72045	1	0.351954	60.3579
GOTERM_BP_FAT	GO:0040012~regulation of locomotion	4	2.5974	0.0585288	Cxcl12, Tgfbr3, Thy1, Ntn1	110	110	13588	4.4919	1	0.35946	61.5943
GOTERM_BP_FAT	GO:0045596~negative regulation of cell differentiation	5	3.24675	0.0587197	Sox9, Ccnd1, Tgfbr3, Thy1, Ntn1	110	182	13588	3.39361	1	0.358388	61.7177
GOTERM_BP_FAT	GO:0043085~positive regulation of catalytic activity	6	3.8961	0.0589227	Reln, Plce1, Aph1b, Hgf, Vav3, Thy1	110	261	13588	2.83971	1	0.35739	61.8485
GOTERM_BP_FAT	GO:0030324~lung development	4	2.5974	0.0598164	Id1, Tcf21, Zfpm2, Timeless	110	111	13588	4.45143	1	0.359813	62.4193
GOTERM_BP_FAT	GO:0006631~fatty acid metabolic process	5	3.24675	0.0606413	Scd3, Fasn, Elovl6, Elovl5, Tnxb	110	184	13588	3.35672	1	0.361862	62.9391
GOTERM_BP_FAT	GO:0016310~phosphorylation	11	7.14286	0.0622961	Reln, Plce1, Epha7, Ccnd1, Smad7, Ntrk2, Tgfbr3, Hgf, Frk, Stk39, Speg	110	718	13588	1.89248	1	0.36788	63.9616
GOTERM_BP_FAT	GO:0030323~respiratory tube development	4	2.5974	0.0624314	Id1, Tcf21, Zfpm2, Timeless	110	113	13588	4.37265	1	0.366539	64.044
GOTERM_BP_FAT	GO:0045859~regulation of protein kinase activity	5	3.24675	0.0625961	Reln, Plce1, Hgf, Thy1, Tnxb	110	186	13588	3.32063	1	0.365353	64.1441
GOTERM_BP_FAT	GO:0006022~aminoglycan metabolic process	3	1.94805	0.0652435	Dcn, Mamdc2, Egflam	110	52	13588	7.12657	1	0.375855	65.7175
GOTERM_BP_FAT	GO:0030100~regulation of endocytosis	3	1.94805	0.0652435	Ighg1, Ighg2c, Ighg2b	110	52	13588	7.12657	1	0.375855	65.7175
GOTERM_BP_FAT	GO:0060429~epithelium development	6	3.8961	0.0669773	Id1, Sox9, Tcf21, Id3, Wt1, Timeless	110	271	13588	2.73492	1	0.381892	66.7127
GOTERM_BP_FAT	GO:0010604~positive regulation of macromolecule metabolic process	10	6.49351	0.0677461	Tbx20, Sox9, Tcf21, Hivep3, Zfpm2, Ablim3, Smo, Inhba, Wt1, Ablim1	110	633	13588	1.95146	1	0.383421	67.1453
GOTERM_BP_FAT	GO:0045944~positive regulation of transcription from RNA polymerase II promoter	7	4.54545	0.0681428	Sox9, Zfpm2, Ablim3, Smo, Inhba, Wt1, Ablim1	110	358	13588	2.41534	1	0.383243	67.3664
GOTERM_BP_FAT	GO:0040007~growth	5	3.24675	0.0696977	Sox9, Tgfbr3, Gdf2, Smo, Inhba	110	193	13588	3.20019	1	0.388268	68.2198
GOTERM_BP_FAT	GO:0002822~regulation of adaptive immune response based on somatic recombination of immune receptors built from immunoglobulin superfamily domains	3	1.94805	0.0742446	Ighg1, Ighg2c, Ighg2b	110	56	13588	6.61753	1	0.406288	70.5968
GOTERM_BP_FAT	GO:0002819~regulation of adaptive immune response	3	1.94805	0.0742446	Ighg1, Ighg2c, Ighg2b	110	56	13588	6.61753	1	0.406288	70.5968
GOTERM_BP_FAT	GO:0006355~regulation of transcription, DNA-dependent	18	11.6883	0.0755805	Tbx20, Tcf21, Id3, Smad7, Smo, Ablim1, Timeless, Id1, Lbh, Sox9, Tshz2, Etv6, Zfpm2, Ablim3, Id2, Inhba, Zfp931, Wt1	110	1465	13588	1.51774	1	0.410023	71.2628
GOTERM_BP_FAT	GO:0030855~epithelial cell differentiation	4	2.5974	0.0762826	Id1, Tcf21, Id3, Wt1	110	123	13588	4.01715	1	0.411004	71.6072
GOTERM_BP_FAT	GO:0031349~positive regulation of defense response	3	1.94805	0.0765541	Ighg1, Ighg2c, Ighg2b	110	57	13588	6.50144	1	0.410152	71.7393
GOTERM_BP_FAT	GO:0046661~male sex differentiation	3	1.94805	0.0765541	Sox9, Fkbp4, Wt1	110	57	13588	6.50144	1	0.410152	71.7393
GOTERM_BP_FAT	GO:0048738~cardiac muscle tissue development	3	1.94805	0.0765541	Zfpm2, Smad7, Tgfbr3	110	57	13588	6.50144	1	0.410152	71.7393
GOTERM_BP_FAT	GO:0060541~respiratory system development	4	2.5974	0.0777368	Id1, Tcf21, Zfpm2, Timeless	110	124	13588	3.98475	1	0.41314	72.3082
GOTERM_BP_FAT	GO:0051674~localization of cell	6	3.8961	0.0783244	Reln, St14, Cxcl12, Vav3, Smo, Ntn1	110	284	13588	2.60973	1	0.413608	72.5868
GOTERM_BP_FAT	GO:0048870~cell motility	6	3.8961	0.0783244	Reln, St14, Cxcl12, Vav3, Smo, Ntn1	110	284	13588	2.60973	1	0.413608	72.5868
GOTERM_BP_FAT	GO:0002252~immune effector process	4	2.5974	0.0806817	Ighg1, C8b, Ighg2c, Ighg2b	110	126	13588	3.9215	1	0.421353	73.6784
GOTERM_BP_FAT	GO:0042325~regulation of phosphorylation	6	3.8961	0.0838915	Reln, Plce1, Hgf, Vav3, Thy1, Tnxb	110	290	13588	2.55574	1	0.432348	75.0994
GOTERM_BP_FAT	GO:0006955~immune response	8	5.19481	0.0844146	Il1rn, Cxcl12, Ighg1, Skap1, C8b, Mfsd6, Ighg2c, Ighg2b	110	471	13588	2.09813	1	0.432434	75.324
GOTERM_BP_FAT	GO:0051252~regulation of RNA metabolic process	18	11.6883	0.0845463	Tbx20, Tcf21, Id3, Smad7, Smo, Ablim1, Timeless, Id1, Lbh, Sox9, Tshz2, Etv6, Zfpm2, Ablim3, Id2, Inhba, Zfp931, Wt1	110	1488	13588	1.49428	1	0.430969	75.3803
GOTERM_BP_FAT	GO:0048608~reproductive structure development	4	2.5974	0.086715	Sox9, Fkbp4, Tcf21, Wt1	110	130	13588	3.80084	1	0.437524	76.2896
GOTERM_BP_FAT	GO:0007548~sex differentiation	4	2.5974	0.086715	Sox9, Fkbp4, Tcf21, Wt1	110	130	13588	3.80084	1	0.437524	76.2896
GOTERM_BP_FAT	GO:0033674~positive regulation of kinase activity	4	2.5974	0.086715	Reln, Plce1, Hgf, Vav3	110	130	13588	3.80084	1	0.437524	76.2896
GOTERM_BP_FAT	GO:0001909~leukocyte mediated cytotoxicity	2	1.2987	0.0921616	Ighg1, Ighg2c	110	12	13588	20.5879	1	0.456438	78.4365
GOTERM_BP_FAT	GO:0051347~positive regulation of transferase activity	4	2.5974	0.0945177	Reln, Plce1, Hgf, Vav3	110	135	13588	3.66007	1	0.463239	79.3075
GOTERM_BP_FAT	GO:0019220~regulation of phosphate metabolic process	6	3.8961	0.0946293	Reln, Plce1, Hgf, Vav3, Thy1, Tnxb	110	301	13588	2.46234	1	0.461637	79.3479
GOTERM_BP_FAT	GO:0051174~regulation of phosphorus metabolic process	6	3.8961	0.0946293	Reln, Plce1, Hgf, Vav3, Thy1, Tnxb	110	301	13588	2.46234	1	0.461637	79.3479
GOTERM_BP_FAT	GO:0002706~regulation of lymphocyte mediated immunity	3	1.94805	0.0958039	Ighg1, Ighg2c, Ighg2b	110	65	13588	5.70126	1	0.463963	79.769
GOTERM_BP_FAT	GO:0042592~homeostatic process	9	5.84416	0.0970915	Cacnb4, Dmd, Hamp, Smad7, Apoa5, Tgfbr3, 4930506M07Rik, Id2, Got1	110	584	13588	1.90367	1	0.466668	80.2213
GOTERM_BP_FAT	GO:0048639~positive regulation of developmental growth	2	1.2987	0.0994505	Ngf, Ntn1	110	13	13588	19.0042	1	0.473181	81.0255

## Sheet: Cluster3
Category	Term	Count	%	PValue	Genes	List Total	Pop Hits	Pop Total	Fold Enrichment	Bonferroni	Benjamini	FDR
GOTERM_BP_FAT	GO:0042325~regulation of phosphorylation	26	4.04355	1.2429e-05	Impact, Fech, Card10, Gtpbp4, Gnai2, Rb1cc1, Nrg1, Ptpn11, Pdgfc, Adora1, Gadd45b, Tgfbr2, Trib3, Atp7a, Pdgfa, Ccdc88c, Cdkn1a, Socs3, App, Fkbp1a, Pdgfd, Tgfa, Fabp4, Dgkd, Trib2, Ikbkg	451	290	13588	2.70119	0.0269252	0.0269252	0.0216005
GOTERM_BP_FAT	GO:0019220~regulation of phosphate metabolic process	26	4.04355	2.32409e-05	Impact, Fech, Card10, Gtpbp4, Gnai2, Rb1cc1, Nrg1, Ptpn11, Pdgfc, Adora1, Gadd45b, Tgfbr2, Trib3, Atp7a, Pdgfa, Ccdc88c, Cdkn1a, Socs3, App, Fkbp1a, Pdgfd, Tgfa, Fabp4, Dgkd, Trib2, Ikbkg	451	301	13588	2.60247	0.049757	0.0251959	0.040387
GOTERM_BP_FAT	GO:0051174~regulation of phosphorus metabolic process	26	4.04355	2.32409e-05	Impact, Fech, Card10, Gtpbp4, Gnai2, Rb1cc1, Nrg1, Ptpn11, Pdgfc, Adora1, Gadd45b, Tgfbr2, Trib3, Atp7a, Pdgfa, Ccdc88c, Cdkn1a, Socs3, App, Fkbp1a, Pdgfd, Tgfa, Fabp4, Dgkd, Trib2, Ikbkg	451	301	13588	2.60247	0.049757	0.0251959	0.040387
GOTERM_BP_FAT	GO:0050873~brown fat cell differentiation	7	1.08865	0.000316876	Pparg, Ero1l, Fabp4, Prdm16, Adrb2, Lrg1, Itga6	451	29	13588	7.27242	0.501409	0.207046	0.549331
GOTERM_BP_FAT	GO:0051338~regulation of transferase activity	18	2.79938	0.000338082	Card10, App, Gtpbp4, Tgfa, Serinc5, Fabp4, Dgkd, Gnai2, Nrg1, Ptpn11, Adora1, Pdgfc, Gadd45b, Trib2, Tgfbr2, Trib3, Cdkn1a, Ikbkg	451	199	13588	2.7252	0.524103	0.169426	0.585992
GOTERM_BP_FAT	GO:0045859~regulation of protein kinase activity	17	2.64386	0.000464408	Card10, App, Gtpbp4, Tgfa, Fabp4, Dgkd, Gnai2, Nrg1, Ptpn11, Adora1, Pdgfc, Gadd45b, Trib2, Tgfbr2, Trib3, Cdkn1a, Ikbkg	451	186	13588	2.75369	0.639433	0.18455	0.804119
GOTERM_BP_FAT	GO:0001525~angiogenesis	14	2.17729	0.000467286	Mmp14, Tgfa, Ang5, Plxnd1, BC096441, Pnpla6, Anxa2, Tgfbr2, Gpi1, Hmox1, Sema5a, Htatip2, Pdgfa, Acvrl1	451	133	13588	3.17143	0.641706	0.157235	0.809083
GOTERM_BP_FAT	GO:0042127~regulation of cell proliferation	34	5.28771	0.000491878	Pparg, Gtpbp4, Sparc, Gnai2, BC096441, Mif, Serpine1, Crip2, Pdgfc, Flt4, Adora1, Rara, H19, Tgfbr2, Ptgs1, Cdh5, Pdgfa, Trp53, Adrb2, Marcksl1, Cdkn1a, Gpc3, Cd9, Pold4, Tgfa, Lama5, Fabp4, Prrc2a, Hmox1, Fth1, Sat1, Gnl3, E2f4, Cdkn2c	451	538	13588	1.90404	0.660551	0.143026	0.851492
GOTERM_BP_FAT	GO:0007242~intracellular signaling cascade	50	7.77605	0.000569839	Mcf2l, Rit1, Rab20, Card10, Dbnl, Mif, Arhgef2, Nrg1, Dcdc2a, Ptpn11, Gadd45b, Plch1, Net1, Arhgef7, Tgfa, Ralbp1, Ywhah, Prrc2a, Ss18, Ren1, Ikbkg, Rhog, Map4k3, Cyp26a1, Rap1b, Arhgef10, Rxrb, Mknk2, Gnai2, Rb1cc1, Adora1, Eif2ak3, Shc2, Trp53, Adrb2, Socs3, Map4k4, Oxsr1, Obscn, Pecam1, Ifi204, Rab12, Dgkd, Arhgdia, Hmox1, Arl8a, Arf2, Arhgef3, Unc13b, Pea15a	451	915	13588	1.64637	0.713989	0.144839	0.985821
GOTERM_BP_FAT	GO:0006979~response to oxidative stress	11	1.71073	0.000587283	Gpx4, Srxn1, Oxsr1, Atox1, Gclc, Txnrd1, Hmox1, Ptgs1, Atp7a, Mmp14, Ucp2	451	87	13588	3.80936	0.724744	0.13354	1.01585
GOTERM_BP_FAT	GO:0043549~regulation of kinase activity	17	2.64386	0.00065804	Card10, App, Gtpbp4, Tgfa, Fabp4, Dgkd, Gnai2, Nrg1, Ptpn11, Adora1, Pdgfc, Gadd45b, Trib2, Tgfbr2, Trib3, Cdkn1a, Ikbkg	451	192	13588	2.66764	0.764379	0.134591	1.13759
GOTERM_BP_FAT	GO:0045444~fat cell differentiation	9	1.39969	0.000858135	Pparg, Eif2ak3, Ero1l, Ctbp1, Fabp4, Prdm16, Adrb2, Lrg1, Itga6	451	61	13588	4.4452	0.848212	0.157506	1.48108
GOTERM_BP_FAT	GO:0032268~regulation of cellular protein metabolic process	21	3.26594	0.00105807	Impact, Fech, Eif2c2, App, Gtpbp4, Fkbp1a, Pdgfd, Ang5, Mknk2, Cpeb1, Rb1cc1, Adora1, Pdgfc, Gclc, Eif2ak3, Cpeb2, Pdgfa, Ccdc88c, Trp53, Socs3, Samd4	451	280	13588	2.25965	0.902193	0.176119	1.82317
GOTERM_BP_FAT	GO:0010883~regulation of lipid storage	4	0.622084	0.00114323	Pnpla2, Scarb1, Cd36, Abcg1	451	7	13588	17.2163	0.918892	0.175707	1.96854
GOTERM_BP_FAT	GO:0042552~myelination	7	1.08865	0.00123983	Nrg1, Myo5a, Gm98, Hexa, Cd9, Serinc5, Eif2b4	451	37	13588	5.70001	0.934411	0.176833	2.13319
GOTERM_BP_FAT	GO:0032147~activation of protein kinase activity	8	1.24417	0.00136858	Pdgfc, Adora1, Gadd45b, Tgfbr2, Card10, Dgkd, Gnai2, Ikbkg	451	51	13588	4.72606	0.950583	0.181677	2.35224
GOTERM_BP_FAT	GO:0007272~ensheathment of neurons	7	1.08865	0.00164561	Nrg1, Myo5a, Gm98, Hexa, Cd9, Serinc5, Eif2b4	451	39	13588	5.4077	0.97313	0.202318	2.82198
GOTERM_BP_FAT	GO:0008366~axon ensheathment	7	1.08865	0.00164561	Nrg1, Myo5a, Gm98, Hexa, Cd9, Serinc5, Eif2b4	451	39	13588	5.4077	0.97313	0.202318	2.82198
GOTERM_BP_FAT	GO:0033043~regulation of organelle organization	14	2.17729	0.00183009	Clasp1, Dbnl, Tgfa, Nek6, Ywhah, Arhgef2, Prrc2a, Actr3, Gsn, Kank3, Synpo, Trp53, Cfl1, Dst	451	154	13588	2.73896	0.982093	0.21071	3.13362
GOTERM_BP_FAT	GO:0030031~cell projection assembly	9	1.39969	0.002124	Vcl, Nck2, Baiap2l1, Lama5, Pdgfa, E2f4, Ttyh1, Nck1, Itga6	451	70	13588	3.87368	0.990621	0.228489	3.62817
GOTERM_BP_FAT	GO:0048514~blood vessel morphogenesis	16	2.48834	0.00247452	Mmp14, Tgfa, Ang5, Plxnd1, BC096441, Pnpla6, Anxa2, Tgfbr2, Gpi1, Amot, Hmox1, Sema5a, Atp7a, Htatip2, Pdgfa, Acvrl1	451	198	13588	2.43463	0.995664	0.249005	4.21486
GOTERM_BP_FAT	GO:0006873~cellular ion homeostasis	19	2.9549	0.00271139	Myo5a, Asna1, Gm98, Hexa, App, Cd9, Fkbp1a, Serinc5, Eif2b4, Nucb2, Nrg1, Adora1, Atox1, Gclc, Dmpk, Fth1, Anxa7, Atp7a, Trp53	451	261	13588	2.19327	0.997426	0.257784	4.60942
GOTERM_BP_FAT	GO:0001568~blood vessel development	18	2.79938	0.00316691	Mmp14, Tgfa, Ang5, Plxnd1, BC096441, Pnpla6, Anxa2, Gpi1, Tgfbr2, Amot, Hmox1, Sema5a, Cdh5, Atp7a, Htatip2, Pdgfa, Socs3, Acvrl1	451	244	13588	2.2226	0.999056	0.282293	5.36389
GOTERM_BP_FAT	GO:0019228~regulation of action potential in neuron	7	1.08865	0.00347691	Nrg1, Myo5a, Gm98, Hexa, Cd9, Serinc5, Eif2b4	451	45	13588	4.68667	0.999523	0.293663	5.8741
GOTERM_BP_FAT	GO:0050872~white fat cell differentiation	4	0.622084	0.00363884	Pparg, Ctbp1, Fabp4, Prdm16	451	10	13588	12.0514	0.999666	0.293946	6.1396
GOTERM_BP_FAT	GO:0055082~cellular chemical homeostasis	19	2.9549	0.00364646	Myo5a, Asna1, Gm98, Hexa, App, Cd9, Fkbp1a, Serinc5, Eif2b4, Nucb2, Nrg1, Adora1, Atox1, Gclc, Dmpk, Fth1, Anxa7, Atp7a, Trp53	451	268	13588	2.13598	0.999672	0.284133	6.15208
GOTERM_BP_FAT	GO:0001944~vasculature development	18	2.79938	0.00405278	Mmp14, Tgfa, Ang5, Plxnd1, BC096441, Pnpla6, Anxa2, Gpi1, Tgfbr2, Amot, Hmox1, Sema5a, Cdh5, Atp7a, Htatip2, Pdgfa, Socs3, Acvrl1	451	250	13588	2.16926	0.999866	0.300031	6.81505
GOTERM_BP_FAT	GO:0050801~ion homeostasis	20	3.11042	0.00412947	Myo5a, Asna1, Gm98, Fech, Hexa, App, Cd9, Fkbp1a, Serinc5, Eif2b4, Nucb2, Nrg1, Adora1, Atox1, Gclc, Dmpk, Fth1, Anxa7, Atp7a, Trp53	451	293	13588	2.05656	0.999887	0.294962	6.93968
GOTERM_BP_FAT	GO:0048878~chemical homeostasis	23	3.57698	0.00507919	Myo5a, Asna1, Scarb1, Gm98, Fech, Hexa, App, Cd9, Fkbp1a, Serinc5, Fabp4, Eif2b4, Nucb2, Nrg1, Ptpn11, Adora1, Atox1, Gclc, Fth1, Dmpk, Anxa7, Atp7a, Trp53	451	365	13588	1.89851	0.999986	0.339105	8.4702
GOTERM_BP_FAT	GO:0051347~positive regulation of transferase activity	12	1.86625	0.00523096	Nrg1, Pdgfc, Ptpn11, Adora1, Gadd45b, Tgfbr2, Card10, Tgfa, Serinc5, Dgkd, Gnai2, Ikbkg	451	135	13588	2.6781	0.99999	0.337234	8.71258
GOTERM_BP_FAT	GO:0043085~positive regulation of catalytic activity	18	2.79938	0.00620524	Card10, Tgfa, Serinc5, Dgkd, Gnai2, Ralbp1, Nrg1, Adora1, Pdgfc, Ptpn11, Gadd45b, Tgfbr2, Eif2ak3, Atp7a, Trp53, Adrb2, Ikbkg, Ndel1	451	261	13588	2.07783	0.999999	0.375841	10.2542
GOTERM_BP_FAT	GO:0033627~cell adhesion mediated by integrin	3	0.466563	0.00628131	Icam1, Itga5, Itga6	451	4	13588	22.5965	0.999999	0.3695	10.3735
GOTERM_BP_FAT	GO:0010743~regulation of foam cell differentiation	3	0.466563	0.00628131	Cd36, Abcg1, Lpl	451	4	13588	22.5965	0.999999	0.3695	10.3735
GOTERM_BP_FAT	GO:0006915~apoptosis	27	4.19907	0.00645346	Bcap29, Tnfaip3, Thoc1, BC096441, Gadd45b, Eif2ak3, Trim39, Trib3, Atp7a, Htatip2, Gata6, Trp53, Trp53inp1, App, Sh3glb1, Adamtsl4, Nek6, Cd5l, Casp12, Birc2, Prrc2a, Casp1, Casp4, Ank2, Ngfrap1, Sqstm1, Pea15a	451	465	13588	1.7494	0.999999	0.367855	10.643
GOTERM_BP_FAT	GO:0046578~regulation of Ras protein signal transduction	14	2.17729	0.00727102	Mcf2l, Arhgef7, Obscn, Arhgef10, Ralbp1, Arhgef2, Nrg1, Agfg1, Tbc1d23, Net1, Arfgap3, Ndel1, Arhgef3, Cyth2	451	181	13588	2.33039	1	0.393952	11.9124
GOTERM_BP_FAT	GO:0035023~regulation of Rho protein signal transduction	9	1.39969	0.00755789	Mcf2l, Arhgef7, Obscn, Arhgef10, Net1, Ralbp1, Ndel1, Arhgef3, Arhgef2	451	86	13588	3.15299	1	0.396406	12.3538
GOTERM_BP_FAT	GO:0012501~programmed cell death	27	4.19907	0.00812606	Bcap29, Tnfaip3, Thoc1, BC096441, Gadd45b, Eif2ak3, Trim39, Trib3, Atp7a, Htatip2, Gata6, Trp53, Trp53inp1, App, Sh3glb1, Adamtsl4, Nek6, Cd5l, Casp12, Birc2, Prrc2a, Casp1, Casp4, Ank2, Ngfrap1, Sqstm1, Pea15a	451	473	13588	1.71981	1	0.409622	13.2218
GOTERM_BP_FAT	GO:0045860~positive regulation of protein kinase activity	11	1.71073	0.00813731	Nrg1, Pdgfc, Ptpn11, Adora1, Gadd45b, Tgfbr2, Card10, Tgfa, Dgkd, Gnai2, Ikbkg	451	124	13588	2.6727	1	0.401092	13.2389
GOTERM_BP_FAT	GO:0008283~cell proliferation	17	2.64386	0.00819556	Scarb1, Rap1b, Rxrb, Fkbp1a, Mmp14, Gnai2, Txnrd1, Ifnar2, Hprt, Mki67, Anxa7, Pdgfa, Trp53, Appl1, Impdh1, Ndel1, Sbds	451	247	13588	2.07363	1	0.394675	13.3274
GOTERM_BP_FAT	GO:0001508~regulation of action potential	7	1.08865	0.00859529	Nrg1, Myo5a, Gm98, Hexa, Cd9, Serinc5, Eif2b4	451	54	13588	3.90556	1	0.400912	13.9326
GOTERM_BP_FAT	GO:0031399~regulation of protein modification process	13	2.02177	0.00883114	Impact, Fech, Gtpbp4, Pdgfd, Fkbp1a, Rb1cc1, Adora1, Pdgfc, Gclc, Trp53, Ccdc88c, Pdgfa, Socs3	451	165	13588	2.37377	1	0.401072	14.2878
GOTERM_BP_FAT	GO:0043068~positive regulation of programmed cell death	17	2.64386	0.00914662	Trp53inp1, Arhgef7, Ifi204, Sh3glb1, Adamtsl4, Aifm2, Serinc3, Casp12, Prrc2a, Casp1, Casp4, Hmox1, Htatip2, Trp53, Adrb2, Cdkn1a, Ngfrap1	451	250	13588	2.04875	1	0.403929	14.7607
GOTERM_BP_FAT	GO:0010942~positive regulation of cell death	17	2.64386	0.00982222	Trp53inp1, Arhgef7, Ifi204, Sh3glb1, Adamtsl4, Aifm2, Serinc3, Casp12, Prrc2a, Casp1, Casp4, Hmox1, Htatip2, Trp53, Adrb2, Cdkn1a, Ngfrap1	451	252	13588	2.03249	1	0.418361	15.7653
GOTERM_BP_FAT	GO:0010608~posttranscriptional regulation of gene expression	12	1.86625	0.0102145	Impact, Eif2ak3, App, Eif2c2, Gtpbp4, Mapkapk2, Cpeb2, Ccdc88c, Ang5, Mknk2, Cpeb1, Samd4	451	148	13588	2.44286	1	0.422998	16.3433
GOTERM_BP_FAT	GO:0007015~actin filament organization	7	1.08865	0.0102263	Gsn, Nck2, Dbnl, Cfl1, Gas7, Arhgef2, Nck1	451	56	13588	3.76608	1	0.415758	16.3607
GOTERM_BP_FAT	GO:0019725~cellular homeostasis	21	3.26594	0.0103399	Myo5a, Asna1, Gm98, Hexa, App, Cd9, Fkbp1a, Serinc5, Eif2b4, Nucb2, Nrg1, Adora1, Atox1, Gclc, Txnrd1, Dmpk, Fth1, Anxa7, Atp7a, Trp53, E2f4	451	343	13588	1.84461	1	0.41187	16.5275
GOTERM_BP_FAT	GO:0008219~cell death	28	4.35459	0.0103746	Bcap29, Tnfaip3, Thoc1, BC096441, Gadd45b, Eif2ak3, Hprt, Trim39, Trib3, Atp7a, Htatip2, Trp53, Gata6, Trp53inp1, App, Sh3glb1, Adamtsl4, Nek6, Cd5l, Birc2, Casp12, Prrc2a, Casp1, Casp4, Ank2, Ngfrap1, Sqstm1, Pea15a	451	507	13588	1.66391	1	0.405772	16.5783
GOTERM_BP_FAT	GO:0043933~macromolecular complex subunit organization	22	3.42146	0.0104905	Tubb5, Scarb1, Picalm, Fech, Etf1, Gtf2e1, Eif3a, Gas7, Nrg1, Tuba8, Pdgfc, Gsn, Eif2ak3, Eif6, Hprt, Abcg1, Ipo5, Tspyl2, Ccdc88c, Nap1l1, Tubb4b, Unc13b	451	367	13588	1.80607	1	0.402285	16.748
GOTERM_BP_FAT	GO:0033674~positive regulation of kinase activity	11	1.71073	0.0111661	Nrg1, Pdgfc, Ptpn11, Adora1, Gadd45b, Tgfbr2, Card10, Tgfa, Dgkd, Gnai2, Ikbkg	451	130	13588	2.54934	1	0.414949	17.7303
GOTERM_BP_FAT	GO:0044092~negative regulation of molecular function	11	1.71073	0.0123449	Adora1, Gadd45b, Hmox1, Gtpbp4, Trib3, Atp7a, Fabp4, Adrb2, Cdkn1a, Gnai2, Gabbr1	451	132	13588	2.51072	1	0.440317	19.4184
GOTERM_BP_FAT	GO:0007010~cytoskeleton organization	20	3.11042	0.0123511	Tubb5, Cnn3, Nck2, Dbnl, Epb4.1l1, Diap3, Ywhah, Gas7, Arhgef2, Tuba8, Ss18, Agfg1, Gsn, Synpo, Cfl1, Pdgfa, Ndel1, Nck1, Dst, Rhog	451	326	13588	1.84838	1	0.433671	19.4272
GOTERM_BP_FAT	GO:0016265~death	28	4.35459	0.0139679	Bcap29, Tnfaip3, Thoc1, BC096441, Gadd45b, Eif2ak3, Hprt, Trim39, Trib3, Atp7a, Htatip2, Trp53, Gata6, Trp53inp1, App, Sh3glb1, Adamtsl4, Nek6, Cd5l, Birc2, Casp12, Prrc2a, Casp1, Casp4, Ank2, Ngfrap1, Sqstm1, Pea15a	451	519	13588	1.62544	1	0.467623	21.6893
GOTERM_BP_FAT	GO:0030029~actin filament-based process	13	2.02177	0.0142475	Myo5a, Cnn3, Nck2, Dbnl, Epb4.1l1, Diap3, Arhgef2, Gas7, Gsn, Pdgfa, Cfl1, Nck1, Rhog	451	176	13588	2.22541	1	0.467542	22.0744
GOTERM_BP_FAT	GO:0042981~regulation of apoptosis	29	4.51011	0.0167126	Card10, Tpt1, Thoc1, Serinc3, Rb1cc1, Adora1, Eif2ak3, Atp7a, Htatip2, Trp53, Adrb2, Cdkn1a, Trp53inp1, Arhgef7, Ifi204, Sh3glb1, Adamtsl4, Aifm2, Ywhah, Casp12, Birc2, Prrc2a, Casp1, Gclc, Casp4, Hmox1, Ank2, Ngfrap1, Pea15a	451	553	13588	1.57998	1	0.516017	25.3928
GOTERM_BP_FAT	GO:0046907~intracellular transport	24	3.7325	0.0168271	Stam, Bcap29, Cog3, Timm44, Myo5a, Nup50, Erbb2ip, App, Scamp3, Ywhah, Ap1s1, Xpo5, Tpr, Stx7, Ipo5, Htatip2, Trp53, Ap3s1, Ndel1, Slc30a6, Dst, Ucp2, Slc25a37, Ywhaz	451	431	13588	1.67769	1	0.511624	25.5438
GOTERM_BP_FAT	GO:0051493~regulation of cytoskeleton organization	9	1.39969	0.0168656	Actr3, Gsn, Kank3, Clasp1, Dbnl, Synpo, Cfl1, Dst, Arhgef2	451	99	13588	2.73896	1	0.505777	25.5944
GOTERM_BP_FAT	GO:0042391~regulation of membrane potential	10	1.55521	0.0173162	Nrg1, Adora1, Gclc, Myo5a, Gm98, Hexa, Dmpk, Cd9, Serinc5, Eif2b4	451	119	13588	2.53182	1	0.508533	26.1849
GOTERM_BP_FAT	GO:0006417~regulation of translation	9	1.39969	0.0178214	Impact, Eif2ak3, App, Eif2c2, Cpeb2, Ang5, Mknk2, Cpeb1, Samd4	451	100	13588	2.71157	1	0.512262	26.8417
GOTERM_BP_FAT	GO:0051241~negative regulation of multicellular organismal process	9	1.39969	0.0178214	Pparg, Adora1, Tgfbr2, Eif2ak3, Hmox1, Adrb2, Gnai2, Lgmn, Anxa2	451	100	13588	2.71157	1	0.512262	26.8417
GOTERM_BP_FAT	GO:0043067~regulation of programmed cell death	29	4.51011	0.019558	Card10, Tpt1, Thoc1, Serinc3, Rb1cc1, Adora1, Eif2ak3, Atp7a, Htatip2, Trp53, Adrb2, Cdkn1a, Trp53inp1, Arhgef7, Ifi204, Sh3glb1, Adamtsl4, Aifm2, Ywhah, Casp12, Birc2, Prrc2a, Casp1, Gclc, Casp4, Hmox1, Ank2, Ngfrap1, Pea15a	451	560	13588	1.56023	1	0.53909	29.0577
GOTERM_BP_FAT	GO:0030030~cell projection organization	19	2.9549	0.0200365	App, Nck2, Lama5, Gas7, Lamb2, Ptpn11, Vcl, Hprt, Baiap2l1, Sema5a, Atp7a, Cfl1, Pdgfa, Ttyh1, E2f4, Ndel1, Dst, Nck1, Itga6	451	319	13588	1.79449	1	0.541489	29.6571
GOTERM_BP_FAT	GO:0022610~biological adhesion	29	4.51011	0.0202261	Vezt, Scarb1, Col5a3, Flot2, Dsg1b, Aatf, Vcl, Cd93, Cgref1, Spon2, Cdh5, Pvr, Dst, Itga6, Lgals3bp, Pecam1, App, Cd36, Cd9, Hapln4, Lama5, Icam1, Dsg1c, Itga5, Lamb2, Cdhr5, Mfge8, Lgals1, Ttyh1	451	562	13588	1.55468	1	0.538675	29.8933
GOTERM_BP_FAT	GO:0007155~cell adhesion	29	4.51011	0.0204753	Vezt, Scarb1, Col5a3, Flot2, Dsg1b, Aatf, Vcl, Cd93, Cgref1, Spon2, Cdh5, Pvr, Dst, Itga6, Lgals3bp, Pecam1, App, Cd36, Cd9, Hapln4, Lama5, Icam1, Dsg1c, Itga5, Lamb2, Cdhr5, Mfge8, Lgals1, Ttyh1	451	561	13588	1.55745	1	0.536991	30.2025
GOTERM_BP_FAT	GO:0010941~regulation of cell death	29	4.51011	0.0213882	Card10, Tpt1, Thoc1, Serinc3, Rb1cc1, Adora1, Eif2ak3, Atp7a, Htatip2, Trp53, Adrb2, Cdkn1a, Trp53inp1, Arhgef7, Ifi204, Sh3glb1, Adamtsl4, Aifm2, Ywhah, Casp12, Birc2, Prrc2a, Casp1, Gclc, Casp4, Hmox1, Ank2, Ngfrap1, Pea15a	451	563	13588	1.55192	1	0.546745	31.3245
GOTERM_BP_FAT	GO:0030036~actin cytoskeleton organization	12	1.86625	0.0214537	Cnn3, Gsn, Nck2, Dbnl, Epb4.1l1, Cfl1, Pdgfa, Diap3, Gas7, Arhgef2, Nck1, Rhog	451	165	13588	2.19117	1	0.541932	31.4044
GOTERM_BP_FAT	GO:0070727~cellular macromolecule localization	18	2.79938	0.0225122	Stam, Bcap29, Timm44, Cog3, Erbb2ip, Sh3glb1, Scamp3, Stau1, Ywhah, Ap1s1, Xpo5, Tpr, Stx7, Ipo5, Ank2, Trp53, Ap3s1, Ywhaz	451	301	13588	1.80171	1	0.553573	32.6827
GOTERM_BP_FAT	GO:0012502~induction of programmed cell death	12	1.86625	0.023212	Trp53inp1, Casp4, Ifi204, Hmox1, Sh3glb1, Trp53, Aifm2, Ngfrap1, Serinc3, Casp12, Prrc2a, Casp1	451	167	13588	2.16493	1	0.558971	33.5155
GOTERM_BP_FAT	GO:0006917~induction of apoptosis	12	1.86625	0.023212	Trp53inp1, Casp4, Ifi204, Hmox1, Sh3glb1, Trp53, Aifm2, Ngfrap1, Serinc3, Casp12, Prrc2a, Casp1	451	167	13588	2.16493	1	0.558971	33.5155
GOTERM_BP_FAT	GO:0044093~positive regulation of molecular function	18	2.79938	0.0261169	Card10, Tgfa, Serinc5, Dgkd, Gnai2, Ralbp1, Nrg1, Adora1, Pdgfc, Ptpn11, Gadd45b, Tgfbr2, Eif2ak3, Atp7a, Trp53, Adrb2, Ikbkg, Ndel1	451	306	13588	1.77227	1	0.596689	36.8696
GOTERM_BP_FAT	GO:0010817~regulation of hormone levels	10	1.55521	0.0264057	Ptpn11, Cyp26a1, Myo5a, Scarb1, Cpe, Eif2ak3, Dhrs9, Ren1, Dgat1, Ywhah	451	128	13588	2.3538	1	0.595093	37.1942
GOTERM_BP_FAT	GO:0043623~cellular protein complex assembly	9	1.39969	0.0269074	Tubb5, Pdgfc, Tuba8, Picalm, Gsn, Ipo5, Tubb4b, Unc13b, Gas7	451	108	13588	2.51072	1	0.596487	37.7543
GOTERM_BP_FAT	GO:0006898~receptor-mediated endocytosis	4	0.622084	0.0308112	Picalm, Tgfbr2, Dab2, Adrb2	451	21	13588	5.73878	1	0.641474	41.9548
GOTERM_BP_FAT	GO:0003013~circulatory system process	9	1.39969	0.0310205	Nrg1, Adora1, Gclc, Hmox1, Ptgs1, Ren1, Ank2, Adrb2, E2f4	451	111	13588	2.44286	1	0.638555	42.1723
GOTERM_BP_FAT	GO:0008015~blood circulation	9	1.39969	0.0310205	Nrg1, Adora1, Gclc, Hmox1, Ptgs1, Ren1, Ank2, Adrb2, E2f4	451	111	13588	2.44286	1	0.638555	42.1723
GOTERM_BP_FAT	GO:0051051~negative regulation of transport	7	1.08865	0.0317657	Ptpn11, Adora1, Hmox1, Adrb2, Gnai2, Prrc2a, Pea15a	451	72	13588	2.92917	1	0.642057	42.9404
GOTERM_BP_FAT	GO:0032269~negative regulation of cellular protein metabolic process	7	1.08865	0.0317657	Gclc, Impact, Eif2ak3, Eif2c2, Gtpbp4, Fkbp1a, Ang5	451	72	13588	2.92917	1	0.642057	42.9404
GOTERM_BP_FAT	GO:0042254~ribosome biogenesis	9	1.39969	0.0324822	Brix1, Eif6, Gtpbp4, Rplp0, Dcaf13, Aatf, Utp14a, Gnl3l, Sbds	451	112	13588	2.42105	1	0.645104	43.6699
GOTERM_BP_FAT	GO:0010035~response to inorganic substance	8	1.24417	0.0328152	Gpx4, Gclc, Txnrd1, Asna1, Atp7a, Ucp2, Abcb1a, Abcb1b	451	92	13588	2.61988	1	0.643702	44.006
GOTERM_BP_FAT	GO:0034621~cellular macromolecular complex subunit organization	15	2.33281	0.0336767	Tubb5, Picalm, Etf1, Eif3a, Gas7, Nrg1, Tuba8, Pdgfc, Eif6, Gsn, Ipo5, Tspyl2, Nap1l1, Tubb4b, Unc13b	451	245	13588	1.84461	1	0.648249	44.8665
GOTERM_BP_FAT	GO:0016042~lipid catabolic process	10	1.55521	0.0340781	Pnpla2, Pla2g7, Abhd4, Scarb1, Hexa, Plch1, Lpl, Pnpla6, Ywhah, Pafah1b3	451	134	13588	2.2484	1	0.64761	45.2632
GOTERM_BP_FAT	GO:0008285~negative regulation of cell proliferation	14	2.17729	0.0356493	Pparg, Gpc3, Cd9, Gtpbp4, Prrc2a, Adora1, H19, Tgfbr2, Fth1, Hmox1, Cdh5, Trp53, Cdkn1a, Cdkn2c	451	224	13588	1.88304	1	0.659464	46.7903
GOTERM_BP_FAT	GO:0043065~positive regulation of apoptosis	15	2.33281	0.0364702	Trp53inp1, Arhgef7, Ifi204, Sh3glb1, Adamtsl4, Aifm2, Serinc3, Casp12, Prrc2a, Casp1, Casp4, Hmox1, Trp53, Adrb2, Ngfrap1	451	248	13588	1.82229	1	0.663046	47.5722
GOTERM_BP_FAT	GO:0016192~vesicle-mediated transport	24	3.7325	0.0371366	Lrp11, Bcap29, Cog3, Myo5a, Scarb1, Picalm, App, Cd36, Dbnl, Scamp5, Dab2, Ap1s1, Tgfbr2, Stx7, Gsn, Trappc10, Stxbp2, Arf2, Adrb2, Mfge8, Arfgap3, Ap3s1, Unc13b, Slc30a6	451	466	13588	1.55169	1	0.664953	48.1988
GOTERM_BP_FAT	GO:0016044~membrane organization	16	2.48834	0.0373781	Lrp11, Scarb1, Picalm, App, Lmna, Cd9, Cd36, Dbnl, Sh3glb1, Dab2, Ap1s1, Tgfbr2, Trp53, Adrb2, Mfge8, Ndel1	451	272	13588	1.77227	1	0.662583	48.4241
GOTERM_BP_FAT	GO:0006412~translation	18	2.79938	0.0375149	Eif3e, Eef1b2, Nars, Rars, Etf1, Rps11, Eif3a, Eif2b4, Farsa, Ubb, Tpr, Eif2ak3, Eif6, Eif1a, Eef1g, Rplp0, Lars, Eif5b	451	319	13588	1.70005	1	0.659217	48.5514
GOTERM_BP_FAT	GO:0019226~transmission of nerve impulse	14	2.17729	0.0378629	Myo5a, Gm98, App, Hexa, Cd9, Hnmt, Serinc5, Eif2b4, Nrg1, Adora1, Dmpk, Slc25a4, Gabrb3, Unc13b	451	226	13588	1.86637	1	0.657997	48.8737
GOTERM_BP_FAT	GO:0022613~ribonucleoprotein complex biogenesis	10	1.55521	0.038439	Brix1, Eif6, Gtpbp4, Rplp0, Dcaf13, Aatf, Eif3a, Utp14a, Gnl3l, Sbds	451	137	13588	2.19917	1	0.659032	49.4033
GOTERM_BP_FAT	GO:0051056~regulation of small GTPase mediated signal transduction	14	2.17729	0.0401945	Mcf2l, Arhgef7, Obscn, Arhgef10, Ralbp1, Arhgef2, Nrg1, Agfg1, Tbc1d23, Net1, Arfgap3, Ndel1, Arhgef3, Cyth2	451	228	13588	1.85	1	0.671173	50.985
GOTERM_BP_FAT	GO:0034613~cellular protein localization	17	2.64386	0.0405314	Stam, Bcap29, Timm44, Cog3, Erbb2ip, Sh3glb1, Scamp3, Ywhah, Ap1s1, Xpo5, Tpr, Stx7, Ipo5, Ank2, Trp53, Ap3s1, Ywhaz	451	299	13588	1.713	1	0.669801	51.2831
GOTERM_BP_FAT	GO:0006878~cellular copper ion homeostasis	3	0.466563	0.0412973	Atox1, App, Atp7a	451	10	13588	9.03858	1	0.67236	51.9547
GOTERM_BP_FAT	GO:0046847~filopodium assembly	3	0.466563	0.0412973	Baiap2l1, Ttyh1, Itga6	451	10	13588	9.03858	1	0.67236	51.9547
GOTERM_BP_FAT	GO:0010469~regulation of receptor activity	3	0.466563	0.0412973	Myo5a, App, Tgfa	451	10	13588	9.03858	1	0.67236	51.9547
GOTERM_BP_FAT	GO:0051258~protein polymerization	5	0.777605	0.0424411	Tubb5, Tuba8, Gsn, Tubb4b, Gas7	451	40	13588	3.76608	1	0.678181	52.9413
GOTERM_BP_FAT	GO:0009719~response to endogenous stimulus	12	1.86625	0.0426147	Ptpn11, Gclc, Tgfbr2, Abcb4, Hmox1, Hprt, Snrpn, Ren1, Mmp14, Fabp4, Mat2a, Cfl1	451	184	13588	1.96491	1	0.675383	53.0894
GOTERM_BP_FAT	GO:0006749~glutathione metabolic process	4	0.622084	0.04361	Gpx4, Gclc, Gsta1, Gstt2	451	24	13588	5.02143	1	0.679729	53.9298
GOTERM_BP_FAT	GO:0051248~negative regulation of protein metabolic process	7	1.08865	0.0443826	Gclc, Impact, Eif2ak3, Eif2c2, Gtpbp4, Fkbp1a, Ang5	451	78	13588	2.70385	1	0.682062	54.5724
GOTERM_BP_FAT	GO:0001932~regulation of protein amino acid phosphorylation	9	1.39969	0.0477823	Pdgfc, Impact, Fech, Fkbp1a, Pdgfd, Ccdc88c, Pdgfa, Socs3, Rb1cc1	451	121	13588	2.24097	1	0.705305	57.301
GOTERM_BP_FAT	GO:0032956~regulation of actin cytoskeleton organization	6	0.933126	0.0480864	Actr3, Gsn, Kank3, Dbnl, Synpo, Cfl1	451	60	13588	3.01286	1	0.703577	57.5374
GOTERM_BP_FAT	GO:0006984~ER-nuclear signaling pathway	4	0.622084	0.0483782	Eif2ak3, Ero1l, Trp53, Casp12	451	25	13588	4.82058	1	0.701784	57.7631
GOTERM_BP_FAT	GO:0043393~regulation of protein binding	3	0.466563	0.0493898	Eif2ak3, Gtpbp4, Adrb2	451	11	13588	8.21689	1	0.70545	58.5367
GOTERM_BP_FAT	GO:0030035~microspike assembly	3	0.466563	0.0493898	Baiap2l1, Ttyh1, Itga6	451	11	13588	8.21689	1	0.70545	58.5367
GOTERM_BP_FAT	GO:0008088~axon cargo transport	3	0.466563	0.0493898	App, Ndel1, Dst	451	11	13588	8.21689	1	0.70545	58.5367
GOTERM_BP_FAT	GO:0055070~copper ion homeostasis	3	0.466563	0.0493898	Atox1, App, Atp7a	451	11	13588	8.21689	1	0.70545	58.5367
GOTERM_BP_FAT	GO:0009303~rRNA transcription	3	0.466563	0.0493898	Cd3eap, Trp53, Tcof1	451	11	13588	8.21689	1	0.70545	58.5367
GOTERM_BP_FAT	GO:0042592~homeostatic process	28	4.35459	0.0501472	Myo5a, Fech, Gm98, Scarb1, Serinc5, Nrg1, Ptpn11, Adora1, Atp7a, Trp53, Adrb2, Asna1, Hexa, App, Cd9, Fkbp1a, Fabp4, Eif2b4, Nucb2, Atox1, Gclc, Txnrd1, Dmpk, Fth1, Anxa7, Ppp3cb, E2f4, Ikbkg	451	584	13588	1.44452	1	0.707136	59.1072
GOTERM_BP_FAT	GO:0043086~negative regulation of catalytic activity	8	1.24417	0.0502679	Adora1, Gadd45b, Trib3, Atp7a, Fabp4, Cdkn1a, Gnai2, Gabbr1	451	101	13588	2.38642	1	0.704132	59.1974
GOTERM_BP_FAT	GO:0007243~protein kinase cascade	14	2.17729	0.0504465	Map4k3, Oxsr1, Card10, Tgfa, Mknk2, Gnai2, Rb1cc1, Nrg1, Adora1, Ptpn11, Gadd45b, Ss18, Map4k4, Ikbkg	451	236	13588	1.78729	1	0.701588	59.3305
GOTERM_BP_FAT	GO:0007049~cell cycle	29	4.51011	0.0509044	Cep250, Clasp1, Prc1, Rb1cc1, Arhgef2, Cgref1, Camk2g, Ube2c, Appl1, Trp53, Cdkn1a, Anxa11, Dst, Mapre3, Trp53inp1, Tubb5, Esco1, Plk3, App, Nek6, Dmtf1, Cpeb1, Rbbp8, Arl8a, Mki67, Tspyl2, Sept11, E2f4, Cdkn2c	451	611	13588	1.43	1	0.701116	59.6701
GOTERM_BP_FAT	GO:0032970~regulation of actin filament-based process	6	0.933126	0.0510188	Actr3, Gsn, Kank3, Dbnl, Synpo, Cfl1	451	61	13588	2.96347	1	0.698166	59.7545
GOTERM_BP_FAT	GO:0006639~acylglycerol metabolic process	5	0.777605	0.0531014	Pnpla2, Ptpn11, Lpl, Dgkd, Dgat1	451	43	13588	3.50333	1	0.709243	61.2623
GOTERM_BP_FAT	GO:0043244~regulation of protein complex disassembly	5	0.777605	0.0531014	Gsn, Clasp1, Dbnl, Cfl1, Arhgef2	451	43	13588	3.50333	1	0.709243	61.2623
GOTERM_BP_FAT	GO:0005996~monosaccharide metabolic process	12	1.86625	0.05316	Pkm2, Man2b1, Gpi1, Ogdh, Renbp, Eno3, Akr1a1, Pygb, Pfkfb3, Pgm1, Aldoa, Pdk4	451	191	13588	1.8929	1	0.705963	61.3039
GOTERM_BP_FAT	GO:0034976~response to endoplasmic reticulum stress	4	0.622084	0.0533902	Eif2ak3, Ero1l, Trp53, Casp12	451	26	13588	4.63517	1	0.703906	61.4672
GOTERM_BP_FAT	GO:0043269~regulation of ion transport	6	0.933126	0.0540537	Adora1, Dmpk, Fkbp1a, Adrb2, Gnai2, Prrc2a	451	62	13588	2.91567	1	0.70486	61.9339
GOTERM_BP_FAT	GO:0019318~hexose metabolic process	11	1.71073	0.0546673	Pkm2, Man2b1, Gpi1, Ogdh, Renbp, Eno3, Pygb, Pfkfb3, Pgm1, Aldoa, Pdk4	451	169	13588	1.96103	1	0.705457	62.3608
GOTERM_BP_FAT	GO:0006468~protein amino acid phosphorylation	30	4.66563	0.0547102	Map4k3, Pak3, Gnai2, Mknk2, Ptpn11, Sgk2, Flt4, Adora1, Gadd45b, Tgfbr2, Eif2ak3, Camk2g, Trib3, Htatip2, Stk24, Map4k4, Acvrl1, Oxsr1, Obscn, Plk3, App, Tgfa, Nek6, Scamp3, Pdk4, Trib2, Csf1r, Dmpk, Mapkapk2, Cfl1	451	640	13588	1.41228	1	0.702197	62.3905
GOTERM_BP_FAT	GO:0006096~glycolysis	5	0.777605	0.0569489	Pkm2, Gpi1, Ogdh, Eno3, Aldoa	451	44	13588	3.4237	1	0.713528	63.9089
GOTERM_BP_FAT	GO:0034622~cellular macromolecular complex assembly	13	2.02177	0.0572202	Tubb5, Pdgfc, Tuba8, Picalm, Eif6, Gsn, Ipo5, Tspyl2, Nap1l1, Eif3a, Tubb4b, Unc13b, Gas7	451	217	13588	1.80494	1	0.711821	64.089
GOTERM_BP_FAT	GO:0065003~macromolecular complex assembly	18	2.79938	0.0574401	Tubb5, Picalm, Fech, Gtf2e1, Eif3a, Gas7, Tuba8, Pdgfc, Eif2ak3, Eif6, Gsn, Hprt, Ipo5, Tspyl2, Ccdc88c, Nap1l1, Tubb4b, Unc13b	451	338	13588	1.60448	1	0.709805	64.2342
GOTERM_BP_FAT	GO:0007266~Rho protein signal transduction	4	0.622084	0.058641	Mcf2l, Pecam1, Arhgdia, Rhog	451	27	13588	4.4635	1	0.714051	65.018
GOTERM_BP_FAT	GO:0001666~response to hypoxia	6	0.933126	0.0604312	Hmox1, Plat, Mmp14, Pdgfa, Birc2, Casp1	451	64	13588	2.82456	1	0.72177	66.1565
GOTERM_BP_FAT	GO:0006662~glycerol ether metabolic process	5	0.777605	0.0609419	Pnpla2, Ptpn11, Lpl, Dgkd, Dgat1	451	45	13588	3.34762	1	0.72155	66.4748
GOTERM_BP_FAT	GO:0006638~neutral lipid metabolic process	5	0.777605	0.0609419	Pnpla2, Ptpn11, Lpl, Dgkd, Dgat1	451	45	13588	3.34762	1	0.72155	66.4748
GOTERM_BP_FAT	GO:0008217~regulation of blood pressure	6	0.933126	0.0637735	Nrg1, Adora1, Hmox1, Ptgs1, Ren1, Adrb2	451	65	13588	2.7811	1	0.734895	68.1891
GOTERM_BP_FAT	GO:0070482~response to oxygen levels	6	0.933126	0.0637735	Hmox1, Plat, Mmp14, Pdgfa, Birc2, Casp1	451	65	13588	2.7811	1	0.734895	68.1891
GOTERM_BP_FAT	GO:0055007~cardiac muscle cell differentiation	4	0.622084	0.0641248	Nrg1, Rara, Rxrb, Gata6	451	28	13588	4.30409	1	0.733679	68.396
GOTERM_BP_FAT	GO:0046486~glycerolipid metabolic process	9	1.39969	0.0647899	Pnpla2, Ptpn11, Pip4k2c, Sh3glb1, Serinc5, Lpl, Dgkd, Dgat1, Pnpla6	451	129	13588	2.102	1	0.73425	68.784
GOTERM_BP_FAT	GO:0006418~tRNA aminoacylation for protein translation	5	0.777605	0.0650793	Nars, Rars, Tpr, Lars, Farsa	451	46	13588	3.27485	1	0.732714	68.9515
GOTERM_BP_FAT	GO:0043039~tRNA aminoacylation	5	0.777605	0.0650793	Nars, Rars, Tpr, Lars, Farsa	451	46	13588	3.27485	1	0.732714	68.9515
GOTERM_BP_FAT	GO:0043038~amino acid activation	5	0.777605	0.0650793	Nars, Rars, Tpr, Lars, Farsa	451	46	13588	3.27485	1	0.732714	68.9515
GOTERM_BP_FAT	GO:0051927~negative regulation of calcium ion transport via voltage-gated calcium channel activity	2	0.311042	0.0651405	Adrb2, Gnai2	451	2	13588	30.1286	1	0.729918	68.9868
GOTERM_BP_FAT	GO:0032412~regulation of ion transmembrane transporter activity	3	0.466563	0.0670783	Fkbp1a, Adrb2, Gnai2	451	13	13588	6.95275	1	0.737504	70.0854
GOTERM_BP_FAT	GO:0022898~regulation of transmembrane transporter activity	3	0.466563	0.0670783	Fkbp1a, Adrb2, Gnai2	451	13	13588	6.95275	1	0.737504	70.0854
GOTERM_BP_FAT	GO:0034762~regulation of transmembrane transport	3	0.466563	0.0670783	Fkbp1a, Adrb2, Gnai2	451	13	13588	6.95275	1	0.737504	70.0854
GOTERM_BP_FAT	GO:0034765~regulation of ion transmembrane transport	3	0.466563	0.0670783	Fkbp1a, Adrb2, Gnai2	451	13	13588	6.95275	1	0.737504	70.0854
GOTERM_BP_FAT	GO:0042493~response to drug	7	1.08865	0.0715438	Ss18, Abcb4, Fabp4, Mat2a, Trp53, Abcb1a, Abcb1b	451	88	13588	2.39659	1	0.757683	72.4789
GOTERM_BP_FAT	GO:0018904~organic ether metabolic process	5	0.777605	0.0737811	Pnpla2, Ptpn11, Lpl, Dgkd, Dgat1	451	48	13588	3.1384	1	0.765656	73.6091
GOTERM_BP_FAT	GO:0010959~regulation of metal ion transport	5	0.777605	0.0737811	Adora1, Dmpk, Fkbp1a, Adrb2, Gnai2	451	48	13588	3.1384	1	0.765656	73.6091
GOTERM_BP_FAT	GO:0051494~negative regulation of cytoskeleton organization	5	0.777605	0.0737811	Gsn, Kank3, Clasp1, Dbnl, Arhgef2	451	48	13588	3.1384	1	0.765656	73.6091
GOTERM_BP_FAT	GO:0070271~protein complex biogenesis	13	2.02177	0.0743216	Tubb5, Pdgfc, Tuba8, Picalm, Eif2ak3, Gsn, Hprt, Ipo5, Gtf2e1, Ccdc88c, Tubb4b, Unc13b, Gas7	451	227	13588	1.72543	1	0.765317	73.8755
GOTERM_BP_FAT	GO:0006461~protein complex assembly	13	2.02177	0.0743216	Tubb5, Pdgfc, Tuba8, Picalm, Eif2ak3, Gsn, Hprt, Ipo5, Gtf2e1, Ccdc88c, Tubb4b, Unc13b, Gas7	451	227	13588	1.72543	1	0.765317	73.8755
GOTERM_BP_FAT	GO:0006886~intracellular protein transport	15	2.33281	0.0751617	Stam, Bcap29, Timm44, Cog3, Erbb2ip, Scamp3, Ywhah, Ap1s1, Xpo5, Stx7, Tpr, Ipo5, Trp53, Ap3s1, Ywhaz	451	276	13588	1.63742	1	0.766397	74.2845
GOTERM_BP_FAT	GO:0032989~cellular component morphogenesis	18	2.79938	0.0753627	App, Cd9, Lama5, Dab2, Gas7, Arhgef2, Lamb2, Nrg1, Ptpn11, Ss18, Agfg1, Hprt, Sema5a, Atp7a, Cfl1, E2f4, Ndel1, Dst	451	351	13588	1.54506	1	0.764471	74.3815
GOTERM_BP_FAT	GO:0032409~regulation of transporter activity	3	0.466563	0.076591	Fkbp1a, Adrb2, Gnai2	451	14	13588	6.45613	1	0.767345	74.9666
GOTERM_BP_FAT	GO:0042445~hormone metabolic process	7	1.08865	0.0779104	Ptpn11, Cyp26a1, Scarb1, Cpe, Dhrs9, Ren1, Ywhah	451	90	13588	2.34334	1	0.770556	75.5811
GOTERM_BP_FAT	GO:0016310~phosphorylation	32	4.97667	0.0782177	Map4k3, Pak3, Gnai2, Mknk2, Ptpn11, Sgk2, Flt4, Adora1, Gadd45b, Tgfbr2, Eif2ak3, Camk2g, Atp6v1b2, Trib3, Htatip2, Stk24, Map4k4, Acvrl1, Oxsr1, Obscn, Plk3, App, Tgfa, Nek6, Scamp3, Pdk4, Trib2, Csf1r, Dmpk, Mapkapk2, Cfl1, Atp6v1d	451	718	13588	1.34278	1	0.76916	75.7222
GOTERM_BP_FAT	GO:0001942~hair follicle development	5	0.777605	0.0830404	Myo5a, Atp7a, Lama5, Pdgfa, Tnfrsf19	451	50	13588	3.01286	1	0.787278	77.8378
GOTERM_BP_FAT	GO:0022404~molting cycle process	5	0.777605	0.0830404	Myo5a, Atp7a, Lama5, Pdgfa, Tnfrsf19	451	50	13588	3.01286	1	0.787278	77.8378
GOTERM_BP_FAT	GO:0022405~hair cycle process	5	0.777605	0.0830404	Myo5a, Atp7a, Lama5, Pdgfa, Tnfrsf19	451	50	13588	3.01286	1	0.787278	77.8378
GOTERM_BP_FAT	GO:0000186~activation of MAPKK activity	3	0.466563	0.0864973	Adora1, Gadd45b, Gnai2	451	15	13588	6.02572	1	0.798542	79.246
GOTERM_BP_FAT	GO:0018130~heterocycle biosynthetic process	5	0.777605	0.087874	Aldh18a1, Fech, Hprt, Mocos, Mthfd1l	451	51	13588	2.95378	1	0.801279	79.7829
GOTERM_BP_FAT	GO:0051129~negative regulation of cellular component organization	7	1.08865	0.0880391	Gsn, Kank3, Clasp1, Dbnl, Mmp14, Ywhah, Arhgef2	451	93	13588	2.26774	1	0.799348	79.8464
GOTERM_BP_FAT	GO:0000902~cell morphogenesis	16	2.48834	0.0899636	App, Lama5, Dab2, Gas7, Arhgef2, Lamb2, Nrg1, Ptpn11, Ss18, Hprt, Sema5a, Atp7a, Cfl1, E2f4, Ndel1, Dst	451	309	13588	1.56006	1	0.804083	80.573
GOTERM_BP_FAT	GO:0010638~positive regulation of organelle organization	5	0.777605	0.0928404	Synpo, Tgfa, Cfl1, Trp53, Prrc2a	451	52	13588	2.89698	1	0.812064	81.6132
GOTERM_BP_FAT	GO:0019320~hexose catabolic process	5	0.777605	0.0928404	Pkm2, Gpi1, Ogdh, Eno3, Aldoa	451	52	13588	2.89698	1	0.812064	81.6132
GOTERM_BP_FAT	GO:0042063~gliogenesis	5	0.777605	0.0928404	Nrg1, Gm98, Mmp14, Eif2b4, Cdkn2c	451	52	13588	2.89698	1	0.812064	81.6132
GOTERM_BP_FAT	GO:0042303~molting cycle	5	0.777605	0.0928404	Myo5a, Atp7a, Lama5, Pdgfa, Tnfrsf19	451	52	13588	2.89698	1	0.812064	81.6132
GOTERM_BP_FAT	GO:0042633~hair cycle	5	0.777605	0.0928404	Myo5a, Atp7a, Lama5, Pdgfa, Tnfrsf19	451	52	13588	2.89698	1	0.812064	81.6132
GOTERM_BP_FAT	GO:0006007~glucose catabolic process	5	0.777605	0.0928404	Pkm2, Gpi1, Ogdh, Eno3, Aldoa	451	52	13588	2.89698	1	0.812064	81.6132
GOTERM_BP_FAT	GO:0006793~phosphorus metabolic process	37	5.75428	0.0930711	Map4k3, Pak3, Gnai2, Ssh1, Mknk2, Ptpn9, Ptpn11, Sgk2, Flt4, Adora1, Gadd45b, Tgfbr2, Eif2ak3, Camk2g, Atp6v1b2, Trib3, Htatip2, Stk24, Map4k4, Acvrl1, Oxsr1, Obscn, Plk3, App, Tgfa, Nek6, Scamp3, Pdk4, Trib2, Csf1r, Dmpk, Mapkapk2, Ppp3cb, Cfl1, Dusp6, Atp6v1d, Synj2	451	866	13588	1.28725	1	0.810435	81.6943
GOTERM_BP_FAT	GO:0006796~phosphate metabolic process	37	5.75428	0.0930711	Map4k3, Pak3, Gnai2, Ssh1, Mknk2, Ptpn9, Ptpn11, Sgk2, Flt4, Adora1, Gadd45b, Tgfbr2, Eif2ak3, Camk2g, Atp6v1b2, Trib3, Htatip2, Stk24, Map4k4, Acvrl1, Oxsr1, Obscn, Plk3, App, Tgfa, Nek6, Scamp3, Pdk4, Trib2, Csf1r, Dmpk, Mapkapk2, Ppp3cb, Cfl1, Dusp6, Atp6v1d, Synj2	451	866	13588	1.28725	1	0.810435	81.6943
GOTERM_BP_FAT	GO:0015031~protein transport	29	4.51011	0.094622	Stam, Snx16, Bcap29, Rab20, Erbb2ip, Scamp5, Ap1s1, Xpo5, Stx7, Ipo5, Snx8, Stxbp2, Trp53, Ap3s1, Nsf, Ywhaz, Cog3, Timm44, Nup50, Cd36, Rab12, Scamp3, Ywhah, Scamp4, Tpr, Myo1c, Arf2, Plekha8, Arfgap3	451	651	13588	1.34213	1	0.813466	82.2309
GOTERM_BP_FAT	GO:0035051~cardiac cell differentiation	4	0.622084	0.0948203	Nrg1, Rara, Rxrb, Gata6	451	33	13588	3.65195	1	0.811752	82.2984
GOTERM_BP_FAT	GO:0030705~cytoskeleton-dependent intracellular transport	4	0.622084	0.0948203	Myo5a, App, Ndel1, Dst	451	33	13588	3.65195	1	0.811752	82.2984
GOTERM_BP_FAT	GO:0021954~central nervous system neuron development	4	0.622084	0.0948203	Hprt, Atp7a, Ndel1, Lhx6	451	33	13588	3.65195	1	0.811752	82.2984
GOTERM_BP_FAT	GO:0006897~endocytosis	11	1.71073	0.0952999	Lrp11, Picalm, Scarb1, Tgfbr2, App, Cd36, Dbnl, Dab2, Adrb2, Mfge8, Ap1s1	451	188	13588	1.76284	1	0.811029	82.4607
GOTERM_BP_FAT	GO:0010324~membrane invagination	11	1.71073	0.0952999	Lrp11, Picalm, Scarb1, Tgfbr2, App, Cd36, Dbnl, Dab2, Adrb2, Mfge8, Ap1s1	451	188	13588	1.76284	1	0.811029	82.4607
GOTERM_BP_FAT	GO:0006926~virus-infected cell apoptosis	2	0.311042	0.0961052	Eif2ak3, Casp12	451	3	13588	20.0857	1	0.81144	82.7301
GOTERM_BP_FAT	GO:0033993~response to lipid	2	0.311042	0.0961052	Pparg, Tgfbr2	451	3	13588	20.0857	1	0.81144	82.7301
GOTERM_BP_FAT	GO:0010744~positive regulation of foam cell differentiation	2	0.311042	0.0961052	Cd36, Lpl	451	3	13588	20.0857	1	0.81144	82.7301
GOTERM_BP_FAT	GO:0043089~positive regulation of Cdc42 GTPase activity	2	0.311042	0.0961052	Ralbp1, Ndel1	451	3	13588	20.0857	1	0.81144	82.7301
GOTERM_BP_FAT	GO:0043088~regulation of Cdc42 GTPase activity	2	0.311042	0.0961052	Ralbp1, Ndel1	451	3	13588	20.0857	1	0.81144	82.7301
GOTERM_BP_FAT	GO:0010888~negative regulation of lipid storage	2	0.311042	0.0961052	Pnpla2, Abcg1	451	3	13588	20.0857	1	0.81144	82.7301
GOTERM_BP_FAT	GO:0034375~high-density lipoprotein particle remodeling	2	0.311042	0.0961052	Scarb1, Abcg1	451	3	13588	20.0857	1	0.81144	82.7301
GOTERM_BP_FAT	GO:0010886~positive regulation of cholesterol storage	2	0.311042	0.0961052	Scarb1, Cd36	451	3	13588	20.0857	1	0.81144	82.7301
GOTERM_BP_FAT	GO:0051014~actin filament severing	2	0.311042	0.0961052	Gsn, Dbnl	451	3	13588	20.0857	1	0.81144	82.7301
GOTERM_BP_FAT	GO:0032091~negative regulation of protein binding	2	0.311042	0.0961052	Gtpbp4, Adrb2	451	3	13588	20.0857	1	0.81144	82.7301
GOTERM_BP_FAT	GO:0010885~regulation of cholesterol storage	2	0.311042	0.0961052	Scarb1, Cd36	451	3	13588	20.0857	1	0.81144	82.7301
GOTERM_BP_FAT	GO:0032489~regulation of Cdc42 protein signal transduction	2	0.311042	0.0961052	Ralbp1, Ndel1	451	3	13588	20.0857	1	0.81144	82.7301
GOTERM_BP_FAT	GO:0008090~retrograde axon cargo transport	2	0.311042	0.0961052	Ndel1, Dst	451	3	13588	20.0857	1	0.81144	82.7301
GOTERM_BP_FAT	GO:0006575~cellular amino acid derivative metabolic process	9	1.39969	0.0965621	Gpx4, Gclc, Hprt, Gsta1, Atp7a, Sat1, Mat2a, Pnpla6, Gstt2	451	141	13588	1.9231	1	0.810653	82.8812
GOTERM_BP_FAT	GO:0030032~lamellipodium assembly	3	0.466563	0.0967609	Vcl, Nck2, Nck1	451	16	13588	5.64911	1	0.808989	82.9465
GOTERM_BP_FAT	GO:0009725~response to hormone stimulus	10	1.55521	0.0977732	Ptpn11, Gclc, Tgfbr2, Abcb4, Hmox1, Snrpn, Ren1, Mmp14, Fabp4, Mat2a	451	165	13588	1.82598	1	0.810119	83.2757
GOTERM_BP_FAT	GO:0007369~gastrulation	6	0.933126	0.0983706	Txnrd1, Tgfbr2, Ldb1, Amot, Trp53, Twsg1	451	74	13588	2.44286	1	0.809833	83.4671
GOTERM_BP_FAT	GO:0007346~regulation of mitotic cell cycle	7	1.08865	0.0988526	App, Tgfa, Aatf, Nek6, Trp53, Ywhah, Prrc2a	451	96	13588	2.19688	1	0.809162	83.6201
GOTERM_BP_FAT	GO:0051094~positive regulation of developmental process	12	1.86625	0.0988693	Nrg1, Pparg, Tgfbr2, Ifi204, Amot, Cd36, Jund, Lpl, Gata6, Adrb2, Socs3, Jag1	451	214	13588	1.68945	1	0.806931	83.6253
GOTERM_BP_FAT	GO:0051726~regulation of cell cycle	12	1.86625	0.0988693	Ptpn11, Gadd45b, App, Gtpbp4, Tgfa, Aatf, Nek6, Trp53, Cdkn1a, E2f4, Ywhah, Prrc2a	451	214	13588	1.68945	1	0.806931	83.6253

## Sheet: Cluster4
Category	Term	Count	%	PValue	Genes	List Total	Pop Hits	Pop Total	Fold Enrichment	Bonferroni	Benjamini	FDR
GOTERM_BP_FAT	GO:0055114~oxidation reduction	22	11.828	7.74681e-07	Cyp2c67, Scd2, Mthfd2, Aldh3a2, Cyb5, Rdh9, Idh3a, Rdh19, 9130409I23Rik, Akr1c19, Pdha1, Steap2, Hsd17b11, Maoa, Snca, Cbr1, Cyp2c55, Cbr3, Ugdh, Blvrb, Acox2, Cyp3a13	126	672	13588	3.53052	0.000671423	0.000671423	0.00120169
GOTERM_BP_FAT	GO:0006897~endocytosis	7	3.76344	0.00781403	Snca, Npc1, Mertk, Arhgap27, Steap2, Lbp, Trip10	126	188	13588	4.01537	0.998888	0.96665	11.4576
GOTERM_BP_FAT	GO:0010324~membrane invagination	7	3.76344	0.00781403	Snca, Npc1, Mertk, Arhgap27, Steap2, Lbp, Trip10	126	188	13588	4.01537	0.998888	0.96665	11.4576
GOTERM_BP_FAT	GO:0016044~membrane organization	8	4.30108	0.01285	Snca, Npc1, Mertk, Arhgap27, Steap2, Lbp, Trip10, Dysf	126	272	13588	3.1718	0.999987	0.976191	18.1779
GOTERM_BP_FAT	GO:0019400~alditol metabolic process	3	1.6129	0.021937	Galk1, Gdpd1, Gde1	126	25	13588	12.941	1	0.991834	29.1127
GOTERM_BP_FAT	GO:0055085~transmembrane transport	10	5.37634	0.0261102	Slc22a3, Slc43a3, Slc22a12, Abcc4, Atp6v1h, Mfsd7c, Abcc5, Aqp1, Slc7a11, Slc25a19	126	460	13588	2.34438	1	0.989823	33.662
GOTERM_BP_FAT	GO:0016242~negative regulation of macroautophagy	2	1.07527	0.0273468	Mtor, Npc1	126	3	13588	71.8942	1	0.981806	34.9567
GOTERM_BP_FAT	GO:0010507~negative regulation of autophagy	2	1.07527	0.0362965	Mtor, Npc1	126	4	13588	53.9206	1	0.989737	43.6456
GOTERM_BP_FAT	GO:0016241~regulation of macroautophagy	2	1.07527	0.0362965	Mtor, Npc1	126	4	13588	53.9206	1	0.989737	43.6456
GOTERM_BP_FAT	GO:0002274~myeloid leukocyte activation	3	1.6129	0.0410018	Snca, Ndrg1, Lbp	126	35	13588	9.24354	1	0.989297	47.7659
GOTERM_BP_FAT	GO:0035023~regulation of Rho protein signal transduction	4	2.15054	0.0448193	Mtor, Fgd3, Rasgrf2, Arhgap27	126	86	13588	5.01587	1	0.987934	50.8998
GOTERM_BP_FAT	GO:0007267~cell-cell signaling	7	3.76344	0.0513839	Slc22a3, Snca, Maoa, Celsr1, Usp14, Ildr2, Agtpbp1	126	290	13588	2.60307	1	0.989678	55.8813
GOTERM_BP_FAT	GO:0032105~negative regulation of response to extracellular stimulus	2	1.07527	0.0539515	Mtor, Npc1	126	6	13588	35.9471	1	0.987366	57.6977
GOTERM_BP_FAT	GO:0032108~negative regulation of response to nutrient levels	2	1.07527	0.0539515	Mtor, Npc1	126	6	13588	35.9471	1	0.987366	57.6977
GOTERM_BP_FAT	GO:0010506~regulation of autophagy	2	1.07527	0.0539515	Mtor, Npc1	126	6	13588	35.9471	1	0.987366	57.6977
GOTERM_BP_FAT	GO:0019226~transmission of nerve impulse	6	3.22581	0.0576374	Slc22a3, Snca, Maoa, Scd2, Usp14, Agtpbp1	126	226	13588	2.86304	1	0.986283	60.1833
GOTERM_BP_FAT	GO:0019751~polyol metabolic process	3	1.6129	0.0593604	Galk1, Gdpd1, Gde1	126	43	13588	7.52381	1	0.983114	61.2977
GOTERM_BP_FAT	GO:0008202~steroid metabolic process	5	2.68817	0.0613105	Npc1, Cln6, Rdh9, Sult1a1, Hsd17b11	126	161	13588	3.34911	1	0.980124	62.5238
GOTERM_BP_FAT	GO:0015849~organic acid transport	4	2.15054	0.0646582	Slco2a1, Slc22a12, Slc1a5, Slc7a11	126	100	13588	4.31365	1	0.979006	64.5443
GOTERM_BP_FAT	GO:0016192~vesicle-mediated transport	9	4.83871	0.0657448	Snca, Npc1, Gars, Mertk, Arhgap27, Steap2, Gga2, Lbp, Trip10	126	466	13588	2.08277	1	0.974904	65.1778
GOTERM_BP_FAT	GO:0016310~phosphorylation	12	6.45161	0.0665539	Mtor, Snca, Cdk6, Galk1, Atp6v1h, Rock1, Mertk, Dyrk3, Igfbp3, Riok3, Hunk, Styk1	126	718	13588	1.80236	1	0.970177	65.6427
GOTERM_BP_FAT	GO:0031330~negative regulation of cellular catabolic process	2	1.07527	0.0798342	Mtor, Npc1	126	9	13588	23.9647	1	0.981822	72.4904
GOTERM_BP_FAT	GO:0007268~synaptic transmission	5	2.68817	0.0818792	Slc22a3, Snca, Maoa, Usp14, Agtpbp1	126	178	13588	3.02925	1	0.97972	73.4237
GOTERM_BP_FAT	GO:0042116~macrophage activation	2	1.07527	0.0883047	Snca, Lbp	126	10	13588	21.5683	1	0.981825	76.1669
GOTERM_BP_FAT	GO:0006631~fatty acid metabolic process	5	2.68817	0.0898601	Snca, Scd2, Cyb5, Acox2, 9130409I23Rik	126	184	13588	2.93047	1	0.9795	76.7898
GOTERM_BP_FAT	GO:0006091~generation of precursor metabolites and energy	6	3.22581	0.093109	Snca, Atp6v1h, Cyb5, Idh3a, Pdha1, Steap2	126	261	13588	2.47911	1	0.978754	78.0423
GOTERM_BP_FAT	GO:0032107~regulation of response to nutrient levels	2	1.07527	0.0966978	Mtor, Npc1	126	11	13588	19.6075	1	0.978368	79.3522
GOTERM_BP_FAT	GO:0032104~regulation of response to extracellular stimulus	2	1.07527	0.0966978	Mtor, Npc1	126	11	13588	19.6075	1	0.978368	79.3522
GOTERM_BP_FAT	GO:0006869~lipid transport	4	2.15054	0.096872	Gpihbp1, Slco2a1, Npc1, Lbp	126	119	13588	3.62492	1	0.974797	79.4139

## Sheet: Cluster5
Category	Term	Count	%	PValue	Genes	List Total	Pop Hits	Pop Total	Fold Enrichment	Bonferroni	Benjamini	FDR
GOTERM_BP_FAT	GO:0055114~oxidation reduction	18	20.4545	1.71541e-08	Phyh, Por, Gulo, Cyp4a12b, Cyp4a12a, Cyp2a5, Cyp2c38, Aldh1b1, Cyp4a14, Cyp39a1, Cyp2c40, Ldhd, Nqo1, Cyp2g1, Akr1c14, Hsd3b1, Cyb5b, Cyp1a2	68	672	13588	5.35242	1.0687e-05	1.0687e-05	2.54657e-05
GOTERM_BP_FAT	GO:0046394~carboxylic acid biosynthetic process	6	6.81818	0.000645742	Glul, Asns, Cyp39a1, Gulo, Acsm3, Oxsm	68	141	13588	8.50313	0.331305	0.182262	0.954348
GOTERM_BP_FAT	GO:0016053~organic acid biosynthetic process	6	6.81818	0.000645742	Glul, Asns, Cyp39a1, Gulo, Acsm3, Oxsm	68	141	13588	8.50313	0.331305	0.182262	0.954348
GOTERM_BP_FAT	GO:0008202~steroid metabolic process	6	6.81818	0.00117262	Cyp39a1, Sult1b1, Fabp6, Hsd3b1, Afp, Osbpl1a	68	161	13588	7.44684	0.518559	0.216244	1.72673
GOTERM_BP_FAT	GO:0006637~acyl-CoA metabolic process	3	3.40909	0.00429728	Acot2, Acot1, Oxsm	68	20	13588	29.9735	0.93164	0.488672	6.19309
GOTERM_BP_FAT	GO:0006631~fatty acid metabolic process	5	5.68182	0.0128594	Phyh, Acot1, Cyp4a12a, Acsm3, Oxsm	68	184	13588	5.42999	0.999685	0.800645	17.4807
GOTERM_BP_FAT	GO:0031668~cellular response to extracellular stimulus	3	3.40909	0.0206897	Angptl4, Avpr1a, Slc1a2	68	45	13588	13.3216	0.999998	0.885916	26.6822
GOTERM_BP_FAT	GO:0043200~response to amino acid stimulus	2	2.27273	0.0244157	Aars, Slc1a2	68	5	13588	79.9294	1	0.889193	30.716
GOTERM_BP_FAT	GO:0016042~lipid catabolic process	4	4.54545	0.0284208	Phyh, Cyp39a1, Pla2g6, Pla2g12a	68	134	13588	5.96488	1	0.894107	34.8205
GOTERM_BP_FAT	GO:0042537~benzene and derivative metabolic process	2	2.27273	0.0292279	Gstm4, Cyp1a2	68	6	13588	66.6078	1	0.871699	35.6198
GOTERM_BP_FAT	GO:0009628~response to abiotic stimulus	5	5.68182	0.0352291	Adrb3, Avpr1a, Rad54b, Kcnj8, Slc1a2	68	251	13588	3.98055	1	0.89294	41.2818
GOTERM_BP_FAT	GO:0016054~organic acid catabolic process	3	3.40909	0.0605053	Phyh, Csad, Cyp39a1	68	81	13588	7.40087	1	0.970837	60.4078
GOTERM_BP_FAT	GO:0046395~carboxylic acid catabolic process	3	3.40909	0.0605053	Phyh, Csad, Cyp39a1	68	81	13588	7.40087	1	0.970837	60.4078
GOTERM_BP_FAT	GO:0051186~cofactor metabolic process	4	4.54545	0.0607566	Acot2, Acot1, Oxsm, Cyp1a2	68	182	13588	4.39173	1	0.961387	60.5648
GOTERM_BP_FAT	GO:0006805~xenobiotic metabolic process	2	2.27273	0.0622648	Gstm4, Cyp1a2	68	13	13588	30.7421	1	0.95408	61.4945
GOTERM_BP_FAT	GO:0050886~endocrine process	2	2.27273	0.0668931	Tbx3, Avpr1a	68	14	13588	28.5462	1	0.954086	64.2213
GOTERM_BP_FAT	GO:0001101~response to acid	2	2.27273	0.0668931	Aars, Slc1a2	68	14	13588	28.5462	1	0.954086	64.2213
GOTERM_BP_FAT	GO:0008206~bile acid metabolic process	2	2.27273	0.0714988	Cyp39a1, Fabp6	68	15	13588	26.6431	1	0.954091	66.7553
GOTERM_BP_FAT	GO:0009410~response to xenobiotic stimulus	2	2.27273	0.0760821	Gstm4, Cyp1a2	68	16	13588	24.9779	1	0.954096	69.11
GOTERM_BP_FAT	GO:0006541~glutamine metabolic process	2	2.27273	0.0896988	Glul, Asns	68	19	13588	21.0341	1	0.968066	75.2205
GOTERM_BP_FAT	GO:0014075~response to amine stimulus	2	2.27273	0.0941936	Aars, Slc1a2	68	20	13588	19.9824	1	0.96742	76.9761
GOTERM_BP_FAT	GO:0010243~response to organic nitrogen	2	2.27273	0.0941936	Aars, Slc1a2	68	20	13588	19.9824	1	0.96742	76.9761
GOTERM_BP_FAT	GO:0003044~regulation of systemic arterial blood pressure mediated by a chemical signal	2	2.27273	0.0941936	Adrb3, Avpr1a	68	20	13588	19.9824	1	0.96742	76.9761

## Sheet: Cluster6
Category	Term	Count	%	PValue	Genes	List Total	Pop Hits	Pop Total	Fold Enrichment	Bonferroni	Benjamini	FDR
GOTERM_BP_FAT	GO:0055114~oxidation reduction	14	24.1379	4.60368e-08	Cyp2c29, Cyp17a1, Prodh, Cpox, BC089597, Fmo3, Cyp4a32, Cyp51, Cyp4a10, Cyp2e1, Cyp7b1, Cyp2c37, Akr1c18, Cyp2c50, Hao2	42	672	13588	6.74008	1.65271e-05	1.65271e-05	6.32011e-05
GOTERM_BP_FAT	GO:0008202~steroid metabolic process	5	8.62069	0.00136677	Cyp17a1, Pctp, Cyp7b1, Cyp51, Akr1c18	42	161	13588	10.0473	0.38799	0.21769	1.86013
GOTERM_BP_FAT	GO:0006631~fatty acid metabolic process	5	8.62069	0.00222871	Acsl1, Cyp4a32, Acot3, Cyp4a10, Eci1, Hao2	42	184	13588	8.79141	0.551121	0.234327	3.01665
GOTERM_BP_FAT	GO:0009636~response to toxin	3	5.17241	0.00342518	Cyp17a1, Mt2, Mt1	42	29	13588	33.468	0.708218	0.265039	4.60108
GOTERM_BP_FAT	GO:0007263~nitric oxide mediated signal transduction	2	3.44828	0.00602585	Mt2, Mt1	42	2	13588	323.524	0.885802	0.352065	7.96264
GOTERM_BP_FAT	GO:0030005~cellular di-, tri-valent inorganic cation homeostasis	4	6.89655	0.00760505	Rgn, Mt2, Csrp3, Mt1	42	134	13588	9.65743	0.935472	0.366677	9.94992
GOTERM_BP_FAT	GO:0010273~detoxification of copper ion	2	3.44828	0.00902548	Mt2, Mt1	42	3	13588	215.683	0.961414	0.371852	11.7033
GOTERM_BP_FAT	GO:0055066~di-, tri-valent inorganic cation homeostasis	4	6.89655	0.00961263	Rgn, Mt2, Csrp3, Mt1	42	146	13588	8.86367	0.968809	0.351734	12.4189
GOTERM_BP_FAT	GO:0030003~cellular cation homeostasis	4	6.89655	0.0107218	Rgn, Mt2, Csrp3, Mt1	42	152	13588	8.51378	0.97914	0.349485	13.7559
GOTERM_BP_FAT	GO:0010038~response to metal ion	3	5.17241	0.0111067	Mt2, Cpox, Mt1	42	53	13588	18.3127	0.98186	0.330324	14.2154
GOTERM_BP_FAT	GO:0033146~regulation of estrogen receptor signaling pathway	2	3.44828	0.0149983	Ar, Cyp7b1	42	5	13588	129.41	0.995596	0.389329	18.7356
GOTERM_BP_FAT	GO:0050678~regulation of epithelial cell proliferation	3	5.17241	0.0154456	Foxp2, Ar, Cyp7b1	42	63	13588	15.4059	0.996258	0.372296	19.2408
GOTERM_BP_FAT	GO:0055080~cation homeostasis	4	6.89655	0.0178625	Rgn, Mt2, Csrp3, Mt1	42	184	13588	7.03313	0.998452	0.392096	21.9203
GOTERM_BP_FAT	GO:0008203~cholesterol metabolic process	3	5.17241	0.0188481	Pctp, Cyp7b1, Cyp51	42	70	13588	13.8653	0.99892	0.386105	22.9891
GOTERM_BP_FAT	GO:0006694~steroid biosynthetic process	3	5.17241	0.0193578	Cyp17a1, Cyp7b1, Cyp51	42	71	13588	13.67	0.999104	0.373646	23.5365
GOTERM_BP_FAT	GO:0046688~response to copper ion	2	3.44828	0.0209359	Mt2, Mt1	42	7	13588	92.4354	0.999497	0.377951	25.2087
GOTERM_BP_FAT	GO:0006882~cellular zinc ion homeostasis	2	3.44828	0.0209359	Mt2, Mt1	42	7	13588	92.4354	0.999497	0.377951	25.2087
GOTERM_BP_FAT	GO:0016125~sterol metabolic process	3	5.17241	0.0225362	Pctp, Cyp7b1, Cyp51	42	77	13588	12.6048	0.999721	0.382055	26.8695
GOTERM_BP_FAT	GO:0055069~zinc ion homeostasis	2	3.44828	0.0238916	Mt2, Mt1	42	8	13588	80.881	0.99983	0.382632	28.2495
GOTERM_BP_FAT	GO:0033143~regulation of steroid hormone receptor signaling pathway	2	3.44828	0.029777	Ar, Cyp7b1	42	10	13588	64.7048	0.999981	0.435139	33.966
GOTERM_BP_FAT	GO:0010035~response to inorganic substance	3	5.17241	0.0313416	Mt2, Cpox, Mt1	42	92	13588	10.5497	0.999989	0.435371	35.413
GOTERM_BP_FAT	GO:0006875~cellular metal ion homeostasis	3	5.17241	0.0365082	Rgn, Csrp3, Mt1	42	100	13588	9.70571	0.999998	0.470485	39.9851
GOTERM_BP_FAT	GO:0055065~metal ion homeostasis	3	5.17241	0.0405841	Rgn, Csrp3, Mt1	42	106	13588	9.15633	1	0.491389	43.3782
GOTERM_BP_FAT	GO:0006873~cellular ion homeostasis	4	6.89655	0.0437232	Rgn, Mt2, Csrp3, Mt1	42	261	13588	4.95822	1	0.502337	45.8693
GOTERM_BP_FAT	GO:0055082~cellular chemical homeostasis	4	6.89655	0.0466767	Rgn, Mt2, Csrp3, Mt1	42	268	13588	4.82871	1	0.51082	48.1198
GOTERM_BP_FAT	GO:0008610~lipid biosynthetic process	4	6.89655	0.0542526	Cyp17a1, Mogat1, Cyp7b1, Cyp51	42	285	13588	4.54069	1	0.551119	53.5023
GOTERM_BP_FAT	GO:0050801~ion homeostasis	4	6.89655	0.0580121	Rgn, Mt2, Csrp3, Mt1	42	293	13588	4.41671	1	0.561847	55.9766
GOTERM_BP_FAT	GO:0007157~heterophilic cell adhesion	2	3.44828	0.0643689	Cerkl, Colec10	42	22	13588	29.4113	1	0.587144	59.8844
GOTERM_BP_FAT	GO:0060740~prostate gland epithelium morphogenesis	2	3.44828	0.0756298	Ar, Cyp7b1	42	26	13588	24.8864	1	0.635165	66.0282
GOTERM_BP_FAT	GO:0060512~prostate gland morphogenesis	2	3.44828	0.0784243	Ar, Cyp7b1	42	27	13588	23.9647	1	0.636153	67.4113
GOTERM_BP_FAT	GO:0019725~cellular homeostasis	4	6.89655	0.0841874	Rgn, Mt2, Csrp3, Mt1	42	343	13588	3.77287	1	0.650898	70.1004
GOTERM_BP_FAT	GO:0006953~acute-phase response	2	3.44828	0.0867585	Saa3, Saa4	42	30	13588	21.5683	1	0.650412	71.2324
GOTERM_BP_FAT	GO:0050679~positive regulation of epithelial cell proliferation	2	3.44828	0.0895202	Foxp2, Cyp7b1	42	31	13588	20.8725	1	0.650808	72.404
GOTERM_BP_FAT	GO:0048878~chemical homeostasis	4	6.89655	0.0970753	Rgn, Mt2, Csrp3, Mt1	42	365	13588	3.54547	1	0.670737	75.3869
GOTERM_BP_FAT	GO:0007517~muscle organ development	3	5.17241	0.0985712	Foxp2, Csrp3, Mkx	42	176	13588	5.51461	1	0.665706	75.9408

## Sheet: Cluster7
Category	Term	Count	%	PValue	Genes	List Total	Pop Hits	Pop Total	Fold Enrichment	Bonferroni	Benjamini	FDR
GOTERM_BP_FAT	GO:0055114~oxidation reduction	17	16.1905	5.24359e-09	Cyp2a4, Cyp3a16, Dhcr7, Wwox, Cyp2b19, Hibadh, Sdr9c7, Cyp2b9, Cyp2b23, Hsd3b2, Ido2, Cyp3a41a, Cyp3a41b, Tm7sf2, Cyp2c54, Cyp2d40, Cyp8b1, Cyp2b13	56	672	13588	6.13829	2.6952e-06	2.6952e-06	7.5803e-06
GOTERM_BP_FAT	GO:0008202~steroid metabolic process	6	5.71429	0.000473354	Dhcr7, Sult2a1, Fdps, Tm7sf2, Hsd3b2, Pcsk9, Sult2a2	56	161	13588	9.04259	0.216012	0.114569	0.68212
GOTERM_BP_FAT	GO:0043434~response to peptide hormone stimulus	5	4.7619	0.0005821	Serpina1a, Serpina1d, Serpina1c, Ghr, Pcsk9	56	95	13588	12.7707	0.258653	0.0949474	0.838215
GOTERM_BP_FAT	GO:0009116~nucleoside metabolic process	4	3.80952	0.00149457	Nt5e, Nudt7, Upp2, Pank1	56	56	13588	17.3316	0.536422	0.174854	2.139
GOTERM_BP_FAT	GO:0006732~coenzyme metabolic process	5	4.7619	0.00264637	Hibadh, Nudt7, Ces1d, Acss2, Pank1	56	143	13588	8.48402	0.743862	0.238456	3.75831
GOTERM_BP_FAT	GO:0008203~cholesterol metabolic process	4	3.80952	0.0028359	Dhcr7, Fdps, Tm7sf2, Pcsk9	56	70	13588	13.8653	0.767699	0.215954	4.02235
GOTERM_BP_FAT	GO:0006694~steroid biosynthetic process	4	3.80952	0.00295259	Dhcr7, Fdps, Tm7sf2, Hsd3b2	56	71	13588	13.67	0.781261	0.195171	4.18459
GOTERM_BP_FAT	GO:0016125~sterol metabolic process	4	3.80952	0.00371488	Dhcr7, Fdps, Tm7sf2, Pcsk9	56	77	13588	12.6048	0.852364	0.212684	5.23818
GOTERM_BP_FAT	GO:0006695~cholesterol biosynthetic process	3	2.85714	0.00385401	Dhcr7, Fdps, Tm7sf2	56	23	13588	31.6491	0.86259	0.197908	5.4293
GOTERM_BP_FAT	GO:0046128~purine ribonucleoside metabolic process	3	2.85714	0.0041935	Nt5e, Nudt7, Pank1	56	24	13588	30.3304	0.884674	0.194264	5.89416
GOTERM_BP_FAT	GO:0042278~purine nucleoside metabolic process	3	2.85714	0.0041935	Nt5e, Nudt7, Pank1	56	24	13588	30.3304	0.884674	0.194264	5.89416
GOTERM_BP_FAT	GO:0009725~response to hormone stimulus	5	4.7619	0.00441858	Serpina1a, Serpina1d, Serpina1c, Ghr, Pcsk9	56	165	13588	7.35281	0.897325	0.18692	6.20119
GOTERM_BP_FAT	GO:0008610~lipid biosynthetic process	6	5.71429	0.00579374	Dhcr7, Fdps, Tm7sf2, Hsd3b2, Acacb, Pnpla3	56	285	13588	5.10827	0.949543	0.220332	8.05684
GOTERM_BP_FAT	GO:0051186~cofactor metabolic process	5	4.7619	0.0062402	Hibadh, Nudt7, Ces1d, Acss2, Pank1	56	182	13588	6.66601	0.959945	0.21925	8.65192
GOTERM_BP_FAT	GO:0009719~response to endogenous stimulus	5	4.7619	0.00648282	Serpina1a, Serpina1d, Serpina1c, Ghr, Pcsk9	56	184	13588	6.59356	0.96467	0.212417	8.9738
GOTERM_BP_FAT	GO:0016126~sterol biosynthetic process	3	2.85714	0.00650754	Dhcr7, Fdps, Tm7sf2	56	30	13588	24.2643	0.965119	0.200461	9.00654
GOTERM_BP_FAT	GO:0034097~response to cytokine stimulus	3	2.85714	0.00738185	Serpina1a, Serpina1d, Serpina1c	56	32	13588	22.7478	0.977815	0.211814	10.1573
GOTERM_BP_FAT	GO:0006811~ion transport	9	8.57143	0.00749701	Scnn1a, Kcnn2, Slco1a5, Chrna4, P2ry4, Slco1a6, Slc10a1, Grid1, Atp5g1	56	712	13588	3.06711	0.979099	0.2035	10.3079
GOTERM_BP_FAT	GO:0034655~nucleobase, nucleoside, nucleotide and nucleic acid catabolic process	3	2.85714	0.00927982	Nt5e, Nudt7, Upp2	56	36	13588	20.2202	0.991705	0.233735	12.609
GOTERM_BP_FAT	GO:0034656~nucleobase, nucleoside and nucleotide catabolic process	3	2.85714	0.00927982	Nt5e, Nudt7, Upp2	56	36	13588	20.2202	0.991705	0.233735	12.609
GOTERM_BP_FAT	GO:0009119~ribonucleoside metabolic process	3	2.85714	0.0108307	Nt5e, Nudt7, Pank1	56	39	13588	18.6648	0.996292	0.255169	14.566
GOTERM_BP_FAT	GO:0044270~nitrogen compound catabolic process	3	2.85714	0.0124878	Nt5e, Nudt7, Upp2	56	42	13588	17.3316	0.998434	0.275994	16.6118
GOTERM_BP_FAT	GO:0046700~heterocycle catabolic process	3	2.85714	0.0148576	Nt5e, Nudt7, Ido2	56	46	13588	15.8245	0.999545	0.306766	19.4586
GOTERM_BP_FAT	GO:0010033~response to organic substance	7	6.66667	0.0158868	Serpina1a, Serpina1d, Serpina1c, Chrna4, Ghr, Abat, Pcsk9	56	505	13588	3.36337	0.999734	0.312129	20.6664
GOTERM_BP_FAT	GO:0006573~valine metabolic process	2	1.90476	0.0240461	Hibadh, Ghr	56	6	13588	80.881	0.999996	0.419546	29.6625
GOTERM_BP_FAT	GO:0015936~coenzyme A metabolic process	2	1.90476	0.0397605	Nudt7, Pank1	56	10	13588	48.5286	1	0.580599	44.3745
GOTERM_BP_FAT	GO:0033865~nucleoside bisphosphate metabolic process	2	1.90476	0.0436501	Nudt7, Pank1	56	11	13588	44.1169	1	0.600532	47.5445
GOTERM_BP_FAT	GO:0009081~branched chain family amino acid metabolic process	2	1.90476	0.0590544	Hibadh, Ghr	56	15	13588	32.3524	1	0.699814	58.5199
GOTERM_BP_FAT	GO:0006487~protein amino acid N-linked glycosylation	2	1.90476	0.0965075	Serpina1a, Serpina1c	56	25	13588	19.4114	1	0.855145	76.9415

## Sheet: Cluster8
Category	Term	Count	%	PValue	Genes	List Total	Pop Hits	Pop Total	Fold Enrichment	Bonferroni	Benjamini	FDR
GOTERM_BP_FAT	GO:0034097~response to cytokine stimulus	8	8.33333	7.94365e-11	Serpina3h, Serpina1e, Serpina3m, 1100001G20Rik, Serpina3c, Serpina3g, Serpina1b, Serpina3k	62	32	13588	54.7903	4.72647e-08	4.72647e-08	1.17187e-07
GOTERM_BP_FAT	GO:0009719~response to endogenous stimulus	11	11.4583	8.049e-09	Serpina3h, Serpina1e, Serpina3m, Serpina3c, Serpina3g, Serpina1b, Tat, Me1, Esr1, Adra1b, Serpina3k	62	184	13588	13.102	4.78914e-06	2.39458e-06	1.18742e-05
GOTERM_BP_FAT	GO:0009725~response to hormone stimulus	10	10.4167	4.6592e-08	Serpina3h, Serpina1e, Serpina3m, Serpina3c, Serpina3g, Serpina1b, Tat, Me1, Esr1, Serpina3k	62	165	13588	13.2825	2.77219e-05	9.2407e-06	6.8734e-05
GOTERM_BP_FAT	GO:0043434~response to peptide hormone stimulus	7	7.29167	4.0561e-06	Serpina3h, Serpina1e, Serpina3m, Serpina3c, Serpina3g, Serpina1b, Serpina3k	62	95	13588	16.1487	0.00241048	0.000603165	0.00598353
GOTERM_BP_FAT	GO:0010033~response to organic substance	12	12.5	1.2997e-05	Serpina3h, Serpina1e, Serpina3m, 1100001G20Rik, Serpina3c, Serpina3g, Serpina1b, Tat, Me1, Esr1, Adra1b, Serpina3k	62	505	13588	5.20779	0.00770342	0.00154545	0.0191718
GOTERM_BP_FAT	GO:0016126~sterol biosynthetic process	4	4.16667	0.000320596	Pmvk, Insig1, Sc5d, Mvd	62	30	13588	29.2215	0.17369	0.0312973	0.471912
GOTERM_BP_FAT	GO:0006694~steroid biosynthetic process	4	4.16667	0.00396105	Pmvk, Insig1, Sc5d, Mvd	62	71	13588	12.3471	0.905722	0.286346	5.68696
GOTERM_BP_FAT	GO:0006695~cholesterol biosynthetic process	3	3.125	0.00472022	Pmvk, Insig1, Mvd	62	23	13588	28.5863	0.940106	0.296648	6.74188
GOTERM_BP_FAT	GO:0016125~sterol metabolic process	4	4.16667	0.00497403	Pmvk, Insig1, Sc5d, Mvd	62	77	13588	11.385	0.948539	0.280831	7.09212
GOTERM_BP_FAT	GO:0008202~steroid metabolic process	5	5.20833	0.00586671	Pmvk, Insig1, Sc5d, Esr1, Mvd	62	161	13588	6.80625	0.969832	0.295381	8.31419
GOTERM_BP_FAT	GO:0015711~organic anion transport	3	3.125	0.0132036	Slc26a1, Slco1a1, Slc22a7	62	39	13588	16.8586	0.999632	0.512737	17.8055
GOTERM_BP_FAT	GO:0008203~cholesterol metabolic process	3	3.125	0.0393912	Pmvk, Insig1, Mvd	62	70	13588	9.39263	1	0.863667	44.7259
GOTERM_BP_FAT	GO:0048511~rhythmic process	3	3.125	0.071633	Per3, Prok1, Esr1	62	98	13588	6.70902	1	0.966691	66.5966
GOTERM_BP_FAT	GO:0055114~oxidation reduction	7	7.29167	0.080009	Sc5d, Cmah, Hao1, Me1, Cyp2u1, Dpyd, Dio1	62	672	13588	2.28293	1	0.971106	70.7771
GOTERM_BP_FAT	GO:0002698~negative regulation of immune effector process	2	2.08333	0.0861148	Cd59b, Clec2d	62	20	13588	21.9161	1	0.9719	73.5113
