# Supplementary material for: Sustained activation of detoxification pathways promotes liver carcinogenesis in response to chronic bile acid-mediated damage
Source: PLoS Genet. 2018 May 7;14(5):e1007380. doi: 10.1371/journal.pgen.1007380 (PMC5957449; doi:10.1371/journal.pgen.1007380)
Supplement: S8 Table — (XLSX) [file pgen.1007380.s015.xlsx]

## Sheet: WT-INF induced
ID	Name	Binom_Genome_Fraction	Binom_Expected	Binom_Observed_Region_Hits	Binom_Fold_Enrichment	Binom_Region_Set_Coverage	Binom_Raw_PValue	Hyper_Total_Genes	Hyper_Expected	Hyper_Observed_Gene_Hits	Hyper_Fold_Enrichment	Hyper_Gene_Set_Coverage	Hyper_Term_Gene_Coverage	Hyper_Raw_PValue	FDR_Binom	FDR_Hyper
GO:0030029	actin filament-based process	0.0297475	163.82	359	2.19144	0.0651898	2.91401e-41	312	71.7824	150	2.08965	0.0307882	0.480769	1.47127e-22	7.32581e-38	2.95901e-20
GO:0030036	actin cytoskeleton organization	0.0275628	151.789	334	2.20043	0.0606501	9.45982e-39	292	67.181	141	2.09881	0.0289409	0.482877	1.64984e-21	1.58547e-35	3.13034e-19
GO:0097190	apoptotic signaling pathway	0.0171193	94.2762	198	2.10021	0.0359542	3.42168e-21	222	51.0759	86	1.68377	0.0176519	0.387387	9.44738e-08	6.37192e-19	2.47403e-06
GO:0008360	regulation of cell shape	0.00883196	48.6376	127	2.61115	0.0230616	4.03329e-21	100	23.0072	53	2.30363	0.0108785	0.53	7.0069e-11	7.37432e-19	2.99836e-09
GO:0050727	regulation of inflammatory response	0.0150873	83.0858	178	2.14236	0.0323225	5.06168e-20	176	40.4926	73	1.8028	0.0149836	0.414773	3.45182e-08	7.59706e-18	9.88931e-07
GO:0002252	immune effector process	0.0182512	100.509	202	2.00976	0.0366806	1.47357e-19	301	69.2516	113	1.63173	0.0231938	0.375415	8.03295e-09	2.11689e-17	2.50213e-07
GO:0050900	leukocyte migration	0.00984477	54.2151	131	2.4163	0.0237879	4.89494e-19	116	26.6883	57	2.13577	0.0116995	0.491379	6.44807e-10	6.23083e-17	2.39269e-08
GO:0030198	extracellular matrix organization	0.0154584	85.1296	178	2.09093	0.0323225	5.24404e-19	158	36.3513	74	2.03569	0.0151888	0.468354	3.63008e-11	6.59176e-17	1.60106e-09
GO:0050863	regulation of T cell activation	0.0169757	93.485	190	2.03241	0.0345015	5.88112e-19	187	43.0234	82	1.90594	0.0168309	0.438503	2.04238e-10	7.23283e-17	8.18252e-09
GO:0043062	extracellular structure organization	0.0155216	85.4774	178	2.08242	0.0323225	7.72584e-19	159	36.5814	74	2.02289	0.0151888	0.465409	5.2706e-11	9.24893e-17	2.29601e-09
GO:0043254	regulation of protein complex assembly	0.0171302	94.3358	189	2.00348	0.03432	2.96269e-18	196	45.0941	80	1.77407	0.0164204	0.408163	1.83893e-08	3.20352e-16	5.45496e-07
GO:0034330	cell junction organization	0.0103464	56.9775	133	2.33425	0.0241511	3.97631e-18	99	22.7771	48	2.10738	0.00985222	0.484849	2.4315e-08	4.16518e-16	7.08728e-07
GO:0060326	cell chemotaxis	0.00935284	51.5061	124	2.40748	0.0225168	5.54154e-18	98	22.547	49	2.17324	0.0100575	0.5	4.79823e-09	5.68917e-16	1.59244e-07
GO:0010770	positive regulation of cell morphogenesis involved in differentiation	0.00449311	24.7435	78	3.15234	0.0141638	8.72167e-18	34	7.82244	20	2.55675	0.00410509	0.588235	7.52775e-06	8.85911e-16	0.000142828
GO:0045087	innate immune response	0.0156442	86.1525	174	2.01967	0.0315962	3.12435e-17	259	59.5886	94	1.57748	0.0192939	0.362934	8.26737e-07	2.96401e-15	1.88092e-05
GO:0006909	phagocytosis	0.00504686	27.793	82	2.95038	0.0148901	5.19349e-17	70	16.105	35	2.17324	0.00718391	0.5	7.34472e-07	4.83571e-15	1.68627e-05
GO:0045216	cell-cell junction organization	0.0093808	51.6601	121	2.34223	0.021972	9.85924e-17	89	20.4764	44	2.14882	0.0090312	0.494382	4.43417e-08	8.40208e-15	1.24553e-06
GO:0045766	positive regulation of angiogenesis	0.00950278	52.3318	121	2.31217	0.021972	2.4475e-16	85	19.5561	44	2.24994	0.0090312	0.517647	7.38707e-09	1.96896e-14	2.34336e-07
GO:0030595	leukocyte chemotaxis	0.00713607	39.2983	100	2.54464	0.0181587	2.92948e-16	76	17.4855	38	2.17324	0.00779967	0.5	2.49062e-07	2.338e-14	6.12363e-06
GO:0032387	negative regulation of intracellular transport	0.00708097	38.9949	98	2.51315	0.0177955	1.22163e-15	73	16.7952	37	2.20301	0.00759442	0.506849	2.29176e-07	9.30661e-14	5.66238e-06
GO:0033673	negative regulation of kinase activity	0.0135251	74.4825	151	2.02732	0.0274197	2.83164e-15	156	35.8912	66	1.83889	0.0135468	0.423077	6.23186e-08	2.04856e-13	1.70756e-06
GO:0006469	negative regulation of protein kinase activity	0.0126684	69.7646	144	2.06408	0.0261485	3.18066e-15	145	33.3604	62	1.85849	0.0127258	0.427586	9.71935e-08	2.28462e-13	2.53207e-06
GO:0051348	negative regulation of transferase activity	0.0138702	76.3829	153	2.00306	0.0277828	4.81582e-15	165	37.9618	67	1.76493	0.0137521	0.406061	3.19779e-07	3.33985e-13	7.78619e-06
GO:2000736	regulation of stem cell differentiation	0.0117858	64.9042	135	2.07999	0.0245143	1.32464e-14	72	16.5652	33	1.99213	0.0067734	0.458333	1.63291e-05	8.64971e-13	0.000283112
GO:0071216	cellular response to biotic stimulus	0.0108193	59.5818	127	2.13152	0.0230616	1.4878e-14	113	25.9981	52	2.00014	0.0106732	0.460177	5.84772e-08	9.52952e-13	1.61109e-06
GO:0070208	protein heterotrimerization	0.0007671	4.22442	28	6.62813	0.00508444	1.77465e-14	12	2.76086	9	3.25985	0.00184729	0.75	0.00019761	1.12948e-12	0.00257072
GO:0050866	negative regulation of cell activation	0.0111005	61.1305	129	2.11024	0.0234247	1.86749e-14	114	26.2282	53	2.02073	0.0108785	0.464912	2.8522e-08	1.1811e-12	8.26561e-07
GO:0033077	T cell differentiation in thymus	0.00596641	32.857	85	2.58697	0.0154349	1.96711e-14	56	12.884	25	1.94039	0.00513136	0.446429	0.000280445	1.23633e-12	0.00354737
GO:0007015	actin filament organization	0.010383	57.179	122	2.13365	0.0221536	4.54135e-14	103	23.6974	52	2.19433	0.0106732	0.504854	1.05447e-09	2.71832e-12	3.79009e-08
GO:0014909	smooth muscle cell migration	0.000283156	1.55934	18	11.5433	0.00326857	1.03831e-13	6	1.38043	5	3.62206	0.00102627	0.833333	0.00312192	5.89899e-12	0.0270172
GO:0051224	negative regulation of protein transport	0.00862047	47.4729	106	2.23285	0.0192482	1.38935e-13	97	22.317	43	1.92679	0.00882594	0.443299	2.72632e-06	7.76182e-12	5.67616e-05
GO:0031334	positive regulation of protein complex assembly	0.00738047	40.6443	95	2.33735	0.0172508	2.03679e-13	92	21.1666	36	1.70079	0.00738916	0.391304	0.000378667	1.1316e-11	0.0046608
GO:0010718	positive regulation of epithelial to mesenchymal transition	0.00358687	19.7529	60	3.03753	0.0108952	2.20853e-13	22	5.06158	16	3.16107	0.00328407	0.727273	1.05199e-06	1.20049e-11	2.34458e-05
GO:0035791	platelet-derived growth factor receptor-beta signaling pathway	0.000300669	1.65579	18	10.871	0.00326857	2.79306e-13	4	0.920287	4	4.34647	0.000821018	1	0.00279925	1.51005e-11	0.024823
GO:0007159	leukocyte cell-cell adhesion	0.0024803	13.659	48	3.51417	0.00871618	3.70669e-13	34	7.82244	18	2.30107	0.00369458	0.529412	0.000142998	1.98705e-11	0.0019276
GO:0007265	Ras protein signal transduction	0.00702608	38.6926	91	2.35187	0.0165244	4.62887e-13	83	19.096	40	2.09468	0.00821018	0.481928	4.26211e-07	2.46285e-11	1.01763e-05
GO:0042542	response to hydrogen peroxide	0.00591579	32.5783	81	2.48632	0.0147086	5.76185e-13	71	16.3351	31	1.89775	0.00636289	0.43662	9.1655e-05	3.03357e-11	0.00131294
GO:0071230	cellular response to amino acid stimulus	0.00453191	24.9572	68	2.72466	0.0123479	7.87767e-13	43	9.89309	26	2.6281	0.00533662	0.604651	1.5015e-07	4.04173e-11	3.82255e-06
GO:0000302	response to reactive oxygen species	0.00855683	47.1224	103	2.1858	0.0187035	1.03977e-12	110	25.3079	41	1.62005	0.00841544	0.372727	0.000513636	5.28078e-11	0.00602698
GO:0071219	cellular response to molecule of bacterial origin	0.0100317	55.2446	115	2.08165	0.0208825	1.09724e-12	101	23.2372	48	2.06565	0.00985222	0.475247	5.38965e-08	5.51691e-11	1.49719e-06
GO:0031589	cell-substrate adhesion	0.00945467	52.0669	110	2.11267	0.0199746	1.40241e-12	107	24.6177	46	1.86858	0.00944171	0.429907	3.48893e-06	6.87932e-11	7.10216e-05
GO:0071229	cellular response to acid	0.00483352	26.6182	70	2.62978	0.0127111	1.78614e-12	47	10.8134	28	2.58939	0.00574713	0.595745	7.83695e-08	8.6353e-11	2.08488e-06
GO:0071222	cellular response to lipopolysaccharide	0.0096444	53.1117	111	2.08993	0.0201562	2.12041e-12	93	21.3967	45	2.10313	0.00923645	0.483871	7.11018e-08	1.02023e-10	1.91689e-06
GO:0051017	actin filament bundle assembly	0.0025596	14.0957	47	3.33435	0.00853459	3.80314e-12	32	7.3623	21	2.85237	0.00431035	0.65625	3.30438e-07	1.74632e-10	8.00696e-06
GO:0002695	negative regulation of leukocyte activation	0.0105398	58.0428	117	2.01575	0.0212457	5.05884e-12	108	24.8478	50	2.01225	0.0102627	0.462963	8.22618e-08	2.27106e-10	2.17119e-06
GO:0042129	regulation of T cell proliferation	0.00967355	53.2722	110	2.06487	0.0199746	5.38092e-12	101	23.2372	43	1.85048	0.00882594	0.425743	9.65442e-06	2.40081e-10	0.000180791
GO:0010717	regulation of epithelial to mesenchymal transition	0.00642497	35.3823	83	2.34581	0.0150717	5.39562e-12	38	8.74273	23	2.63076	0.00472085	0.605263	7.6802e-07	2.40081e-10	1.75527e-05
GO:0070206	protein trimerization	0.00170851	9.40876	37	3.9325	0.00671872	7.74134e-12	27	6.21194	13	2.09274	0.00266831	0.481482	0.0036282	3.34107e-10	0.0304297
GO:0032271	regulation of protein polymerization	0.00825781	45.4758	98	2.15499	0.0177955	7.81028e-12	102	23.4673	45	1.91756	0.00923645	0.441177	1.89569e-06	3.35642e-10	4.03604e-05
GO:0090317	negative regulation of intracellular protein transport	0.00599735	33.0274	78	2.36168	0.0141638	1.68715e-11	57	13.1141	26	1.9826	0.00533662	0.45614	0.000138557	6.98187e-10	0.00187528
GO:0048844	artery morphogenesis	0.00853096	46.98	99	2.10728	0.0179771	2.04618e-11	50	11.5036	28	2.43402	0.00574713	0.56	4.74126e-07	8.29694e-10	1.11658e-05
GO:0032012	regulation of ARF protein signal transduction	0.00406492	22.3855	60	2.6803	0.0108952	3.13922e-11	41	9.43294	20	2.12023	0.00410509	0.487805	0.000265662	1.23796e-09	0.00338164
GO:0051495	positive regulation of cytoskeleton organization	0.00836354	46.058	97	2.10604	0.0176139	3.34171e-11	100	23.0072	37	1.60819	0.00759442	0.37	0.00109802	1.30249e-09	0.0113365
GO:0001101	response to acid	0.00851352	46.884	98	2.09027	0.0177955	3.94434e-11	85	19.5561	38	1.94313	0.00779967	0.447059	7.96696e-06	1.51971e-09	0.00015003
GO:0008064	regulation of actin polymerization or depolymerization	0.00793294	43.6867	93	2.1288	0.0168876	4.87428e-11	95	21.8568	42	1.9216	0.00862069	0.442105	3.85718e-06	1.8427e-09	7.75756e-05
GO:0030199	collagen fibril organization	0.00455114	25.0631	64	2.55355	0.0116216	5.00698e-11	38	8.74273	23	2.63076	0.00472085	0.605263	7.6802e-07	1.88125e-09	1.75527e-05
GO:0071634	regulation of transforming growth factor beta production	0.00210066	11.5684	40	3.45771	0.00726348	5.08509e-11	18	4.14129	10	2.41471	0.00205254	0.555556	0.00281981	1.90095e-09	0.0248519
GO:0050868	negative regulation of T cell activation	0.00581985	32.0499	75	2.3401	0.013619	6.10201e-11	65	14.9547	30	2.00606	0.00615763	0.461539	3.31149e-05	2.25595e-09	0.000532805
GO:0061014	positive regulation of mRNA catabolic process	0.00125971	6.9372	30	4.32451	0.00544761	7.72048e-11	15	3.45108	9	2.60788	0.00184729	0.6	0.00226319	2.80935e-09	0.0210339
GO:0030832	regulation of actin filament length	0.00806976	44.4402	93	2.0927	0.0168876	1.14967e-10	96	22.0869	42	1.90158	0.00862069	0.4375	5.34127e-06	4.11425e-09	0.000104701
GO:0050764	regulation of phagocytosis	0.00306776	16.8941	49	2.90042	0.00889777	1.49518e-10	45	10.3532	23	2.22153	0.00472085	0.511111	3.67041e-05	5.29419e-09	0.00058494
GO:0003382	epithelial cell morphogenesis	0.00459162	25.286	63	2.49149	0.01144	1.82975e-10	36	8.28258	16	1.93176	0.00328407	0.444444	0.00360229	6.38886e-09	0.0303643
GO:0042990	regulation of transcription factor import into nucleus	0.00406379	22.3793	58	2.59168	0.010532	2.26741e-10	57	13.1141	25	1.90635	0.00513136	0.438597	0.000391296	7.83544e-09	0.00476925
GO:0007179	transforming growth factor beta receptor signaling pathway	0.00894976	49.2863	99	2.00867	0.0179771	2.49867e-10	61	14.0344	31	2.20886	0.00636289	0.508197	1.99874e-06	8.54647e-09	4.23143e-05
GO:0071901	negative regulation of protein serine/threonine kinase activity	0.00686414	37.8008	82	2.16927	0.0148901	2.78304e-10	80	18.4057	35	1.90158	0.00718391	0.4375	3.15341e-05	9.45481e-09	0.000510638
GO:0030833	regulation of actin filament polymerization	0.00735356	40.496	86	2.12366	0.0156165	2.83347e-10	84	19.326	37	1.91452	0.00759442	0.440476	1.57519e-05	9.59374e-09	0.00027741
GO:0043200	response to amino acid stimulus	0.00735704	40.5152	86	2.12266	0.0156165	2.8967e-10	72	16.5652	32	1.93176	0.00656814	0.444444	4.65419e-05	9.77489e-09	0.000722262
GO:0002274	myeloid leukocyte activation	0.00594221	32.7238	74	2.26135	0.0134374	3.52374e-10	70	16.105	42	2.60788	0.00862069	0.6	3.31024e-11	1.16946e-08	1.46642e-09
GO:0002366	leukocyte activation involved in immune response	0.00790962	43.5583	90	2.0662	0.0163428	4.17576e-10	88	20.2463	43	2.12384	0.00882594	0.488636	9.6615e-08	1.35895e-08	2.52353e-06
GO:0071621	granulocyte chemotaxis	0.00459253	25.291	62	2.45146	0.0112584	4.67011e-10	44	10.1232	23	2.27202	0.00472085	0.522727	2.29193e-05	1.51005e-08	0.000386057
GO:0050766	positive regulation of phagocytosis	0.00219396	12.0821	39	3.22791	0.0070819	5.93008e-10	33	7.59237	17	2.23909	0.00348933	0.515151	0.000335342	1.88712e-08	0.00414785
GO:0042130	negative regulation of T cell proliferation	0.00333957	18.391	50	2.71872	0.00907935	8.18106e-10	37	8.51266	18	2.1145	0.00369458	0.486486	0.000556831	2.53135e-08	0.00644186
GO:0032273	positive regulation of protein polymerization	0.00390871	21.5253	55	2.55513	0.00998729	1.05725e-09	49	11.2735	20	1.77407	0.00410509	0.408163	0.00406327	3.20234e-08	0.0336575
GO:0030048	actin filament-based movement	0.00295679	16.283	46	2.82503	0.00835301	1.18995e-09	29	6.67208	14	2.0983	0.00287356	0.482759	0.00248534	3.56136e-08	0.0227412
GO:0048617	embryonic foregut morphogenesis	0.00186996	10.2979	35	3.39877	0.00635555	1.20394e-09	11	2.53079	8	3.16107	0.00164204	0.727273	0.000651435	3.59253e-08	0.00736048
GO:0042993	positive regulation of transcription factor import into nucleus	0.00227255	12.5149	39	3.11628	0.0070819	1.54409e-09	29	6.67208	14	2.0983	0.00287356	0.482759	0.00248534	4.54015e-08	0.0227412
GO:0050821	protein stabilization	0.0056841	31.3023	70	2.23626	0.0127111	1.61202e-09	65	14.9547	27	1.80546	0.00554187	0.415385	0.000666063	4.69869e-08	0.00747536
GO:0051607	defense response to virus	0.0061883	34.079	74	2.17143	0.0134374	1.90765e-09	132	30.3695	47	1.54761	0.00964696	0.356061	0.000688698	5.49666e-08	0.00771219
GO:0034616	response to laminar fluid shear stress	0.00128028	7.05049	28	3.97135	0.00508444	2.02672e-09	9	2.07065	8	3.86353	0.00164204	0.888889	5.59762e-05	5.78998e-08	0.000847736
GO:0010758	regulation of macrophage chemotaxis	0.000881843	4.85631	23	4.73611	0.0041765	2.22918e-09	12	2.76086	10	3.62206	0.00205254	0.833333	1.70561e-05	6.35031e-08	0.000294195
GO:0007440	foregut morphogenesis	0.00191914	10.5687	35	3.31166	0.00635555	2.30456e-09	12	2.76086	8	2.89765	0.00164204	0.666667	0.00155908	6.50975e-08	0.0155076
GO:0030593	neutrophil chemotaxis	0.00389372	21.4427	54	2.51834	0.0098057	2.41773e-09	37	8.51266	19	2.23197	0.00389984	0.513513	0.000159775	6.81027e-08	0.00212527
GO:0046823	negative regulation of nucleocytoplasmic transport	0.00493945	27.2016	63	2.31604	0.01144	2.85196e-09	48	11.0434	23	2.08268	0.00472085	0.479167	0.000132633	7.98866e-08	0.00182706
GO:0048340	paraxial mesoderm morphogenesis	0.00147992	8.1499	30	3.68103	0.00544761	3.04779e-09	11	2.53079	7	2.76593	0.00143678	0.636364	0.00460013	8.51348e-08	0.0372755
GO:0060390	regulation of SMAD protein import into nucleus	0.000757623	4.17223	21	5.03328	0.00381333	3.86445e-09	10	2.30072	7	3.04253	0.00143678	0.7	0.00208733	1.05888e-07	0.0198207
GO:0010759	positive regulation of macrophage chemotaxis	0.000758324	4.17609	21	5.02863	0.00381333	3.92587e-09	9	2.07065	9	4.34647	0.00184729	1	1.79596e-06	1.07279e-07	3.83444e-05
GO:0035019	somatic stem cell maintenance	0.00632255	34.8183	74	2.12532	0.0134374	4.56103e-09	44	10.1232	18	1.7781	0.00369458	0.409091	0.00608517	1.22964e-07	0.0467118
GO:0002443	leukocyte mediated immunity	0.00682801	37.6018	78	2.07437	0.0141638	4.94057e-09	117	26.9184	45	1.67172	0.00923645	0.384615	0.000122146	1.3284e-07	0.00169889
GO:0001562	response to protozoan	0.00198071	10.9078	35	3.20873	0.00635555	5.03025e-09	27	6.21194	16	2.57569	0.00328407	0.592593	5.50625e-05	1.34891e-07	0.000838953
GO:2000377	regulation of reactive oxygen species metabolic process	0.00443965	24.4491	58	2.37227	0.010532	5.18507e-09	52	11.9637	25	2.08965	0.00513136	0.480769	6.39484e-05	1.38673e-07	0.000954102
GO:0097191	extrinsic apoptotic signaling pathway	0.00688233	37.901	78	2.05799	0.0141638	6.85891e-09	78	17.9456	32	1.78317	0.00656814	0.410256	0.000290124	1.78687e-07	0.0036423
GO:0001885	endothelial cell development	0.00282555	15.5603	43	2.76344	0.00780824	7.50591e-09	26	5.98187	14	2.34041	0.00287356	0.538462	0.000628407	1.94034e-07	0.00714848
GO:0072676	lymphocyte migration	0.00138496	7.62697	28	3.67118	0.00508444	1.05751e-08	17	3.91122	11	2.81242	0.0022578	0.647059	0.000286166	2.63878e-07	0.00360161
GO:0034121	regulation of toll-like receptor signaling pathway	0.00224584	12.3679	37	2.99163	0.00671872	1.12187e-08	32	7.3623	15	2.03741	0.00307882	0.46875	0.0025344	2.79245e-07	0.0229606
GO:0048701	embryonic cranial skeleton morphogenesis	0.00624576	34.3954	72	2.0933	0.0130743	1.31722e-08	38	8.74273	20	2.28762	0.00410509	0.526316	6.86023e-05	3.23863e-07	0.00101005
GO:0060039	pericardium development	0.00399004	21.9731	53	2.41204	0.00962412	1.35581e-08	24	5.52172	14	2.53544	0.00287356	0.583333	0.000205096	3.32537e-07	0.00265779
GO:0051291	protein heterooligomerization	0.00400094	22.0331	53	2.40547	0.00962412	1.47859e-08	48	11.0434	23	2.08268	0.00472085	0.479167	0.000132633	3.6177e-07	0.00182706
GO:0048247	lymphocyte chemotaxis	0.00082873	4.56382	21	4.60141	0.00381333	1.75819e-08	13	2.99093	8	2.67475	0.00164204	0.615385	0.00323681	4.28097e-07	0.027678
GO:0017145	stem cell division	0.0033816	18.6225	47	2.52384	0.00853459	2.34356e-08	26	5.98187	14	2.34041	0.00287356	0.538462	0.000628407	5.65152e-07	0.00714848
GO:0002685	regulation of leukocyte migration	0.00686802	37.8222	76	2.0094	0.0138006	2.74243e-08	85	19.5561	33	1.68745	0.0067734	0.388235	0.000765324	6.53504e-07	0.00842946
GO:0072050	S-shaped body morphogenesis	0.000796834	4.38817	20	4.55771	0.00363174	4.41686e-08	8	1.84057	6	3.25985	0.00123153	0.75	0.00267461	1.01871e-06	0.0239287
GO:2000401	regulation of lymphocyte migration	0.00196957	10.8464	33	3.04247	0.00599237	4.57755e-08	25	5.75179	13	2.26016	0.00266831	0.52	0.00150286	1.04856e-06	0.0150675
GO:0050856	regulation of T cell receptor signaling pathway	0.00187475	10.3243	32	3.0995	0.00581079	4.80754e-08	22	5.06158	11	2.17324	0.0022578	0.5	0.00511379	1.09625e-06	0.040716
GO:0061028	establishment of endothelial barrier	0.00158583	8.73315	29	3.32068	0.00526602	4.85413e-08	12	2.76086	9	3.25985	0.00184729	0.75	0.00019761	1.10437e-06	0.00257072
GO:0034446	substrate adhesion-dependent cell spreading	0.00217721	11.9899	35	2.91912	0.00635555	4.89629e-08	27	6.21194	14	2.25373	0.00287356	0.518518	0.0010302	1.11145e-06	0.0107913
GO:0002690	positive regulation of leukocyte chemotaxis	0.00359783	19.8132	48	2.42262	0.00871618	5.56382e-08	45	10.3532	21	2.02835	0.00431035	0.466667	0.000405805	1.24888e-06	0.00490477
GO:0034612	response to tumor necrosis factor	0.006373	35.0961	71	2.02302	0.0128927	5.9684e-08	77	17.7155	31	1.74988	0.00636289	0.402597	0.000529209	1.33671e-06	0.00616088
GO:0000186	activation of MAPKK activity	0.00395609	21.7862	51	2.34093	0.00926094	6.21381e-08	40	9.20287	19	2.06457	0.00389984	0.475	0.000575351	1.3855e-06	0.00661226
GO:0050729	positive regulation of inflammatory response	0.00467223	25.73	57	2.21532	0.0103505	6.67882e-08	57	13.1141	27	2.05885	0.00554187	0.473684	4.59058e-05	1.47934e-06	0.000713491
GO:0060391	positive regulation of SMAD protein import into nucleus	0.000667579	3.67636	18	4.89615	0.00326857	7.22941e-08	8	1.84057	6	3.25985	0.00123153	0.75	0.00267461	1.59778e-06	0.0239287
GO:0070664	negative regulation of leukocyte proliferation	0.00518556	28.5569	61	2.13609	0.0110768	8.17783e-08	51	11.7337	24	2.0454	0.00492611	0.470588	0.000136189	1.79948e-06	0.00185777
GO:0043551	regulation of phosphatidylinositol 3-kinase activity	0.00334235	18.4063	45	2.44482	0.00817142	1.10264e-07	27	6.21194	13	2.09274	0.00266831	0.481482	0.0036282	2.37434e-06	0.0304297
GO:0007266	Rho protein signal transduction	0.0022603	12.4475	35	2.81181	0.00635555	1.17296e-07	31	7.13223	16	2.24334	0.00328407	0.516129	0.000486743	2.50026e-06	0.00576523
GO:0043407	negative regulation of MAP kinase activity	0.00476099	26.2188	57	2.17402	0.0103505	1.21839e-07	56	12.884	23	1.78516	0.00472085	0.410714	0.00194192	2.5903e-06	0.0186692
GO:0007431	salivary gland development	0.00478896	26.3728	57	2.16132	0.0103505	1.46647e-07	36	8.28258	19	2.29397	0.00389984	0.527778	9.90054e-05	3.06586e-06	0.00139831
GO:0034144	negative regulation of toll-like receptor 4 signaling pathway	0.000952946	5.24787	21	4.00162	0.00381333	1.73552e-07	6	1.38043	5	3.62206	0.00102627	0.833333	0.00312192	3.59102e-06	0.0270172
GO:0060707	trophoblast giant cell differentiation	0.00189376	10.429	31	2.97249	0.0056292	1.87644e-07	16	3.68115	11	2.9882	0.0022578	0.6875	0.000127602	3.84308e-06	0.00176501
GO:0043550	regulation of lipid kinase activity	0.00365553	20.131	47	2.33471	0.00853459	2.13693e-07	32	7.3623	15	2.03741	0.00307882	0.46875	0.0025344	4.3241e-06	0.0229606
GO:0060711	labyrinthine layer development	0.00486799	26.808	57	2.12623	0.0103505	2.45018e-07	52	11.9637	25	2.08965	0.00513136	0.480769	6.39484e-05	4.88869e-06	0.000954102
GO:0007435	salivary gland morphogenesis	0.00428056	23.573	52	2.20591	0.00944253	2.7563e-07	30	6.90215	17	2.463	0.00348933	0.566667	7.08108e-05	5.41354e-06	0.00103952
GO:0030865	cortical cytoskeleton organization	0.00213769	11.7722	33	2.8032	0.00599237	2.8249e-07	23	5.29165	12	2.26772	0.00246305	0.521739	0.00219717	5.53747e-06	0.0206879
GO:0071347	cellular response to interleukin-1	0.00369501	20.3484	47	2.30976	0.00853459	2.87294e-07	40	9.20287	19	2.06457	0.00389984	0.475	0.000575351	5.62068e-06	0.00661226
GO:0060674	placenta blood vessel development	0.00293598	16.1684	40	2.47396	0.00726348	4.02551e-07	32	7.3623	18	2.44489	0.00369458	0.5625	4.95845e-05	7.68131e-06	0.000761255
GO:0045446	endothelial cell differentiation	0.00533066	29.356	60	2.04388	0.0108952	4.31377e-07	43	9.89309	21	2.12269	0.00431035	0.488372	0.000183779	8.154e-06	0.00241895
GO:0042308	negative regulation of protein import into nucleus	0.00376564	20.7374	47	2.26644	0.00853459	4.81471e-07	40	9.20287	19	2.06457	0.00389984	0.475	0.000575351	9.01614e-06	0.00661226
GO:0035904	aorta development	0.00388617	21.4011	48	2.24287	0.00871618	4.8912e-07	24	5.52172	13	2.35434	0.00266831	0.541667	0.000912527	9.14237e-06	0.00970018
GO:0050672	negative regulation of lymphocyte proliferation	0.00498058	27.428	57	2.07817	0.0103505	4.96207e-07	49	11.2735	23	2.04018	0.00472085	0.469388	0.00019587	9.25762e-06	0.00255801
GO:0043300	regulation of leukocyte degranulation	0.00120456	6.63354	23	3.46723	0.0041765	5.42879e-07	22	5.06158	12	2.3708	0.00246305	0.545454	0.00132699	1.00723e-05	0.0134519
GO:0008625	extrinsic apoptotic signaling pathway via death domain receptors	0.00243427	13.4055	35	2.61086	0.00635555	6.29769e-07	25	5.75179	12	2.0863	0.00246305	0.48	0.00530852	1.15834e-05	0.0419643
GO:0035909	aorta morphogenesis	0.00382347	21.0558	47	2.23216	0.00853459	7.25797e-07	22	5.06158	12	2.3708	0.00246305	0.545454	0.00132699	1.32105e-05	0.0134519
GO:0002218	activation of innate immune response	0.00406818	22.4035	49	2.18716	0.00889777	7.53069e-07	51	11.7337	24	2.0454	0.00492611	0.470588	0.000136189	1.36203e-05	0.00185777
GO:0002687	positive regulation of leukocyte migration	0.00443657	24.4322	52	2.12834	0.00944253	7.75737e-07	62	14.2645	25	1.75261	0.00513136	0.403226	0.00171869	1.4005e-05	0.0167472
GO:0002275	myeloid cell activation involved in immune response	0.00213753	11.7714	32	2.71846	0.00581079	8.05787e-07	28	6.44201	19	2.94939	0.00389984	0.678571	5.56239e-07	1.44955e-05	1.28883e-05
GO:0021783	preganglionic parasympathetic nervous system development	0.0014385	7.92184	25	3.15583	0.00453968	9.6254e-07	13	2.99093	8	2.67475	0.00164204	0.615385	0.00323681	1.69812e-05	0.027678
GO:0002886	regulation of myeloid leukocyte mediated immunity	0.00145742	8.02601	25	3.11487	0.00453968	1.20937e-06	27	6.21194	14	2.25373	0.00287356	0.518518	0.0010302	2.10041e-05	0.0107913
GO:0032489	regulation of Cdc42 protein signal transduction	0.0014585	8.03195	25	3.11257	0.00453968	1.22507e-06	18	4.14129	12	2.89765	0.00246305	0.666667	9.741e-05	2.12402e-05	0.0013816
GO:0031274	positive regulation of pseudopodium assembly	0.000429133	2.36324	13	5.50093	0.00236063	1.2883e-06	7	1.6105	6	3.72554	0.00123153	0.857143	0.000831676	2.21835e-05	0.00896876
GO:0034138	toll-like receptor 3 signaling pathway	0.000429768	2.36673	13	5.4928	0.00236063	1.30911e-06	4	0.920287	4	4.34647	0.000821018	1	0.00279925	2.24265e-05	0.024823
GO:0002444	myeloid leukocyte mediated immunity	0.00208219	11.4666	31	2.70349	0.0056292	1.32373e-06	30	6.90215	19	2.75276	0.00389984	0.633333	2.70134e-06	2.26385e-05	5.63582e-05
GO:0071371	cellular response to gonadotropin stimulus	0.00199315	10.9763	30	2.73317	0.00544761	1.56739e-06	16	3.68115	9	2.44489	0.00184729	0.5625	0.00412169	2.61403e-05	0.0338902
GO:0002688	regulation of leukocyte chemotaxis	0.00467278	25.733	53	2.05961	0.00962412	1.56748e-06	55	12.654	23	1.81761	0.00472085	0.418182	0.00145787	2.61403e-05	0.014675
GO:0034114	regulation of heterotypic cell-cell adhesion	0.000834556	4.5959	18	3.91654	0.00326857	1.70544e-06	9	2.07065	6	2.89765	0.00123153	0.666667	0.00645938	2.8207e-05	0.0488021
GO:0042119	neutrophil activation	0.00110306	6.07455	21	3.45705	0.00381333	1.72453e-06	15	3.45108	9	2.60788	0.00184729	0.6	0.00226319	2.84489e-05	0.0210339
GO:0050854	regulation of antigen receptor-mediated signaling pathway	0.00256323	14.1157	35	2.47951	0.00635555	1.94871e-06	29	6.67208	14	2.0983	0.00287356	0.482759	0.00248534	3.18121e-05	0.0227412
GO:0060706	cell differentiation involved in embryonic placenta development	0.0029274	16.1212	38	2.35715	0.00690031	2.34029e-06	27	6.21194	16	2.57569	0.00328407	0.592593	5.50625e-05	3.75342e-05	0.000838953
GO:0031272	regulation of pseudopodium assembly	0.000453913	2.4997	13	5.20063	0.00236063	2.3592e-06	8	1.84057	6	3.25985	0.00123153	0.75	0.00267461	3.77773e-05	0.0239287
GO:0014910	regulation of smooth muscle cell migration	0.00330833	18.219	41	2.2504	0.00744507	2.92402e-06	24	5.52172	14	2.53544	0.00287356	0.583333	0.000205096	4.56975e-05	0.00265779
GO:0030032	lamellipodium assembly	0.00272619	15.0131	36	2.3979	0.00653714	2.92653e-06	26	5.98187	16	2.67475	0.00328407	0.615385	2.85313e-05	4.56975e-05	0.000468808
GO:0072273	metanephric nephron morphogenesis	0.00319136	17.5749	40	2.27598	0.00726348	2.94794e-06	21	4.83151	12	2.4837	0.00246305	0.571429	0.000762134	4.58893e-05	0.0084193
GO:0035457	cellular response to interferon-alpha	0.000263905	1.45332	10	6.88077	0.00181587	3.09632e-06	9	2.07065	6	2.89765	0.00123153	0.666667	0.00645938	4.79763e-05	0.0488021
GO:0046847	filopodium assembly	0.00124336	6.8472	22	3.21299	0.00399492	3.15208e-06	17	3.91122	12	3.0681	0.00246305	0.705882	4.11119e-05	4.86901e-05	0.000647997
GO:0010692	regulation of alkaline phosphatase activity	0.00144358	7.94978	24	3.01895	0.00435809	3.28338e-06	8	1.84057	6	3.25985	0.00123153	0.75	0.00267461	5.05631e-05	0.0239287
GO:0002221	pattern recognition receptor signaling pathway	0.00381809	21.0262	45	2.14018	0.00817142	3.56163e-06	41	9.43294	21	2.22624	0.00431035	0.512195	7.64475e-05	5.41843e-05	0.00111092
GO:1901888	regulation of cell junction assembly	0.004586	25.2551	51	2.01939	0.00926094	4.14014e-06	34	7.82244	17	2.17324	0.00348933	0.5	0.000527687	6.19543e-05	0.00616088
GO:0030866	cortical actin cytoskeleton organization	0.00147397	8.11716	24	2.9567	0.00435809	4.62472e-06	19	4.37136	10	2.28762	0.00205254	0.526316	0.00473423	6.84922e-05	0.0379947
GO:0002758	innate immune response-activating signal transduction	0.00387661	21.3485	45	2.10787	0.00817142	5.1863e-06	44	10.1232	21	2.07445	0.00431035	0.477273	0.000275811	7.60255e-05	0.00349755
GO:0001974	blood vessel remodeling	0.0043757	24.097	49	2.03345	0.00889777	5.26511e-06	36	8.28258	19	2.29397	0.00389984	0.527778	9.90054e-05	7.70683e-05	0.00139831
GO:2000278	regulation of DNA biosynthetic process	0.00180347	9.93169	27	2.71857	0.00490285	5.5499e-06	16	3.68115	10	2.71654	0.00205254	0.625	0.000817694	8.07668e-05	0.00892805
GO:0043088	regulation of Cdc42 GTPase activity	0.00119827	6.59889	21	3.18235	0.00381333	6.00513e-06	14	3.221	10	3.10462	0.00205254	0.714286	0.0001624	8.65152e-05	0.00215732
GO:0002312	B cell activation involved in immune response	0.00307376	16.9272	38	2.24491	0.00690031	6.92485e-06	28	6.44201	13	2.018	0.00266831	0.464286	0.00536249	9.8635e-05	0.042228
GO:0051016	barbed-end actin filament capping	0.000503597	2.77331	13	4.68754	0.00236063	7.09047e-06	7	1.6105	6	3.72554	0.00123153	0.857143	0.000831676	0.000100567	0.00896876
GO:0014911	positive regulation of smooth muscle cell migration	0.00183061	10.0812	27	2.67826	0.00490285	7.21377e-06	13	2.99093	9	3.00909	0.00184729	0.692308	0.00051051	0.000102171	0.0059973
GO:0070168	negative regulation of biomineral tissue development	0.00161973	8.91987	25	2.80273	0.00453968	7.29556e-06	15	3.45108	9	2.60788	0.00184729	0.6	0.00226319	0.000103184	0.0210339
GO:0061154	endothelial tube morphogenesis	0.000666492	3.67037	15	4.08678	0.00272381	7.35279e-06	6	1.38043	5	3.62206	0.00102627	0.833333	0.00312192	0.000103848	0.0270172
GO:0043330	response to exogenous dsRNA	0.00172805	9.51637	26	2.73213	0.00472126	7.5138e-06	27	6.21194	13	2.09274	0.00266831	0.481482	0.0036282	0.000105825	0.0304297
GO:0045736	negative regulation of cyclin-dependent protein serine/threonine kinase activity	0.00152952	8.42306	24	2.84932	0.00435809	8.4279e-06	20	4.60144	11	2.39056	0.0022578	0.55	0.00193273	0.000117381	0.0186343
GO:0030835	negative regulation of actin filament depolymerization	0.0017496	9.63502	26	2.69849	0.00472126	9.27232e-06	25	5.75179	15	2.60788	0.00307882	0.6	7.741e-05	0.000127729	0.00112166
GO:0051693	actin filament capping	0.00143639	7.9102	23	2.90764	0.0041765	9.36734e-06	21	4.83151	12	2.4837	0.00246305	0.571429	0.000762134	0.000128761	0.0084193
GO:0030834	regulation of actin filament depolymerization	0.00185969	10.2413	27	2.63638	0.00490285	9.49111e-06	29	6.67208	16	2.39805	0.00328407	0.551724	0.000177359	0.000129854	0.00234675
GO:0045603	positive regulation of endothelial cell differentiation	0.00127602	7.02704	21	2.98846	0.00381333	1.5066e-05	8	1.84057	6	3.25985	0.00123153	0.75	0.00267461	0.000196248	0.0239287
GO:0043299	leukocyte degranulation	0.00160698	8.84964	24	2.71197	0.00435809	1.84759e-05	20	4.60144	15	3.25985	0.00307882	0.75	1.21981e-06	0.00023668	2.69e-05
GO:0071675	regulation of mononuclear cell migration	0.00129871	7.15201	21	2.93624	0.00381333	1.94121e-05	10	2.30072	9	3.91182	0.00184729	0.9	1.42461e-05	0.000246164	0.000255364
GO:0044246	regulation of multicellular organismal metabolic process	0.00334897	18.4428	39	2.11465	0.0070819	1.96347e-05	29	6.67208	14	2.0983	0.00287356	0.482759	0.00248534	0.00024836	0.0227412
GO:0035924	cellular response to vascular endothelial growth factor stimulus	0.00347416	19.1322	40	2.09072	0.00726348	1.98955e-05	22	5.06158	13	2.56837	0.00266831	0.590909	0.000291419	0.000250725	0.003654
GO:0032367	intracellular cholesterol transport	0.000571754	3.14865	13	4.12876	0.00236063	2.62268e-05	8	1.84057	6	3.25985	0.00123153	0.75	0.00267461	0.000319293	0.0239287
GO:0032331	negative regulation of chondrocyte differentiation	0.00243448	13.4067	31	2.31228	0.0056292	2.67388e-05	13	2.99093	9	3.00909	0.00184729	0.692308	0.00051051	0.000323959	0.0059973
GO:0090002	establishment of protein localization to plasma membrane	0.00243885	13.4308	31	2.30814	0.0056292	2.76317e-05	37	8.51266	17	1.99703	0.00348933	0.45946	0.00175548	0.000333171	0.0170397
GO:0045055	regulated secretory pathway	0.00211137	11.6273	28	2.40812	0.00508444	3.20613e-05	30	6.90215	18	2.60788	0.00369458	0.6	1.47638e-05	0.000380401	0.000263236
GO:0043089	positive regulation of Cdc42 GTPase activity	0.000763219	4.20305	15	3.56884	0.00272381	3.44094e-05	10	2.30072	8	3.47718	0.00164204	0.8	0.000222896	0.000405176	0.00286997
GO:0034162	toll-like receptor 9 signaling pathway	0.00015811	0.870711	7	8.03941	0.00127111	3.52076e-05	4	0.920287	4	4.34647	0.000821018	1	0.00279925	0.000414091	0.024823
GO:0010623	developmental programmed cell death	0.002601	14.3237	32	2.23406	0.00581079	3.81304e-05	28	6.44201	14	2.17324	0.00287356	0.5	0.00162709	0.000445831	0.0160098
GO:0031529	ruffle organization	0.000869383	4.78769	16	3.3419	0.00290539	4.14695e-05	15	3.45108	9	2.60788	0.00184729	0.6	0.00226319	0.000480988	0.0210339
GO:0030279	negative regulation of ossification	0.00349186	19.2297	39	2.02812	0.0070819	4.7337e-05	27	6.21194	14	2.25373	0.00287356	0.518518	0.0010302	0.000542165	0.0107913
GO:0050858	negative regulation of antigen receptor-mediated signaling pathway	0.00139073	7.65875	21	2.74196	0.00381333	5.09397e-05	14	3.221	8	2.4837	0.00164204	0.571429	0.0060364	0.000580782	0.0463814
GO:0061440	kidney vasculature development	0.00276437	15.2234	33	2.16772	0.00599237	5.14105e-05	18	4.14129	12	2.89765	0.00246305	0.666667	9.741e-05	0.000581535	0.0013816
GO:0034405	response to fluid shear stress	0.00314775	17.3347	36	2.07676	0.00653714	5.68961e-05	18	4.14129	13	3.13912	0.00266831	0.722222	1.29629e-05	0.00063431	0.000233612
GO:0002828	regulation of type 2 immune response	0.00151952	8.368	22	2.62906	0.00399492	6.26297e-05	23	5.29165	13	2.4567	0.00266831	0.565217	0.000529335	0.000683084	0.00616088
GO:0002224	toll-like receptor signaling pathway	0.00344059	18.9473	38	2.00556	0.00690031	7.33967e-05	33	7.59237	17	2.23909	0.00348933	0.515151	0.000335342	0.000786024	0.00414785
GO:0048486	parasympathetic nervous system development	0.00199738	10.9995	26	2.36373	0.00472126	8.03788e-05	16	3.68115	9	2.44489	0.00184729	0.5625	0.00412169	0.000851727	0.0338902
GO:0001821	histamine secretion	0.000557407	3.06964	12	3.90925	0.00217905	8.76928e-05	6	1.38043	5	3.62206	0.00102627	0.833333	0.00312192	0.000917626	0.0270172
GO:0032092	positive regulation of protein binding	0.00285165	15.7041	33	2.10137	0.00599237	9.09743e-05	35	8.05251	16	1.98696	0.00328407	0.457143	0.00253672	0.00094508	0.0229606
GO:0031952	regulation of protein autophosphorylation	0.00323652	17.8235	36	2.0198	0.00653714	9.73589e-05	26	5.98187	13	2.17324	0.00266831	0.5	0.00237731	0.00100621	0.0219726
GO:0072012	glomerulus vasculature development	0.00274525	15.1181	32	2.11667	0.00581079	0.000101156	17	3.91122	11	2.81242	0.0022578	0.647059	0.000286166	0.00103693	0.00360161
GO:0022009	central nervous system vasculogenesis	0.000484797	2.66978	11	4.12019	0.00199746	0.000108367	4	0.920287	4	4.34647	0.000821018	1	0.00279925	0.00110185	0.024823
GO:0042832	defense response to protozoan	0.00181975	10.0213	24	2.39489	0.00435809	0.000121805	24	5.52172	13	2.35434	0.00266831	0.541667	0.000912527	0.00123226	0.00970018
GO:0051084	'de novo' posttranslational protein folding	0.000496069	2.73185	11	4.02657	0.00199746	0.000131986	18	4.14129	10	2.41471	0.00205254	0.555556	0.00281981	0.00131042	0.0248519
GO:0009950	dorsal/ventral axis specification	0.00196499	10.8212	25	2.31028	0.00453968	0.000153265	16	3.68115	9	2.44489	0.00184729	0.5625	0.00412169	0.00149634	0.0338902
GO:0060670	branching involved in labyrinthine layer morphogenesis	0.000887528	4.88762	15	3.06898	0.00272381	0.000176763	9	2.07065	6	2.89765	0.00123153	0.666667	0.00645938	0.00168967	0.0488021
GO:0070306	lens fiber cell differentiation	0.00271527	14.953	31	2.07316	0.0056292	0.000182886	20	4.60144	11	2.39056	0.0022578	0.55	0.00193273	0.00173992	0.0186343
GO:0006911	phagocytosis, engulfment	0.0017613	9.69946	23	2.37127	0.0041765	0.000191131	15	3.45108	9	2.60788	0.00184729	0.6	0.00226319	0.00180981	0.0210339
GO:0050688	regulation of defense response to virus	0.00176543	9.72225	23	2.36571	0.0041765	0.000197487	37	8.51266	16	1.87955	0.00328407	0.432432	0.00500938	0.00185948	0.0400114
GO:0030502	negative regulation of bone mineralization	0.00154276	8.49599	21	2.47175	0.00381333	0.000206448	13	2.99093	8	2.67475	0.00164204	0.615385	0.00323681	0.00192404	0.027678
GO:0072311	glomerular epithelial cell differentiation	0.00212541	11.7046	26	2.22134	0.00472126	0.000208637	17	3.91122	13	3.32377	0.00266831	0.764706	4.56953e-06	0.00194085	9.13544e-05
GO:0001945	lymph vessel development	0.00287107	15.811	32	2.02391	0.00581079	0.00022056	20	4.60144	13	2.8252	0.00266831	0.65	7.29189e-05	0.00203482	0.00106736
GO:0032964	collagen biosynthetic process	0.000909424	5.0082	15	2.99509	0.00272381	0.000228198	6	1.38043	6	4.34647	0.00123153	1	0.000147962	0.00209319	0.00198652
GO:0060716	labyrinthine layer blood vessel development	0.00215667	11.8768	26	2.18915	0.00472126	0.000259539	22	5.06158	11	2.17324	0.0022578	0.5	0.00511379	0.00235341	0.040716
GO:2000351	regulation of endothelial cell apoptotic process	0.0029022	15.9824	32	2.0022	0.00581079	0.000264937	24	5.52172	14	2.53544	0.00287356	0.583333	0.000205096	0.00239371	0.00265779
GO:0008154	actin polymerization or depolymerization	0.00277744	15.2954	31	2.02676	0.0056292	0.000267152	26	5.98187	14	2.34041	0.00287356	0.538462	0.000628407	0.00241156	0.00714848
GO:0048535	lymph node development	0.00216736	11.9356	26	2.17835	0.00472126	0.000279303	23	5.29165	15	2.83465	0.00307882	0.652174	1.87506e-05	0.00251143	0.000320673
GO:0071622	regulation of granulocyte chemotaxis	0.00243235	13.3949	28	2.09034	0.00508444	0.000319498	27	6.21194	14	2.25373	0.00287356	0.518518	0.0010302	0.00282326	0.0107913
GO:0034332	adherens junction organization	0.002566	14.1309	29	2.05223	0.00526602	0.000338685	27	6.21194	14	2.25373	0.00287356	0.518518	0.0010302	0.00294096	0.0107913
GO:0010324	membrane invagination	0.00184945	10.1849	23	2.25824	0.0041765	0.000373799	16	3.68115	9	2.44489	0.00184729	0.5625	0.00412169	0.00319908	0.0338902
GO:1901623	regulation of lymphocyte chemotaxis	0.00139866	7.70242	19	2.46676	0.00345015	0.000412095	13	2.99093	8	2.67475	0.00164204	0.615385	0.00323681	0.0034678	0.027678
GO:0021569	rhombomere 3 development	0.000172364	0.949209	6	6.32105	0.00108952	0.000452702	4	0.920287	4	4.34647	0.000821018	1	0.00279925	0.00375299	0.024823
GO:0010560	positive regulation of glycoprotein biosynthetic process	0.00153151	8.43404	20	2.37134	0.00363174	0.000480778	10	2.30072	8	3.47718	0.00164204	0.8	0.000222896	0.00393705	0.00286997
GO:0042116	macrophage activation	0.00178411	9.82507	22	2.23917	0.00399492	0.000551137	18	4.14129	11	2.65618	0.0022578	0.611111	0.000582784	0.00440209	0.00668241
GO:0021801	cerebral cortex radial glia guided migration	0.00214833	11.8309	25	2.11312	0.00453968	0.000554605	16	3.68115	9	2.44489	0.00184729	0.5625	0.00412169	0.00442276	0.0338902
GO:0060389	pathway-restricted SMAD protein phosphorylation	0.00217255	11.9642	25	2.08956	0.00453968	0.000648087	12	2.76086	8	2.89765	0.00164204	0.666667	0.00155908	0.00508359	0.0155076
GO:0044319	wound healing, spreading of cells	0.00157401	8.66807	20	2.30732	0.00363174	0.000669455	14	3.221	8	2.4837	0.00164204	0.571429	0.0060364	0.00522674	0.0463814
GO:0036303	lymph vessel morphogenesis	0.00124662	6.86514	17	2.47628	0.00308698	0.000772119	12	2.76086	8	2.89765	0.00164204	0.666667	0.00155908	0.00589636	0.0155076
GO:0072112	glomerular visceral epithelial cell differentiation	0.00208622	11.4888	24	2.08899	0.00435809	0.000822765	16	3.68115	12	3.25985	0.00246305	0.75	1.53173e-05	0.00623961	0.000271181
GO:0060841	venous blood vessel development	0.00235199	12.9524	26	2.00734	0.00472126	0.00090431	16	3.68115	11	2.9882	0.0022578	0.6875	0.000127602	0.00676115	0.00176501
GO:0030195	negative regulation of blood coagulation	0.00173704	9.56585	21	2.19531	0.00381333	0.000924095	21	4.83151	11	2.27672	0.0022578	0.52381	0.00322039	0.00684797	0.027678
GO:0090162	establishment of epithelial cell polarity	0.00200065	11.0176	23	2.08757	0.0041765	0.00105033	15	3.45108	9	2.60788	0.00184729	0.6	0.00226319	0.00764819	0.0210339
GO:0043001	Golgi to plasma membrane protein transport	0.00128917	7.09944	17	2.39455	0.00308698	0.00110234	19	4.37136	11	2.51638	0.0022578	0.578947	0.00109684	0.0079692	0.0113365
GO:1901722	regulation of cell proliferation involved in kidney development	0.0016446	9.05681	20	2.20828	0.00363174	0.00112441	8	1.84057	6	3.25985	0.00123153	0.75	0.00267461	0.00808807	0.0239287
GO:0043303	mast cell degranulation	0.00118062	6.5017	16	2.4609	0.00290539	0.00115388	12	2.76086	11	3.98426	0.0022578	0.916667	8.97913e-07	0.00824279	2.02908e-05
GO:0061298	retina vasculature development in camera-type eye	0.00141101	7.77042	18	2.31648	0.00326857	0.00115494	15	3.45108	10	2.89765	0.00205254	0.666667	0.000386386	0.00824279	0.00471541
GO:0097061	dendritic spine organization	0.0010796	5.94534	15	2.52298	0.00272381	0.00127393	8	1.84057	6	3.25985	0.00123153	0.75	0.00267461	0.00890628	0.0239287
GO:0010935	regulation of macrophage cytokine production	0.00179854	9.90458	21	2.12023	0.00381333	0.00140314	9	2.07065	7	3.38059	0.00143678	0.777778	0.000782225	0.00963147	0.00859678
GO:0061439	kidney vasculature morphogenesis	0.000778858	4.28917	12	2.79774	0.00217905	0.00162405	7	1.6105	6	3.72554	0.00123153	0.857143	0.000831676	0.010924	0.00896876
GO:0048845	venous blood vessel morphogenesis	0.00151743	8.3565	18	2.15401	0.00326857	0.00249969	9	2.07065	7	3.38059	0.00143678	0.777778	0.000782225	0.015701	0.00859678
GO:0044336	canonical Wnt receptor signaling pathway involved in negative regulation of apoptotic process	0.00152309	8.38765	18	2.14601	0.00326857	0.00259779	6	1.38043	6	4.34647	0.00123153	1	0.000147962	0.0161872	0.00198652
GO:0001946	lymphangiogenesis	0.00108452	5.97247	14	2.34409	0.00254222	0.00346851	11	2.53079	7	2.76593	0.00143678	0.636364	0.00460013	0.0206449	0.0372755
GO:0060033	anatomical structure regression	0.000861848	4.7462	12	2.52834	0.00217905	0.00364165	10	2.30072	7	3.04253	0.00143678	0.7	0.00208733	0.0215035	0.0198207
GO:0006893	Golgi to plasma membrane transport	0.00157546	8.67606	18	2.07467	0.00326857	0.00366843	23	5.29165	12	2.26772	0.00246305	0.521739	0.00219717	0.0216091	0.0206879
GO:0072104	glomerular capillary formation	0.000759744	4.18391	11	2.62912	0.00199746	0.00394126	6	1.38043	5	3.62206	0.00102627	0.833333	0.00312192	0.0229407	0.0270172
GO:0055091	phospholipid homeostasis	0.00111666	6.14945	14	2.27663	0.00254222	0.0044526	9	2.07065	6	2.89765	0.00123153	0.666667	0.00645938	0.025513	0.0488021
GO:0001957	intramembranous ossification	0.000676555	3.72579	10	2.684	0.00181587	0.00506454	6	1.38043	5	3.62206	0.00102627	0.833333	0.00312192	0.0283658	0.0270172
GO:0033632	regulation of cell-cell adhesion mediated by integrin	0.0015079	8.30404	17	2.0472	0.00308698	0.00528001	13	2.99093	8	2.67475	0.00164204	0.615385	0.00323681	0.0293185	0.027678
GO:0071285	cellular response to lithium ion	0.00141408	7.78735	16	2.05461	0.00290539	0.00644468	14	3.221	8	2.4837	0.00164204	0.571429	0.0060364	0.0345089	0.0463814
GO:0007406	negative regulation of neuroblast proliferation	0.000619829	3.4134	9	2.63667	0.00163428	0.00847118	9	2.07065	6	2.89765	0.00123153	0.666667	0.00645938	0.0434402	0.0488021
GO:0033005	positive regulation of mast cell activation	0.000974432	5.3662	12	2.23622	0.00217905	0.00916963	14	3.221	8	2.4837	0.00164204	0.571429	0.0060364	0.0461682	0.0463814
GO:0072643	interferon-gamma secretion	0.000631516	3.47776	9	2.58787	0.00163428	0.00948045	5	1.15036	5	4.34647	0.00102627	1	0.000643621	0.0473599	0.00729679
GO:0060710	chorio-allantoic fusion	0.000865552	4.76659	11	2.30773	0.00199746	0.00990165	8	1.84057	6	3.25985	0.00123153	0.75	0.00267461	0.0490497	0.0239287
GO:0032347	regulation of aldosterone biosynthetic process	0.00110675	6.09488	13	2.13294	0.00236063	0.00990767	6	1.38043	5	3.62206	0.00102627	0.833333	0.00312192	0.0490516	0.0270172

## Sheet: WT-INF repressed
ID	Name	Binom_Genome_Fraction	Binom_Expected	Binom_Observed_Region_Hits	Binom_Fold_Enrichment	Binom_Region_Set_Coverage	Binom_Raw_PValue	Hyper_Total_Genes	Hyper_Expected	Hyper_Observed_Gene_Hits	Hyper_Fold_Enrichment	Hyper_Gene_Set_Coverage	Hyper_Term_Gene_Coverage	Hyper_Raw_PValue	FDR_Binom	FDR_Hyper
GO:0019752	carboxylic acid metabolic process	0.0471952	390.069	1045	2.67902	0.126437	2.14407e-177	660	198.972	368	1.8495	0.0576441	0.557576	7.48384e-44	3.59346e-174	8.36195e-41
GO:0006082	organic acid metabolic process	0.0571674	472.489	1121	2.37254	0.135632	1.95091e-153	724	218.267	401	1.8372	0.0628133	0.553867	8.60391e-47	2.45229e-150	1.23601e-43
GO:0043436	oxoacid metabolic process	0.0565702	467.553	1106	2.36551	0.133817	2.30251e-150	711	214.348	393	1.83347	0.0615602	0.552743	1.42679e-45	2.57268e-147	1.79347e-42
GO:0032787	monocarboxylic acid metabolic process	0.0234376	193.711	617	3.18515	0.0746522	7.39991e-134	334	100.692	203	2.01605	0.0317983	0.607784	1.97257e-31	7.44135e-131	1.65301e-28
GO:0006629	lipid metabolic process	0.0631045	521.559	1133	2.17233	0.137084	2.40485e-129	852	256.855	412	1.60402	0.0645363	0.483568	4.40157e-30	2.19847e-126	3.16159e-27
GO:0055114	oxidation-reduction process	0.0564329	466.418	1043	2.23619	0.126195	5.33631e-126	864	260.473	440	1.68924	0.0689223	0.509259	7.06242e-39	4.47183e-123	7.10197e-36
GO:0006631	fatty acid metabolic process	0.015968	131.976	441	3.34152	0.0533575	1.00659e-101	239	72.0521	142	1.9708	0.0222431	0.594142	4.60522e-21	7.23018e-99	1.18744e-18
GO:0044255	cellular lipid metabolic process	0.0459222	379.547	815	2.1473	0.0986086	5.26261e-89	629	189.627	292	1.53987	0.0457393	0.464229	2.23146e-18	3.30755e-86	3.39994e-16
GO:0008202	steroid metabolic process	0.0140076	115.772	373	3.22184	0.0451301	7.71583e-82	187	56.3755	122	2.16406	0.0191103	0.652406	3.06777e-23	4.56414e-79	1.10177e-20
GO:0044282	small molecule catabolic process	0.014378	118.834	373	3.13882	0.0451301	6.80831e-79	201	60.5962	136	2.24437	0.0213033	0.676617	3.89522e-28	3.80357e-76	2.61136e-25
GO:0046395	carboxylic acid catabolic process	0.0115018	95.0628	320	3.3662	0.0387175	1.41626e-74	154	46.4269	109	2.34778	0.0170739	0.707792	2.35407e-25	6.19214e-72	1.12726e-22
GO:0006066	alcohol metabolic process	0.0151554	125.259	348	2.77824	0.0421053	3.11044e-61	210	63.3094	119	1.87966	0.0186403	0.566667	1.03943e-15	1.04262e-58	1.2297e-13
GO:0044283	small molecule biosynthetic process	0.0241135	199.298	468	2.34824	0.0566243	5.36814e-61	328	98.8833	166	1.67875	0.0260025	0.506098	4.93934e-15	1.74136e-58	5.22843e-13
GO:0016125	sterol metabolic process	0.00676537	55.9158	215	3.84507	0.0260133	1.69214e-59	95	28.64	67	2.33939	0.010495	0.705263	5.34171e-16	5.31755e-57	6.55077e-14
GO:0006520	cellular amino acid metabolic process	0.0231657	191.464	450	2.35031	0.0544465	9.39551e-59	312	94.0597	161	1.71168	0.0252193	0.516026	1.36954e-15	2.77886e-56	1.583e-13
GO:0044711	single-organism biosynthetic process	0.0258216	213.416	480	2.24913	0.0580762	2.43676e-57	340	102.501	171	1.66828	0.0267857	0.502941	4.03941e-15	6.80668e-55	4.32131e-13
GO:0008203	cholesterol metabolic process	0.0064918	53.6547	205	3.82073	0.0248034	2.27655e-56	88	26.5297	63	2.3747	0.00986842	0.715909	1.23797e-15	6.02447e-54	1.44756e-13
GO:1901615	organic hydroxy compound metabolic process	0.024687	204.038	462	2.26429	0.0558984	5.79742e-56	293	88.3317	160	1.81135	0.0250627	0.546075	1.67123e-18	1.49484e-53	2.62592e-16
GO:0008610	lipid biosynthetic process	0.0287656	237.748	500	2.10307	0.0604961	1.31199e-51	378	113.957	172	1.50934	0.0269424	0.455027	1.62864e-10	3.06822e-49	1.06348e-08
GO:1901606	alpha-amino acid catabolic process	0.00460277	38.0419	158	4.15331	0.0191168	4.27734e-48	71	21.4046	54	2.52282	0.00845865	0.760563	1.80376e-15	9.15168e-46	2.06121e-13
GO:0051186	cofactor metabolic process	0.0146106	120.756	308	2.55059	0.0372656	5.06551e-47	208	62.7065	119	1.89773	0.0186403	0.572115	3.90442e-16	1.06123e-44	4.84727e-14
GO:1901605	alpha-amino acid metabolic process	0.0134381	111.066	289	2.60206	0.0349667	9.57323e-46	180	54.2652	103	1.89809	0.0161341	0.572222	3.62204e-14	1.92136e-43	3.5709e-12
GO:0019216	regulation of lipid metabolic process	0.0200975	166.106	372	2.23953	0.0450091	3.85233e-44	209	63.0079	111	1.76168	0.0173872	0.5311	3.14955e-12	7.30925e-42	2.57495e-10
GO:0006694	steroid biosynthetic process	0.00646267	53.4139	182	3.40735	0.0220206	1.33982e-43	91	27.4341	56	2.04126	0.00877193	0.615385	5.50914e-10	2.44967e-41	3.22093e-08
GO:0006109	regulation of carbohydrate metabolic process	0.00932259	77.0512	224	2.90716	0.0271022	1.08405e-42	116	34.9709	64	1.83009	0.0100251	0.551724	1.69464e-08	1.91249e-40	7.67627e-07
GO:0009063	cellular amino acid catabolic process	0.00654292	54.0772	181	3.34707	0.0218996	2.26956e-42	84	25.3238	62	2.44829	0.00971178	0.738095	1.82997e-16	3.86826e-40	2.32939e-14
GO:0072329	monocarboxylic acid catabolic process	0.00480184	39.6872	152	3.82995	0.0183908	2.74623e-42	64	19.2943	46	2.38412	0.00720551	0.71875	6.92302e-12	4.60268e-40	5.23443e-10
GO:0046394	carboxylic acid biosynthetic process	0.01862	153.894	348	2.2613	0.0421053	3.53952e-42	235	70.8462	120	1.69381	0.018797	0.510638	1.35767e-11	5.83498e-40	9.89327e-10
GO:0016042	lipid catabolic process	0.0127953	105.753	270	2.55312	0.0326679	1.99709e-41	188	56.677	98	1.7291	0.0153509	0.521277	2.27083e-10	3.18774e-39	1.42252e-08
GO:0072330	monocarboxylic acid biosynthetic process	0.00975746	80.6454	225	2.78999	0.0272232	3.11272e-40	137	41.3019	69	1.67063	0.0108083	0.50365	5.46329e-07	4.89086e-38	1.95512e-05
GO:0010906	regulation of glucose metabolic process	0.00721162	59.6041	187	3.13737	0.0226255	4.67284e-40	91	27.4341	57	2.07771	0.00892857	0.626374	1.42809e-10	7.11971e-38	9.44793e-09
GO:0055088	lipid homeostasis	0.00572783	47.3405	163	3.44314	0.0197217	9.89568e-40	75	22.6105	48	2.12291	0.0075188	0.64	1.39727e-09	1.4634e-37	7.67814e-08
GO:0010675	regulation of cellular carbohydrate metabolic process	0.00907235	74.9829	212	2.82731	0.0256503	8.73351e-39	112	33.765	62	1.83622	0.00971178	0.553571	2.37988e-08	1.27281e-36	1.05894e-06
GO:0031667	response to nutrient levels	0.0182186	150.576	330	2.19158	0.0399274	1.62196e-37	217	65.4197	112	1.71202	0.0175439	0.516129	2.72579e-11	2.2343e-35	1.95789e-09
GO:0019395	fatty acid oxidation	0.00322922	26.6895	115	4.30882	0.0139141	7.59351e-37	51	15.3751	39	2.53656	0.00610902	0.764706	1.13307e-11	1.01814e-34	8.37805e-10
GO:0045834	positive regulation of lipid metabolic process	0.00807669	66.7539	193	2.89122	0.0233515	1.14078e-36	98	29.5444	54	1.82776	0.00845865	0.55102	2.29288e-07	1.50943e-34	8.73379e-06
GO:0034440	lipid oxidation	0.00327671	27.082	115	4.24636	0.0139141	2.77285e-36	52	15.6766	39	2.48778	0.00610902	0.75	3.20964e-11	3.62127e-34	2.27297e-09
GO:0006732	coenzyme metabolic process	0.0126584	104.621	250	2.38957	0.030248	4.2433e-34	164	49.4416	92	1.86078	0.014411	0.560976	3.9146e-12	5.20373e-32	3.14922e-10
GO:0009062	fatty acid catabolic process	0.00371507	30.705	118	3.84302	0.0142771	2.59454e-33	51	15.3751	38	2.47152	0.00595238	0.745098	8.04571e-11	2.99893e-31	5.46673e-09
GO:0006575	cellular modified amino acid metabolic process	0.00910214	75.2292	200	2.65854	0.0241984	3.14881e-33	134	40.3974	73	1.80705	0.0114348	0.544776	3.62622e-09	3.59824e-31	1.87002e-07
GO:0009991	response to extracellular stimulus	0.0202355	167.246	341	2.03891	0.0412583	5.82828e-33	241	72.6551	117	1.61035	0.0183271	0.485477	1.33731e-09	6.5853e-31	7.38901e-08
GO:0010876	lipid localization	0.0143213	118.366	267	2.25572	0.0323049	1.87059e-32	163	49.1402	96	1.9536	0.0150376	0.588957	2.27219e-14	2.06711e-30	2.26229e-12
GO:0043648	dicarboxylic acid metabolic process	0.00434069	35.8758	127	3.53999	0.015366	2.10926e-32	66	19.8972	43	2.1611	0.00673559	0.651515	4.45993e-09	2.28073e-30	2.24245e-07
GO:0015711	organic anion transport	0.0192615	159.196	327	2.05407	0.0395644	3.33352e-32	211	63.6109	115	1.80787	0.0180138	0.545024	1.26293e-13	3.56616e-30	1.17593e-11
GO:0009069	serine family amino acid metabolic process	0.00192708	15.9273	82	5.14839	0.00992135	9.11735e-32	32	9.64715	20	2.07315	0.00313283	0.625	0.00015195	9.35551e-30	0.00293848
GO:0010565	regulation of cellular ketone metabolic process	0.0103187	85.2839	209	2.45064	0.0252874	4.25206e-30	103	31.0518	67	2.15769	0.010495	0.650485	2.58289e-13	4.15133e-28	2.38289e-11
GO:0006635	fatty acid beta-oxidation	0.00222488	18.3886	84	4.56804	0.0101633	5.11413e-29	37	11.1545	28	2.51019	0.00438597	0.756757	1.44255e-08	4.76182e-27	6.65425e-07
GO:0046165	alcohol biosynthetic process	0.00488075	40.3394	129	3.19786	0.015608	7.53231e-29	78	23.5149	42	1.7861	0.00657895	0.538462	1.06363e-05	6.94908e-27	0.000288298
GO:0044242	cellular lipid catabolic process	0.00777958	64.2982	171	2.65948	0.0206897	1.21536e-28	101	30.4488	57	1.87199	0.00892857	0.564356	3.44755e-08	1.11106e-26	1.5008e-06
GO:0006633	fatty acid biosynthetic process	0.00680238	56.2217	157	2.79252	0.0189958	1.48078e-28	103	31.0518	51	1.64242	0.00798872	0.495146	2.85216e-05	1.33348e-26	0.000708181
GO:0032868	response to insulin stimulus	0.0113106	93.4822	218	2.33199	0.0263763	1.48518e-28	142	42.8092	70	1.63516	0.0109649	0.492958	1.26162e-06	1.33348e-26	4.17332e-05
GO:0006869	lipid transport	0.0132402	109.43	241	2.20232	0.0291591	5.16581e-28	144	43.4122	88	2.02708	0.0137845	0.611111	1.29237e-14	4.43995e-26	1.31356e-12
GO:0006637	acyl-CoA metabolic process	0.0035685	29.4936	106	3.594	0.0128252	8.10762e-28	49	14.7722	34	2.30162	0.00532582	0.693878	1.67467e-08	6.90934e-26	7.62014e-07
GO:0006639	acylglycerol metabolic process	0.00470004	38.8459	124	3.1921	0.015003	1.00111e-27	56	16.8825	38	2.25085	0.00595238	0.678571	6.41099e-09	8.45979e-26	3.16024e-07
GO:0006641	triglyceride metabolic process	0.00418193	34.5636	115	3.3272	0.0139141	2.80072e-27	49	14.7722	35	2.36932	0.00548246	0.714286	3.02302e-09	2.3276e-25	1.5916e-07
GO:0043434	response to peptide hormone stimulus	0.0167287	138.263	280	2.02513	0.0338778	7.57021e-27	208	62.7065	95	1.515	0.014881	0.456731	1.54609e-06	6.23984e-25	5.01531e-05
GO:0043467	regulation of generation of precursor metabolites and energy	0.00459481	37.9761	120	3.15988	0.0145191	1.61784e-26	53	15.9781	30	1.87757	0.00469925	0.566038	5.50025e-05	1.31202e-24	0.00122368
GO:0046890	regulation of lipid biosynthetic process	0.00909146	75.141	182	2.42211	0.0220206	7.60073e-26	106	31.9562	58	1.81499	0.00908521	0.54717	1.15327e-07	5.83457e-24	4.58391e-06
GO:0045940	positive regulation of steroid metabolic process	0.00119602	9.88514	58	5.8674	0.00701754	1.1591e-25	18	5.42652	13	2.39564	0.00203634	0.722222	0.000282409	8.76385e-24	0.00480525
GO:0006638	neutral lipid metabolic process	0.00499522	41.2855	124	3.00348	0.015003	1.7544e-25	59	17.7869	38	2.1364	0.00595238	0.644068	5.58623e-08	1.31659e-23	2.3803e-06
GO:0032368	regulation of lipid transport	0.0042879	35.4395	112	3.16032	0.0135511	7.32164e-25	59	17.7869	33	1.85529	0.00516917	0.559322	3.29859e-05	5.37419e-23	0.000793555
GO:0009749	response to glucose stimulus	0.00672254	55.5618	147	2.6457	0.0177858	1.25016e-24	75	22.6105	41	1.81332	0.00642231	0.546667	8.23959e-06	8.85324e-23	0.000228887
GO:0042632	cholesterol homeostasis	0.00380559	31.4532	104	3.3065	0.0125832	1.25951e-24	50	15.0737	32	2.12291	0.00501253	0.64	7.71936e-07	8.85706e-23	2.70473e-05
GO:0016126	sterol biosynthetic process	0.00189446	15.6577	71	4.53451	0.00859044	1.3252e-24	33	9.94862	22	2.21136	0.00344612	0.666667	1.60845e-05	9.25429e-23	0.000424531
GO:0009746	response to hexose stimulus	0.00704147	58.1977	151	2.5946	0.0182698	1.86551e-24	79	23.8164	43	1.80548	0.00673559	0.544304	5.80549e-06	1.27616e-22	0.000167278
GO:0043255	regulation of carbohydrate biosynthetic process	0.00535442	44.2543	127	2.86978	0.015366	2.19249e-24	67	20.1987	37	1.8318	0.00579574	0.552239	1.654e-05	1.47971e-22	0.000435409
GO:0015980	energy derivation by oxidation of organic compounds	0.010684	88.3035	198	2.24227	0.0239564	3.88997e-24	142	42.8092	66	1.54172	0.0103383	0.464789	2.90657e-05	2.59057e-22	0.000716384
GO:0006091	generation of precursor metabolites and energy	0.0147786	122.145	248	2.03037	0.030006	4.46629e-24	196	59.0888	86	1.45544	0.0134712	0.438775	3.10093e-05	2.9548e-22	0.000756869
GO:0032374	regulation of cholesterol transport	0.00193956	16.0304	71	4.42907	0.00859044	4.8952e-24	31	9.34567	21	2.24703	0.00328947	0.677419	1.73056e-05	3.1965e-22	0.000454375
GO:0019218	regulation of steroid metabolic process	0.00697771	57.6708	149	2.58363	0.0180278	5.55401e-24	66	19.8972	40	2.01033	0.00626566	0.606061	2.83986e-07	3.5802e-22	1.06162e-05
GO:0055092	sterol homeostasis	0.00392008	32.3995	104	3.20993	0.0125832	1.08927e-23	51	15.3751	32	2.08128	0.00501253	0.627451	1.47299e-06	6.9769e-22	4.79365e-05
GO:0034284	response to monosaccharide stimulus	0.00718785	59.4076	151	2.54176	0.0182698	1.27661e-23	83	25.0223	43	1.71847	0.00673559	0.518072	2.96124e-05	8.12506e-22	0.000726299
GO:0006720	isoprenoid metabolic process	0.00374319	30.9374	101	3.26465	0.0122202	1.43237e-23	69	20.8017	37	1.7787	0.00579574	0.536232	3.95277e-05	9.05909e-22	0.000920116
GO:0031331	positive regulation of cellular catabolic process	0.00986693	81.5502	186	2.2808	0.0225045	1.51704e-23	106	31.9562	55	1.72111	0.00861529	0.518868	2.30074e-06	9.53456e-22	7.18517e-05
GO:0007584	response to nutrient	0.00926489	76.5743	178	2.32454	0.0215366	1.92343e-23	98	29.5444	52	1.76006	0.00814536	0.530612	1.79545e-06	1.17939e-21	5.71363e-05
GO:0006544	glycine metabolic process	0.000784317	6.48238	45	6.9419	0.00544465	4.59698e-23	18	5.42652	13	2.39564	0.00203634	0.722222	0.000282409	2.71925e-21	0.00480525
GO:0042445	hormone metabolic process	0.0107761	89.0646	196	2.20065	0.0237145	5.14573e-23	117	35.2724	69	1.9562	0.0108083	0.589744	9.01877e-11	3.00846e-21	6.08676e-09
GO:0010907	positive regulation of glucose metabolic process	0.00288712	23.8621	86	3.60405	0.0104053	5.92942e-23	37	11.1545	24	2.15159	0.0037594	0.648649	1.33965e-05	3.4466e-21	0.000357336
GO:0050994	regulation of lipid catabolic process	0.0025244	20.8642	79	3.78639	0.00955838	1.82915e-22	38	11.456	24	2.09497	0.0037594	0.631579	2.59662e-05	1.02189e-20	0.000654427
GO:0071375	cellular response to peptide hormone stimulus	0.0100445	83.0181	185	2.22843	0.0223835	2.27108e-22	124	37.3827	59	1.57827	0.00924186	0.475807	3.22473e-05	1.25483e-20	0.000781395
GO:0070328	triglyceride homeostasis	0.000906253	7.49018	47	6.27488	0.00568663	2.94206e-22	20	6.02947	14	2.32193	0.00219298	0.7	0.000274598	1.59921e-20	0.00472835
GO:0097006	regulation of plasma lipoprotein particle levels	0.00275475	22.768	82	3.60155	0.00992135	6.05975e-22	36	10.853	25	2.3035	0.00391604	0.694444	1.32316e-06	3.24132e-20	4.36253e-05
GO:0006695	cholesterol biosynthetic process	0.00152683	12.6193	59	4.67539	0.00713854	2.4254e-21	26	7.83831	18	2.29641	0.00281955	0.692308	4.49519e-05	1.24438e-19	0.00103441
GO:0045913	positive regulation of carbohydrate metabolic process	0.00451717	37.3344	108	2.89277	0.0130671	3.17253e-21	52	15.6766	28	1.7861	0.00438597	0.538462	0.000305664	1.61944e-19	0.00514867
GO:0042594	response to starvation	0.00589624	48.7324	127	2.60607	0.015366	5.68874e-21	94	28.3385	51	1.79967	0.00798872	0.542553	9.28619e-07	2.88919e-19	3.19801e-05
GO:0010676	positive regulation of cellular carbohydrate metabolic process	0.00400524	33.1033	99	2.99064	0.0119782	1.51455e-20	46	13.8678	26	1.87485	0.00407268	0.565217	0.000176274	7.50262e-19	0.00332443
GO:0034754	cellular hormone metabolic process	0.00534245	44.1553	118	2.67238	0.0142771	2.07706e-20	75	22.6105	42	1.85754	0.00657895	0.56	2.79406e-06	1.01393e-18	8.46298e-05
GO:0050996	positive regulation of lipid catabolic process	0.00120043	9.92152	51	5.14034	0.0061706	2.36514e-20	17	5.12505	12	2.34144	0.0018797	0.705882	0.000685907	1.14898e-18	0.00989595
GO:0030258	lipid modification	0.00906742	74.9422	167	2.22838	0.0202057	2.42738e-20	112	33.765	59	1.74737	0.00924186	0.526786	5.15293e-07	1.17354e-18	1.86395e-05
GO:0046942	carboxylic acid transport	0.0125678	103.873	209	2.01208	0.0252874	4.30917e-20	142	42.8092	78	1.82204	0.012218	0.549296	6.38887e-10	2.0537e-18	3.65037e-08
GO:0043691	reverse cholesterol transport	0.000583962	4.82645	36	7.4589	0.00435572	9.53976e-20	11	3.31621	10	3.01549	0.00156642	0.909091	4.92968e-05	4.52509e-18	0.0011115
GO:0032881	regulation of polysaccharide metabolic process	0.00241472	19.9577	72	3.60763	0.00871143	1.66235e-19	29	8.74273	16	1.83009	0.00250627	0.551724	0.00430918	7.77515e-18	0.0419894
GO:0043603	cellular amide metabolic process	0.00714655	59.0662	140	2.37022	0.0169389	1.85022e-19	111	33.4635	53	1.58381	0.008302	0.477477	7.0583e-05	8.6138e-18	0.00152314
GO:0000038	very long-chain fatty acid metabolic process	0.00138062	11.4108	53	4.6447	0.00641258	3.22877e-19	20	6.02947	12	1.99023	0.0018797	0.6	0.00534995	1.48258e-17	0.0495844
GO:0046889	positive regulation of lipid biosynthetic process	0.00294996	24.3814	80	3.28119	0.00967937	3.93532e-19	39	11.7575	21	1.7861	0.00328947	0.538462	0.00169457	1.79066e-17	0.0205556
GO:0045725	positive regulation of glycogen biosynthetic process	0.00109118	9.01856	47	5.21147	0.00568663	4.11881e-19	13	3.91915	10	2.55157	0.00156642	0.769231	0.000678408	1.86571e-17	0.00981593
GO:0009743	response to carbohydrate stimulus	0.00881841	72.8842	160	2.19526	0.0193587	5.66562e-19	97	29.2429	46	1.57303	0.00720551	0.474227	0.000250998	2.54346e-17	0.00440496
GO:0034101	erythrocyte homeostasis	0.00567933	46.9397	119	2.53517	0.0143981	7.22102e-19	75	22.6105	39	1.72486	0.00610902	0.52	6.14272e-05	3.22731e-17	0.00134285
GO:0055081	anion homeostasis	0.00306797	25.3568	81	3.19441	0.00980036	1.08341e-18	36	10.853	23	2.11922	0.00360276	0.638889	2.92021e-05	4.75756e-17	0.000717986
GO:0071825	protein-lipid complex subunit organization	0.00174513	14.4235	59	4.09054	0.00713854	1.11236e-18	25	7.53683	18	2.38827	0.00281955	0.72	1.92817e-05	4.86344e-17	0.000498449
GO:0032869	cellular response to insulin stimulus	0.00817183	67.5402	151	2.23571	0.0182698	1.16008e-18	99	29.8459	47	1.57476	0.00736215	0.474747	0.000209334	5.05012e-17	0.00381352
GO:0015748	organophosphate ester transport	0.00428893	35.448	99	2.79282	0.0119782	1.34117e-18	52	15.6766	32	2.04126	0.00501253	0.615385	2.72314e-06	5.78835e-17	8.27308e-05
GO:0070873	regulation of glycogen metabolic process	0.00223143	18.4428	67	3.63286	0.00810647	2.06056e-18	26	7.83831	15	1.91368	0.00234962	0.576923	0.00319082	8.79629e-17	0.0335988
GO:0070875	positive regulation of glycogen metabolic process	0.00134213	11.0927	51	4.59761	0.0061706	2.24501e-18	14	4.22063	11	2.60625	0.00172306	0.785714	0.000257473	9.48564e-17	0.00449505
GO:0071827	plasma lipoprotein particle organization	0.00157206	12.9931	55	4.23302	0.00665457	3.76629e-18	24	7.23536	17	2.34957	0.00266291	0.708333	4.65699e-05	1.54587e-16	0.00106192
GO:0051188	cofactor biosynthetic process	0.00757617	62.617	141	2.25178	0.0170599	8.89465e-18	108	32.5591	59	1.81209	0.00924186	0.546296	9.70561e-08	3.54868e-16	3.93547e-06
GO:0008206	bile acid metabolic process	0.00248334	20.5248	70	3.4105	0.00846945	8.92816e-18	20	6.02947	15	2.48778	0.00234962	0.75	4.53903e-05	3.54868e-16	0.00104211
GO:0046470	phosphatidylcholine metabolic process	0.00104138	8.60703	44	5.1121	0.00532365	1.07244e-17	23	6.93389	14	2.01907	0.00219298	0.608696	0.0021869	4.22919e-16	0.0251332
GO:0019530	taurine metabolic process	0.000457771	3.78348	30	7.92921	0.00362976	2.03571e-17	7	2.11031	6	2.84318	0.00093985	0.857143	0.00389174	7.78369e-16	0.0386713
GO:0043471	regulation of cellular carbohydrate catabolic process	0.00197996	16.3643	61	3.72762	0.00738052	2.06922e-17	21	6.33094	13	2.05341	0.00203634	0.619048	0.00254672	7.88185e-16	0.0281117
GO:0006081	cellular aldehyde metabolic process	0.00136956	11.3194	50	4.4172	0.00604961	2.30027e-17	28	8.44125	18	2.13239	0.00281955	0.642857	0.000194621	8.63118e-16	0.00359102
GO:0048008	platelet-derived growth factor receptor signaling pathway	0.00365025	30.1693	87	2.88372	0.0105263	2.46857e-17	28	8.44125	16	1.89545	0.00250627	0.571429	0.0026739	9.22823e-16	0.0291635
GO:0030300	regulation of intestinal cholesterol absorption	0.000293537	2.42609	25	10.3047	0.0030248	2.55788e-17	6	1.80884	6	3.31704	0.00093985	1	0.000749516	9.49154e-16	0.0106157
GO:0006721	terpenoid metabolic process	0.00292119	24.1436	76	3.14783	0.0091954	2.65532e-17	50	15.0737	29	1.92389	0.00454261	0.58	3.94021e-05	9.7809e-16	0.00091932
GO:1901617	organic hydroxy compound biosynthetic process	0.00930803	76.9309	160	2.07979	0.0193587	6.14705e-17	112	33.765	53	1.56967	0.008302	0.473214	9.50152e-05	2.22355e-15	0.00198231
GO:0065005	protein-lipid complex assembly	0.000695154	5.74545	35	6.09178	0.00423472	1.31853e-16	13	3.91915	9	2.29641	0.00140977	0.692308	0.00417184	4.63608e-15	0.0408491
GO:0033344	cholesterol efflux	0.00122646	10.1367	46	4.53798	0.00556564	1.58475e-16	20	6.02947	14	2.32193	0.00219298	0.7	0.000274598	5.53342e-15	0.00472835
GO:0002262	myeloid cell homeostasis	0.00811983	67.1104	144	2.14572	0.0174229	1.89995e-16	90	27.1326	47	1.73223	0.00736215	0.522222	9.75181e-06	6.58825e-15	0.000265757
GO:0030218	erythrocyte differentiation	0.00554881	45.8609	111	2.42036	0.0134301	2.3545e-16	70	21.1031	36	1.70591	0.0056391	0.514286	0.000155791	8.13637e-15	0.00297946
GO:0019217	regulation of fatty acid metabolic process	0.00519437	42.9315	106	2.46905	0.0128252	3.06419e-16	54	16.2796	37	2.27279	0.00579574	0.685185	6.72308e-09	1.05526e-14	3.28191e-07
GO:0006084	acetyl-CoA metabolic process	0.00131153	10.8398	47	4.33587	0.00568663	4.00257e-16	19	5.72799	16	2.7933	0.00250627	0.842105	1.64213e-06	1.37372e-14	5.27581e-05
GO:0006110	regulation of glycolysis	0.0013734	11.3512	48	4.22865	0.00580762	4.98013e-16	17	5.12505	11	2.14632	0.00172306	0.647059	0.00336521	1.70341e-14	0.035068
GO:0055091	phospholipid homeostasis	0.00111666	9.2292	43	4.65913	0.00520266	6.09423e-16	9	2.71326	8	2.94848	0.00125313	0.888889	0.000448298	2.06342e-14	0.00701102
GO:0006103	2-oxoglutarate metabolic process	0.00109895	9.08284	42	4.6241	0.00508167	1.68842e-15	13	3.91915	11	2.80673	0.00172306	0.846154	7.60515e-05	5.60354e-14	0.00162028
GO:0045333	cellular respiration	0.00651016	53.8065	121	2.2488	0.01464	1.93266e-15	94	28.3385	44	1.55266	0.00689223	0.468085	0.00048242	6.35126e-14	0.00739515
GO:0042180	cellular ketone metabolic process	0.00246247	20.3523	65	3.19374	0.00786449	2.57986e-15	40	12.0589	21	1.74145	0.00328947	0.525	0.00256304	8.42308e-14	0.0282299
GO:0034380	high-density lipoprotein particle assembly	0.00026685	2.20551	22	9.975	0.00266183	3.82249e-15	5	1.50737	5	3.31704	0.000783208	1	0.00248754	1.22808e-13	0.0276405
GO:0006805	xenobiotic metabolic process	0.00140474	11.6102	47	4.04817	0.00568663	4.78167e-15	29	8.74273	18	2.05885	0.00281955	0.62069	0.000368684	1.53135e-13	0.00601865
GO:0006111	regulation of gluconeogenesis	0.00218422	18.0526	60	3.32362	0.00725953	5.46378e-15	32	9.64715	22	2.28047	0.00344612	0.6875	7.50136e-06	1.73873e-13	0.000210709
GO:0016051	carbohydrate biosynthetic process	0.00763252	63.0828	133	2.10834	0.016092	9.19682e-15	87	26.2282	51	1.94447	0.00798872	0.586207	3.28116e-08	2.87215e-13	1.44716e-06
GO:0060612	adipose tissue development	0.00330118	27.2842	76	2.78549	0.0091954	1.35138e-14	26	7.83831	16	2.04126	0.00250627	0.615385	0.000896703	4.15581e-13	0.0123186
GO:0072350	tricarboxylic acid metabolic process	0.000783233	6.47342	34	5.25225	0.00411373	2.32192e-14	11	3.31621	8	2.4124	0.00125313	0.727273	0.00442927	7.03289e-13	0.0425413
GO:0015914	phospholipid transport	0.003496	28.8944	78	2.69948	0.00943739	2.97636e-14	34	10.2501	22	2.14632	0.00344612	0.647059	3.25858e-05	8.93442e-13	0.000785811
GO:0045923	positive regulation of fatty acid metabolic process	0.00294444	24.3358	70	2.87642	0.00846945	3.28213e-14	26	7.83831	20	2.55157	0.00313283	0.769231	1.15049e-06	9.79381e-13	3.8954e-05
GO:0008286	insulin receptor signaling pathway	0.00528993	43.7213	102	2.33296	0.0123412	3.3739e-14	55	16.581	30	1.8093	0.00469925	0.545454	0.000138347	1.00379e-12	0.00272254
GO:0031669	cellular response to nutrient levels	0.00663948	54.8753	119	2.16855	0.0143981	3.64664e-14	92	27.7355	46	1.65852	0.00720551	0.5	5.0695e-05	1.08173e-12	0.00114047
GO:0006778	porphyrin-containing compound metabolic process	0.00145732	12.0448	46	3.81908	0.00556564	6.9656e-14	37	11.1545	24	2.15159	0.0037594	0.648649	1.33965e-05	2.02445e-12	0.000357336
GO:0006107	oxaloacetate metabolic process	0.0009671	7.99308	37	4.629	0.00447671	7.42258e-14	9	2.71326	8	2.94848	0.00125313	0.888889	0.000448298	2.13872e-12	0.00701102
GO:0009410	response to xenobiotic stimulus	0.00253826	20.9787	63	3.00305	0.0076225	9.74631e-14	35	10.5516	22	2.085	0.00344612	0.628571	6.27563e-05	2.78434e-12	0.00136008
GO:0046364	monosaccharide biosynthetic process	0.00196975	16.28	54	3.31695	0.00653357	1.28796e-13	30	9.0442	21	2.32193	0.00328947	0.7	7.80511e-06	3.63813e-12	0.000217603
GO:0002526	acute inflammatory response	0.00375702	31.0518	80	2.57634	0.00967937	1.48523e-13	58	17.4855	31	1.7729	0.00485589	0.534483	0.000177197	4.17192e-12	0.00332443
GO:0006112	energy reserve metabolic process	0.00468706	38.7386	92	2.37489	0.0111313	2.22664e-13	59	17.7869	28	1.57419	0.00438597	0.474576	0.00378912	6.18539e-12	0.0384917
GO:0032000	positive regulation of fatty acid beta-oxidation	0.000614353	5.07762	29	5.71133	0.00350877	2.38698e-13	7	2.11031	6	2.84318	0.00093985	0.857143	0.00389174	6.55832e-12	0.0386713
GO:0030301	cholesterol transport	0.00301287	24.9013	69	2.77094	0.00834846	2.6909e-13	39	11.7575	25	2.12631	0.00391604	0.641026	1.20523e-05	7.33325e-12	0.000324059
GO:0051262	protein tetramerization	0.0054311	44.888	101	2.25004	0.0122202	3.65275e-13	75	22.6105	37	1.63641	0.00579574	0.493333	0.000373913	9.88052e-12	0.00607443
GO:0009060	aerobic respiration	0.00434963	35.9497	87	2.42005	0.0105263	3.68369e-13	51	15.3751	31	2.01624	0.00485589	0.607843	5.62999e-06	9.93115e-12	0.000163156
GO:0042168	heme metabolic process	0.001139	9.41381	39	4.14285	0.00471869	4.69851e-13	29	8.74273	20	2.28762	0.00313283	0.689655	1.83278e-05	1.24995e-11	0.000478712
GO:0045833	negative regulation of lipid metabolic process	0.00538019	44.4673	100	2.24885	0.0120992	4.90207e-13	62	18.6913	34	1.81902	0.00532582	0.548387	4.37655e-05	1.30066e-11	0.00101174
GO:0010873	positive regulation of cholesterol esterification	0.000178956	1.47907	17	11.4937	0.00205687	5.33948e-13	5	1.50737	5	3.31704	0.000783208	1	0.00248754	1.40929e-11	0.0276405
GO:0050810	regulation of steroid biosynthetic process	0.00549883	45.4479	101	2.22233	0.0122202	7.39547e-13	49	14.7722	27	1.82776	0.00422932	0.55102	0.000236058	1.91179e-11	0.0041866
GO:0046321	positive regulation of fatty acid oxidation	0.0015203	12.5653	45	3.58129	0.00544465	1.09156e-12	12	3.61768	10	2.7642	0.00156642	0.833333	0.000215057	2.77891e-11	0.00389179
GO:1901264	carbohydrate derivative transport	0.00158893	13.1325	46	3.50276	0.00556564	1.29755e-12	31	9.34567	17	1.81902	0.00266291	0.548387	0.00357447	3.26204e-11	0.0367534
GO:0036294	cellular response to decreased oxygen levels	0.00501498	41.4488	94	2.26786	0.0113733	1.52199e-12	57	17.184	29	1.68762	0.00454261	0.508772	0.000828677	3.77904e-11	0.0115099
GO:0045136	development of secondary sexual characteristics	0.00142536	11.7806	43	3.65008	0.00520266	1.86947e-12	15	4.5221	10	2.21136	0.00156642	0.666667	0.00378979	4.60769e-11	0.0384917
GO:0031998	regulation of fatty acid beta-oxidation	0.00104719	8.655	36	4.15944	0.00435572	3.2195e-12	13	3.91915	11	2.80673	0.00172306	0.846154	7.60515e-05	7.78251e-11	0.00162028
GO:0009308	amine metabolic process	0.00523061	43.231	95	2.1975	0.0114942	6.2789e-12	80	24.1179	40	1.65852	0.00626566	0.5	0.000152815	1.48566e-10	0.00294954
GO:0007044	cell-substrate junction assembly	0.00221381	18.2971	54	2.95129	0.00653357	9.99315e-12	24	7.23536	15	2.07315	0.00234962	0.625	0.00103402	2.31546e-10	0.0138509
GO:0006984	ER-nucleus signaling pathway	0.00306389	25.3231	66	2.60632	0.00798548	1.14615e-11	38	11.456	21	1.8331	0.00328947	0.552632	0.00108925	2.63144e-10	0.0144622
GO:0051289	protein homotetramerization	0.00335837	27.7569	70	2.52189	0.00846945	1.17276e-11	48	14.4707	27	1.86584	0.00422932	0.5625	0.000148417	2.67421e-10	0.00290507
GO:0005978	glycogen biosynthetic process	0.000682674	5.6423	28	4.96252	0.00338778	1.53695e-11	13	3.91915	10	2.55157	0.00156642	0.769231	0.000678408	3.4384e-10	0.00981593
GO:0033013	tetrapyrrole metabolic process	0.00203886	16.8512	51	3.0265	0.0061706	1.53866e-11	44	13.2648	27	2.03546	0.00422932	0.613636	1.76149e-05	3.4384e-10	0.000461289
GO:0006783	heme biosynthetic process	0.000786841	6.50324	30	4.61309	0.00362976	1.71069e-11	20	6.02947	12	1.99023	0.0018797	0.6	0.00534995	3.80592e-10	0.0495844
GO:0080184	response to phenylpropanoid	0.00105963	8.7578	35	3.99644	0.00423472	1.85515e-11	24	7.23536	14	1.93494	0.00219298	0.583333	0.00380094	4.10008e-10	0.0384917
GO:0006547	histidine metabolic process	0.000193294	1.59758	16	10.0152	0.00193587	1.89863e-11	7	2.11031	6	2.84318	0.00093985	0.857143	0.00389174	4.17782e-10	0.0386713
GO:0046320	regulation of fatty acid oxidation	0.00211916	17.5149	52	2.96891	0.00629159	1.9292e-11	21	6.33094	15	2.36932	0.00234962	0.714286	0.000114404	4.23581e-10	0.00232884
GO:0006518	peptide metabolic process	0.00463442	38.3035	86	2.24523	0.0104053	2.13043e-11	74	22.309	34	1.52405	0.00532582	0.45946	0.00295561	4.6573e-10	0.0318218
GO:0001523	retinoid metabolic process	0.00240198	19.8523	56	2.82083	0.00677556	2.25804e-11	42	12.6619	24	1.89545	0.0037594	0.571429	0.000247934	4.9149e-10	0.00435878
GO:0006576	cellular biogenic amine metabolic process	0.00504127	41.6661	91	2.18403	0.0110103	2.33699e-11	71	21.4046	36	1.68188	0.0056391	0.507042	0.00022496	5.06482e-10	0.00402787
GO:0006779	porphyrin-containing compound biosynthetic process	0.00104276	8.6184	34	3.94505	0.00411373	4.97109e-11	25	7.53683	15	1.99023	0.00234962	0.6	0.00186729	1.04799e-09	0.0219276
GO:0009267	cellular response to starvation	0.00512729	42.377	91	2.14739	0.0110103	5.44949e-11	75	22.6105	39	1.72486	0.00610902	0.52	6.14272e-05	1.14167e-09	0.00134285
GO:0009437	carnitine metabolic process	0.000402555	3.32712	21	6.31177	0.00254083	7.46342e-11	9	2.71326	7	2.57992	0.00109649	0.777778	0.00441739	1.53795e-09	0.0425413
GO:0010883	regulation of lipid storage	0.00366079	30.2565	72	2.37966	0.00871143	7.51096e-11	42	12.6619	23	1.81648	0.00360276	0.547619	0.000758094	1.54458e-09	0.010692
GO:0005977	glycogen metabolic process	0.00335969	27.7678	68	2.44888	0.00822746	7.6836e-11	40	12.0589	21	1.74145	0.00328947	0.525	0.00256304	1.57686e-09	0.0282299
GO:0071453	cellular response to oxygen levels	0.00542041	44.7997	94	2.09823	0.0113733	8.64902e-11	61	18.3899	29	1.57696	0.00454261	0.47541	0.00314227	1.75352e-09	0.0333671
GO:0034332	adherens junction organization	0.002566	21.208	57	2.68767	0.00689655	8.99866e-11	27	8.13978	16	1.96565	0.00250627	0.592593	0.00158754	1.81708e-09	0.0195881
GO:0042572	retinol metabolic process	0.00137378	11.3543	39	3.43484	0.00471869	1.08203e-10	24	7.23536	15	2.07315	0.00234962	0.625	0.00103402	2.15891e-09	0.0138509
GO:0033014	tetrapyrrole biosynthetic process	0.00113476	9.37875	35	3.73184	0.00423472	1.12342e-10	28	8.44125	16	1.89545	0.00250627	0.571429	0.0026739	2.23264e-09	0.0291635
GO:0019319	hexose biosynthetic process	0.00175839	14.5331	45	3.09638	0.00544465	1.13682e-10	25	7.53683	17	2.25559	0.00266291	0.68	0.000104557	2.25234e-09	0.0021679
GO:0006536	glutamate metabolic process	0.00169388	13.9999	44	3.14288	0.00532365	1.15227e-10	22	6.63241	18	2.71394	0.00281955	0.818182	7.97383e-07	2.27201e-09	2.77456e-05
GO:0033158	regulation of protein import into nucleus, translocation	0.000869021	7.18246	30	4.17684	0.00362976	1.75888e-10	14	4.22063	10	2.36932	0.00156642	0.714286	0.00173075	3.36973e-09	0.0206949
GO:0030316	osteoclast differentiation	0.00290717	24.0278	61	2.53873	0.00738052	1.80937e-10	29	8.74273	17	1.94447	0.00266291	0.586207	0.00134523	3.45257e-09	0.0170588
GO:0007033	vacuole organization	0.00306978	25.3718	63	2.48307	0.0076225	2.17565e-10	56	16.8825	27	1.59929	0.00422932	0.482143	0.00335795	4.12022e-09	0.035068
GO:0046686	response to cadmium ion	0.00128653	10.6332	37	3.47968	0.00447671	2.25391e-10	22	6.63241	13	1.96007	0.00203634	0.590909	0.00451687	4.24445e-09	0.0430129
GO:0051055	negative regulation of lipid biosynthetic process	0.00385269	31.8425	73	2.29254	0.00883243	2.73501e-10	43	12.9634	25	1.92851	0.00391604	0.581395	0.000126373	5.0744e-09	0.00252616
GO:0033762	response to glucagon stimulus	0.000672897	5.56149	26	4.675	0.0031458	2.77085e-10	10	3.01473	8	2.65363	0.00125313	0.8	0.00164407	5.13143e-09	0.020064
GO:0071456	cellular response to hypoxia	0.00490409	40.5323	86	2.12176	0.0104053	3.14782e-10	56	16.8825	28	1.65852	0.00438597	0.5	0.00142978	5.77637e-09	0.0180094
GO:0034333	adherens junction assembly	0.0022992	19.0029	52	2.73643	0.00629159	3.17145e-10	21	6.33094	14	2.21136	0.00219298	0.666667	0.000594986	5.80913e-09	0.00886397
GO:0009064	glutamine family amino acid metabolic process	0.00399741	33.0386	74	2.2398	0.00895342	5.55143e-10	57	17.184	31	1.80401	0.00485589	0.54386	0.000115723	9.79389e-09	0.00234146
GO:0015718	monocarboxylic acid transport	0.00544869	45.0334	91	2.02072	0.0110103	1.03534e-09	53	15.9781	35	2.1905	0.00548246	0.660377	7.33123e-08	1.73524e-08	3.07178e-06
GO:0016101	diterpenoid metabolic process	0.00282531	23.3512	58	2.48382	0.00701754	1.08139e-09	45	13.5663	25	1.8428	0.00391604	0.555556	0.000336505	1.80639e-08	0.00555647
GO:0010823	negative regulation of mitochondrion organization	0.00197882	16.355	46	2.8126	0.00556564	1.39624e-09	22	6.63241	13	1.96007	0.00203634	0.590909	0.00451687	2.30931e-08	0.0430129
GO:0006730	one-carbon metabolic process	0.00247959	20.4938	53	2.58615	0.00641258	1.45105e-09	32	9.64715	19	1.96949	0.00297619	0.59375	0.000566091	2.39602e-08	0.00853465
GO:0010821	regulation of mitochondrion organization	0.00452076	37.3641	79	2.11433	0.00955838	1.85801e-09	64	19.2943	31	1.60669	0.00485589	0.484375	0.00158391	3.03314e-08	0.0195673
GO:0048261	negative regulation of receptor-mediated endocytosis	0.000230014	1.90106	15	7.89032	0.00181488	1.96382e-09	7	2.11031	6	2.84318	0.00093985	0.857143	0.00389174	3.20068e-08	0.0386713
GO:0035024	negative regulation of Rho protein signal transduction	0.00140676	11.6269	37	3.18228	0.00447671	2.36552e-09	11	3.31621	8	2.4124	0.00125313	0.727273	0.00442927	3.83054e-08	0.0425413
GO:0032369	negative regulation of lipid transport	0.00160666	13.2791	40	3.01226	0.00483968	2.4965e-09	21	6.33094	14	2.21136	0.00219298	0.666667	0.000594986	4.03615e-08	0.00886397
GO:0010871	negative regulation of receptor biosynthetic process	0.000314094	2.59599	17	6.54857	0.00205687	2.67007e-09	5	1.50737	5	3.31704	0.000783208	1	0.00248754	4.28918e-08	0.0276405
GO:0044130	negative regulation of growth of symbiont in host	0.00135611	11.2083	36	3.21191	0.00435572	3.04823e-09	20	6.02947	12	1.99023	0.0018797	0.6	0.00534995	4.85016e-08	0.0495844
GO:0048041	focal adhesion assembly	0.00130257	10.7657	35	3.25106	0.00423472	3.70672e-09	15	4.5221	10	2.21136	0.00156642	0.666667	0.00378979	5.86082e-08	0.0384917
GO:0097306	cellular response to alcohol	0.00511146	42.2463	85	2.01201	0.0102843	4.32272e-09	48	14.4707	24	1.65852	0.0037594	0.5	0.00305407	6.78148e-08	0.0326721
GO:0046164	alcohol catabolic process	0.00310321	25.648	60	2.33936	0.00725953	4.86254e-09	42	12.6619	24	1.89545	0.0037594	0.571429	0.000247934	7.60462e-08	0.00435878
GO:0051894	positive regulation of focal adhesion assembly	0.00122088	10.0906	33	3.27037	0.00399274	8.82376e-09	12	3.61768	9	2.48778	0.00140977	0.75	0.00175331	1.33632e-07	0.0207403
GO:0006548	histidine catabolic process	0.000120133	0.992901	11	11.0786	0.00133091	9.29935e-09	5	1.50737	5	3.31704	0.000783208	1	0.00248754	1.40201e-07	0.0276405
GO:0006817	phosphate ion transport	0.000588428	4.86335	22	4.52363	0.00266183	1.10723e-08	10	3.01473	8	2.65363	0.00125313	0.8	0.00164407	1.65689e-07	0.020064
GO:0034383	low-density lipoprotein particle clearance	0.00099527	8.22591	29	3.52545	0.00350877	1.4048e-08	9	2.71326	8	2.94848	0.00125313	0.888889	0.000448298	2.08051e-07	0.00701102
GO:0046676	negative regulation of insulin secretion	0.00266243	22.005	53	2.40854	0.00641258	1.4616e-08	33	9.94862	18	1.8093	0.00281955	0.545454	0.00296528	2.15827e-07	0.0318918
GO:0060330	regulation of response to interferon-gamma	0.000399823	3.30454	18	5.44706	0.00217786	1.51076e-08	10	3.01473	9	2.98534	0.00140977	0.9	0.000149356	2.22108e-07	0.00290507
GO:0006101	citrate metabolic process	0.000655873	5.42079	23	4.24292	0.00278282	1.65469e-08	5	1.50737	5	3.31704	0.000783208	1	0.00248754	2.41854e-07	0.0276405
GO:0032375	negative regulation of cholesterol transport	0.000656963	5.4298	23	4.23588	0.00278282	1.70453e-08	11	3.31621	9	2.71394	0.00140977	0.818182	0.00059962	2.48057e-07	0.00888038
GO:0034375	high-density lipoprotein particle remodeling	0.00050072	4.13845	20	4.83273	0.00241984	1.74266e-08	10	3.01473	8	2.65363	0.00125313	0.8	0.00164407	2.53239e-07	0.020064
GO:0006000	fructose metabolic process	0.000358427	2.9624	17	5.7386	0.00205687	1.78928e-08	8	2.41179	7	2.90241	0.00109649	0.875	0.00133032	2.59265e-07	0.0169983
GO:0009081	branched-chain amino acid metabolic process	0.0015241	12.5967	37	2.93727	0.00447671	1.80752e-08	16	4.82357	12	2.48778	0.0018797	0.75	0.00027835	2.61532e-07	0.00477659
GO:0060068	vagina development	0.00161043	13.3102	38	2.85495	0.0045977	2.41436e-08	13	3.91915	9	2.29641	0.00140977	0.692308	0.00417184	3.44381e-07	0.0408491
GO:0006573	valine metabolic process	0.00058206	4.81072	21	4.36525	0.00254083	4.24608e-08	7	2.11031	6	2.84318	0.00093985	0.857143	0.00389174	5.75951e-07	0.0386713
GO:0019432	triglyceride biosynthetic process	0.00105178	8.69294	29	3.33604	0.00350877	4.46561e-08	11	3.31621	8	2.4124	0.00125313	0.727273	0.00442927	6.0196e-07	0.0425413
GO:0034369	plasma lipoprotein particle remodeling	0.00106735	8.82164	29	3.28737	0.00350877	6.05003e-08	15	4.5221	12	2.65363	0.0018797	0.8	9.61091e-05	7.97367e-07	0.00200098
GO:0070672	response to interleukin-15	0.000833481	6.88872	25	3.62912	0.0030248	7.84303e-08	9	2.71326	8	2.94848	0.00125313	0.888889	0.000448298	9.98348e-07	0.00701102
GO:0006953	acute-phase response	0.00235	19.4227	47	2.41985	0.00568663	8.02336e-08	35	10.5516	21	1.99023	0.00328947	0.6	0.000237945	1.01872e-06	0.00421263
GO:0021533	cell differentiation in hindbrain	0.0038018	31.4219	65	2.06862	0.00786449	1.00826e-07	23	6.93389	14	2.01907	0.00219298	0.608696	0.0021869	1.26738e-06	0.0251332
GO:0046463	acylglycerol biosynthetic process	0.00116295	9.6118	30	3.12116	0.00362976	1.08173e-07	13	3.91915	9	2.29641	0.00140977	0.692308	0.00417184	1.35076e-06	0.0408491
GO:0006559	L-phenylalanine catabolic process	0.000469582	3.88109	18	4.63787	0.00217786	1.59299e-07	7	2.11031	6	2.84318	0.00093985	0.857143	0.00389174	1.95355e-06	0.0386713
GO:0042304	regulation of fatty acid biosynthetic process	0.00203677	16.8339	42	2.49496	0.00508167	1.72484e-07	24	7.23536	17	2.34957	0.00266291	0.708333	4.65699e-05	2.10242e-06	0.00106192
GO:0060334	regulation of interferon-gamma-mediated signaling pathway	0.000375229	3.10126	16	5.15919	0.00193587	1.90268e-07	9	2.71326	8	2.94848	0.00125313	0.888889	0.000448298	2.29968e-06	0.00701102
GO:0010677	negative regulation of cellular carbohydrate metabolic process	0.00189855	15.6915	40	2.54914	0.00483968	1.9533e-07	29	8.74273	17	1.94447	0.00266291	0.586207	0.00134523	2.34676e-06	0.0170588
GO:0034384	high-density lipoprotein particle clearance	9.83652e-05	0.812989	9	11.0703	0.00108893	2.05534e-07	5	1.50737	5	3.31704	0.000783208	1	0.00248754	2.45761e-06	0.0276405
GO:0090278	negative regulation of peptide hormone secretion	0.00322715	26.6724	57	2.13704	0.00689655	2.15069e-07	38	11.456	20	1.74581	0.00313283	0.526316	0.00309983	2.55643e-06	0.033021
GO:2000479	regulation of cAMP-dependent protein kinase activity	0.000534047	4.4139	19	4.30459	0.00229885	2.24395e-07	5	1.50737	5	3.31704	0.000783208	1	0.00248754	2.65785e-06	0.0276405
GO:0002792	negative regulation of peptide secretion	0.00325545	26.9063	57	2.11846	0.00689655	2.8224e-07	39	11.7575	20	1.70105	0.00313283	0.512821	0.00457904	3.30408e-06	0.0433178
GO:0060416	response to growth hormone stimulus	0.00157748	13.0379	35	2.68448	0.00423472	3.42842e-07	10	3.01473	9	2.98534	0.00140977	0.9	0.000149356	3.96213e-06	0.00290507
GO:0030540	female genitalia development	0.00320956	26.527	56	2.11105	0.00677556	3.96385e-07	19	5.72799	14	2.44414	0.00219298	0.736842	0.000114153	4.50912e-06	0.00232884
GO:0046464	acylglycerol catabolic process	0.00137607	11.3733	32	2.81362	0.00387175	3.96387e-07	12	3.61768	9	2.48778	0.00140977	0.75	0.00175331	4.50912e-06	0.0207403
GO:0033598	mammary gland epithelial cell proliferation	0.00241161	19.932	46	2.30785	0.00556564	3.97937e-07	14	4.22063	10	2.36932	0.00156642	0.714286	0.00173075	4.52014e-06	0.0206949
GO:0006094	gluconeogenesis	0.00144699	11.9593	33	2.75935	0.00399274	4.0296e-07	20	6.02947	14	2.32193	0.00219298	0.7	0.000274598	4.5684e-06	0.00472835
GO:0016236	macroautophagy	0.0011748	9.70969	29	2.98671	0.00350877	4.19656e-07	32	9.64715	18	1.86584	0.00281955	0.5625	0.00187091	4.74429e-06	0.0219276
GO:0034381	plasma lipoprotein particle clearance	0.00173846	14.3684	37	2.5751	0.00447671	4.31009e-07	18	5.42652	13	2.39564	0.00203634	0.722222	0.000282409	4.84812e-06	0.00480525
GO:0007398	ectoderm development	0.0017449	14.4216	37	2.5656	0.00447671	4.69654e-07	15	4.5221	11	2.4325	0.00172306	0.733333	0.000701223	5.2476e-06	0.0100592
GO:0021697	cerebellar cortex formation	0.00302247	24.9807	53	2.12163	0.00641258	6.8697e-07	20	6.02947	13	2.15608	0.00203634	0.65	0.0013385	7.44373e-06	0.0170588
GO:0046503	glycerolipid catabolic process	0.00170046	14.0543	36	2.5615	0.00435572	6.88605e-07	17	5.12505	11	2.14632	0.00172306	0.647059	0.00336521	7.44582e-06	0.035068
GO:0090080	positive regulation of MAPKKK cascade by fibroblast growth factor receptor signaling pathway	0.000473127	3.91039	17	4.34739	0.00205687	8.29631e-07	6	1.80884	6	3.31704	0.00093985	1	0.000749516	8.87529e-06	0.0106157
GO:0009074	aromatic amino acid family catabolic process	0.0010857	8.97334	27	3.00891	0.00326679	8.95634e-07	14	4.22063	12	2.84318	0.0018797	0.857143	2.65729e-05	9.51055e-06	0.00066472
GO:0019400	alditol metabolic process	0.00153585	12.6938	33	2.59969	0.00399274	1.42991e-06	21	6.33094	15	2.36932	0.00234962	0.714286	0.000114404	1.4763e-05	0.00232884
GO:0030042	actin filament depolymerization	0.000339791	2.80837	14	4.98509	0.00169389	1.59922e-06	7	2.11031	6	2.84318	0.00093985	0.857143	0.00389174	1.64435e-05	0.0386713
GO:0006071	glycerol metabolic process	0.00147642	12.2026	32	2.62239	0.00387175	1.71074e-06	19	5.72799	14	2.44414	0.00219298	0.736842	0.000114153	1.7377e-05	0.00232884
GO:0007031	peroxisome organization	0.0025632	21.1849	46	2.17136	0.00556564	1.9712e-06	30	9.0442	18	1.99023	0.00281955	0.6	0.000662706	1.96261e-05	0.00966713
GO:0060396	growth hormone receptor signaling pathway	0.00114757	9.48468	27	2.8467	0.00326679	2.46413e-06	6	1.80884	6	3.31704	0.00093985	1	0.000749516	2.40342e-05	0.0106157
GO:0034308	primary alcohol metabolic process	0.000886991	7.33098	23	3.13737	0.00278282	2.82757e-06	11	3.31621	9	2.71394	0.00140977	0.818182	0.00059962	2.73141e-05	0.00888038
GO:0071378	cellular response to growth hormone stimulus	0.00116695	9.64481	27	2.79943	0.00326679	3.32789e-06	7	2.11031	6	2.84318	0.00093985	0.857143	0.00389174	3.19325e-05	0.0386713
GO:0071350	cellular response to interleukin-15	0.00065725	5.43217	19	3.49768	0.00229885	4.47312e-06	6	1.80884	6	3.31704	0.00093985	1	0.000749516	4.1727e-05	0.0106157
GO:0044247	cellular polysaccharide catabolic process	0.000726086	6.0011	20	3.33272	0.00241984	5.13538e-06	7	2.11031	6	2.84318	0.00093985	0.857143	0.00389174	4.72622e-05	0.0386713
GO:0006577	amino-acid betaine metabolic process	0.00142731	11.7967	30	2.54309	0.00362976	6.31987e-06	14	4.22063	10	2.36932	0.00156642	0.714286	0.00173075	5.7049e-05	0.0206949
GO:0045649	regulation of macrophage differentiation	0.00119729	9.89563	26	2.62742	0.0031458	1.46292e-05	14	4.22063	10	2.36932	0.00156642	0.714286	0.00173075	0.000121179	0.0206949
GO:0070305	response to cGMP	0.000724075	5.98448	19	3.17488	0.00229885	1.68311e-05	5	1.50737	5	3.31704	0.000783208	1	0.00248754	0.000137381	0.0276405
GO:0061028	establishment of endothelial barrier	0.00158583	13.1069	31	2.36517	0.00375076	1.77863e-05	12	3.61768	9	2.48778	0.00140977	0.75	0.00175331	0.000144591	0.0207403
GO:0034370	triglyceride-rich lipoprotein particle remodeling	0.000220031	1.81856	10	5.49886	0.00120992	2.10519e-05	5	1.50737	5	3.31704	0.000783208	1	0.00248754	0.000167482	0.0276405
GO:0051187	cofactor catabolic process	0.000984756	8.13901	22	2.70303	0.00266183	4.2365e-05	13	3.91915	9	2.29641	0.00140977	0.692308	0.00417184	0.00031769	0.0408491
GO:0090140	regulation of mitochondrial fission	0.000290108	2.39774	11	4.58765	0.00133091	4.25061e-05	9	2.71326	7	2.57992	0.00109649	0.777778	0.00441739	0.000318511	0.0425413
GO:0000050	urea cycle	0.000986284	8.15164	22	2.69884	0.00266183	4.33203e-05	9	2.71326	7	2.57992	0.00109649	0.777778	0.00441739	0.000324046	0.0425413
GO:0090009	primitive streak formation	0.00151216	12.498	29	2.32038	0.00350877	4.5149e-05	9	2.71326	7	2.57992	0.00109649	0.777778	0.00441739	0.000337059	0.0425413
GO:0006525	arginine metabolic process	0.000662576	5.47619	17	3.10435	0.00205687	5.95749e-05	11	3.31621	8	2.4124	0.00125313	0.727273	0.00442927	0.000434434	0.0425413
GO:0051923	sulfation	0.00109076	9.01512	23	2.55127	0.00278282	6.77014e-05	9	2.71326	8	2.94848	0.00125313	0.888889	0.000448298	0.000488032	0.00701102
GO:0043276	anoikis	0.000363092	3.00095	12	3.99873	0.00145191	7.12759e-05	7	2.11031	6	2.84318	0.00093985	0.857143	0.00389174	0.000511234	0.0386713
GO:1990090	cellular response to nerve growth factor stimulus	0.00117748	9.73184	24	2.46613	0.00290381	7.95066e-05	8	2.41179	7	2.90241	0.00109649	0.875	0.00133032	0.000565031	0.0169983
GO:0015721	bile acid and bile salt transport	0.000748509	6.18642	18	2.9096	0.00217786	8.23921e-05	10	3.01473	8	2.65363	0.00125313	0.8	0.00164407	0.000584298	0.020064
GO:0042537	benzene-containing compound metabolic process	0.00118691	9.80979	24	2.44653	0.00290381	8.9503e-05	20	6.02947	14	2.32193	0.00219298	0.7	0.000274598	0.000628521	0.00472835
GO:0015804	neutral amino acid transport	0.00118726	9.81271	24	2.44581	0.00290381	8.98975e-05	20	6.02947	12	1.99023	0.0018797	0.6	0.00534995	0.000630851	0.0495844
GO:0030195	negative regulation of blood coagulation	0.00173704	14.3566	31	2.15929	0.00375076	9.16829e-05	21	6.33094	15	2.36932	0.00234962	0.714286	0.000114404	0.000642035	0.00232884
GO:0019674	NAD metabolic process	0.00201991	16.6945	34	2.03659	0.00411373	0.000129397	27	8.13978	17	2.08851	0.00266291	0.62963	0.000421752	0.000882778	0.00674266
GO:0010640	regulation of platelet-derived growth factor receptor signaling pathway	0.001076	8.89317	22	2.47381	0.00266183	0.000147162	11	3.31621	8	2.4124	0.00125313	0.727273	0.00442927	0.000991865	0.0425413
GO:0030224	monocyte differentiation	0.00185802	15.3566	31	2.01868	0.00375076	0.000287523	14	4.22063	10	2.36932	0.00156642	0.714286	0.00173075	0.0017914	0.0206949
GO:0035413	positive regulation of catenin import into nucleus	0.0016099	13.3058	28	2.10434	0.00338778	0.000290032	9	2.71326	7	2.57992	0.00109649	0.777778	0.00441739	0.001805	0.0425413
GO:0070189	kynurenine metabolic process	0.000689561	5.69922	16	2.8074	0.00193587	0.000292792	9	2.71326	8	2.94848	0.00125313	0.888889	0.000448298	0.0018186	0.00701102
GO:0006999	nuclear pore organization	0.000489342	4.04441	13	3.21431	0.0015729	0.000302144	10	3.01473	8	2.65363	0.00125313	0.8	0.00164407	0.00186602	0.020064
GO:0015695	organic cation transport	0.000439975	3.63639	12	3.29997	0.00145191	0.000402791	8	2.41179	7	2.90241	0.00109649	0.875	0.00133032	0.00241675	0.0169983
GO:0045717	negative regulation of fatty acid biosynthetic process	0.000641472	5.30176	15	2.82925	0.00181488	0.000411365	10	3.01473	8	2.65363	0.00125313	0.8	0.00164407	0.00246231	0.020064
GO:0019359	nicotinamide nucleotide biosynthetic process	0.00128153	10.5919	23	2.17148	0.00278282	0.000633086	17	5.12505	12	2.34144	0.0018797	0.705882	0.000685907	0.0036234	0.00989595
GO:0050872	white fat cell differentiation	0.00152737	12.6237	26	2.05961	0.0031458	0.000633446	14	4.22063	11	2.60625	0.00172306	0.785714	0.000257473	0.0036234	0.00449505
GO:0051292	nuclear pore complex assembly	0.000401702	3.32006	11	3.31319	0.00133091	0.000667548	7	2.11031	6	2.84318	0.00093985	0.857143	0.00389174	0.00379498	0.0386713
GO:0045651	positive regulation of macrophage differentiation	0.000991191	8.19219	19	2.31928	0.00229885	0.000849261	8	2.41179	7	2.90241	0.00109649	0.875	0.00133032	0.00467955	0.0169983
GO:0009083	branched-chain amino acid catabolic process	0.00116276	9.61025	21	2.18517	0.00254083	0.000981232	12	3.61768	9	2.48778	0.00140977	0.75	0.00175331	0.00532215	0.0207403
GO:0042730	fibrinolysis	0.000852722	7.04775	17	2.41212	0.00205687	0.00102363	11	3.31621	8	2.4124	0.00125313	0.727273	0.00442927	0.00553126	0.0425413
GO:0072201	negative regulation of mesenchymal cell proliferation	0.00142492	11.777	24	2.03787	0.00290381	0.00114551	5	1.50737	5	3.31704	0.000783208	1	0.00248754	0.00611102	0.0276405
GO:0034310	primary alcohol catabolic process	0.000807209	6.67159	16	2.39823	0.00193587	0.00149717	9	2.71326	7	2.57992	0.00109649	0.777778	0.00441739	0.00777661	0.0425413
GO:0009068	aspartate family amino acid catabolic process	0.000904532	7.47596	17	2.27396	0.00205687	0.00188613	10	3.01473	9	2.98534	0.00140977	0.9	0.000149356	0.00955005	0.00290507
GO:0007020	microtubule nucleation	0.000480246	3.96923	11	2.77132	0.00133091	0.00267334	11	3.31621	8	2.4124	0.00125313	0.727273	0.00442927	0.0129933	0.0425413
GO:0045922	negative regulation of fatty acid metabolic process	0.000956447	7.90503	17	2.15053	0.00205687	0.00329346	13	3.91915	10	2.55157	0.00156642	0.769231	0.000678408	0.0154834	0.00981593

## Sheet: INF-NOD induced
ID	Name	Binom_Genome_Fraction	Binom_Expected	Binom_Observed_Region_Hits	Binom_Fold_Enrichment	Binom_Region_Set_Coverage	Binom_Raw_PValue	Hyper_Total_Genes	Hyper_Expected	Hyper_Observed_Gene_Hits	Hyper_Fold_Enrichment	Hyper_Gene_Set_Coverage	Hyper_Term_Gene_Coverage	Hyper_Raw_PValue	FDR_Binom	FDR_Hyper
GO:0044281	small molecule metabolic process	0.115261	402.721	872	2.16527	0.249571	2.13285e-107	1577	232.126	374	1.61119	0.119987	0.237159	4.87131e-23	1.07239e-103	8.16432e-20
GO:0019752	carboxylic acid metabolic process	0.0471952	164.9	474	2.87447	0.135661	8.10048e-92	660	97.1487	181	1.86312	0.0580687	0.274242	7.07062e-18	2.03646e-88	6.46383e-15
GO:0006629	lipid metabolic process	0.0631045	220.487	564	2.55797	0.16142	2.92161e-91	852	125.41	238	1.89777	0.0763555	0.279343	2.09544e-24	5.87595e-88	4.21435e-21
GO:0006082	organic acid metabolic process	0.0571674	199.743	528	2.6434	0.151116	5.78836e-90	724	106.569	198	1.85795	0.0635226	0.273481	2.59419e-19	9.7013e-87	2.89858e-16
GO:0043436	oxoacid metabolic process	0.0565702	197.656	519	2.62577	0.14854	2.44976e-87	711	104.656	194	1.8537	0.0622393	0.272855	7.96891e-19	3.51926e-84	8.01354e-16
GO:0032787	monocarboxylic acid metabolic process	0.0234376	81.8908	299	3.6512	0.0855753	3.68013e-79	334	49.1631	104	2.11541	0.0333654	0.311377	1.40076e-14	4.62592e-76	7.41369e-12
GO:0008202	steroid metabolic process	0.0140076	48.9424	200	4.08644	0.057241	2.83546e-60	187	27.5254	75	2.72475	0.0240616	0.40107	1.80103e-17	2.37612e-57	1.50926e-14
GO:0055114	oxidation-reduction process	0.0564329	197.177	439	2.22643	0.125644	1.03223e-53	864	127.176	229	1.80065	0.0734681	0.265046	2.49248e-20	7.98473e-51	3.13304e-17
GO:0055088	lipid homeostasis	0.00572783	20.013	121	6.04606	0.0346308	1.98727e-53	75	11.0396	30	2.71748	0.00962464	0.4	8.17247e-08	1.42743e-50	7.60948e-06
GO:0044255	cellular lipid metabolic process	0.0459222	160.452	371	2.31222	0.106182	9.98946e-49	629	92.5856	166	1.79293	0.0532563	0.263911	7.6416e-15	6.27838e-46	4.52023e-12
GO:0032870	cellular response to hormone stimulus	0.0319726	111.712	286	2.56015	0.0818546	3.42272e-45	282	41.509	87	2.09593	0.0279115	0.308511	3.50136e-12	1.91216e-42	1.25749e-09
GO:0042632	cholesterol homeostasis	0.00380559	13.2967	87	6.54296	0.0248998	2.5166e-41	50	7.35975	19	2.58161	0.0060956	0.38	4.46457e-05	1.26535e-38	0.00184756
GO:0055092	sterol homeostasis	0.00392008	13.6968	87	6.35187	0.0248998	2.25408e-40	51	7.50694	19	2.53099	0.0060956	0.372549	6.13982e-05	1.07938e-37	0.00238386
GO:0043434	response to peptide hormone stimulus	0.0167287	58.45	184	3.14799	0.0526617	3.28194e-40	208	30.6166	62	2.02505	0.0198909	0.298077	1.83933e-08	1.50014e-37	2.2835e-06
GO:0006631	fatty acid metabolic process	0.015968	55.7923	178	3.1904	0.0509445	1.19302e-39	239	35.1796	68	1.93294	0.0218159	0.284519	3.03407e-08	4.99873e-37	3.39006e-06
GO:0009725	response to hormone stimulus	0.0518507	181.166	375	2.06992	0.107327	6.11027e-39	514	75.6582	133	1.75791	0.0426692	0.258755	1.69778e-11	2.45779e-36	4.74248e-09
GO:1901652	response to peptide	0.0176617	61.71	187	3.0303	0.0535203	1.02519e-38	217	31.9413	65	2.03498	0.0208534	0.299539	6.79137e-09	3.96512e-36	9.48528e-07
GO:0006805	xenobiotic metabolic process	0.00140474	4.90817	54	11.0021	0.0154551	5.09745e-37	29	4.26865	17	3.98252	0.00545396	0.586207	6.01413e-08	1.83071e-34	6.04781e-06
GO:0071375	cellular response to peptide hormone stimulus	0.0100445	35.0956	132	3.76115	0.0377791	1.67722e-36	124	18.2522	42	2.3011	0.0134745	0.33871	7.22252e-08	5.62203e-34	6.90528e-06
GO:0008206	bile acid metabolic process	0.00248334	8.6768	67	7.72174	0.0191757	2.44932e-36	20	2.9439	11	3.73654	0.00352903	0.55	3.1875e-05	7.94528e-34	0.00139443
GO:0032868	response to insulin stimulus	0.0113106	39.5193	139	3.51727	0.0397825	2.13719e-35	142	20.9017	47	2.24862	0.0150786	0.330986	2.80778e-08	6.5126e-33	3.2454e-06
GO:0048878	chemical homeostasis	0.0513361	179.368	359	2.00147	0.102748	1.98703e-34	559	82.282	132	1.60424	0.0423484	0.236136	1.15724e-08	5.55044e-32	1.47307e-06
GO:0010906	regulation of glucose metabolic process	0.00721162	25.1974	104	4.12741	0.0297653	3.27824e-32	91	13.3947	31	2.31434	0.00994546	0.340659	3.10581e-06	7.16651e-30	0.000187018
GO:0032881	regulation of polysaccharide metabolic process	0.00241472	8.43705	60	7.11149	0.0171723	7.7239e-31	29	4.26865	14	3.27972	0.0044915	0.482759	1.88696e-05	1.55343e-28	0.000921132
GO:0032869	cellular response to insulin stimulus	0.00817183	28.5524	108	3.78252	0.0309101	2.65024e-30	99	14.5723	32	2.19595	0.0102663	0.323232	7.67884e-06	5.02846e-28	0.000428991
GO:0070873	regulation of glycogen metabolic process	0.00223143	7.79662	57	7.31086	0.0163137	5.73484e-30	26	3.82707	12	3.13556	0.00384986	0.461539	0.000129699	1.02981e-27	0.00437669
GO:0006109	regulation of carbohydrate metabolic process	0.00932259	32.5731	115	3.53052	0.0329136	1.2094e-29	116	17.0746	38	2.22553	0.0121912	0.327586	7.73774e-07	2.13364e-27	5.40352e-05
GO:0043467	regulation of generation of precursor metabolites and energy	0.00459481	16.0543	79	4.92081	0.0226102	1.47502e-29	53	7.80133	17	2.17911	0.00545396	0.320755	0.00110459	2.55737e-27	0.0247492
GO:0010675	regulation of cellular carbohydrate metabolic process	0.00907235	31.6988	111	3.50171	0.0317687	2.25134e-28	112	16.4858	35	2.12303	0.0112287	0.3125	6.88717e-06	3.7114e-26	0.000386913
GO:0009410	response to xenobiotic stimulus	0.00253826	8.86867	58	6.53988	0.0165999	4.73113e-28	35	5.15182	19	3.68802	0.0060956	0.542857	5.50264e-08	7.67358e-26	5.58935e-06
GO:0032885	regulation of polysaccharide biosynthetic process	0.00211325	7.3837	53	7.17797	0.0151689	1.30865e-27	26	3.82707	12	3.13556	0.00384986	0.461539	0.000129699	2.05622e-25	0.00437669
GO:0006066	alcohol metabolic process	0.0151554	52.9528	148	2.79494	0.0423583	2.22923e-27	210	30.9109	63	2.03811	0.0202117	0.3	1.079e-08	3.39654e-25	1.40915e-06
GO:0010876	lipid localization	0.0143213	50.0387	142	2.8378	0.0406411	6.17031e-27	163	23.9928	56	2.33404	0.017966	0.343558	2.80815e-10	8.99256e-25	5.64776e-08
GO:0005979	regulation of glycogen biosynthetic process	0.00192996	6.74327	50	7.41479	0.0143103	9.51952e-27	23	3.38548	10	2.95379	0.00320821	0.434783	0.000851884	1.36755e-24	0.0201093
GO:0032368	regulation of lipid transport	0.0042879	14.9819	72	4.80579	0.0206068	1.75927e-26	59	8.6845	22	2.53325	0.00705807	0.372881	1.62532e-05	2.49172e-24	0.000805136
GO:0043255	regulation of carbohydrate biosynthetic process	0.00535442	18.7084	80	4.27616	0.0228964	4.60676e-26	67	9.86206	21	2.12937	0.00673725	0.313433	0.000431263	6.34597e-24	0.0118168
GO:0071417	cellular response to organonitrogen compound	0.0244014	85.2586	197	2.31062	0.0563824	5.87324e-26	242	35.6212	70	1.96512	0.0224575	0.289256	9.11562e-09	7.98126e-24	1.20614e-06
GO:0071383	cellular response to steroid hormone stimulus	0.014001	48.9196	137	2.80051	0.0392101	1.62987e-25	101	14.8667	32	2.15246	0.0102663	0.316832	1.22293e-05	2.10128e-23	0.000633908
GO:1901699	cellular response to nitrogen compound	0.0254967	89.0853	201	2.25626	0.0575272	2.93191e-25	268	39.4482	73	1.85053	0.02342	0.272388	6.84838e-08	3.68541e-23	6.70287e-06
GO:0019395	fatty acid oxidation	0.00322922	11.2829	61	5.40642	0.0174585	3.36137e-25	51	7.50694	20	2.6642	0.00641643	0.392157	1.64309e-05	4.17308e-23	0.000809945
GO:0034440	lipid oxidation	0.00327671	11.4488	61	5.32805	0.0174585	6.97737e-25	52	7.65414	20	2.61297	0.00641643	0.384615	2.30254e-05	8.25464e-23	0.00107694
GO:0008610	lipid biosynthetic process	0.0287656	100.507	216	2.1491	0.0618203	1.70064e-24	378	55.6397	104	1.86917	0.0333654	0.275132	6.51173e-11	1.9657e-22	1.59712e-08
GO:1901615	organic hydroxy compound metabolic process	0.024687	86.2563	194	2.24911	0.0555238	2.92092e-24	293	43.1281	83	1.9245	0.0266282	0.283276	1.19999e-09	3.33781e-22	2.04527e-07
GO:0006869	lipid transport	0.0132402	46.2612	129	2.78852	0.0369204	6.06842e-24	144	21.1961	48	2.26457	0.0153994	0.333333	1.5564e-08	6.63304e-22	1.95639e-06
GO:0044282	small molecule catabolic process	0.014378	50.2368	135	2.68727	0.0386377	1.36562e-23	201	29.5862	57	1.92657	0.0182868	0.283582	4.32723e-07	1.44554e-21	3.37323e-05
GO:0048545	response to steroid hormone stimulus	0.0300259	104.91	218	2.07796	0.0623927	5.68105e-23	273	40.1842	66	1.64244	0.0211742	0.241758	2.28899e-05	5.77057e-21	0.00107561
GO:0016125	sterol metabolic process	0.00676537	23.6382	83	3.51126	0.023755	1.17841e-21	95	13.9835	34	2.43143	0.0109079	0.357895	2.80927e-07	1.11793e-19	2.27823e-05
GO:0009755	hormone-mediated signaling pathway	0.0111156	38.8379	111	2.85804	0.0317687	1.41444e-21	77	11.334	26	2.29398	0.00834135	0.337662	2.25636e-05	1.30492e-19	0.00107028
GO:0046395	carboxylic acid catabolic process	0.0115018	40.1875	113	2.81182	0.0323412	2.06402e-21	154	22.668	45	1.98518	0.014437	0.292208	2.83386e-06	1.86989e-19	0.00017167
GO:0045834	positive regulation of lipid metabolic process	0.00807669	28.22	90	3.18923	0.0257584	1.10742e-20	98	14.4251	30	2.07971	0.00962464	0.306122	4.69239e-05	9.20348e-19	0.00192599
GO:0071407	cellular response to organic cyclic compound	0.0266693	93.1826	194	2.08194	0.0555238	1.21461e-20	223	32.8245	56	1.70604	0.017966	0.251121	2.98395e-05	9.93021e-19	0.00133362
GO:0070328	triglyceride homeostasis	0.000906253	3.16645	31	9.79015	0.00887235	1.68222e-20	20	2.9439	10	3.39686	0.00320821	0.5	0.000209934	1.34257e-18	0.00665961
GO:0043401	steroid hormone mediated signaling pathway	0.00908392	31.7392	96	3.02465	0.0274757	1.92911e-20	51	7.50694	18	2.39778	0.00577478	0.352941	0.000212003	1.52749e-18	0.00668308
GO:0044283	small molecule biosynthetic process	0.0241135	84.2524	180	2.13644	0.0515169	2.4745e-20	328	48.2799	84	1.73985	0.026949	0.256098	1.45095e-07	1.92896e-18	1.23651e-05
GO:0034754	cellular hormone metabolic process	0.00534245	18.6665	70	3.75003	0.0200343	5.72316e-20	75	11.0396	31	2.80807	0.00994546	0.413333	1.9992e-08	4.36001e-18	2.42216e-06
GO:0019216	regulation of lipid metabolic process	0.0200975	70.2208	157	2.23581	0.0449342	1.26631e-19	209	30.7637	58	1.88534	0.0186076	0.277512	7.54695e-07	9.503e-18	5.31429e-05
GO:0033344	cholesterol efflux	0.00122646	4.28524	34	7.93421	0.00973097	1.44191e-19	20	2.9439	11	3.73654	0.00352903	0.55	3.1875e-05	1.07406e-17	0.00139443
GO:0031016	pancreas development	0.0134575	47.0204	120	2.55208	0.0343446	2.01577e-19	77	11.334	26	2.29398	0.00834135	0.337662	2.25636e-05	1.47961e-17	0.00107028
GO:0008203	cholesterol metabolic process	0.0064918	22.6823	77	3.39471	0.0220378	2.1883e-19	88	12.9532	31	2.39324	0.00994546	0.352273	1.37525e-06	1.59461e-17	8.98021e-05
GO:0008207	C21-steroid hormone metabolic process	0.000631005	2.20473	26	11.7928	0.00744133	2.32847e-19	13	1.91353	7	3.65815	0.00224575	0.538462	0.00112464	1.67251e-17	0.0248013
GO:0042448	progesterone metabolic process	0.000378837	1.32366	21	15.8652	0.0060103	1.89661e-18	9	1.32475	6	4.52914	0.00192493	0.666667	0.000568863	1.29744e-16	0.0144457
GO:0072329	monocarboxylic acid catabolic process	0.00480184	16.7776	63	3.755	0.0180309	3.74519e-18	64	9.42048	23	2.44149	0.00737889	0.359375	2.11663e-05	2.47774e-16	0.00101356
GO:0044711	single-organism biosynthetic process	0.0258216	90.2207	182	2.01728	0.0520893	4.10879e-18	340	50.0463	85	1.69843	0.0272698	0.25	3.7402e-07	2.70052e-16	2.96153e-05
GO:1901976	regulation of cell cycle checkpoint	0.00180072	6.2917	38	6.0397	0.0108758	8.26151e-18	20	2.9439	9	3.05717	0.00288739	0.45	0.00114997	5.29158e-16	0.0251464
GO:0006520	cellular amino acid metabolic process	0.0231657	80.9408	165	2.03853	0.0472238	6.25983e-17	312	45.9248	70	1.52423	0.0224575	0.224359	0.000162169	3.7921e-15	0.00534678
GO:0015711	organic anion transport	0.0192615	67.2997	145	2.15454	0.0414997	6.45749e-17	211	31.0581	64	2.06065	0.0205326	0.303318	5.13249e-09	3.88841e-15	7.26934e-07
GO:0031018	endocrine pancreas development	0.00871493	30.45	86	2.82431	0.0246136	9.39307e-17	48	7.06536	16	2.26457	0.00513314	0.333333	0.000963033	5.52378e-15	0.0221608
GO:0009749	response to glucose stimulus	0.00672254	23.4885	73	3.1079	0.020893	1.71189e-16	75	11.0396	25	2.26457	0.00802053	0.333333	4.12047e-05	9.61719e-15	0.00171221
GO:0030258	lipid modification	0.00906742	31.6816	87	2.74608	0.0248998	3.07769e-16	112	16.4858	32	1.94106	0.0102663	0.285714	0.000117168	1.67293e-14	0.00409112
GO:0001666	response to hypoxia	0.0166103	58.0364	129	2.22274	0.0369204	3.55678e-16	185	27.2311	45	1.65253	0.014437	0.243243	0.000368941	1.9025e-14	0.0104216
GO:0016042	lipid catabolic process	0.0127953	44.7066	108	2.41575	0.0309101	4.75624e-16	188	27.6727	54	1.95138	0.0173243	0.287234	5.53065e-07	2.53062e-14	4.15046e-05
GO:0036293	response to decreased oxygen levels	0.0169114	59.0884	130	2.20009	0.0372066	5.78176e-16	187	27.5254	46	1.67118	0.0147578	0.245989	0.000243804	3.0282e-14	0.00747466
GO:0006694	steroid biosynthetic process	0.00646267	22.5806	70	3.10001	0.0200343	7.97508e-16	91	13.3947	32	2.389	0.0102663	0.351648	9.77991e-07	4.11269e-14	6.78253e-05
GO:0042445	hormone metabolic process	0.0107761	37.6517	96	2.54968	0.0274757	8.41512e-16	117	17.2218	44	2.5549	0.0141161	0.376068	8.82481e-10	4.29555e-14	1.53004e-07
GO:0097190	apoptotic signaling pathway	0.0171193	59.815	130	2.17337	0.0372066	1.40352e-15	222	32.6773	49	1.49951	0.0157202	0.220721	0.00206305	6.98703e-14	0.0397561
GO:0046165	alcohol biosynthetic process	0.00488075	17.0534	59	3.45973	0.0168861	1.45889e-15	78	11.4812	24	2.09037	0.00769971	0.307692	0.000237602	7.19148e-14	0.00737447
GO:0034284	response to monosaccharide stimulus	0.00718785	25.1143	74	2.94652	0.0211792	1.56538e-15	83	12.2172	26	2.12815	0.00834135	0.313253	9.57964e-05	7.67876e-14	0.00349032
GO:0009746	response to hexose stimulus	0.00704147	24.6029	73	2.96713	0.020893	1.71879e-15	79	11.6284	25	2.14991	0.00802053	0.316456	0.000107849	8.30971e-14	0.00383226
GO:0032374	regulation of cholesterol transport	0.00193956	6.77682	36	5.31223	0.0103034	2.74579e-15	31	4.56304	14	3.06813	0.0044915	0.451613	4.82471e-05	1.299e-13	0.00196426
GO:0070482	response to oxygen levels	0.0173166	60.5041	130	2.14861	0.0372066	3.1977e-15	193	28.4086	46	1.61923	0.0147578	0.238342	0.000516739	1.49563e-13	0.013497
GO:0042593	glucose homeostasis	0.0103329	36.1032	92	2.54825	0.0263308	3.43374e-15	118	17.369	31	1.78479	0.00994546	0.262712	0.000738712	1.59548e-13	0.0178569
GO:0006635	fatty acid beta-oxidation	0.00222488	7.77372	37	4.75962	0.0105896	3.05612e-14	37	5.44621	14	2.57059	0.0044915	0.378378	0.000466293	1.29672e-12	0.012435
GO:0051186	cofactor metabolic process	0.0146106	51.0493	113	2.21354	0.0323412	3.13925e-14	208	30.6166	58	1.8944	0.0186076	0.278846	6.35268e-07	1.32085e-12	4.62917e-05
GO:0036294	cellular response to decreased oxygen levels	0.00501498	17.5223	57	3.25299	0.0163137	5.31825e-14	57	8.39011	18	2.14538	0.00577478	0.31579	0.000980395	2.19182e-12	0.0224065
GO:0071456	cellular response to hypoxia	0.00490409	17.1349	56	3.26818	0.0160275	7.32155e-14	56	8.24292	17	2.06238	0.00545396	0.303571	0.00216723	2.96877e-12	0.0411979
GO:0055091	phospholipid homeostasis	0.00111666	3.90161	26	6.66391	0.00744133	1.28926e-13	9	1.32475	6	4.52914	0.00192493	0.666667	0.000568863	5.12444e-12	0.0144457
GO:0010565	regulation of cellular ketone metabolic process	0.0103187	36.0535	88	2.44082	0.025186	1.37873e-13	103	15.1611	32	2.11067	0.0102663	0.31068	1.91295e-05	5.43708e-12	0.000924835
GO:0009167	purine ribonucleoside monophosphate metabolic process	0.0130715	45.6717	103	2.25523	0.0294791	1.4272e-13	205	30.175	47	1.55758	0.0150786	0.229268	0.00110481	5.60622e-12	0.0247492
GO:0009126	purine nucleoside monophosphate metabolic process	0.0130888	45.7322	103	2.25224	0.0294791	1.54282e-13	206	30.3222	47	1.55002	0.0150786	0.228155	0.00123088	6.03682e-12	0.0264481
GO:0001890	placenta development	0.0138593	48.4244	107	2.20963	0.0306239	1.66724e-13	151	22.2264	37	1.66468	0.0118704	0.245033	0.00101165	6.49836e-12	0.0229642
GO:0009161	ribonucleoside monophosphate metabolic process	0.0146738	51.2702	111	2.165	0.0317687	2.08945e-13	218	32.0885	51	1.58936	0.0163619	0.233945	0.000426039	8.11256e-12	0.0117377
GO:0007005	mitochondrion organization	0.0175151	61.1977	125	2.04256	0.0357756	3.28453e-13	230	33.8548	52	1.53597	0.0166827	0.226087	0.00087532	1.2521e-11	0.0205374
GO:0046890	regulation of lipid biosynthetic process	0.00909146	31.7656	80	2.51845	0.0228964	3.7574e-13	106	15.6027	33	2.11502	0.0105871	0.311321	1.36065e-05	1.42583e-11	0.000698097
GO:0042178	xenobiotic catabolic process	0.000240679	0.840932	14	16.6482	0.00400687	4.52887e-13	8	1.17756	5	4.24607	0.00160411	0.625	0.00261178	1.7057e-11	0.0475799
GO:0042180	cellular ketone metabolic process	0.00246247	8.60386	37	4.3004	0.0105896	5.88555e-13	40	5.8878	14	2.3778	0.0044915	0.35	0.00115029	2.18395e-11	0.0251464
GO:0050996	positive regulation of lipid catabolic process	0.00120043	4.19429	26	6.19891	0.00744133	6.40071e-13	17	2.50231	8	3.19704	0.00256657	0.470588	0.00152525	2.36075e-11	0.0311151
GO:0009123	nucleoside monophosphate metabolic process	0.0149538	52.2487	111	2.12445	0.0317687	6.61483e-13	225	33.1189	51	1.53991	0.0163619	0.226667	0.000917896	2.42769e-11	0.0212681
GO:0071453	cellular response to oxygen levels	0.00542041	18.9389	57	3.00967	0.0163137	1.14e-12	61	8.97889	18	2.0047	0.00577478	0.295082	0.00231508	4.06518e-11	0.0433527
GO:0009743	response to carbohydrate stimulus	0.00881841	30.8115	77	2.49906	0.0220378	1.4808e-12	97	14.2779	29	2.03111	0.00930382	0.298969	9.98988e-05	5.24328e-11	0.00358779
GO:0045923	positive regulation of fatty acid metabolic process	0.00294444	10.2879	40	3.88807	0.0114482	1.52711e-12	26	3.82707	10	2.61297	0.00320821	0.384615	0.00259765	5.37304e-11	0.0475799
GO:0019217	regulation of fatty acid metabolic process	0.00519437	18.1491	55	3.03045	0.0157413	2.16713e-12	54	7.94853	17	2.13876	0.00545396	0.314815	0.00139402	7.46324e-11	0.028785
GO:0009062	fatty acid catabolic process	0.00371507	12.9804	45	3.46675	0.0128792	2.90137e-12	51	7.50694	17	2.26457	0.00545396	0.333333	0.000675632	9.79068e-11	0.0165711
GO:0030301	cholesterol transport	0.00301287	10.5269	40	3.79977	0.0114482	3.04289e-12	39	5.7406	15	2.61297	0.00481232	0.384615	0.000238817	1.02339e-10	0.00738937
GO:0050994	regulation of lipid catabolic process	0.0025244	8.82026	36	4.08151	0.0103034	5.11033e-12	38	5.59341	14	2.50295	0.0044915	0.368421	0.000639169	1.69044e-10	0.0159096
GO:0046034	ATP metabolic process	0.0114741	40.0905	90	2.24492	0.0257584	6.07612e-12	178	26.2007	42	1.60301	0.0134745	0.235955	0.00108972	1.97101e-10	0.0245701
GO:0006749	glutathione metabolic process	0.0011242	3.92795	24	6.11006	0.00686892	6.47115e-12	36	5.29902	13	2.45329	0.00417068	0.361111	0.00122996	2.0857e-10	0.0264481
GO:0006081	cellular aldehyde metabolic process	0.00136956	4.78524	26	5.43338	0.00744133	1.12378e-11	28	4.12146	14	3.39686	0.0044915	0.5	1.12888e-05	3.46649e-10	0.000594349
GO:0007044	cell-substrate junction assembly	0.00221381	7.73504	33	4.2663	0.00944476	1.24064e-11	24	3.53268	10	2.83071	0.00320821	0.416667	0.00126909	3.80361e-10	0.0268672
GO:0071241	cellular response to inorganic substance	0.00678612	23.7107	63	2.65703	0.0180309	1.34826e-11	75	11.0396	21	1.90224	0.00673725	0.28	0.00215788	4.1085e-10	0.0410977
GO:0015914	phospholipid transport	0.003496	12.215	42	3.43839	0.0120206	1.93325e-11	34	5.00463	17	3.39686	0.00545396	0.5	1.29165e-06	5.75169e-10	8.60184e-05
GO:0045940	positive regulation of steroid metabolic process	0.00119602	4.17891	24	5.74313	0.00686892	2.25539e-11	18	2.64951	9	3.39686	0.00288739	0.5	0.000439877	6.69033e-10	0.0119229
GO:0030300	regulation of intestinal cholesterol absorption	0.000293537	1.02562	13	12.6753	0.00372066	8.46746e-11	6	0.88317	5	5.66143	0.00160411	0.833333	0.000362808	2.37846e-09	0.0102772
GO:0046889	positive regulation of lipid biosynthetic process	0.00294996	10.3072	37	3.58974	0.0105896	9.19505e-11	39	5.7406	14	2.43877	0.0044915	0.358974	0.000863366	2.56137e-09	0.0203326
GO:0006720	isoprenoid metabolic process	0.00374319	13.0787	42	3.21133	0.0120206	1.48749e-10	69	10.1564	21	2.06765	0.00673725	0.304348	0.000668097	4.01024e-09	0.0165071
GO:0006706	steroid catabolic process	0.000812276	2.83809	19	6.69464	0.00543789	2.18947e-10	16	2.35512	8	3.39686	0.00256657	0.5	0.000926509	5.70398e-09	0.0214183
GO:0043691	reverse cholesterol transport	0.000583962	2.04036	16	7.84173	0.00457928	6.19878e-10	11	1.61914	7	4.32327	0.00224575	0.636364	0.000283882	1.48771e-08	0.008421
GO:0097006	regulation of plasma lipoprotein particle levels	0.00275475	9.62509	34	3.53243	0.00973097	7.71538e-10	36	5.29902	17	3.20814	0.00545396	0.472222	3.54326e-06	1.84289e-08	0.000209594
GO:0015748	organophosphate ester transport	0.00428893	14.9855	44	2.93617	0.012593	8.29395e-10	52	7.65414	19	2.48232	0.0060956	0.365385	8.34917e-05	1.96708e-08	0.00315636
GO:0090031	positive regulation of steroid hormone biosynthetic process	0.000357514	1.24915	13	10.407	0.00372066	8.94566e-10	5	0.735975	4	5.43497	0.00128328	0.8	0.00206767	2.11168e-08	0.0397561
GO:0015850	organic hydroxy compound transport	0.00571134	19.9554	52	2.60581	0.0148827	1.47532e-09	68	10.0093	22	2.19797	0.00705807	0.323529	0.000191296	3.37177e-08	0.0061069
GO:0060696	regulation of phospholipid catabolic process	0.00018176	0.63507	10	15.7463	0.00286205	1.63468e-09	5	0.735975	4	5.43497	0.00128328	0.8	0.00206767	3.68573e-08	0.0397561
GO:0046886	positive regulation of hormone biosynthetic process	0.000462671	1.61657	14	8.6603	0.00400687	2.08035e-09	7	1.03036	5	4.85265	0.00160411	0.714286	0.00111489	4.59781e-08	0.0247492
GO:0048008	platelet-derived growth factor receptor signaling pathway	0.00365025	12.754	39	3.05787	0.011162	2.47758e-09	28	4.12146	11	2.66896	0.00352903	0.392857	0.0013068	5.39276e-08	0.0274129
GO:1901617	organic hydroxy compound biosynthetic process	0.00930803	32.5223	71	2.18312	0.0203205	2.98857e-09	112	16.4858	29	1.75909	0.00930382	0.258929	0.00137439	6.49094e-08	0.028505
GO:0034101	erythrocyte homeostasis	0.00567933	19.8436	51	2.5701	0.0145965	3.27943e-09	75	11.0396	22	1.99282	0.00705807	0.293333	0.00087615	7.0798e-08	0.0205374
GO:0072330	monocarboxylic acid biosynthetic process	0.00975746	34.0926	73	2.14123	0.020893	3.95353e-09	137	20.1657	36	1.78521	0.0115496	0.262774	0.000288846	8.4769e-08	0.008518
GO:0010885	regulation of cholesterol storage	0.00158	5.52053	24	4.34741	0.00686892	5.05745e-09	11	1.61914	7	4.32327	0.00224575	0.636364	0.000283882	1.0662e-07	0.008421
GO:0044242	cellular lipid catabolic process	0.00777958	27.1818	61	2.24415	0.0174585	1.43207e-08	101	14.8667	30	2.01793	0.00962464	0.29703	8.72491e-05	2.863e-07	0.00324955
GO:0006107	oxaloacetate metabolic process	0.0009671	3.37905	18	5.32694	0.00515169	2.06988e-08	9	1.32475	6	4.52914	0.00192493	0.666667	0.000568863	4.02606e-07	0.0144457
GO:0030218	erythrocyte differentiation	0.00554881	19.3875	48	2.47582	0.0137378	2.83088e-08	70	10.3036	20	1.94106	0.00641643	0.285714	0.00209185	5.41205e-07	0.0400678
GO:0034383	low-density lipoprotein particle clearance	0.00099527	3.47748	18	5.17617	0.00515169	3.16589e-08	9	1.32475	7	5.284	0.00224575	0.777778	4.07089e-05	5.99552e-07	0.00169862
GO:0015908	fatty acid transport	0.00361666	12.6366	36	2.84887	0.0103034	5.56384e-08	28	4.12146	13	3.15422	0.00417068	0.464286	6.29379e-05	1.01727e-06	0.00243424
GO:0034380	high-density lipoprotein particle assembly	0.00026685	0.932373	10	10.7253	0.00286205	5.81804e-08	5	0.735975	4	5.43497	0.00128328	0.8	0.00206767	1.06182e-06	0.0397561
GO:0045646	regulation of erythrocyte differentiation	0.00383331	13.3936	37	2.76251	0.0105896	7.78475e-08	33	4.85743	12	2.47044	0.00384986	0.363636	0.00175466	1.388e-06	0.0350792
GO:0034384	high-density lipoprotein particle clearance	9.83652e-05	0.343688	7	20.3673	0.00200343	8.28089e-08	5	0.735975	4	5.43497	0.00128328	0.8	0.00206767	1.46865e-06	0.0397561
GO:0001952	regulation of cell-matrix adhesion	0.00831271	29.0446	61	2.10022	0.0174585	1.35922e-07	51	7.50694	17	2.26457	0.00545396	0.333333	0.000675632	2.30091e-06	0.0165711
GO:0006575	cellular modified amino acid metabolic process	0.00910214	31.8029	65	2.04384	0.0186033	1.3916e-07	134	19.7241	36	1.82518	0.0115496	0.268657	0.0001803	2.34506e-06	0.00582991
GO:0019218	regulation of steroid metabolic process	0.00697771	24.3801	54	2.21492	0.0154551	1.39221e-07	66	9.71487	23	2.36751	0.00737889	0.348485	3.73357e-05	2.34506e-06	0.00158417
GO:0006068	ethanol catabolic process	0.000381661	1.33352	11	8.24883	0.00314825	1.73814e-07	8	1.17756	5	4.24607	0.00160411	0.625	0.00261178	2.82828e-06	0.0475799
GO:0034308	primary alcohol metabolic process	0.000886991	3.09915	16	5.16271	0.00457928	1.86147e-07	11	1.61914	6	3.70566	0.00192493	0.545454	0.00239759	3.00465e-06	0.0444017
GO:0019915	lipid storage	0.00141883	4.95739	20	4.03438	0.0057241	2.9357e-07	22	3.23829	11	3.39686	0.00352903	0.5	0.000100618	4.58406e-06	0.00360077
GO:0006637	acyl-CoA metabolic process	0.0035685	12.4683	34	2.72691	0.00973097	3.40345e-07	49	7.21255	16	2.21835	0.00513314	0.326531	0.00123702	5.2654e-06	0.026467
GO:0006665	sphingolipid metabolic process	0.00738294	25.796	55	2.13212	0.0157413	3.45532e-07	89	13.1004	24	1.83201	0.00769971	0.269663	0.00190394	5.32925e-06	0.0376151
GO:0006721	terpenoid metabolic process	0.00292119	10.2066	30	2.93927	0.00858615	3.60356e-07	50	7.35975	17	2.30986	0.00545396	0.34	0.000521089	5.54088e-06	0.0135402
GO:0017144	drug metabolic process	0.000521017	1.82043	12	6.59184	0.00343446	5.12839e-07	11	1.61914	7	4.32327	0.00224575	0.636364	0.000283882	7.79007e-06	0.008421
GO:0006639	acylglycerol metabolic process	0.00470004	16.4219	40	2.43576	0.0114482	5.71674e-07	56	8.24292	22	2.66896	0.00705807	0.392857	6.07063e-06	8.59305e-06	0.000342956
GO:0006641	triglyceride metabolic process	0.00418193	14.6116	37	2.53222	0.0105896	6.10107e-07	49	7.21255	19	2.6343	0.0060956	0.387755	3.20816e-05	9.14342e-06	0.00139659
GO:0015718	monocarboxylic acid transport	0.00544869	19.0377	44	2.3112	0.012593	6.39975e-07	53	7.80133	20	2.56366	0.00641643	0.377358	3.18932e-05	9.5342e-06	0.00139443
GO:0001523	retinoid metabolic process	0.00240198	8.39251	26	3.098	0.00744133	8.14319e-07	42	6.18219	14	2.26457	0.0044915	0.333333	0.00196605	1.19544e-05	0.0384641
GO:0045822	negative regulation of heart contraction	0.00225672	7.88499	25	3.17058	0.00715512	8.73874e-07	17	2.50231	8	3.19704	0.00256657	0.470588	0.00152525	1.2699e-05	0.0311151
GO:0048146	positive regulation of fibroblast proliferation	0.00608629	21.2655	47	2.21015	0.0134516	9.13192e-07	41	6.03499	14	2.3198	0.0044915	0.341463	0.00151296	1.32321e-05	0.0310497
GO:0032352	positive regulation of hormone metabolic process	0.00101962	3.56254	16	4.49118	0.00457928	1.12677e-06	10	1.47195	7	4.7556	0.00224575	0.7	0.000118334	1.60031e-05	0.00410333
GO:0015893	drug transport	0.0018526	6.47297	22	3.39875	0.00629651	1.28494e-06	25	3.67987	11	2.98923	0.00352903	0.44	0.00041488	1.78719e-05	0.0114616
GO:0002067	glandular epithelial cell differentiation	0.00508356	17.762	41	2.3083	0.0117344	1.55328e-06	28	4.12146	11	2.66896	0.00352903	0.392857	0.0013068	2.13677e-05	0.0274129
GO:0034381	plasma lipoprotein particle clearance	0.00173846	6.07418	21	3.45726	0.0060103	1.70374e-06	18	2.64951	10	3.77428	0.00320821	0.555556	6.59812e-05	2.32466e-05	0.00254217
GO:0051289	protein homotetramerization	0.00335837	11.7341	31	2.64186	0.00887235	2.05884e-06	48	7.06536	17	2.40611	0.00545396	0.354167	0.000300718	2.74949e-05	0.00879075
GO:0006071	glycerol metabolic process	0.00147642	5.15862	19	3.68316	0.00543789	2.13091e-06	19	2.7967	10	3.57564	0.00320821	0.526316	0.000120905	2.8382e-05	0.00415929
GO:0006638	neutral lipid metabolic process	0.00499522	17.4533	40	2.29183	0.0114482	2.44286e-06	59	8.6845	22	2.53325	0.00705807	0.372881	1.62532e-05	3.21958e-05	0.000805136
GO:0019400	alditol metabolic process	0.00153585	5.36627	19	3.54064	0.00543789	3.71726e-06	21	3.09109	10	3.2351	0.00320821	0.476191	0.000348033	4.69607e-05	0.00991451
GO:0030224	monocyte differentiation	0.00185802	6.49193	21	3.23478	0.0060103	4.65969e-06	14	2.06073	7	3.39686	0.00224575	0.5	0.00196439	5.73536e-05	0.0384641
GO:0071827	plasma lipoprotein particle organization	0.00157206	5.49278	19	3.45908	0.00543789	5.14479e-06	24	3.53268	10	2.83071	0.00320821	0.416667	0.00126909	6.29198e-05	0.0268672
GO:0071825	protein-lipid complex subunit organization	0.00174513	6.09749	20	3.28004	0.0057241	6.35632e-06	25	3.67987	11	2.98923	0.00352903	0.44	0.00041488	7.63669e-05	0.0114616
GO:0046543	development of secondary female sexual characteristics	0.00114978	4.01734	15	3.73382	0.00429307	2.05949e-05	12	1.76634	7	3.963	0.00224575	0.583333	0.000594571	0.000222213	0.0149475
GO:0042446	hormone biosynthetic process	0.00294853	10.3022	26	2.52374	0.00744133	2.78485e-05	30	4.41585	11	2.49103	0.00352903	0.366667	0.00250702	0.000291342	0.0462581
GO:0046364	monosaccharide biosynthetic process	0.00196975	6.88232	20	2.906	0.0057241	3.44798e-05	30	4.41585	12	2.71748	0.00384986	0.4	0.000655554	0.000351652	0.0162371
GO:0045647	negative regulation of erythrocyte differentiation	0.000573359	2.00332	10	4.99173	0.00286205	4.67484e-05	8	1.17756	6	5.09528	0.00192493	0.75	0.00021676	0.000462064	0.00681169
GO:0015909	long-chain fatty acid transport	0.00237421	8.29549	22	2.65204	0.00629651	5.48149e-05	20	2.9439	9	3.05717	0.00288739	0.45	0.00114997	0.000534644	0.0251464
GO:0045908	negative regulation of vasodilation	0.000384788	1.34445	8	5.95039	0.00228964	8.04561e-05	5	0.735975	4	5.43497	0.00128328	0.8	0.00206767	0.000756137	0.0397561
GO:0030325	adrenal gland development	0.00335069	11.7073	27	2.30625	0.00772753	8.73007e-05	24	3.53268	11	3.11379	0.00352903	0.458333	0.000267802	0.000812115	0.008136
GO:0034375	high-density lipoprotein particle remodeling	0.00050072	1.74951	9	5.14428	0.00257584	8.82394e-05	10	1.47195	6	4.07623	0.00192493	0.6	0.00124466	0.000819331	0.0265226
GO:0070849	response to epidermal growth factor stimulus	0.00135798	4.74479	15	3.16136	0.00429307	0.000128427	18	2.64951	9	3.39686	0.00288739	0.5	0.000439877	0.00116243	0.0119229
GO:0019751	polyol metabolic process	0.00471871	16.4872	33	2.00156	0.00944476	0.000213092	61	8.97889	18	2.0047	0.00577478	0.295082	0.00231508	0.00180646	0.0433527
GO:0006094	gluconeogenesis	0.00144699	5.05577	15	2.96691	0.00429307	0.000250563	20	2.9439	9	3.05717	0.00288739	0.45	0.00114997	0.00209622	0.0251464
GO:0031952	regulation of protein autophosphorylation	0.00323652	11.3084	25	2.21075	0.00715512	0.000289337	26	3.82707	10	2.61297	0.00320821	0.384615	0.00259765	0.00237129	0.0475799
GO:0061045	negative regulation of wound healing	0.000469775	1.64139	8	4.8739	0.00228964	0.000306623	5	0.735975	4	5.43497	0.00128328	0.8	0.00206767	0.00248952	0.0397561
GO:0072350	tricarboxylic acid metabolic process	0.000783233	2.73662	10	3.65415	0.00286205	0.000551569	11	1.61914	6	3.70566	0.00192493	0.545454	0.00239759	0.00421793	0.0444017
GO:0046173	polyol biosynthetic process	0.00192365	6.72124	17	2.52929	0.00486548	0.000611314	21	3.09109	9	2.91159	0.00288739	0.428571	0.00175142	0.00462556	0.0350792
GO:0019319	hexose biosynthetic process	0.00175839	6.14382	16	2.60424	0.00457928	0.000643404	25	3.67987	10	2.71748	0.00320821	0.4	0.00183856	0.00482481	0.0363947
GO:0006103	2-oxoglutarate metabolic process	0.00109895	3.83974	11	2.86478	0.00314825	0.00207383	13	1.91353	7	3.65815	0.00224575	0.538462	0.00112464	0.0135242	0.0248013
GO:0060397	JAK-STAT cascade involved in growth hormone signaling pathway	0.000162559	0.567982	4	7.04248	0.00114482	0.00276173	4	0.58878	4	6.79371	0.00128328	1	0.00046866	0.017325	0.012435
GO:2000273	positive regulation of receptor activity	0.00209599	7.32337	16	2.18479	0.00457928	0.00365657	19	2.7967	9	3.21807	0.00288739	0.473684	0.000726953	0.0219788	0.0177075
GO:0003323	type B pancreatic cell development	0.00216847	7.57662	16	2.11176	0.00457928	0.00500929	11	1.61914	6	3.70566	0.00192493	0.545454	0.00239759	0.0289502	0.0444017
GO:0034370	triglyceride-rich lipoprotein particle remodeling	0.000220031	0.76879	4	5.20298	0.00114482	0.00792534	5	0.735975	4	5.43497	0.00128328	0.8	0.00206767	0.0431262	0.0397561

## Sheet: INF-NOD repressed
ID	Name	Binom_Genome_Fraction	Binom_Expected	Binom_Observed_Region_Hits	Binom_Fold_Enrichment	Binom_Region_Set_Coverage	Binom_Raw_PValue	Hyper_Total_Genes	Hyper_Expected	Hyper_Observed_Gene_Hits	Hyper_Fold_Enrichment	Hyper_Gene_Set_Coverage	Hyper_Term_Gene_Coverage	Hyper_Raw_PValue	FDR_Binom	FDR_Hyper
GO:0060976	coronary vasculature development	0.0052746	20.2228	65	3.21419	0.0169536	1.67978e-15	32	5.67435	18	3.17217	0.00479361	0.5625	1.06583e-06	4.56537e-13	2.51595e-05
GO:0003206	cardiac chamber morphogenesis	0.0178734	68.5267	142	2.07219	0.037037	2.94294e-15	109	19.3283	53	2.7421	0.0141145	0.486239	1.39256e-13	7.58824e-13	8.48703e-12
GO:0060977	coronary vasculature morphogenesis	0.00435246	16.6873	57	3.41576	0.014867	7.51501e-15	23	4.07844	15	3.67788	0.00399467	0.652174	6.08718e-07	1.60789e-12	1.50031e-05
GO:0008360	regulation of cell shape	0.00883196	33.8617	87	2.56927	0.0226917	1.26821e-14	100	17.7323	44	2.48134	0.0117177	0.44	9.49745e-10	2.50061e-12	3.57702e-08
GO:0070208	protein heterotrimerization	0.0007671	2.94106	24	8.16032	0.00625978	1.5997e-14	12	2.12788	8	3.75961	0.00213049	0.666667	0.000243111	3.09357e-12	0.00322949
GO:0090287	regulation of cellular response to growth factor stimulus	0.0175522	67.2952	136	2.02095	0.0354721	6.81901e-14	130	23.052	56	2.42929	0.0149134	0.430769	1.45176e-11	1.07144e-11	7.22718e-10
GO:0030198	extracellular matrix organization	0.0154584	59.2676	123	2.07533	0.0320814	1.89471e-13	158	28.0171	60	2.14155	0.0159787	0.379747	1.26346e-09	2.80194e-11	4.68831e-08
GO:0043062	extracellular structure organization	0.0155216	59.5098	123	2.06689	0.0320814	2.47464e-13	159	28.1944	60	2.12808	0.0159787	0.377358	1.68114e-09	3.60652e-11	6.1031e-08
GO:0052200	response to host defenses	0.000388839	1.49081	17	11.4032	0.00443401	5.9453e-13	4	0.709294	4	5.63941	0.00106525	1	0.0009874	7.86657e-11	0.0107261
GO:0045216	cell-cell junction organization	0.0093808	35.966	86	2.39115	0.0224309	7.74639e-13	89	15.7818	41	2.59793	0.0109188	0.460674	6.40644e-10	9.98689e-11	2.47782e-08
GO:0001570	vasculogenesis	0.0117757	45.1481	100	2.21493	0.0260824	9.29963e-13	78	13.8312	39	2.81971	0.0103862	0.5	7.72519e-11	1.13916e-10	3.45265e-09
GO:2000736	regulation of stem cell differentiation	0.0117858	45.1866	100	2.21304	0.0260824	9.75695e-13	72	12.7673	41	3.21133	0.0109188	0.569444	8.67838e-14	1.1543e-10	5.45436e-12
GO:0048844	artery morphogenesis	0.00853096	32.7077	78	2.38476	0.0203443	9.92335e-12	50	8.86617	28	3.15807	0.00745672	0.56	1.25897e-09	9.88012e-10	4.68831e-08
GO:0007179	transforming growth factor beta receptor signaling pathway	0.00894976	34.3134	80	2.33145	0.0208659	1.57705e-11	61	10.8167	33	3.05083	0.00878828	0.540984	1.47315e-10	1.48213e-09	6.30382e-09
GO:0048701	embryonic cranial skeleton morphogenesis	0.00624576	23.9463	63	2.63089	0.0164319	2.04184e-11	38	6.73829	20	2.96811	0.00532623	0.526316	1.12291e-06	1.83328e-09	2.60785e-05
GO:0048286	lung alveolus development	0.00722695	27.7081	69	2.49024	0.0179969	2.47013e-11	43	7.62491	20	2.62298	0.00532623	0.465116	1.29257e-05	2.15997e-09	0.000248528
GO:0060840	artery development	0.00964633	36.984	83	2.24421	0.0216484	4.12328e-11	57	10.1074	32	3.16599	0.00852197	0.561404	7.61499e-11	3.51388e-09	3.41859e-09
GO:0034330	cell junction organization	0.0103464	39.668	87	2.1932	0.0226917	4.38441e-11	99	17.555	42	2.39248	0.0111851	0.424242	8.56745e-09	3.70501e-09	2.87181e-07
GO:0021575	hindbrain morphogenesis	0.00504368	19.3375	54	2.7925	0.0140845	6.64454e-11	40	7.09293	18	2.53774	0.00479361	0.45	6.02629e-05	5.3454e-09	0.000961911
GO:0003229	ventricular cardiac muscle tissue development	0.0064407	24.6936	63	2.55126	0.0164319	6.87852e-11	48	8.51152	20	2.34976	0.00532623	0.416667	9.09048e-05	5.48971e-09	0.00138716
GO:0060326	cell chemotaxis	0.00935284	35.8588	80	2.23097	0.0208659	1.20006e-10	98	17.3777	38	2.18671	0.0101198	0.387755	6.98074e-07	9.21204e-09	1.71215e-05
GO:0070306	lens fiber cell differentiation	0.00271527	10.4103	37	3.55416	0.0096505	1.21501e-10	20	3.54647	10	2.81971	0.00266312	0.5	0.000987709	9.25619e-09	0.0107261
GO:0030199	collagen fibril organization	0.00455114	17.4491	50	2.86548	0.0130412	1.40515e-10	38	6.73829	19	2.81971	0.00505992	0.5	5.63722e-06	1.04668e-08	0.000115219
GO:0060411	cardiac septum morphogenesis	0.0101938	39.0829	84	2.14928	0.0219092	2.40786e-10	48	8.51152	28	3.28966	0.00745672	0.583333	3.4407e-10	1.72953e-08	1.42386e-08
GO:0021587	cerebellum morphogenesis	0.00452188	17.3369	49	2.82634	0.0127804	3.33056e-10	36	6.38364	16	2.50641	0.00426099	0.444444	0.000184035	2.3098e-08	0.00252822
GO:0048546	digestive tract morphogenesis	0.0101209	38.8035	83	2.13898	0.0216484	3.8192e-10	51	9.04349	29	3.20673	0.00772304	0.568627	3.88162e-10	2.61264e-08	1.58673e-08
GO:0010770	positive regulation of cell morphogenesis involved in differentiation	0.00449311	17.2266	48	2.78639	0.0125196	7.84862e-10	34	6.029	20	3.3173	0.00532623	0.588235	9.66324e-08	5.02712e-08	2.76061e-06
GO:0017015	regulation of transforming growth factor beta receptor signaling pathway	0.00770445	29.5389	68	2.30205	0.017736	8.30031e-10	70	12.4126	27	2.1752	0.00719041	0.385714	3.06432e-05	5.28278e-08	0.000532208
GO:0003208	cardiac ventricle morphogenesis	0.0119405	45.7799	92	2.00962	0.0239958	9.39582e-10	68	12.058	31	2.57091	0.00825566	0.455882	1.03096e-07	5.94241e-08	2.92038e-06
GO:0060216	definitive hemopoiesis	0.00170648	6.54264	27	4.12678	0.00704225	1.73067e-09	16	2.83717	10	3.52463	0.00266312	0.625	8.54965e-05	1.01827e-07	0.00131376
GO:0034405	response to fluid shear stress	0.00314775	12.0685	38	3.1487	0.00991132	1.83786e-09	18	3.19182	11	3.44631	0.00292943	0.611111	4.99463e-05	1.07451e-07	0.000808792
GO:0070307	lens fiber cell development	0.00126727	4.85872	23	4.73376	0.00599896	2.22158e-09	10	1.77323	6	3.38365	0.00159787	0.6	0.00338184	1.26933e-07	0.0303641
GO:0043589	skin morphogenesis	0.00512786	19.6602	51	2.59407	0.013302	2.46687e-09	41	7.27026	21	2.88848	0.00559254	0.512195	1.09257e-06	1.39364e-07	2.56104e-05
GO:0045766	positive regulation of angiogenesis	0.00950278	36.4337	77	2.11343	0.0200835	2.66833e-09	85	15.0725	36	2.38846	0.00958722	0.423529	1.02252e-07	1.49071e-07	2.90464e-06
GO:0051444	negative regulation of ubiquitin-protein ligase activity	0.000785674	3.01227	18	5.97555	0.00469484	3.69597e-09	9	1.59591	6	3.75961	0.00159787	0.666667	0.00159156	1.93577e-07	0.0163815
GO:0060039	pericardium development	0.00399004	15.2978	43	2.81086	0.0112154	4.50976e-09	24	4.25576	14	3.28966	0.00372836	0.583333	9.70343e-06	2.30204e-07	0.000190581
GO:0048644	muscle organ morphogenesis	0.0104996	40.2555	81	2.01215	0.0211268	8.67878e-09	71	12.59	30	2.38285	0.00798935	0.422535	1.23128e-06	4.1559e-07	2.8269e-05
GO:0010799	regulation of peptidyl-threonine phosphorylation	0.0029153	11.1773	35	3.13136	0.00912885	8.93274e-09	22	3.90111	12	3.07604	0.00319574	0.545454	0.00010473	4.25724e-07	0.00156487
GO:0055010	ventricular cardiac muscle tissue morphogenesis	0.00600617	23.0277	55	2.38843	0.0143453	9.72875e-09	44	7.80223	18	2.30703	0.00479361	0.409091	0.000266303	4.5716e-07	0.00349145
GO:0001649	osteoblast differentiation	0.0102024	39.116	79	2.01963	0.0206051	1.12818e-08	75	13.2993	34	2.55653	0.00905459	0.453333	2.99864e-08	5.20708e-07	9.2215e-07
GO:0048617	embryonic foregut morphogenesis	0.00186996	7.16941	27	3.766	0.00704225	1.12882e-08	11	1.95056	9	4.61407	0.0023968	0.818182	6.68789e-06	5.20708e-07	0.000135047
GO:0017145	stem cell division	0.0033816	12.965	38	2.93096	0.00991132	1.18655e-08	26	4.61041	13	2.81971	0.00346205	0.5	0.000172981	5.42363e-07	0.00245007
GO:0048103	somatic stem cell division	0.00282879	10.8456	34	3.13492	0.00886802	1.40375e-08	20	3.54647	9	2.53774	0.0023968	0.45	0.004376	6.21856e-07	0.0372293
GO:0048557	embryonic digestive tract morphogenesis	0.00528855	20.2763	50	2.46593	0.0130412	1.68807e-08	20	3.54647	15	4.22956	0.00399467	0.75	3.30524e-08	7.28552e-07	1.0072e-06
GO:0010718	positive regulation of epithelial to mesenchymal transition	0.00358687	13.7521	39	2.83594	0.0101721	1.81542e-08	22	3.90111	15	3.84505	0.00399467	0.681818	2.53501e-07	7.76847e-07	6.70842e-06
GO:0007440	foregut morphogenesis	0.00191914	7.35799	27	3.66948	0.00704225	1.90283e-08	12	2.12788	9	4.22956	0.0023968	0.75	2.25068e-05	8.07569e-07	0.00040272
GO:0061439	kidney vasculature morphogenesis	0.000778858	2.98614	17	5.69297	0.00443401	1.97861e-08	7	1.24126	7	5.63941	0.00186418	1	5.48735e-06	8.29038e-07	0.000112844
GO:0072284	metanephric S-shaped body morphogenesis	0.000356176	1.36558	12	8.78749	0.00312989	2.4678e-08	5	0.886617	4	4.51153	0.00106525	0.8	0.00423726	1.00879e-06	0.0362946
GO:0021549	cerebellum development	0.00846447	32.4528	68	2.09535	0.017736	2.9923e-08	73	12.9446	27	2.08581	0.00719041	0.369863	7.24092e-05	1.19605e-06	0.00113951
GO:0007219	Notch signaling pathway	0.00813983	31.2081	66	2.11484	0.0172144	3.39696e-08	75	13.2993	29	2.18057	0.00772304	0.386667	1.49427e-05	1.32488e-06	0.000284591
GO:0036303	lymph vessel morphogenesis	0.00124662	4.77954	21	4.39373	0.00547731	3.74783e-08	12	2.12788	7	3.28966	0.00186418	0.583333	0.00188335	1.45514e-06	0.01877
GO:0045668	negative regulation of osteoblast differentiation	0.00462369	17.7272	45	2.53847	0.0117371	3.78807e-08	35	6.20632	15	2.41689	0.00399467	0.428571	0.000471405	1.46511e-06	0.00568071
GO:0030048	actin filament-based movement	0.00295679	11.3363	34	2.99921	0.00886802	3.95781e-08	29	5.14238	13	2.52801	0.00346205	0.448276	0.000665193	1.50757e-06	0.00764478
GO:0006835	dicarboxylic acid transport	0.00285046	10.9287	33	3.01958	0.0086072	5.32791e-08	39	6.91561	15	2.169	0.00399467	0.384615	0.00179624	2.01419e-06	0.0180993
GO:0048566	embryonic digestive tract development	0.00738855	28.3277	61	2.15337	0.0159103	5.98068e-08	33	5.85167	20	3.41783	0.00532623	0.606061	4.77739e-08	2.24409e-06	1.43407e-06
GO:0001945	lymph vessel development	0.00287107	11.0077	33	2.9979	0.0086072	6.26788e-08	20	3.54647	13	3.66562	0.00346205	0.65	3.73677e-06	2.34311e-06	7.81225e-05
GO:0003148	outflow tract septum morphogenesis	0.0027376	10.496	32	3.04879	0.00834637	6.79575e-08	13	2.3052	7	3.03661	0.00186418	0.538462	0.00345808	2.51143e-06	0.0307709
GO:0072104	glomerular capillary formation	0.000759744	2.91286	16	5.49289	0.00417319	8.22206e-08	6	1.06394	6	5.63941	0.00159787	1	3.09862e-05	2.99569e-06	0.00053539
GO:0090288	negative regulation of cellular response to growth factor stimulus	0.00836132	32.0573	66	2.05881	0.0172144	8.81116e-08	66	11.7033	25	2.13614	0.00665779	0.378788	8.44148e-05	3.18723e-06	0.00130596
GO:0001707	mesoderm formation	0.00661198	25.3503	56	2.20904	0.0146062	9.10995e-08	58	10.2848	24	2.33355	0.00639148	0.413793	2.137e-05	3.27177e-06	0.000385811
GO:0060463	lung lobe morphogenesis	0.00172654	6.61957	24	3.62561	0.00625978	1.40414e-07	7	1.24126	6	4.83378	0.00159787	0.857143	0.000183979	4.88582e-06	0.00252822
GO:0034505	tooth mineralization	0.00101599	3.89531	18	4.62094	0.00469484	1.65691e-07	9	1.59591	6	3.75961	0.00159787	0.666667	0.00159156	5.62903e-06	0.0163815
GO:0010717	regulation of epithelial to mesenchymal transition	0.00642497	24.6333	54	2.19215	0.0140845	1.92841e-07	38	6.73829	21	3.11652	0.00559254	0.552632	2.02253e-07	6.40722e-06	5.49691e-06
GO:0030878	thyroid gland development	0.00177415	6.80211	24	3.52832	0.00625978	2.27087e-07	19	3.36914	9	2.6713	0.0023968	0.473684	0.00285127	7.43841e-06	0.0266227
GO:0043491	protein kinase B signaling cascade	0.00192219	7.36967	25	3.39228	0.0065206	2.63222e-07	30	5.3197	13	2.44375	0.00346205	0.433333	0.000984707	8.51112e-06	0.0107261
GO:0060737	prostate gland morphogenetic growth	0.0015572	5.9703	22	3.68491	0.00573813	3.48927e-07	4	0.709294	4	5.63941	0.00106525	1	0.0009874	1.08632e-05	0.0107261
GO:0060393	regulation of pathway-restricted SMAD protein phosphorylation	0.00537367	20.6027	47	2.28126	0.0122587	3.92386e-07	31	5.49702	16	2.91066	0.00426099	0.516129	1.85477e-05	1.2089e-05	0.000340357
GO:0042990	regulation of transcription factor import into nucleus	0.00406379	15.5806	39	2.50312	0.0101721	4.11386e-07	57	10.1074	20	1.97874	0.00532623	0.350877	0.00129605	1.24605e-05	0.0136615
GO:0030903	notochord development	0.00239506	9.18265	28	3.04923	0.00730308	4.30458e-07	18	3.19182	9	2.81971	0.0023968	0.5	0.00177861	1.29153e-05	0.0180299
GO:0060575	intestinal epithelial cell differentiation	0.00158717	6.08522	22	3.61532	0.00573813	4.76462e-07	15	2.65985	8	3.00769	0.00213049	0.533333	0.00190397	1.40507e-05	0.0188448
GO:0035855	megakaryocyte development	0.00110081	4.22051	18	4.26489	0.00469484	5.18222e-07	11	1.95056	6	3.07604	0.00159787	0.545454	0.0063282	1.5018e-05	0.049484
GO:0071621	granulocyte chemotaxis	0.00459253	17.6077	42	2.38531	0.0109546	5.19884e-07	44	7.80223	20	2.56337	0.00532623	0.454545	1.97598e-05	1.50229e-05	0.000360625
GO:0051894	positive regulation of focal adhesion assembly	0.00122088	4.68087	19	4.05908	0.00495566	5.26212e-07	12	2.12788	7	3.28966	0.00186418	0.583333	0.00188335	1.51621e-05	0.01877
GO:0035924	cellular response to vascular endothelial growth factor stimulus	0.00347416	13.3199	35	2.62764	0.00912885	5.36138e-07	22	3.90111	15	3.84505	0.00399467	0.681818	2.53501e-07	1.5404e-05	6.70842e-06
GO:0032321	positive regulation of Rho GTPase activity	0.00647865	24.8391	53	2.13373	0.0138237	5.51033e-07	67	11.8807	27	2.2726	0.00719041	0.402985	1.19884e-05	1.5742e-05	0.000231392
GO:0021697	cerebellar cortex formation	0.00302247	11.5882	32	2.76144	0.00834637	5.71335e-07	20	3.54647	9	2.53774	0.0023968	0.45	0.004376	1.61841e-05	0.0372293
GO:0003143	embryonic heart tube morphogenesis	0.00756757	29.0141	59	2.0335	0.0153886	6.04371e-07	55	9.75279	24	2.46083	0.00639148	0.436364	7.1781e-06	1.69291e-05	0.000144078
GO:0060523	prostate epithelial cord elongation	0.00111627	4.27977	18	4.20584	0.00469484	6.30297e-07	3	0.53197	3	5.63941	0.000798935	1	0.00557202	1.7509e-05	0.0452237
GO:0048332	mesoderm morphogenesis	0.00725551	27.8176	57	2.04906	0.014867	7.36151e-07	62	10.994	25	2.27396	0.00665779	0.403226	2.46599e-05	2.01709e-05	0.000435818
GO:0035265	organ growth	0.00603423	23.1352	50	2.1612	0.0130412	7.93436e-07	38	6.73829	18	2.6713	0.00479361	0.473684	2.56078e-05	2.16227e-05	0.000450984
GO:0007088	regulation of mitosis	0.00638691	24.4874	52	2.12354	0.0135629	8.02649e-07	77	13.6539	26	1.90422	0.0069241	0.337662	0.000521373	2.18147e-05	0.00620464
GO:0072050	S-shaped body morphogenesis	0.000796834	3.05506	15	4.90988	0.00391236	8.22471e-07	8	1.41859	6	4.22956	0.00159787	0.75	0.000624623	2.22332e-05	0.00725312
GO:1900212	negative regulation of mesenchymal cell apoptotic process involved in metanephros development	0.000409084	1.56843	11	7.01339	0.00286907	8.38164e-07	4	0.709294	4	5.63941	0.00106525	1	0.0009874	2.25363e-05	0.0107261
GO:0021696	cerebellar cortex morphogenesis	0.00372291	14.2736	36	2.52213	0.00938967	9.43884e-07	28	4.96506	12	2.41689	0.00319574	0.428571	0.0017234	2.52439e-05	0.0175869
GO:0046068	cGMP metabolic process	0.00310532	11.9058	32	2.68777	0.00834637	1.00379e-06	25	4.43309	11	2.48134	0.00292943	0.44	0.00206867	2.67747e-05	0.0202754
GO:0060412	ventricular septum morphogenesis	0.00734049	28.1434	57	2.02534	0.014867	1.04526e-06	29	5.14238	17	3.30586	0.0045273	0.586207	9.62554e-07	2.78071e-05	2.29371e-05
GO:0021783	preganglionic parasympathetic nervous system development	0.0014385	5.51522	20	3.62633	0.00521648	1.4741e-06	13	2.3052	7	3.03661	0.00186418	0.538462	0.00345808	3.76835e-05	0.0307709
GO:0051017	actin filament bundle assembly	0.0025596	9.8135	28	2.85321	0.00730308	1.52275e-06	32	5.67435	15	2.64348	0.00399467	0.46875	0.000140043	3.87666e-05	0.00203215
GO:0034332	adherens junction organization	0.002566	9.83803	28	2.8461	0.00730308	1.59557e-06	27	4.78773	13	2.71527	0.00346205	0.481482	0.000279626	4.03142e-05	0.00362361
GO:0001946	lymphangiogenesis	0.00108452	4.15806	17	4.08844	0.00443401	1.85173e-06	11	1.95056	6	3.07604	0.00159787	0.545454	0.0063282	4.64365e-05	0.049484
GO:0030595	leukocyte chemotaxis	0.00713607	27.3597	55	2.01026	0.0143453	1.98009e-06	76	13.4766	29	2.15188	0.00772304	0.381579	2.00981e-05	4.92873e-05	0.00036503
GO:0060449	bud elongation involved in lung branching	0.0013485	5.17015	19	3.67494	0.00495566	2.20461e-06	6	1.06394	5	4.69951	0.00133156	0.833333	0.000894683	5.43372e-05	0.00999659
GO:0060389	pathway-restricted SMAD protein phosphorylation	0.00217255	8.32955	25	3.00136	0.0065206	2.27297e-06	12	2.12788	9	4.22956	0.0023968	0.75	2.25068e-05	5.56131e-05	0.00040272
GO:0044253	positive regulation of multicellular organismal metabolic process	0.00248454	9.52572	27	2.83443	0.00704225	2.60848e-06	26	4.61041	11	2.38591	0.00292943	0.423077	0.00301694	6.3127e-05	0.0279533
GO:0001947	heart looping	0.00632138	24.2362	50	2.06303	0.0130412	2.82251e-06	49	8.68885	21	2.41689	0.00559254	0.428571	3.68785e-05	6.70996e-05	0.000625379
GO:0003382	epithelial cell morphogenesis	0.00459162	17.6043	40	2.27218	0.010433	3.00446e-06	36	6.38364	17	2.66306	0.0045273	0.472222	4.5065e-05	7.12568e-05	0.000741692
GO:0072049	comma-shaped body morphogenesis	0.000777721	2.98178	14	4.69518	0.00365154	3.13016e-06	7	1.24126	5	4.02815	0.00133156	0.714286	0.00267144	7.3202e-05	0.0251536
GO:0061371	determination of heart left/right asymmetry	0.00654275	25.0849	51	2.0331	0.013302	3.36174e-06	52	9.22082	22	2.38591	0.00585885	0.423077	3.08891e-05	7.7536e-05	0.00053539
GO:0060979	vasculogenesis involved in coronary vascular morphogenesis	0.00299015	11.4642	30	2.61683	0.00782473	3.58955e-06	14	2.48253	7	2.81971	0.00186418	0.5	0.00586463	8.20375e-05	0.0471798
GO:1900746	regulation of vascular endothelial growth factor signaling pathway	0.000386285	1.48102	10	6.75212	0.00260824	3.6384e-06	5	0.886617	4	4.51153	0.00106525	0.8	0.00423726	8.29655e-05	0.0362946
GO:0071229	cellular response to acid	0.00483352	18.5317	41	2.21242	0.0106938	4.27091e-06	47	8.3342	17	2.03979	0.0045273	0.361702	0.00200629	9.54406e-05	0.0197409
GO:0097094	craniofacial suture morphogenesis	0.00211475	8.10796	24	2.96005	0.00625978	4.49588e-06	12	2.12788	8	3.75961	0.00213049	0.666667	0.000243111	0.000100023	0.00322949
GO:0001837	epithelial to mesenchymal transition	0.00625427	23.9789	49	2.04347	0.0127804	4.52052e-06	44	7.80223	25	3.20421	0.00665779	0.568182	6.46347e-09	0.00010035	2.20328e-07
GO:0071230	cellular response to amino acid stimulus	0.00453191	17.3754	39	2.24456	0.0101721	5.21606e-06	43	7.62491	16	2.09839	0.00426099	0.372093	0.00191985	0.000114776	0.018946
GO:0010171	body morphogenesis	0.00522465	20.0313	43	2.14664	0.0112154	5.25763e-06	47	8.3342	19	2.27976	0.00505992	0.404255	0.00021821	0.000115438	0.00294145
GO:0006893	Golgi to plasma membrane transport	0.00157546	6.04031	20	3.31109	0.00521648	5.56622e-06	23	4.07844	10	2.45192	0.00266312	0.434783	0.00365508	0.000121418	0.0322699
GO:0034333	adherens junction assembly	0.0022992	8.81512	25	2.83603	0.0065206	5.93285e-06	21	3.72379	11	2.95398	0.00292943	0.52381	0.000327764	0.000129136	0.00412515
GO:0033077	T cell differentiation in thymus	0.00596641	22.8752	47	2.05463	0.0122587	6.0874e-06	56	9.93011	19	1.91337	0.00505992	0.339286	0.00264102	0.000132214	0.0251448
GO:0030593	neutrophil chemotaxis	0.00389372	14.9285	35	2.3445	0.00912885	6.2764e-06	37	6.56097	18	2.7435	0.00479361	0.486486	1.6148e-05	0.000136025	0.000304091
GO:0060045	positive regulation of cardiac muscle cell proliferation	0.00390803	14.9834	35	2.33592	0.00912885	6.77379e-06	17	3.0145	9	2.98557	0.0023968	0.529412	0.00105448	0.000146174	0.0113205
GO:0021564	vagus nerve development	0.000734129	2.81465	13	4.61869	0.00339071	8.24489e-06	3	0.53197	3	5.63941	0.000798935	1	0.00557202	0.000174182	0.0452237
GO:0002011	morphogenesis of an epithelial sheet	0.00412814	15.8273	36	2.27455	0.00938967	8.87657e-06	33	5.85167	20	3.41783	0.00532623	0.606061	4.77739e-08	0.000186004	1.43407e-06
GO:0046638	positive regulation of alpha-beta T cell differentiation	0.00395951	15.1808	35	2.30555	0.00912885	8.87846e-06	31	5.49702	16	2.91066	0.00426099	0.516129	1.85477e-05	0.000186004	0.000340357
GO:0060363	cranial suture morphogenesis	0.00191342	7.33605	22	2.99889	0.00573813	9.01283e-06	10	1.77323	7	3.94759	0.00186418	0.7	0.000398042	0.000188426	0.00488732
GO:0060323	head morphogenesis	0.00413525	15.8545	36	2.27064	0.00938967	9.20214e-06	38	6.73829	15	2.22608	0.00399467	0.394737	0.00131919	0.000191588	0.0138329
GO:0060916	mesenchymal cell proliferation involved in lung development	0.000977973	3.74955	15	4.00048	0.00391236	9.37148e-06	3	0.53197	3	5.63941	0.000798935	1	0.00557202	0.00019471	0.0452237
GO:0001824	blastocyst development	0.005364	20.5656	43	2.09087	0.0112154	9.79165e-06	75	13.2993	27	2.03019	0.00719041	0.36	0.00012348	0.00020302	0.00181537
GO:0010800	positive regulation of peptidyl-threonine phosphorylation	0.00178347	6.83782	21	3.07115	0.00547731	1.00586e-05	14	2.48253	8	3.22252	0.00213049	0.571429	0.00105152	0.000207698	0.0113205
GO:0048845	venous blood vessel morphogenesis	0.00151743	5.81784	19	3.26582	0.00495566	1.13612e-05	9	1.59591	6	3.75961	0.00159787	0.666667	0.00159156	0.000232212	0.0163815
GO:0007528	neuromuscular junction development	0.00453226	17.3767	38	2.18684	0.00991132	1.20102e-05	38	6.73829	15	2.22608	0.00399467	0.394737	0.00131919	0.000242033	0.0138329
GO:0031069	hair follicle morphogenesis	0.00402713	15.44	35	2.26683	0.00912885	1.2555e-05	29	5.14238	13	2.52801	0.00346205	0.448276	0.000665193	0.000249511	0.00764478
GO:0035904	aorta development	0.00388617	14.8996	34	2.28194	0.00886802	1.4502e-05	24	4.25576	13	3.05468	0.00346205	0.541667	5.91354e-05	0.00028372	0.000945415
GO:0072277	metanephric glomerular capillary formation	0.000455799	1.74753	10	5.72235	0.00260824	1.49969e-05	3	0.53197	3	5.63941	0.000798935	1	0.00557202	0.000292265	0.0452237
GO:1901888	regulation of cell junction assembly	0.004586	17.5827	38	2.16121	0.00991132	1.5451e-05	34	6.029	18	2.98557	0.00479361	0.529412	3.46663e-06	0.000299953	7.37007e-05
GO:0090002	establishment of protein localization to plasma membrane	0.00243885	9.35056	25	2.67364	0.0065206	1.56636e-05	37	6.56097	15	2.28625	0.00399467	0.405405	0.000953133	0.000303493	0.0105791
GO:0061440	kidney vasculature development	0.00276437	10.5986	27	2.54751	0.00704225	1.69231e-05	18	3.19182	11	3.44631	0.00292943	0.611111	4.99463e-05	0.000326638	0.000808792
GO:0070166	enamel mineralization	0.000674456	2.58587	12	4.64061	0.00312989	1.72917e-05	6	1.06394	5	4.69951	0.00133156	0.833333	0.000894683	0.000332478	0.00999659
GO:1901184	regulation of ERBB signaling pathway	0.00375417	14.3935	33	2.29271	0.0086072	1.75182e-05	38	6.73829	16	2.37449	0.00426099	0.421053	0.000391842	0.000335548	0.00484074
GO:0001957	intramembranous ossification	0.000676555	2.59391	12	4.62622	0.00312989	1.78182e-05	6	1.06394	5	4.69951	0.00133156	0.833333	0.000894683	0.000340279	0.00999659
GO:0045601	regulation of endothelial cell differentiation	0.00143888	5.51668	18	3.26283	0.00469484	1.92854e-05	12	2.12788	7	3.28966	0.00186418	0.583333	0.00188335	0.000366605	0.01877
GO:0032231	regulation of actin filament bundle assembly	0.00415168	15.9175	35	2.19883	0.00912885	2.31732e-05	44	7.80223	18	2.30703	0.00479361	0.409091	0.000266303	0.000430739	0.00349145
GO:0035909	aorta morphogenesis	0.00382347	14.6592	33	2.25115	0.0086072	2.49075e-05	22	3.90111	12	3.07604	0.00319574	0.545454	0.00010473	0.0004554	0.00156487
GO:0051492	regulation of stress fiber assembly	0.00401385	15.3891	34	2.20935	0.00886802	2.7366e-05	40	7.09293	17	2.39675	0.0045273	0.425	0.000226727	0.000494951	0.0030359
GO:0045840	positive regulation of mitosis	0.00351554	13.4786	31	2.29995	0.00808555	2.91333e-05	34	6.029	13	2.15625	0.00346205	0.382353	0.00378892	0.00052315	0.0332183
GO:0030032	lamellipodium assembly	0.00272619	10.4522	26	2.48751	0.00678143	3.53317e-05	26	4.61041	11	2.38591	0.00292943	0.423077	0.00301694	0.000623326	0.0279533
GO:0072012	glomerulus vasculature development	0.00274525	10.5253	26	2.47024	0.00678143	3.95399e-05	17	3.0145	10	3.3173	0.00266312	0.588235	0.00017457	0.000692707	0.00245007
GO:0048730	epidermis morphogenesis	0.00462522	17.7331	37	2.08649	0.0096505	4.06837e-05	34	6.029	15	2.48798	0.00399467	0.441177	0.000321776	0.00070659	0.00406505
GO:0071260	cellular response to mechanical stimulus	0.00446346	17.1129	36	2.10367	0.00938967	4.35637e-05	47	8.3342	16	1.9198	0.00426099	0.340425	0.00536425	0.000750131	0.044434
GO:0060602	branch elongation of an epithelium	0.00361376	13.8552	31	2.23743	0.00808555	4.79597e-05	17	3.0145	10	3.3173	0.00266312	0.588235	0.00017457	0.000811923	0.00245007
GO:0003401	axis elongation	0.00432181	16.5698	35	2.11227	0.00912885	5.09186e-05	27	4.78773	13	2.71527	0.00346205	0.481482	0.000279626	0.00084915	0.00362361
GO:0060982	coronary artery morphogenesis	0.000883236	3.38633	13	3.83897	0.00339071	5.42307e-05	5	0.886617	4	4.51153	0.00106525	0.8	0.00423726	0.000896948	0.0362946
GO:0043372	positive regulation of CD4-positive, alpha-beta T cell differentiation	0.00186304	7.14288	20	2.79999	0.00521648	5.70256e-05	17	3.0145	8	2.65384	0.00213049	0.470588	0.00514357	0.000938543	0.0429599
GO:0043001	Golgi to plasma membrane protein transport	0.00128917	4.94267	16	3.23712	0.00417319	5.95902e-05	19	3.36914	9	2.6713	0.0023968	0.473684	0.00285127	0.000974372	0.0266227
GO:0060484	lung-associated mesenchyme development	0.00190576	7.30668	20	2.73722	0.00521648	7.70793e-05	11	1.95056	7	3.58872	0.00186418	0.636364	0.000926544	0.0012245	0.0102954
GO:0045214	sarcomere organization	0.00190734	7.31276	20	2.73495	0.00521648	7.79298e-05	23	4.07844	12	2.9423	0.00319574	0.521739	0.000183678	0.00123606	0.00252822
GO:2000737	negative regulation of stem cell differentiation	0.00147083	5.63915	17	3.01464	0.00443401	8.36583e-05	7	1.24126	5	4.02815	0.00133156	0.714286	0.00267144	0.00131042	0.0251536
GO:0050854	regulation of antigen receptor-mediated signaling pathway	0.00256323	9.82741	24	2.44215	0.00625978	9.0663e-05	29	5.14238	13	2.52801	0.00346205	0.448276	0.000665193	0.00141131	0.00764478
GO:0021532	neural tube patterning	0.0046464	17.8143	36	2.02085	0.00938967	9.51476e-05	39	6.91561	18	2.60281	0.00479361	0.461539	3.96992e-05	0.00147427	0.000668702
GO:0060038	cardiac muscle cell proliferation	0.00259792	9.96044	24	2.40953	0.00625978	0.000110551	17	3.0145	10	3.3173	0.00266312	0.588235	0.00017457	0.00169208	0.00245007
GO:0035886	vascular smooth muscle cell differentiation	0.00293543	11.2544	26	2.3102	0.00678143	0.000113818	19	3.36914	10	2.96811	0.00266312	0.526316	0.000586762	0.00173576	0.00688503
GO:0072311	glomerular epithelial cell differentiation	0.00212541	8.14882	21	2.57706	0.00547731	0.000117966	17	3.0145	11	3.64903	0.00292943	0.647059	2.31452e-05	0.00178654	0.00041049
GO:0010862	positive regulation of pathway-restricted SMAD protein phosphorylation	0.00365047	13.9959	30	2.14348	0.00782473	0.000130752	24	4.25576	14	3.28966	0.00372836	0.583333	9.70343e-06	0.00195371	0.000190581
GO:0038091	positive regulation of cell proliferation by VEGF-activated platelet derived growth factor receptor signaling pathway	0.00037852	1.45124	8	5.51251	0.00208659	0.000135173	3	0.53197	3	5.63941	0.000798935	1	0.00557202	0.00200192	0.0452237
GO:0097186	amelogenesis	0.000985373	3.77792	13	3.44105	0.00339071	0.000157698	11	1.95056	6	3.07604	0.00159787	0.545454	0.0063282	0.0022752	0.049484
GO:0033002	muscle cell proliferation	0.00266258	10.2083	24	2.35102	0.00625978	0.000158203	19	3.36914	10	2.96811	0.00266312	0.526316	0.000586762	0.0022792	0.00688503
GO:0030834	regulation of actin filament depolymerization	0.00185969	7.13007	19	2.66477	0.00495566	0.000160436	29	5.14238	14	2.72248	0.00372836	0.482759	0.000157537	0.00230477	0.00225668
GO:0061298	retina vasculature development in camera-type eye	0.00141101	5.40981	16	2.95759	0.00417319	0.000164624	15	2.65985	10	3.75961	0.00266312	0.666667	3.81467e-05	0.0023515	0.000645797
GO:0071285	cellular response to lithium ion	0.00141408	5.42159	16	2.95116	0.00417319	0.000168626	14	2.48253	7	2.81971	0.00186418	0.5	0.00586463	0.00237827	0.0471798
GO:0060841	venous blood vessel development	0.00235199	9.01755	22	2.43969	0.00573813	0.000175859	16	2.83717	8	2.81971	0.00213049	0.5	0.00321929	0.00246301	0.029457
GO:0051893	regulation of focal adhesion assembly	0.00320376	12.2832	27	2.19812	0.00704225	0.000186489	23	4.07844	11	2.69711	0.00292943	0.478261	0.000887326	0.00257955	0.00998093
GO:0007184	SMAD protein import into nucleus	0.00100955	3.87062	13	3.35863	0.00339071	0.000198721	10	1.77323	7	3.94759	0.00186418	0.7	0.000398042	0.00270477	0.00488732
GO:0007173	epidermal growth factor receptor signaling pathway	0.00238192	9.1323	22	2.40903	0.00573813	0.000208746	20	3.54647	11	3.10168	0.00292943	0.55	0.000185814	0.0028101	0.00254571
GO:0060319	primitive erythrocyte differentiation	0.000215362	0.825699	6	7.26657	0.00156495	0.000217442	3	0.53197	3	5.63941	0.000798935	1	0.00557202	0.00290336	0.0452237
GO:0044154	histone H3-K14 acetylation	7.42697e-05	0.28475	4	14.0474	0.0010433	0.000218076	3	0.53197	3	5.63941	0.000798935	1	0.00557202	0.00290336	0.0452237
GO:0042058	regulation of epidermal growth factor receptor signaling pathway	0.0034111	13.0782	28	2.14097	0.00730308	0.000218205	35	6.20632	14	2.25577	0.00372836	0.4	0.00163139	0.00290336	0.0167743
GO:0043983	histone H4-K12 acetylation	0.000516122	1.97881	9	4.54818	0.00234742	0.000218561	8	1.41859	5	3.52463	0.00133156	0.625	0.00608281	0.00290336	0.0481643
GO:0001954	positive regulation of cell-matrix adhesion	0.003239	12.4183	27	2.17421	0.00704225	0.000220759	23	4.07844	11	2.69711	0.00292943	0.478261	0.000887326	0.00292484	0.00998093
GO:0003203	endocardial cushion morphogenesis	0.00325039	12.462	27	2.16659	0.00704225	0.000232969	18	3.19182	10	3.13301	0.00266312	0.555556	0.000330349	0.0030624	0.00413698
GO:0072112	glomerular visceral epithelial cell differentiation	0.00208622	7.99856	20	2.50045	0.00521648	0.000247844	16	2.83717	10	3.52463	0.00266312	0.625	8.54965e-05	0.0032452	0.00131376
GO:0072102	glomerulus morphogenesis	0.00192935	7.39711	19	2.56857	0.00495566	0.000252073	9	1.59591	7	4.38621	0.00186418	0.777778	0.000141153	0.00329201	0.00204235
GO:0035313	wound healing, spreading of epidermal cells	0.000900653	3.4531	12	3.47514	0.00312989	0.000254177	10	1.77323	6	3.38365	0.00159787	0.6	0.00338184	0.00331139	0.0303641
GO:0060534	trachea cartilage development	0.000424043	1.62578	8	4.92071	0.00208659	0.000288064	5	0.886617	5	5.63941	0.00133156	1	0.000174936	0.00370905	0.00245007
GO:0071681	cellular response to indole-3-methanol	0.000432936	1.65987	8	4.81964	0.00208659	0.00033016	4	0.709294	4	5.63941	0.00106525	1	0.0009874	0.00413076	0.0107261
GO:0042130	negative regulation of T cell proliferation	0.00333957	12.8039	27	2.10873	0.00704225	0.000351235	37	6.56097	14	2.13383	0.00372836	0.378378	0.0030216	0.00435404	0.0279533
GO:0003183	mitral valve morphogenesis	0.00182506	6.99727	18	2.57243	0.00469484	0.000354762	8	1.41859	6	4.22956	0.00159787	0.75	0.000624623	0.00438805	0.00725312
GO:0033628	regulation of cell adhesion mediated by integrin	0.00299198	11.4713	25	2.17936	0.0065206	0.000356141	32	5.67435	12	2.11478	0.00319574	0.375	0.00638962	0.00439969	0.0498753
GO:0001885	endothelial cell development	0.00282555	10.8332	24	2.21542	0.00625978	0.000367484	26	4.61041	14	3.03661	0.00372836	0.538462	3.34448e-05	0.00452315	0.000571975
GO:0060325	face morphogenesis	0.00389689	14.9407	30	2.00794	0.00782473	0.00038157	34	6.029	13	2.15625	0.00346205	0.382353	0.00378892	0.00467365	0.0332183
GO:0048535	lymph node development	0.00216736	8.30964	20	2.40684	0.00521648	0.000398647	23	4.07844	11	2.69711	0.00292943	0.478261	0.000887326	0.00485326	0.00998093
GO:0055017	cardiac muscle tissue growth	0.00286068	10.9679	24	2.18821	0.00625978	0.00043604	19	3.36914	10	2.96811	0.00266312	0.526316	0.000586762	0.00527656	0.00688503
GO:0038127	ERBB signaling pathway	0.00253633	9.72429	22	2.26238	0.00573813	0.000479591	23	4.07844	11	2.69711	0.00292943	0.478261	0.000887326	0.00570068	0.00998093
GO:1900119	positive regulation of execution phase of apoptosis	0.000833558	3.19586	11	3.44195	0.00286907	0.000488408	7	1.24126	5	4.02815	0.00133156	0.714286	0.00267144	0.00575783	0.0251536
GO:0051150	regulation of smooth muscle cell differentiation	0.00289799	11.1109	24	2.16004	0.00625978	0.000520857	15	2.65985	11	4.13557	0.00292943	0.733333	3.62784e-06	0.00606219	7.60032e-05
GO:1900744	regulation of p38MAPK cascade	0.00111979	4.29328	13	3.02799	0.00339071	0.000521783	5	0.886617	4	4.51153	0.00106525	0.8	0.00423726	0.00606595	0.0362946
GO:0021546	rhombomere development	0.000357746	1.3716	7	5.10354	0.00182577	0.000550471	8	1.41859	5	3.52463	0.00133156	0.625	0.00608281	0.00633357	0.0481643
GO:0003181	atrioventricular valve morphogenesis	0.00189969	7.28342	18	2.47137	0.00469484	0.000561017	11	1.95056	8	4.10139	0.00213049	0.727273	9.60415e-05	0.00641819	0.00145451
GO:0045603	positive regulation of endothelial cell differentiation	0.00127602	4.89226	14	2.86166	0.00365154	0.00056168	8	1.41859	6	4.22956	0.00159787	0.75	0.000624623	0.00641847	0.00725312
GO:0030835	negative regulation of actin filament depolymerization	0.0017496	6.70795	17	2.53431	0.00443401	0.00059909	25	4.43309	12	2.70692	0.00319574	0.48	0.00049746	0.00677557	0.00594823
GO:0051693	actin filament capping	0.00143639	5.50712	15	2.72375	0.00391236	0.000599668	21	3.72379	11	2.95398	0.00292943	0.52381	0.000327764	0.00677557	0.00412515
GO:0003174	mitral valve development	0.00191212	7.33107	18	2.4553	0.00469484	0.000603862	9	1.59591	6	3.75961	0.00159787	0.666667	0.00159156	0.00681531	0.0163815
GO:0060674	placenta blood vessel development	0.00293598	11.2565	24	2.13209	0.00625978	0.000621702	32	5.67435	14	2.46724	0.00372836	0.4375	0.000562805	0.00699796	0.00664269
GO:0090311	regulation of protein deacetylation	0.00330534	12.6727	26	2.05166	0.00678143	0.000661013	27	4.78773	12	2.50641	0.00319574	0.444444	0.00117235	0.00735304	0.0124753
GO:0048041	focal adhesion assembly	0.00130257	4.99404	14	2.80334	0.00365154	0.000683359	15	2.65985	8	3.00769	0.00213049	0.533333	0.00190397	0.00755149	0.0188448
GO:2000516	positive regulation of CD4-positive, alpha-beta T cell activation	0.00244527	9.37517	21	2.23996	0.00547731	0.00071855	19	3.36914	9	2.6713	0.0023968	0.473684	0.00285127	0.00787976	0.0266227
GO:0003175	tricuspid valve development	0.00102353	3.92421	12	3.05794	0.00312989	0.000772629	5	0.886617	4	4.51153	0.00106525	0.8	0.00423726	0.00835437	0.0362946
GO:0072148	epithelial cell fate commitment	0.00281018	10.7742	23	2.13472	0.00599896	0.000783184	17	3.0145	8	2.65384	0.00213049	0.470588	0.00514357	0.00844127	0.0429599
GO:0060536	cartilage morphogenesis	0.00179866	6.89605	17	2.46518	0.00443401	0.000807017	10	1.77323	6	3.38365	0.00159787	0.6	0.00338184	0.00865177	0.0303641
GO:0060008	Sertoli cell differentiation	0.002827	10.8387	23	2.12202	0.00599896	0.000846205	20	3.54647	9	2.53774	0.0023968	0.45	0.004376	0.00899517	0.0372293
GO:0060317	cardiac epithelial to mesenchymal transition	0.00300723	11.5297	24	2.08158	0.00625978	0.000857342	20	3.54647	10	2.81971	0.00266312	0.5	0.000987709	0.00909434	0.0107261
GO:0072075	metanephric mesenchyme development	0.00181165	6.94587	17	2.4475	0.00443401	0.000871431	13	2.3052	7	3.03661	0.00186418	0.538462	0.00345808	0.00921463	0.0307709
GO:0072273	metanephric nephron morphogenesis	0.00319136	12.2357	25	2.0432	0.0065206	0.000876032	21	3.72379	13	3.49107	0.00346205	0.619048	8.21016e-06	0.00921483	0.000163165
GO:0061029	eyelid development in camera-type eye	0.00231852	8.88921	20	2.24992	0.00521648	0.00089905	11	1.95056	7	3.58872	0.00186418	0.636364	0.000926544	0.00941755	0.0102954
GO:0045880	positive regulation of smoothened signaling pathway	0.00322277	12.3561	25	2.02329	0.0065206	0.00100037	22	3.90111	11	2.81971	0.00292943	0.5	0.000550799	0.0103388	0.00651628
GO:0032332	positive regulation of chondrocyte differentiation	0.00322983	12.3832	25	2.01887	0.0065206	0.00103033	15	2.65985	8	3.00769	0.00213049	0.533333	0.00190397	0.0106049	0.0188448
GO:0045879	negative regulation of smoothened signaling pathway	0.0032424	12.4314	25	2.01104	0.0065206	0.00108561	24	4.25576	11	2.58473	0.00292943	0.458333	0.00137734	0.0110719	0.0143976
GO:0060351	cartilage development involved in endochondral bone morphogenesis	0.00325072	12.4633	25	2.0059	0.0065206	0.00112359	22	3.90111	10	2.56337	0.00266312	0.454545	0.00245171	0.0114129	0.0235578
GO:0090136	epithelial cell-cell adhesion	0.00107977	4.13983	12	2.89867	0.00312989	0.00121037	12	2.12788	8	3.75961	0.00213049	0.666667	0.000243111	0.0121715	0.00322949
GO:0090218	positive regulation of lipid kinase activity	0.00221905	8.50785	19	2.23323	0.00495566	0.00129287	22	3.90111	11	2.81971	0.00292943	0.5	0.000550799	0.0128216	0.00651628
GO:0072215	regulation of metanephros development	0.00256804	9.84586	21	2.13288	0.00547731	0.00130119	18	3.19182	10	3.13301	0.00266312	0.555556	0.000330349	0.0128787	0.00413698
GO:0044319	wound healing, spreading of cells	0.00157401	6.03475	15	2.4856	0.00391236	0.00146502	14	2.48253	8	3.22252	0.00213049	0.571429	0.00105152	0.0142478	0.0113205
GO:0008154	actin polymerization or depolymerization	0.00277744	10.6487	22	2.06598	0.00573813	0.00150196	26	4.61041	13	2.81971	0.00346205	0.5	0.000172981	0.0145228	0.00245007
GO:0072173	metanephric tubule morphogenesis	0.00126386	4.84565	13	2.68282	0.00339071	0.0015306	10	1.77323	6	3.38365	0.00159787	0.6	0.00338184	0.0146588	0.0303641
GO:0061028	establishment of endothelial barrier	0.00158583	6.08006	15	2.46708	0.00391236	0.00157302	12	2.12788	9	4.22956	0.0023968	0.75	2.25068e-05	0.0150221	0.00040272
GO:0072282	metanephric nephron tubule morphogenesis	0.00111953	4.29228	12	2.79571	0.00312989	0.00163016	8	1.41859	5	3.52463	0.00133156	0.625	0.00608281	0.015465	0.0481643
GO:2000668	regulation of dendritic cell apoptotic process	0.000432849	1.65954	7	4.21803	0.00182577	0.0016345	5	0.886617	4	4.51153	0.00106525	0.8	0.00423726	0.0154915	0.0362946
GO:0006337	nucleosome disassembly	0.00112619	4.31781	12	2.77919	0.00312989	0.00171093	14	2.48253	8	3.22252	0.00213049	0.571429	0.00105152	0.0161398	0.0113205
GO:0032862	activation of Rho GTPase activity	0.00194699	7.46477	17	2.27737	0.00443401	0.0018463	18	3.19182	9	2.81971	0.0023968	0.5	0.00177861	0.0170804	0.0180299
GO:2001054	negative regulation of mesenchymal cell apoptotic process	0.00161641	6.19733	15	2.4204	0.00391236	0.00188387	10	1.77323	7	3.94759	0.00186418	0.7	0.000398042	0.017412	0.00488732
GO:0051599	response to hydrostatic pressure	6.22894e-05	0.238817	3	12.5619	0.000782473	0.00189866	3	0.53197	3	5.63941	0.000798935	1	0.00557202	0.0175326	0.0452237
GO:0040015	negative regulation of multicellular organism growth	0.00180113	6.90555	16	2.31698	0.00417319	0.00208872	14	2.48253	7	2.81971	0.00186418	0.5	0.00586463	0.0190083	0.0471798
GO:0072207	metanephric epithelium development	0.00267627	10.2608	21	2.04662	0.00547731	0.00211182	19	3.36914	10	2.96811	0.00266312	0.526316	0.000586762	0.0191838	0.00688503
GO:0048570	notochord morphogenesis	0.000881949	3.38139	10	2.95736	0.00260824	0.00259301	8	1.41859	5	3.52463	0.00133156	0.625	0.00608281	0.0227732	0.0481643
GO:1900745	positive regulation of p38MAPK cascade	0.00088217	3.38224	10	2.95662	0.00260824	0.00259757	3	0.53197	3	5.63941	0.000798935	1	0.00557202	0.0227735	0.0452237
GO:0072074	kidney mesenchyme development	0.00218875	8.39168	18	2.14498	0.00469484	0.0026015	16	2.83717	8	2.81971	0.00213049	0.5	0.00321929	0.0227881	0.029457
GO:0051890	regulation of cardioblast differentiation	0.00167847	6.43526	15	2.33091	0.00391236	0.00267292	9	1.59591	6	3.75961	0.00159787	0.666667	0.00159156	0.0233324	0.0163815
GO:0060340	positive regulation of type I interferon-mediated signaling pathway	0.000889669	3.41099	10	2.9317	0.00260824	0.00275654	8	1.41859	5	3.52463	0.00133156	0.625	0.00608281	0.0238347	0.0481643
GO:0071679	commissural neuron axon guidance	0.00152061	5.83	14	2.40137	0.00365154	0.00280507	7	1.24126	5	4.02815	0.00133156	0.714286	0.00267144	0.0241543	0.0251536
GO:0090330	regulation of platelet aggregation	0.00187264	7.17969	16	2.22851	0.00417319	0.00303628	10	1.77323	6	3.38365	0.00159787	0.6	0.00338184	0.0258972	0.0303641
GO:0022009	central nervous system vasculogenesis	0.000484797	1.85871	7	3.76605	0.00182577	0.00305131	4	0.709294	4	5.63941	0.00106525	1	0.0009874	0.0260034	0.0107261
GO:0060684	epithelial-mesenchymal cell signaling	0.00105471	4.04378	11	2.72023	0.00286907	0.00306146	7	1.24126	6	4.83378	0.00159787	0.857143	0.000183979	0.0260678	0.00252822
GO:0061304	retinal blood vessel morphogenesis	0.000258265	0.99019	5	5.04954	0.00130412	0.00350589	3	0.53197	3	5.63941	0.000798935	1	0.00557202	0.0292332	0.0452237
GO:0032331	negative regulation of chondrocyte differentiation	0.00243448	9.33379	19	2.03561	0.00495566	0.00352581	13	2.3052	9	3.90421	0.0023968	0.692308	6.15639e-05	0.0293264	0.000979567
GO:0070723	response to cholesterol	0.00210806	8.08231	17	2.10336	0.00443401	0.00406433	15	2.65985	9	3.38365	0.0023968	0.6	0.000305624	0.0329339	0.00390019
GO:2000059	negative regulation of protein ubiquitination involved in ubiquitin-dependent protein catabolic process	0.000166674	0.639028	4	6.2595	0.0010433	0.00418632	5	0.886617	4	4.51153	0.00106525	0.8	0.00423726	0.0336243	0.0362946
GO:0032347	regulation of aldosterone biosynthetic process	0.00110675	4.24329	11	2.59233	0.00286907	0.00435975	6	1.06394	6	5.63941	0.00159787	1	3.09862e-05	0.0348503	0.00053539
GO:0010566	regulation of ketone biosynthetic process	0.00112848	4.32658	11	2.54242	0.00286907	0.00501683	7	1.24126	6	4.83378	0.00159787	0.857143	0.000183979	0.0387475	0.00252822
GO:2001053	regulation of mesenchymal cell apoptotic process	0.00180904	6.93586	15	2.16267	0.00391236	0.00523412	13	2.3052	7	3.03661	0.00186418	0.538462	0.00345808	0.0400566	0.0307709
GO:0060535	trachea cartilage morphogenesis	0.000409379	1.56956	6	3.82273	0.00156495	0.00550879	4	0.709294	4	5.63941	0.00106525	1	0.0009874	0.0417456	0.0107261
GO:0043552	positive regulation of phosphatidylinositol 3-kinase activity	0.00219631	8.42064	17	2.01885	0.00443401	0.00600348	21	3.72379	10	2.68544	0.00266312	0.476191	0.00158766	0.0446582	0.0163815
GO:0003433	chondrocyte development involved in endochondral bone morphogenesis	0.000417713	1.60151	6	3.74646	0.00156495	0.00605443	3	0.53197	3	5.63941	0.000798935	1	0.00557202	0.0448661	0.0452237

## Sheet: WT-NOD induced
ID	Name	Binom_Genome_Fraction	Binom_Expected	Binom_Observed_Region_Hits	Binom_Fold_Enrichment	Binom_Region_Set_Coverage	Binom_Raw_PValue	Hyper_Total_Genes	Hyper_Expected	Hyper_Observed_Gene_Hits	Hyper_Fold_Enrichment	Hyper_Gene_Set_Coverage	Hyper_Term_Gene_Coverage	Hyper_Raw_PValue	FDR_Binom	FDR_Hyper
GO:0097190	apoptotic signaling pathway	0.0171193	58.5995	175	2.98637	0.0511247	1.498e-35	222	34.3127	74	2.15664	0.0226092	0.333333	2.46218e-11	7.1733e-33	2.94759e-09
GO:0032869	cellular response to insulin stimulus	0.00817183	27.9722	107	3.82523	0.0312591	1.96501e-30	99	15.3016	34	2.22199	0.010388	0.343434	2.64188e-06	5.34057e-28	0.000101788
GO:0071375	cellular response to peptide hormone stimulus	0.0100445	34.3825	119	3.46107	0.0347648	6.79981e-30	124	19.1657	41	2.13924	0.0125267	0.330645	8.15465e-07	1.70947e-27	3.50441e-05
GO:0032868	response to insulin stimulus	0.0113106	38.7162	122	3.15113	0.0356412	4.28432e-27	142	21.9478	42	1.91363	0.0128323	0.295775	1.46359e-05	9.24093e-25	0.000448714
GO:0097193	intrinsic apoptotic signaling pathway	0.00973394	33.3193	109	3.27138	0.0318434	1.35857e-25	124	19.1657	44	2.29577	0.0134433	0.354839	3.19958e-08	2.73235e-23	1.91517e-06
GO:0043434	response to peptide hormone stimulus	0.0167287	57.2623	147	2.56713	0.0429448	9.77455e-24	208	32.1489	58	1.80411	0.0177208	0.278846	3.13328e-06	1.61136e-21	0.000117568
GO:0071417	cellular response to organonitrogen compound	0.0244014	83.5261	188	2.25079	0.0549226	1.35937e-23	242	37.404	71	1.8982	0.0216926	0.293388	2.8989e-08	2.20482e-21	1.74559e-06
GO:1901652	response to peptide	0.0176617	60.4561	151	2.49768	0.0441134	3.11005e-23	217	33.5399	59	1.7591	0.0180263	0.271889	6.15793e-06	4.88666e-21	0.000211729
GO:0008630	intrinsic apoptotic signaling pathway in response to DNA damage	0.00509044	17.4246	72	4.13209	0.0210342	8.68355e-23	68	10.5102	26	2.47379	0.00794378	0.382353	4.15498e-06	1.28414e-20	0.000152921
GO:1901699	cellular response to nitrogen compound	0.0254967	87.2751	191	2.18848	0.055799	1.2458e-22	268	41.4226	73	1.76232	0.0223037	0.272388	4.82677e-07	1.76447e-20	2.1864e-05
GO:0030029	actin filament-based process	0.0297475	101.826	211	2.07217	0.0616418	3.82134e-22	312	48.2233	101	2.09442	0.0308585	0.323718	4.95974e-14	4.86423e-20	1.03906e-11
GO:0002521	leukocyte differentiation	0.026508	90.7371	191	2.10498	0.055799	7.56313e-21	245	37.8676	72	1.90136	0.0219982	0.293878	2.1539e-08	8.26682e-19	1.35372e-06
GO:0042493	response to drug	0.0273532	93.6301	194	2.07198	0.0566754	1.93812e-20	257	39.7224	74	1.86293	0.0226092	0.287938	3.53608e-08	2.00925e-18	2.0917e-06
GO:0051052	regulation of DNA metabolic process	0.0172332	58.9893	140	2.37331	0.0408998	9.30695e-20	205	31.6852	48	1.5149	0.0146654	0.234146	0.00174772	9.2664e-18	0.024275
GO:0035791	platelet-derived growth factor receptor-beta signaling pathway	0.000300669	1.02919	20	19.4327	0.00584283	2.61133e-19	4	0.618247	4	6.4699	0.00122212	1	0.000569816	2.47731e-17	0.00966286
GO:0032496	response to lipopolysaccharide	0.018603	63.6781	146	2.29278	0.0426526	2.89839e-19	193	29.8304	59	1.97785	0.0180263	0.3057	8.64065e-08	2.72395e-17	4.50209e-06
GO:0002237	response to molecule of bacterial origin	0.0193738	66.3165	150	2.26188	0.0438212	3.01657e-19	210	32.458	61	1.87935	0.0186373	0.290476	3.89118e-07	2.80876e-17	1.77058e-05
GO:0043393	regulation of protein binding	0.00820003	28.0687	86	3.06391	0.0251242	8.45202e-19	85	13.1378	34	2.58796	0.010388	0.4	3.96417e-08	7.37688e-17	2.33121e-06
GO:0030036	actin cytoskeleton organization	0.0275628	94.3476	190	2.01383	0.0555069	8.50952e-19	292	45.132	94	2.08278	0.0287198	0.321918	5.37368e-13	7.37688e-17	1.01958e-10
GO:0008202	steroid metabolic process	0.0140076	47.9478	119	2.48186	0.0347648	2.16964e-18	187	28.9031	50	1.72992	0.0152765	0.26738	4.86781e-05	1.8437e-16	0.00120568
GO:0009617	response to bacterium	0.0264065	90.3893	183	2.02458	0.0534619	2.28298e-18	369	57.0333	84	1.47282	0.0256645	0.227642	0.000125467	1.91314e-16	0.00272504
GO:0051249	regulation of lymphocyte activation	0.0255955	87.6134	176	2.00882	0.0514169	2.12653e-17	267	41.268	71	1.72046	0.0216926	0.265918	1.79614e-06	1.64495e-15	7.2538e-05
GO:0055088	lipid homeostasis	0.00572783	19.6063	67	3.41726	0.0195735	3.29844e-17	75	11.5921	25	2.15664	0.00763825	0.333333	9.34387e-05	2.43891e-15	0.00214525
GO:0006909	phagocytosis	0.00504686	17.2754	62	3.58892	0.0181128	5.39523e-17	70	10.8193	25	2.31068	0.00763825	0.357143	2.51841e-05	3.93148e-15	0.000705435
GO:0032787	monocarboxylic acid metabolic process	0.0234376	80.2268	164	2.04421	0.0479112	5.98815e-17	334	51.6236	80	1.54968	0.0244424	0.239521	2.91928e-05	4.33214e-15	0.000797725
GO:0010035	response to inorganic substance	0.0229412	78.5277	161	2.05023	0.0470348	9.02148e-17	263	40.6497	64	1.57443	0.0195539	0.243346	0.000107348	6.2137e-15	0.00238825
GO:0050727	regulation of inflammatory response	0.0150873	51.6439	120	2.32361	0.035057	1.76313e-16	176	27.2029	50	1.83804	0.0152765	0.284091	8.28789e-06	1.15882e-14	0.000274155
GO:0042632	cholesterol homeostasis	0.00380559	13.0265	52	3.99185	0.0151913	2.7127e-16	50	7.72809	18	2.32917	0.00549954	0.36	0.000297098	1.75993e-14	0.00560529
GO:0055092	sterol homeostasis	0.00392008	13.4184	52	3.87527	0.0151913	8.68346e-16	51	7.88265	18	2.2835	0.00549954	0.352941	0.000393453	5.26029e-14	0.00711613
GO:0001890	placenta development	0.0138593	47.4404	111	2.33978	0.0324277	1.51398e-15	151	23.3388	45	1.92812	0.0137488	0.298013	5.93478e-06	8.69974e-14	0.000205086
GO:0008286	insulin receptor signaling pathway	0.00528993	18.1074	60	3.31356	0.0175285	5.34871e-15	55	8.5009	17	1.99979	0.00519401	0.309091	0.00297317	2.89175e-13	0.0367752
GO:0071216	cellular response to biotic stimulus	0.0108193	37.0344	93	2.51118	0.0271691	5.60108e-15	113	17.4655	36	2.06121	0.0109991	0.318584	9.64994e-06	3.012e-13	0.000311025
GO:0043122	regulation of I-kappaB kinase/NF-kappaB cascade	0.0130464	44.658	105	2.3512	0.0306749	6.48556e-15	157	24.2662	47	1.93685	0.0143599	0.299363	3.24864e-06	3.46909e-13	0.000121444
GO:0050866	negative regulation of cell activation	0.0111005	37.997	94	2.47388	0.0274613	9.48613e-15	114	17.62	32	1.81611	0.00977696	0.280702	0.000413456	4.96836e-13	0.00745109
GO:0008360	regulation of cell shape	0.00883196	30.2318	81	2.6793	0.0236634	1.14438e-14	100	15.4562	36	2.32917	0.0109991	0.36	3.67991e-07	5.90146e-13	1.68205e-05
GO:0006109	regulation of carbohydrate metabolic process	0.00932259	31.9112	83	2.60097	0.0242477	2.5788e-14	116	17.9292	32	1.7848	0.00977696	0.275862	0.000576941	1.2712e-12	0.00975233
GO:0042060	wound healing	0.0202885	69.4475	140	2.01591	0.0408998	3.23439e-14	212	32.7671	54	1.648	0.0164986	0.254717	0.000102503	1.57126e-12	0.00230598
GO:0010638	positive regulation of organelle organization	0.0181988	62.2945	129	2.07081	0.0376862	5.30744e-14	223	34.4673	58	1.68276	0.0177208	0.26009	3.0615e-05	2.4824e-12	0.00082471
GO:1901342	regulation of vasculature development	0.0178158	60.9835	127	2.08253	0.037102	5.67335e-14	165	25.5027	46	1.80373	0.0140544	0.278788	3.14364e-05	2.62909e-12	0.000840756
GO:0006805	xenobiotic metabolic process	0.00140474	4.80843	29	6.03107	0.0084721	6.06254e-14	29	4.48229	14	3.1234	0.00427742	0.482759	3.32537e-05	2.77113e-12	0.000877078
GO:0034329	cell junction assembly	0.00715261	24.4834	69	2.81824	0.0201578	1.05992e-13	64	9.89195	28	2.83058	0.00855484	0.4375	6.35618e-08	4.69538e-12	3.45502e-06
GO:0010906	regulation of glucose metabolic process	0.00721162	24.6854	69	2.79518	0.0201578	1.53737e-13	91	14.0651	25	1.77745	0.00763825	0.274725	0.00232885	6.57511e-12	0.0304537
GO:0050864	regulation of B cell activation	0.0085897	29.4026	77	2.61882	0.0224949	1.56161e-13	91	14.0651	28	1.99074	0.00855484	0.307692	0.000176754	6.62598e-12	0.00361268
GO:0050873	brown fat cell differentiation	0.00266309	9.11577	39	4.2783	0.0113935	1.65676e-13	31	4.79141	13	2.71319	0.00397189	0.419355	0.000369257	6.97086e-12	0.00675909
GO:0070482	response to oxygen levels	0.0173166	59.2747	123	2.07509	0.0359334	1.78689e-13	193	29.8304	55	1.84376	0.0168042	0.284974	2.7133e-06	7.48707e-12	0.000104141
GO:0043254	regulation of protein complex assembly	0.0171302	58.6366	122	2.08061	0.0356412	1.88265e-13	196	30.2941	55	1.81553	0.0168042	0.280612	4.52476e-06	7.82312e-12	0.000162503
GO:0001666	response to hypoxia	0.0166103	56.8571	119	2.09297	0.0347648	2.5494e-13	185	28.5939	52	1.81857	0.0158876	0.281081	7.71577e-06	1.02959e-11	0.000258632
GO:0032092	positive regulation of protein binding	0.00285165	9.76121	40	4.09785	0.0116857	3.08599e-13	35	5.40966	16	2.95767	0.00488848	0.457143	2.17221e-05	1.21222e-11	0.000638707
GO:0036293	response to decreased oxygen levels	0.0169114	57.8877	120	2.07298	0.035057	3.75412e-13	187	28.9031	53	1.83372	0.0161931	0.283423	4.86682e-06	1.45198e-11	0.000172327
GO:0051250	negative regulation of lymphocyte activation	0.00950356	32.5307	81	2.48996	0.0236634	4.69833e-13	92	14.2197	27	1.89878	0.00824931	0.293478	0.000530597	1.79644e-11	0.00919945
GO:0010675	regulation of cellular carbohydrate metabolic process	0.00907235	31.0546	78	2.5117	0.022787	8.30095e-13	112	17.3109	31	1.79078	0.00947143	0.276786	0.00065556	3.08024e-11	0.0108248
GO:0006200	ATP catabolic process	0.00947016	32.4164	80	2.46789	0.0233713	1.00772e-12	137	21.175	34	1.60567	0.010388	0.248175	0.00286795	3.6984e-11	0.0358262
GO:0042542	response to hydrogen peroxide	0.00591579	20.2498	59	2.91361	0.0172363	1.67701e-12	71	10.9739	23	2.09588	0.00702719	0.323944	0.000282867	5.95901e-11	0.00543884
GO:0048145	regulation of fibroblast proliferation	0.00886539	30.3462	76	2.50443	0.0222028	1.85277e-12	65	10.0465	25	2.48842	0.00763825	0.384615	5.59159e-06	6.51451e-11	0.00019524
GO:0034976	response to endoplasmic reticulum stress	0.00561191	19.2096	57	2.96727	0.0166521	1.96322e-12	71	10.9739	21	1.91363	0.00641613	0.295775	0.00189453	6.83118e-11	0.0259203
GO:0034330	cell junction organization	0.0103464	35.4157	84	2.37183	0.0245399	2.05023e-12	99	15.3016	42	2.74481	0.0128323	0.424242	1.15932e-10	7.08493e-11	1.20187e-08
GO:0002695	negative regulation of leukocyte activation	0.0105398	36.0778	85	2.35602	0.024832	2.12683e-12	108	16.6927	29	1.73729	0.00886037	0.268518	0.00160999	7.31143e-11	0.0226752
GO:0050863	regulation of T cell activation	0.0169757	58.1077	118	2.03071	0.0344727	2.13032e-12	187	28.9031	50	1.72992	0.0152765	0.26738	4.86781e-05	7.31143e-11	0.00120568
GO:0071219	cellular response to molecule of bacterial origin	0.0100317	34.3385	82	2.38799	0.0239556	2.68072e-12	101	15.6107	32	2.04987	0.00977696	0.316832	3.33178e-05	9.01583e-11	0.000877078
GO:0051098	regulation of binding	0.0173117	59.2581	119	2.00816	0.0347648	3.43777e-12	157	24.2662	54	2.22532	0.0164986	0.343949	3.3183e-09	1.13718e-10	2.43568e-07
GO:0010876	lipid localization	0.0143213	49.0219	104	2.1215	0.0303827	3.74151e-12	163	25.1936	46	1.82586	0.0140544	0.282209	2.24692e-05	1.23359e-10	0.000653065
GO:0006839	mitochondrial transport	0.005877	20.117	58	2.88314	0.0169442	3.86651e-12	82	12.6741	25	1.97253	0.00763825	0.304878	0.000448266	1.27064e-10	0.00799249
GO:0032911	negative regulation of transforming growth factor beta1 production	0.000572504	1.95968	18	9.18517	0.00525854	4.29998e-12	3	0.463685	3	6.4699	0.00091659	1	0.00368952	1.39037e-10	0.0425968
GO:2001235	positive regulation of apoptotic signaling pathway	0.011269	38.5738	88	2.28134	0.0257084	4.57587e-12	115	17.7746	32	1.80032	0.00977696	0.278261	0.0004892	1.47484e-10	0.00861541
GO:0048146	positive regulation of fibroblast proliferation	0.00608629	20.8334	59	2.83199	0.0172363	5.10725e-12	41	6.33703	20	3.15605	0.0061106	0.487805	5.65654e-07	1.62527e-10	2.51691e-05
GO:0051348	negative regulation of transferase activity	0.0138702	47.4775	101	2.12732	0.0295063	6.54785e-12	165	25.5027	40	1.56846	0.0122212	0.242424	0.00207275	2.05125e-10	0.0278657
GO:0009410	response to xenobiotic stimulus	0.00253826	8.68845	35	4.02834	0.010225	1.41662e-11	35	5.40966	17	3.14253	0.00519401	0.485714	4.31132e-06	4.20222e-10	0.000156356
GO:0071222	cellular response to lipopolysaccharide	0.0096444	33.0128	78	2.36272	0.022787	1.47567e-11	93	14.3742	30	2.08707	0.0091659	0.322581	3.96373e-05	4.3645e-10	0.00101682
GO:0002573	myeloid leukocyte differentiation	0.00843544	28.8745	71	2.45892	0.020742	2.15724e-11	80	12.3649	29	2.34534	0.00886037	0.3625	4.15856e-06	6.2879e-10	0.000152921
GO:0030100	regulation of endocytosis	0.00957625	32.7795	77	2.34903	0.0224949	2.58597e-11	113	17.4655	32	1.83219	0.00977696	0.283186	0.000348279	7.43002e-10	0.00644989
GO:0050766	positive regulation of phagocytosis	0.00219396	7.50992	32	4.26103	0.00934852	2.58602e-11	33	5.10054	14	2.74481	0.00427742	0.424242	0.000190455	7.43002e-10	0.00383811
GO:0000302	response to reactive oxygen species	0.00855683	29.29	71	2.42403	0.020742	3.98346e-11	110	17.0018	29	1.7057	0.00886037	0.263636	0.0021775	1.11893e-09	0.0289259
GO:0032881	regulation of polysaccharide metabolic process	0.00241472	8.2656	33	3.99245	0.00964067	6.66054e-11	29	4.48229	11	2.4541	0.00336083	0.37931	0.00272889	1.82502e-09	0.0343882
GO:0050869	negative regulation of B cell activation	0.00304607	10.4267	37	3.54858	0.0108092	1.25389e-10	26	4.01861	10	2.48842	0.0030553	0.384615	0.00375368	3.30082e-09	0.0429921
GO:0032368	regulation of lipid transport	0.0042879	14.6775	45	3.06592	0.0131464	1.42712e-10	59	9.11914	18	1.97387	0.00549954	0.305085	0.00266766	3.74704e-09	0.0338716
GO:0015893	drug transport	0.0018526	6.34144	28	4.4154	0.00817996	1.99657e-10	25	3.86404	12	3.10555	0.00366636	0.48	0.000131037	5.17461e-09	0.00280364
GO:0030099	myeloid cell differentiation	0.0139742	47.8336	97	2.02786	0.0283377	2.03329e-10	165	25.5027	46	1.80373	0.0140544	0.278788	3.14364e-05	5.24275e-09	0.000840756
GO:0030888	regulation of B cell proliferation	0.00585297	20.0347	54	2.69532	0.0157756	2.2567e-10	55	8.5009	20	2.35269	0.0061106	0.363636	0.000119034	5.80393e-09	0.00260218
GO:0006869	lipid transport	0.0132402	45.3211	93	2.05202	0.0271691	2.66444e-10	144	22.2569	40	1.7972	0.0122212	0.277778	0.000108865	6.83509e-09	0.00241666
GO:0050868	negative regulation of T cell activation	0.00581985	19.9213	53	2.66046	0.0154835	5.12267e-10	65	10.0465	19	1.8912	0.00580507	0.292308	0.00352655	1.28784e-08	0.0423692
GO:0014074	response to purine-containing compound	0.00891204	30.5059	70	2.29464	0.0204499	5.26125e-10	99	15.3016	27	1.76452	0.00824931	0.272727	0.0017915	1.31938e-08	0.0247172
GO:0021670	lateral ventricle development	0.000590503	2.02129	16	7.91573	0.00467426	5.42649e-10	9	1.39106	6	4.31327	0.00183318	0.666667	0.000746416	1.35071e-08	0.0119903
GO:0050764	regulation of phagocytosis	0.00306776	10.5009	36	3.42827	0.0105171	5.44474e-10	45	6.95528	17	2.44419	0.00519401	0.377778	0.000222922	1.35191e-08	0.00438691
GO:0071496	cellular response to external stimulus	0.0128871	44.1126	90	2.04023	0.0262927	6.75039e-10	162	25.039	39	1.55757	0.0119157	0.240741	0.00266769	1.6597e-08	0.0338716
GO:0010565	regulation of cellular ketone metabolic process	0.0103187	35.3208	77	2.18002	0.0224949	6.98169e-10	103	15.9199	27	1.69599	0.00824931	0.262136	0.00330608	1.71239e-08	0.0401522
GO:0010885	regulation of cholesterol storage	0.00158	5.40834	25	4.62249	0.00730353	7.30935e-10	11	1.70018	6	3.52904	0.00183318	0.545454	0.00310178	1.78839e-08	0.0380849
GO:0043123	positive regulation of I-kappaB kinase/NF-kappaB cascade	0.00879832	30.1167	69	2.29109	0.0201578	7.40431e-10	107	16.5381	34	2.05586	0.010388	0.317757	1.79226e-05	1.80723e-08	0.000542861
GO:0033344	cholesterol efflux	0.00122646	4.19816	22	5.24039	0.00642711	7.95599e-10	20	3.09124	9	2.91146	0.00274977	0.45	0.00164395	1.92321e-08	0.0229925
GO:0045807	positive regulation of endocytosis	0.00643566	22.0293	56	2.54207	0.0163599	8.41941e-10	69	10.6648	25	2.34417	0.00763825	0.362319	1.89515e-05	2.01585e-08	0.000567192
GO:0034284	response to monosaccharide stimulus	0.00718785	24.604	60	2.43863	0.0175285	9.92074e-10	83	12.8286	28	2.18262	0.00855484	0.337349	2.84612e-05	2.33091e-08	0.000781982
GO:0097192	extrinsic apoptotic signaling pathway in absence of ligand	0.00243178	8.32398	31	3.72418	0.00905638	1.25222e-09	32	4.94598	12	2.42621	0.00366636	0.375	0.00198452	2.90145e-08	0.0268084
GO:0009749	response to glucose stimulus	0.00672254	23.0112	57	2.47705	0.0166521	1.48763e-09	75	11.5921	26	2.2429	0.00794378	0.346667	3.17983e-05	3.41544e-08	0.00084818
GO:0034114	regulation of heterotypic cell-cell adhesion	0.000834556	2.85668	18	6.30101	0.00525854	1.64009e-09	9	1.39106	6	4.31327	0.00183318	0.666667	0.000746416	3.73985e-08	0.0119903
GO:0045834	positive regulation of lipid metabolic process	0.00807669	27.6465	64	2.31494	0.018697	2.03206e-09	98	15.1471	29	1.91456	0.00886037	0.295918	0.000288403	4.56124e-08	0.00551365
GO:0051302	regulation of cell division	0.0100591	34.4323	74	2.14914	0.0216185	2.66086e-09	89	13.756	25	1.81739	0.00763825	0.280899	0.00166583	5.88079e-08	0.0232661
GO:0009746	response to hexose stimulus	0.00704147	24.1029	58	2.40634	0.0169442	2.97206e-09	79	12.2104	27	2.21123	0.00824931	0.341772	3.01926e-05	6.51133e-08	0.000818375
GO:0008637	apoptotic mitochondrial changes	0.0039428	13.4962	40	2.96379	0.0116857	3.65267e-09	56	8.65546	17	1.96408	0.00519401	0.303571	0.00366493	7.88224e-08	0.0425968
GO:2000377	regulation of reactive oxygen species metabolic process	0.00443965	15.1969	43	2.82952	0.0125621	3.6931e-09	52	8.03721	17	2.11516	0.00519401	0.326923	0.0015126	7.95243e-08	0.0215551
GO:0002906	negative regulation of mature B cell apoptotic process	0.000336039	1.15026	12	10.4324	0.0035057	3.82626e-09	5	0.772809	4	5.17592	0.00122212	0.8	0.00249716	8.22155e-08	0.0321118
GO:0048008	platelet-derived growth factor receptor signaling pathway	0.00365025	12.4948	38	3.04126	0.0111014	4.52513e-09	28	4.32773	12	2.77282	0.00366636	0.428571	0.000487471	9.60015e-08	0.00860102
GO:2000589	regulation of metanephric mesenchymal cell migration	0.000209725	0.71789	10	13.9297	0.00292141	5.16727e-09	4	0.618247	4	6.4699	0.00122212	1	0.000569816	1.08935e-07	0.00966286
GO:0001892	embryonic placenta development	0.010497	35.9312	75	2.08732	0.0219106	6.87091e-09	100	15.4562	32	2.07037	0.00977696	0.32	2.66755e-05	1.41877e-07	0.00073493
GO:0097191	extrinsic apoptotic signaling pathway	0.00688233	23.5582	56	2.37709	0.0163599	8.28493e-09	78	12.0558	27	2.23958	0.00824931	0.346154	2.32723e-05	1.68992e-07	0.000668648
GO:0070873	regulation of glycogen metabolic process	0.00223143	7.63819	28	3.66579	0.00817996	1.06618e-08	26	4.01861	10	2.48842	0.0030553	0.384615	0.00375368	2.1443e-07	0.0429921
GO:0035793	positive regulation of metanephric mesenchymal cell migration by platelet-derived growth factor receptor-beta signaling pathway	0.000175713	0.601465	9	14.9635	0.00262927	1.63955e-08	3	0.463685	3	6.4699	0.00091659	1	0.00368952	3.21391e-07	0.0425968
GO:0045600	positive regulation of fat cell differentiation	0.00371974	12.7326	37	2.90591	0.0108092	2.24569e-08	30	4.63685	13	2.80363	0.00397189	0.433333	0.000249514	4.33449e-07	0.00483452
GO:0032271	regulation of protein polymerization	0.00825781	28.2665	62	2.19341	0.0181128	2.43716e-08	102	15.7653	30	1.90291	0.0091659	0.294118	0.00025724	4.65932e-07	0.00496508
GO:0043467	regulation of generation of precursor metabolites and energy	0.00459481	15.728	42	2.67039	0.0122699	2.71277e-08	53	8.19177	17	2.07525	0.00519401	0.320755	0.0019108	5.14274e-07	0.0260365
GO:0007584	response to nutrient	0.00926489	31.7137	67	2.11265	0.0195735	2.73677e-08	98	15.1471	27	1.78252	0.00824931	0.27551	0.00152342	5.1731e-07	0.0216073
GO:0046890	regulation of lipid biosynthetic process	0.00909146	31.1201	66	2.12082	0.0192813	3.01009e-08	106	16.3835	28	1.70903	0.00855484	0.264151	0.00249148	5.65784e-07	0.0321118
GO:0030833	regulation of actin filament polymerization	0.00735356	25.1712	57	2.26449	0.0166521	3.09652e-08	84	12.9832	27	2.07961	0.00824931	0.321429	0.000101198	5.79862e-07	0.00228172
GO:0070487	monocyte aggregation	0.000410676	1.40574	12	8.53641	0.0035057	3.36326e-08	3	0.463685	3	6.4699	0.00091659	1	0.00368952	6.22853e-07	0.0425968
GO:0030832	regulation of actin filament length	0.00806976	27.6228	60	2.17212	0.0175285	5.62482e-08	96	14.8379	30	2.02184	0.0091659	0.3125	7.69941e-05	1.00467e-06	0.001809
GO:0034612	response to tumor necrosis factor	0.006373	21.8148	51	2.33786	0.0148992	6.16493e-08	77	11.9013	25	2.10062	0.00763825	0.324675	0.000150616	1.09531e-06	0.00315541
GO:0008064	regulation of actin polymerization or depolymerization	0.00793294	27.1544	59	2.17276	0.0172363	7.14752e-08	95	14.6834	29	1.97502	0.00886037	0.305263	0.00015942	1.25656e-06	0.00331225
GO:0072593	reactive oxygen species metabolic process	0.00494273	16.919	43	2.54153	0.0125621	7.17176e-08	66	10.2011	19	1.86255	0.00580507	0.287879	0.00424794	1.25862e-06	0.0479431
GO:0050728	negative regulation of inflammatory response	0.00725179	24.8229	55	2.2157	0.0160678	1.0587e-07	73	11.283	22	1.94983	0.00672166	0.30137	0.0011401	1.81367e-06	0.0173709
GO:0010212	response to ionizing radiation	0.00944409	32.3271	66	2.04163	0.0192813	1.16004e-07	109	16.8472	30	1.78071	0.0091659	0.275229	0.00087792	1.97543e-06	0.0138811
GO:0032387	negative regulation of intracellular transport	0.00708097	24.2382	54	2.22789	0.0157756	1.16098e-07	73	11.283	22	1.94983	0.00672166	0.30137	0.0011401	1.97543e-06	0.0173709
GO:0014910	regulation of smooth muscle cell migration	0.00330833	11.3244	33	2.91406	0.00964067	1.17358e-07	24	3.70948	15	4.04369	0.00458295	0.625	2.1557e-07	1.9935e-06	1.04723e-05
GO:0031589	cell-substrate adhesion	0.00945467	32.3633	66	2.03934	0.0192813	1.20621e-07	107	16.5381	38	2.29772	0.0116101	0.35514	2.64103e-07	2.04203e-06	1.25275e-05
GO:0007044	cell-substrate junction assembly	0.00221381	7.57786	26	3.43105	0.00759568	1.23469e-07	24	3.70948	13	3.50453	0.00397189	0.541667	1.29672e-05	2.07973e-06	0.000407495
GO:0001952	regulation of cell-matrix adhesion	0.00831271	28.4544	60	2.10864	0.0175285	1.49846e-07	51	7.88265	22	2.79094	0.00672166	0.431372	2.16276e-06	2.44618e-06	8.59631e-05
GO:0050871	positive regulation of B cell activation	0.00565844	19.3688	46	2.37495	0.0134385	1.72282e-07	61	9.42827	20	2.12128	0.0061106	0.327869	0.000578972	2.77195e-06	0.00975233
GO:0016601	Rac protein signal transduction	0.00090736	3.10589	16	5.1515	0.00467426	1.91448e-07	11	1.70018	9	5.29356	0.00274977	0.818182	2.03505e-06	3.06073e-06	8.15319e-05
GO:0015850	organic hydroxy compound transport	0.00571134	19.5499	46	2.35295	0.0134385	2.22235e-07	68	10.5102	23	2.18835	0.00702719	0.338235	0.000136826	3.51383e-06	0.00290279
GO:0009743	response to carbohydrate stimulus	0.00881841	30.1854	62	2.05397	0.0181128	2.25678e-07	97	14.9925	29	1.9343	0.00886037	0.298969	0.000237713	3.555e-06	0.00463264
GO:0002274	myeloid leukocyte activation	0.00594221	20.3402	47	2.3107	0.0137307	2.73169e-07	70	10.8193	27	2.49553	0.00824931	0.385714	2.23974e-06	4.21964e-06	8.83249e-05
GO:1901888	regulation of cell junction assembly	0.004586	15.6979	39	2.48441	0.0113935	4.88629e-07	34	5.2551	13	2.47379	0.00397189	0.382353	0.00105538	7.22302e-06	0.0162028
GO:0072223	metanephric glomerular mesangium development	0.000264037	0.903799	9	9.95796	0.00262927	4.89149e-07	3	0.463685	3	6.4699	0.00091659	1	0.00368952	7.22302e-06	0.0425968
GO:0051409	response to nitrosative stress	0.000359268	1.22977	10	8.13158	0.00292141	7.09502e-07	6	0.927371	6	6.4699	0.00183318	1	1.35809e-05	1.01202e-05	0.000418925
GO:0001960	negative regulation of cytokine-mediated signaling pathway	0.00259944	8.8979	27	3.03443	0.00788782	7.45274e-07	22	3.40036	9	2.64678	0.00274977	0.409091	0.00363525	1.05705e-05	0.0425968
GO:0032365	intracellular lipid transport	0.000657296	2.24993	13	5.77797	0.00379784	7.5003e-07	10	1.54562	6	3.88194	0.00183318	0.6	0.00162159	1.0623e-05	0.0228066
GO:0018916	nitrobenzene metabolic process	4.78819e-05	0.1639	5	30.5065	0.00146071	8.57677e-07	3	0.463685	3	6.4699	0.00091659	1	0.00368952	1.2029e-05	0.0425968
GO:0010821	regulation of mitochondrion organization	0.00452076	15.4746	38	2.45564	0.0111014	8.90916e-07	64	9.89195	20	2.02184	0.0061106	0.3125	0.00114485	1.24259e-05	0.0173907
GO:0019915	lipid storage	0.00141883	4.85665	19	3.91216	0.00555069	8.97062e-07	22	3.40036	9	2.64678	0.00274977	0.409091	0.00363525	1.24943e-05	0.0425968
GO:0060263	regulation of respiratory burst	0.00078874	2.69986	14	5.18546	0.00408998	1.00749e-06	7	1.08193	5	4.62136	0.00152765	0.714286	0.0014037	1.39549e-05	0.0204278
GO:0071356	cellular response to tumor necrosis factor	0.00510799	17.4846	41	2.34491	0.0119778	1.06e-06	61	9.42827	18	1.90915	0.00549954	0.295082	0.00398032	1.46018e-05	0.0452273
GO:0045840	positive regulation of mitosis	0.00351554	12.0337	32	2.6592	0.00934852	1.24374e-06	34	5.2551	12	2.2835	0.00366636	0.352941	0.00357436	1.69243e-05	0.0425968
GO:0030301	cholesterol transport	0.00301287	10.313	29	2.81197	0.0084721	1.31989e-06	39	6.02791	13	2.15664	0.00397189	0.333333	0.00435429	1.78883e-05	0.0486519
GO:0045940	positive regulation of steroid metabolic process	0.00119602	4.09399	17	4.15243	0.0049664	1.50542e-06	18	2.78211	9	3.23495	0.00274977	0.5	0.000638168	2.01846e-05	0.010555
GO:0032091	negative regulation of protein binding	0.0036067	12.3457	32	2.59199	0.00934852	2.09859e-06	31	4.79141	12	2.50448	0.00366636	0.387097	0.00144076	2.74427e-05	0.0207867
GO:0097006	regulation of plasma lipoprotein particle levels	0.00275475	9.4295	27	2.86335	0.00788782	2.16145e-06	36	5.56422	14	2.51607	0.00427742	0.388889	0.00055916	2.80821e-05	0.00956278
GO:0035272	exocrine system development	0.00585573	20.0442	44	2.19515	0.0128542	2.35509e-06	46	7.10984	19	2.67235	0.00580507	0.413044	2.24702e-05	3.03674e-05	0.000653065
GO:1902106	negative regulation of leukocyte differentiation	0.00726872	24.8808	51	2.04977	0.0148992	2.66621e-06	64	9.89195	20	2.02184	0.0061106	0.3125	0.00114485	3.38101e-05	0.0173907
GO:0015914	phospholipid transport	0.003496	11.9668	31	2.5905	0.00905638	3.03208e-06	34	5.2551	12	2.2835	0.00366636	0.352941	0.00357436	3.81133e-05	0.0425968
GO:0002460	adaptive immune response based on somatic recombination of immune receptors built from immunoglobulin superfamily domains	0.00691125	23.6572	49	2.07125	0.0143149	3.14167e-06	104	16.0744	28	1.7419	0.00855484	0.269231	0.00183831	3.91968e-05	0.0252542
GO:0030890	positive regulation of B cell proliferation	0.00405695	13.8869	34	2.44834	0.00993281	3.44267e-06	38	5.87335	15	2.55391	0.00458295	0.394737	0.000295333	4.26874e-05	0.00560353
GO:0030195	negative regulation of blood coagulation	0.00173704	5.94587	20	3.36368	0.00584283	4.42235e-06	21	3.2458	9	2.77282	0.00274977	0.428571	0.00248553	5.34509e-05	0.0321118
GO:0051099	positive regulation of binding	0.0072999	24.9875	50	2.001	0.0146071	6.2623e-06	69	10.6648	23	2.15664	0.00702719	0.333333	0.000175518	7.30553e-05	0.00360207
GO:0007043	cell-cell junction assembly	0.00400886	13.7223	33	2.40484	0.00964067	6.80716e-06	36	5.56422	13	2.33636	0.00397189	0.361111	0.00194399	7.83213e-05	0.026453
GO:0043407	negative regulation of MAP kinase activity	0.00476099	16.2969	37	2.27038	0.0108092	6.95188e-06	56	8.65546	17	1.96408	0.00519401	0.303571	0.00366493	7.96708e-05	0.0425968
GO:0010623	developmental programmed cell death	0.002601	8.90322	25	2.80797	0.00730353	6.97474e-06	28	4.32773	11	2.54175	0.00336083	0.392857	0.00196515	7.97929e-05	0.0266688
GO:0003382	epithelial cell morphogenesis	0.00459162	15.7171	36	2.2905	0.0105171	7.61599e-06	36	5.56422	14	2.51607	0.00427742	0.388889	0.00055916	8.68327e-05	0.00956278
GO:2000379	positive regulation of reactive oxygen species metabolic process	0.00229549	7.85747	23	2.92715	0.00671925	8.33633e-06	27	4.17317	11	2.63589	0.00336083	0.407407	0.00138463	9.45097e-05	0.0202972
GO:0033209	tumor necrosis factor-mediated signaling pathway	0.000972412	3.32857	14	4.20602	0.00408998	1.06121e-05	20	3.09124	9	2.91146	0.00274977	0.45	0.00164395	0.000118324	0.0229925
GO:0015718	monocarboxylic acid transport	0.00544869	18.6509	40	2.14467	0.0116857	1.10814e-05	53	8.19177	17	2.07525	0.00519401	0.320755	0.0019108	0.000122861	0.0260365
GO:0045687	positive regulation of glial cell differentiation	0.00411554	14.0875	33	2.34251	0.00964067	1.14566e-05	23	3.55492	10	2.813	0.0030553	0.434783	0.00125847	0.000126463	0.0187762
GO:0043507	positive regulation of JUN kinase activity	0.0061049	20.8971	43	2.0577	0.0125621	1.40855e-05	51	7.88265	18	2.2835	0.00549954	0.352941	0.000393453	0.000151979	0.00711613
GO:0051017	actin filament bundle assembly	0.0025596	8.7615	24	2.73926	0.00701139	1.55884e-05	32	4.94598	12	2.42621	0.00366636	0.375	0.00198452	0.000166763	0.0268084
GO:0007160	cell-matrix adhesion	0.00613928	21.0147	43	2.04618	0.0125621	1.60296e-05	71	10.9739	24	2.18701	0.00733272	0.338028	9.98364e-05	0.000171301	0.00226116
GO:0007435	salivary gland morphogenesis	0.00428056	14.6524	33	2.2522	0.00964067	2.4558e-05	30	4.63685	14	3.01929	0.00427742	0.466667	5.34979e-05	0.000250462	0.00130088
GO:0042178	xenobiotic catabolic process	0.000240679	0.823844	7	8.49676	0.00204499	2.48437e-05	8	1.23649	5	4.04369	0.00152765	0.625	0.00326578	0.000253119	0.0398552
GO:0050729	positive regulation of inflammatory response	0.00467223	15.993	35	2.18845	0.010225	2.53138e-05	57	8.81002	17	1.92962	0.00519401	0.298246	0.00448408	0.000257127	0.0497703
GO:0009408	response to heat	0.00451112	15.4416	34	2.20185	0.00993281	2.90763e-05	56	8.65546	17	1.96408	0.00519401	0.303571	0.00366493	0.000291808	0.0425968
GO:0006693	prostaglandin metabolic process	0.00152494	5.21989	17	3.25678	0.0049664	3.30462e-05	21	3.2458	9	2.77282	0.00274977	0.428571	0.00248553	0.000327724	0.0321118
GO:0034754	cellular hormone metabolic process	0.00534245	18.2872	38	2.07796	0.0111014	3.49769e-05	75	11.5921	22	1.89784	0.00672166	0.293333	0.00168341	0.000344831	0.0234791
GO:0031952	regulation of protein autophosphorylation	0.00323652	11.0786	27	2.43713	0.00788782	3.5479e-05	26	4.01861	12	2.98611	0.00366636	0.461539	0.000209226	0.000349439	0.00418286
GO:0050819	negative regulation of coagulation	0.00235781	8.07079	22	2.72588	0.00642711	3.69249e-05	25	3.86404	10	2.58796	0.0030553	0.4	0.00267629	0.000361203	0.0338952
GO:0007431	salivary gland development	0.00478896	16.3926	35	2.13511	0.010225	4.11163e-05	36	5.56422	16	2.87551	0.00488848	0.444444	3.35049e-05	0.000397181	0.000877411
GO:0090030	regulation of steroid hormone biosynthetic process	0.00190862	6.5332	19	2.90822	0.00555069	5.28335e-05	12	1.85474	7	3.77411	0.00213871	0.583333	0.000806984	0.000501221	0.0128569
GO:0002315	marginal zone B cell differentiation	0.000279087	0.955313	7	7.32744	0.00204499	6.25335e-05	3	0.463685	3	6.4699	0.00091659	1	0.00368952	0.000584421	0.0425968
GO:0030193	regulation of blood coagulation	0.00552495	18.9119	38	2.00931	0.0111014	6.92885e-05	47	7.2644	16	2.20252	0.00488848	0.340425	0.00127237	0.000636315	0.0188761
GO:0051084	'de novo' posttranslational protein folding	0.000496069	1.69804	9	5.30022	0.00262927	7.05677e-05	18	2.78211	8	2.87551	0.00244424	0.444444	0.0032868	0.000645117	0.0400146
GO:0006636	unsaturated fatty acid biosynthetic process	0.00229492	7.85552	21	2.67328	0.00613497	7.15767e-05	39	6.02791	14	2.32253	0.00427742	0.358974	0.0014092	0.000652028	0.0204783
GO:0060600	dichotomous subdivision of an epithelial terminal unit	0.00179397	6.14076	18	2.93123	0.00525854	7.43595e-05	11	1.70018	6	3.52904	0.00183318	0.545454	0.00310178	0.000673051	0.0380849
GO:0014068	positive regulation of phosphatidylinositol 3-kinase cascade	0.00475215	16.2666	34	2.09017	0.00993281	7.81732e-05	40	6.18247	18	2.91146	0.00549954	0.45	8.79759e-06	0.000700632	0.000287236
GO:0046885	regulation of hormone biosynthetic process	0.00218656	7.48458	20	2.67216	0.00584283	0.000105474	16	2.47299	8	3.23495	0.00244424	0.5	0.00129083	0.000906535	0.019079
GO:0060711	labyrinthine layer development	0.00486799	16.6631	34	2.04043	0.00993281	0.000121872	52	8.03721	16	1.99074	0.00488848	0.307692	0.00409516	0.001029	0.0464273
GO:0001935	endothelial cell proliferation	0.00205644	7.03918	19	2.69918	0.00555069	0.000136464	13	2.0093	7	3.4838	0.00213871	0.538462	0.00151546	0.00113505	0.0215551
GO:0046847	filopodium assembly	0.00124336	4.25603	14	3.28945	0.00408998	0.000142152	17	2.62755	9	3.42524	0.00274977	0.529412	0.00036968	0.00118042	0.00675909
GO:0042119	neutrophil activation	0.00110306	3.77577	13	3.443	0.00379784	0.000156648	15	2.31843	8	3.45062	0.00244424	0.533333	0.000746222	0.00129119	0.0119903
GO:0060445	branching involved in salivary gland morphogenesis	0.00317814	10.8788	25	2.29806	0.00730353	0.000164042	18	2.78211	10	3.59439	0.0030553	0.555556	0.000101192	0.00134459	0.00228172
GO:0036066	protein O-linked fucosylation	0.00014526	0.497226	5	10.0558	0.00146071	0.000167382	3	0.463685	3	6.4699	0.00091659	1	0.00368952	0.00136623	0.0425968
GO:0032272	negative regulation of protein polymerization	0.00376505	12.8878	28	2.1726	0.00817996	0.000172434	42	6.49159	17	2.61877	0.00519401	0.404762	8.17757e-05	0.00140518	0.00190356
GO:0006911	phagocytosis, engulfment	0.0017613	6.02892	17	2.81974	0.0049664	0.000181716	15	2.31843	7	3.01929	0.00213871	0.466667	0.00427484	0.00147485	0.048031
GO:0072332	intrinsic apoptotic signaling pathway by p53 class mediator	0.00302168	10.3432	24	2.32036	0.00701139	0.00019058	45	6.95528	15	2.15664	0.00458295	0.333333	0.00226524	0.00153441	0.029738
GO:0030225	macrophage differentiation	0.00113858	3.89736	13	3.33559	0.00379784	0.000211877	11	1.70018	6	3.52904	0.00183318	0.545454	0.00310178	0.0016883	0.0380849
GO:0001954	positive regulation of cell-matrix adhesion	0.003239	11.0871	25	2.25487	0.00730353	0.000216948	23	3.55492	10	2.813	0.0030553	0.434783	0.00125847	0.00172324	0.0187762
GO:0036230	granulocyte activation	0.00114297	3.9124	13	3.32277	0.00379784	0.000219742	17	2.62755	8	3.04466	0.00244424	0.470588	0.00210963	0.00173994	0.0283237
GO:0045453	bone resorption	0.00163943	5.61178	16	2.85114	0.00467426	0.00024555	19	2.93667	11	3.74573	0.00336083	0.578947	2.66377e-05	0.00191712	0.00073493
GO:0043313	regulation of neutrophil degranulation	0.000349698	1.19702	7	5.84787	0.00204499	0.000246373	4	0.618247	4	6.4699	0.00122212	1	0.000569816	0.00192199	0.00966286
GO:0061045	negative regulation of wound healing	0.000469775	1.60804	8	4.975	0.00233713	0.000267807	5	0.772809	4	5.17592	0.00122212	0.8	0.00249716	0.00207042	0.0321118
GO:0003094	glomerular filtration	0.00118381	4.05219	13	3.20814	0.00379784	0.00030566	7	1.08193	5	4.62136	0.00152765	0.714286	0.0014037	0.00234099	0.0204278
GO:0030837	negative regulation of actin filament polymerization	0.00337965	11.5685	25	2.16103	0.00730353	0.000400559	35	5.40966	15	2.77282	0.00458295	0.428571	9.81801e-05	0.00294231	0.00223371
GO:0006910	phagocytosis, recognition	0.000776015	2.6563	10	3.76464	0.00292141	0.000439583	13	2.0093	7	3.4838	0.00213871	0.538462	0.00151546	0.00319165	0.0215551
GO:0048711	positive regulation of astrocyte differentiation	0.00159424	5.4571	15	2.74871	0.00438212	0.00054658	8	1.23649	6	4.85243	0.00183318	0.75	0.000286456	0.00385442	0.00548685
GO:1900744	regulation of p38MAPK cascade	0.00111979	3.83304	12	3.13067	0.0035057	0.000631746	5	0.772809	4	5.17592	0.00122212	0.8	0.00249716	0.00439339	0.0321118
GO:0072239	metanephric glomerulus vasculature development	0.00128289	4.39133	13	2.96038	0.00379784	0.0006399	7	1.08193	5	4.62136	0.00152765	0.714286	0.0014037	0.00442865	0.0204278
GO:0002886	regulation of myeloid leukocyte mediated immunity	0.00145742	4.98875	14	2.80632	0.00408998	0.00067571	27	4.17317	11	2.63589	0.00336083	0.407407	0.00138463	0.00462871	0.0202972
GO:0060601	lateral sprouting from an epithelium	0.00237873	8.14239	19	2.33347	0.00555069	0.000784208	8	1.23649	5	4.04369	0.00152765	0.625	0.00326578	0.00527491	0.0398552
GO:0046456	icosanoid biosynthetic process	0.00237937	8.14458	19	2.33284	0.00555069	0.000786637	32	4.94598	12	2.42621	0.00366636	0.375	0.00198452	0.00528772	0.0268084
GO:0034383	low-density lipoprotein particle clearance	0.00099527	3.40681	11	3.22883	0.00321355	0.000816888	9	1.39106	7	5.03215	0.00213871	0.777778	5.64755e-05	0.00547642	0.00136191
GO:0097284	hepatocyte apoptotic process	0.00045401	1.55407	7	4.50429	0.00204499	0.00112878	8	1.23649	5	4.04369	0.00152765	0.625	0.00326578	0.007267	0.0398552
GO:0043300	regulation of leukocyte degranulation	0.00120456	4.12322	12	2.91034	0.0035057	0.0011696	22	3.40036	9	2.64678	0.00274977	0.409091	0.00363525	0.00749137	0.0425968
GO:0070163	regulation of adiponectin secretion	0.000235433	0.805888	5	6.20434	0.00146071	0.00145405	3	0.463685	3	6.4699	0.00091659	1	0.00368952	0.00902029	0.0425968
GO:0010259	multicellular organismal aging	0.00290797	9.95399	21	2.10971	0.00613497	0.00147845	29	4.48229	11	2.4541	0.00336083	0.37931	0.00272889	0.00913237	0.0343882
GO:0090136	epithelial cell-cell adhesion	0.00107977	3.69604	11	2.97616	0.00321355	0.0015482	12	1.85474	7	3.77411	0.00213871	0.583333	0.000806984	0.00950471	0.0128569
GO:0030325	adrenal gland development	0.00335069	11.4694	23	2.00533	0.00671925	0.00172843	24	3.70948	13	3.50453	0.00397189	0.541667	1.29672e-05	0.0104266	0.000407495
GO:0043516	regulation of DNA damage response, signal transduction by p53 class mediator	0.00255274	8.73804	19	2.1744	0.00555069	0.00173523	25	3.86404	10	2.58796	0.0030553	0.4	0.00267629	0.0104613	0.0338952
GO:0046889	positive regulation of lipid biosynthetic process	0.00294996	10.0977	21	2.07968	0.00613497	0.00174984	39	6.02791	13	2.15664	0.00397189	0.333333	0.00435429	0.0105367	0.0486519
GO:0034446	substrate adhesion-dependent cell spreading	0.00217721	7.45259	17	2.28109	0.0049664	0.00181334	27	4.17317	11	2.63589	0.00336083	0.407407	0.00138463	0.0108735	0.0202972
GO:0046849	bone remodeling	0.00318771	10.9115	22	2.01622	0.00642711	0.00201061	36	5.56422	15	2.69579	0.00458295	0.416667	0.000144377	0.0118797	0.00304372
GO:0031946	regulation of glucocorticoid biosynthetic process	0.00146239	5.00575	13	2.59701	0.00379784	0.002021	7	1.08193	5	4.62136	0.00152765	0.714286	0.0014037	0.0119198	0.0204278
GO:0014911	positive regulation of smooth muscle cell migration	0.00183061	6.26619	15	2.3938	0.00438212	0.00208674	13	2.0093	8	3.98148	0.00244424	0.615385	0.000199719	0.0122715	0.00400074
GO:0034505	tooth mineralization	0.00101599	3.47774	10	2.87543	0.00292141	0.00315373	9	1.39106	6	4.31327	0.00183318	0.666667	0.000746416	0.0175603	0.0119903
GO:0002275	myeloid cell activation involved in immune response	0.00213753	7.31676	16	2.18676	0.00467426	0.00362497	28	4.32773	11	2.54175	0.00336083	0.392857	0.00196515	0.0197576	0.0266688
GO:0031664	regulation of lipopolysaccharide-mediated signaling pathway	0.00261786	8.96094	18	2.00872	0.00525854	0.00503877	15	2.31843	7	3.01929	0.00213871	0.466667	0.00427484	0.0262674	0.048031
GO:0048041	focal adhesion assembly	0.00130257	4.45869	11	2.46709	0.00321355	0.00621308	15	2.31843	8	3.45062	0.00244424	0.533333	0.000746222	0.0314437	0.0119903
GO:0097186	amelogenesis	0.000985373	3.37293	9	2.6683	0.00262927	0.00786745	11	1.70018	6	3.52904	0.00183318	0.545454	0.00310178	0.0382753	0.0380849
GO:0038091	positive regulation of cell proliferation by VEGF-activated platelet derived growth factor receptor signaling pathway	0.00037852	1.29567	5	3.859	0.00146071	0.0105069	3	0.463685	3	6.4699	0.00091659	1	0.00368952	0.048511	0.0425968
GO:0006068	ethanol catabolic process	0.000381661	1.30642	5	3.82724	0.00146071	0.0108559	8	1.23649	6	4.85243	0.00183318	0.75	0.000286456	0.0498025	0.00548685

## Sheet: WT-NOD repressed
ID	Name	Binom_Genome_Fraction	Binom_Expected	Binom_Observed_Region_Hits	Binom_Fold_Enrichment	Binom_Region_Set_Coverage	Binom_Raw_PValue	Hyper_Total_Genes	Hyper_Expected	Hyper_Observed_Gene_Hits	Hyper_Fold_Enrichment	Hyper_Gene_Set_Coverage	Hyper_Term_Gene_Coverage	Hyper_Raw_PValue	FDR_Binom	FDR_Hyper
GO:0019752	carboxylic acid metabolic process	0.0471952	230.266	549	2.3842	0.112523	7.52603e-76	660	145.988	293	2.00702	0.0625534	0.443939	2.486e-38	1.08117e-72	3.07062e-35
GO:0006082	organic acid metabolic process	0.0571674	278.92	591	2.11889	0.121131	3.92122e-64	724	160.144	317	1.97947	0.0676772	0.437845	5.73672e-40	4.92897e-61	1.15377e-36
GO:0043436	oxoacid metabolic process	0.0565702	276.006	580	2.1014	0.118877	1.02189e-61	711	157.269	310	1.97115	0.0661827	0.436006	1.1732e-38	1.14179e-58	1.96629e-35
GO:0055114	oxidation-reduction process	0.0564329	275.336	552	2.00482	0.113138	1.78647e-52	864	191.111	319	1.66918	0.0681042	0.369213	4.2222e-24	1.49706e-49	3.85986e-21
GO:0032787	monocarboxylic acid metabolic process	0.0234376	114.352	303	2.64972	0.0621029	4.20583e-50	334	73.8787	155	2.09803	0.0330914	0.464072	3.87006e-23	3.25337e-47	2.59449e-20
GO:0008202	steroid metabolic process	0.0140076	68.3428	211	3.08738	0.0432466	2.16109e-44	187	41.3632	96	2.3209	0.0204953	0.513369	1.59398e-18	1.55228e-41	5.00908e-16
GO:0006631	fatty acid metabolic process	0.015968	77.908	216	2.7725	0.0442714	1.17606e-38	239	52.8653	109	2.06184	0.0232707	0.456067	5.14741e-16	7.39152e-36	1.11511e-13
GO:0044282	small molecule catabolic process	0.014378	70.1504	196	2.794	0.0401722	1.32367e-35	201	44.4599	110	2.47414	0.0234842	0.547264	5.89578e-24	7.00568e-33	4.94066e-21
GO:0006520	cellular amino acid metabolic process	0.0231657	113.025	262	2.31807	0.0536995	4.47342e-34	312	69.0125	139	2.01413	0.0296755	0.445513	6.35753e-19	2.04476e-31	2.13104e-16
GO:0016125	sterol metabolic process	0.00676537	33.0083	122	3.69604	0.0250051	5.283e-33	95	21.0134	55	2.61738	0.0117421	0.578947	4.44322e-14	2.12504e-30	6.98141e-12
GO:1901606	alpha-amino acid catabolic process	0.00460277	22.4569	98	4.36391	0.0200861	3.65056e-32	71	15.7048	51	3.24742	0.0108881	0.71831	5.51528e-19	1.35963e-29	1.91247e-16
GO:0046395	carboxylic acid catabolic process	0.0115018	56.1175	164	2.92244	0.0336135	4.15082e-32	154	34.0639	89	2.61274	0.0190008	0.577922	7.99554e-22	1.49074e-29	3.82872e-19
GO:0044283	small molecule biosynthetic process	0.0241135	117.65	263	2.23545	0.0539045	8.23845e-32	328	72.5516	144	1.9848	0.030743	0.439024	7.53153e-19	2.85675e-29	2.44313e-16
GO:0008203	cholesterol metabolic process	0.0064918	31.6735	117	3.69394	0.0239803	1.08807e-31	88	19.4651	51	2.62008	0.0108881	0.579546	3.49574e-13	3.64719e-29	4.68709e-11
GO:0006066	alcohol metabolic process	0.0151554	73.943	193	2.61012	0.0395573	2.05207e-31	210	46.4507	92	1.9806	0.0196413	0.438095	1.71453e-12	6.44863e-29	1.95924e-10
GO:0044711	single-organism biosynthetic process	0.0258216	125.984	274	2.17489	0.0561591	2.89643e-31	340	75.2059	149	1.98123	0.0318104	0.438235	2.27932e-19	8.82622e-29	8.18603e-17
GO:0009063	cellular amino acid catabolic process	0.00654292	31.9229	110	3.4458	0.0225456	1.82226e-27	84	18.5803	58	3.12159	0.0123826	0.690476	4.8267e-20	4.95262e-25	1.86682e-17
GO:0006694	steroid biosynthetic process	0.00646267	31.5313	109	3.45688	0.0223406	2.44036e-27	91	20.1286	52	2.58338	0.0111016	0.571429	4.46083e-13	6.29238e-25	5.67824e-11
GO:1901615	organic hydroxy compound metabolic process	0.024687	120.448	253	2.1005	0.0518549	7.72375e-27	293	64.8098	118	1.82071	0.0251921	0.40273	1.5822e-12	1.84929e-24	1.82881e-10
GO:1901605	alpha-amino acid metabolic process	0.0134381	65.5644	163	2.48611	0.0334085	1.35392e-24	180	39.8149	89	2.23535	0.0190008	0.494444	5.75787e-16	2.89681e-22	1.20627e-13
GO:0031667	response to nutrient levels	0.0182186	88.8883	197	2.21626	0.0403771	1.10396e-23	217	47.9991	84	1.75003	0.0179334	0.387097	2.1773e-08	2.2656e-21	1.29556e-06
GO:0072330	monocarboxylic acid biosynthetic process	0.00975746	47.6067	129	2.70971	0.0264398	8.83564e-23	137	30.3036	64	2.11196	0.0136635	0.467153	1.52391e-10	1.74218e-20	1.29868e-08
GO:0046394	carboxylic acid biosynthetic process	0.01862	90.8468	197	2.16849	0.0403771	1.2122e-22	235	51.9805	108	2.0777	0.0230572	0.459574	3.60472e-16	2.34421e-20	8.23843e-14
GO:0009991	response to extracellular stimulus	0.0202355	98.7291	204	2.06626	0.0418118	4.40272e-21	241	53.3077	88	1.65079	0.0187874	0.365145	2.29701e-07	7.75404e-19	1.1435e-05
GO:0019216	regulation of lipid metabolic process	0.0200975	98.0559	203	2.07025	0.0416069	4.4723e-21	209	46.2295	82	1.77376	0.0175064	0.392344	1.56786e-08	7.75404e-19	9.61366e-07
GO:0051186	cofactor metabolic process	0.0146106	71.285	159	2.23048	0.0325886	1.27176e-19	208	46.0083	95	2.06484	0.0202818	0.456731	3.43159e-14	2.02997e-17	5.47747e-12
GO:0015711	organic anion transport	0.0192615	93.9769	192	2.04305	0.0393523	2.02033e-19	211	46.6719	87	1.86408	0.0185739	0.412322	3.1663e-10	3.12561e-17	2.56777e-08
GO:0046942	carboxylic acid transport	0.0125678	61.3182	143	2.3321	0.0293093	2.22411e-19	142	31.4095	62	1.97392	0.0132365	0.43662	8.00244e-09	3.38873e-17	5.22549e-07
GO:0043648	dicarboxylic acid metabolic process	0.00434069	21.1782	71	3.3525	0.0145522	1.12515e-17	66	14.5988	39	2.67145	0.00832622	0.590909	9.12603e-11	1.54994e-15	8.35751e-09
GO:0006633	fatty acid biosynthetic process	0.00680238	33.1888	92	2.77202	0.0188563	2.87534e-17	103	22.783	47	2.06295	0.0100342	0.456311	9.81736e-08	3.85525e-15	5.27932e-06
GO:0010906	regulation of glucose metabolic process	0.00721162	35.1855	95	2.69998	0.0194712	4.43148e-17	91	20.1286	42	2.08658	0.0089667	0.461539	3.14355e-07	5.7132e-15	1.52713e-05
GO:0006109	regulation of carbohydrate metabolic process	0.00932259	45.4849	112	2.46236	0.0229555	4.52091e-17	116	25.6585	49	1.9097	0.0104611	0.422414	9.43457e-07	5.75472e-15	4.00312e-05
GO:0016126	sterol biosynthetic process	0.00189446	9.24306	44	4.76033	0.00901824	1.26912e-16	33	7.2994	22	3.01395	0.00469684	0.666667	5.33645e-08	1.53762e-14	3.01479e-06
GO:0007584	response to nutrient	0.00926489	45.2034	110	2.43345	0.0225456	1.87587e-16	98	21.677	44	2.0298	0.00939368	0.44898	4.37476e-07	2.24569e-14	2.04617e-05
GO:0010675	regulation of cellular carbohydrate metabolic process	0.00907235	44.264	107	2.41732	0.0219307	7.34036e-16	112	24.7737	47	1.89717	0.0100342	0.419643	1.94871e-06	8.38803e-14	7.65479e-05
GO:0045834	positive regulation of lipid metabolic process	0.00807669	39.4062	99	2.5123	0.020291	8.58643e-16	98	21.677	41	1.89141	0.0087532	0.418367	9.38616e-06	9.5939e-14	0.000315676
GO:0046165	alcohol biosynthetic process	0.00488075	23.8132	72	3.02353	0.0147571	1.17235e-15	78	17.2531	35	2.02862	0.00747225	0.448718	6.50811e-06	1.28143e-13	0.000228033
GO:0005996	monosaccharide metabolic process	0.0129356	63.1129	134	2.12318	0.0274646	3.5553e-15	160	35.391	62	1.75186	0.0132365	0.3875	1.38554e-06	3.68578e-13	5.66383e-05
GO:0006695	cholesterol biosynthetic process	0.00152683	7.44942	37	4.96683	0.00758352	8.92659e-15	26	5.75104	18	3.12987	0.00384287	0.692308	3.77293e-07	8.80056e-13	1.78125e-05
GO:0006732	coenzyme metabolic process	0.0126584	61.7601	130	2.10492	0.0266448	1.67196e-14	164	36.2758	79	2.17776	0.0168659	0.481707	1.47669e-13	1.60126e-12	2.0915e-11
GO:0006575	cellular modified amino acid metabolic process	0.00910214	44.4094	102	2.29681	0.0209059	7.35527e-14	134	29.64	59	1.99056	0.0125961	0.440298	1.25098e-08	6.48812e-12	7.8624e-07
GO:0009069	serine family amino acid metabolic process	0.00192708	9.40222	40	4.25432	0.0081984	1.01304e-13	32	7.0782	20	2.82558	0.00426986	0.625	1.02763e-06	8.63313e-12	4.32378e-05
GO:0006547	histidine metabolic process	0.000193294	0.943082	15	15.9053	0.0030744	1.28895e-13	7	1.54836	6	3.87508	0.00128096	0.857143	0.000662912	1.08014e-11	0.0121647
GO:0042594	response to starvation	0.00589624	28.7677	76	2.64185	0.015577	1.62076e-13	94	20.7922	36	1.73142	0.00768574	0.382979	0.000276137	1.33593e-11	0.00584596
GO:0046890	regulation of lipid biosynthetic process	0.00909146	44.3573	100	2.25442	0.020496	3.73318e-13	106	23.4465	44	1.87661	0.00939368	0.415094	5.75296e-06	2.91015e-11	0.000203703
GO:0021575	hindbrain morphogenesis	0.00504368	24.6081	68	2.76331	0.0139373	4.14835e-13	40	8.84775	20	2.26046	0.00426986	0.5	9.7349e-05	3.20891e-11	0.00242913
GO:0052803	imidazole-containing compound metabolic process	0.000213139	1.0399	15	14.4244	0.0030744	5.10196e-13	8	1.76955	6	3.39069	0.00128096	0.75	0.00215184	3.88677e-11	0.0312249
GO:0006865	amino acid transport	0.00769209	37.5297	89	2.37145	0.0182414	5.20307e-13	89	19.6863	33	1.6763	0.00704526	0.370787	0.000944275	3.93399e-11	0.0163436
GO:0035024	negative regulation of Rho protein signal transduction	0.00140676	6.86359	33	4.80798	0.00676368	5.67856e-13	11	2.43313	8	3.28794	0.00170794	0.727273	0.000489562	4.26146e-11	0.00957789
GO:0006544	glycine metabolic process	0.000784317	3.82668	25	6.53308	0.005124	5.85427e-13	18	3.98149	13	3.26511	0.00277541	0.722222	8.17969e-06	4.36078e-11	0.000277233
GO:0009071	serine family amino acid catabolic process	0.00065295	3.18574	23	7.21966	0.00471408	6.64519e-13	16	3.5391	10	2.82558	0.00213493	0.625	0.000585608	4.86304e-11	0.0111259
GO:0006641	triglyceride metabolic process	0.00418193	20.4036	60	2.94065	0.0122976	8.07034e-13	49	10.8385	27	2.49112	0.0057643	0.55102	5.11247e-07	5.79681e-11	2.34753e-05
GO:0001889	liver development	0.011233	54.8059	114	2.08007	0.0233654	1.37764e-12	82	18.1379	45	2.48099	0.00960717	0.548781	1.06336e-10	9.62052e-11	9.63348e-09
GO:0000038	very long-chain fatty acid metabolic process	0.00138062	6.73606	32	4.75055	0.00655872	1.71431e-12	20	4.42388	12	2.71255	0.00256191	0.6	0.000279243	1.17273e-10	0.00588693
GO:0030497	fatty acid elongation	0.00056682	2.76552	21	7.59352	0.00430416	2.58076e-12	9	1.99074	7	3.51627	0.00149445	0.777778	0.000605328	1.74175e-10	0.0113272
GO:0055088	lipid homeostasis	0.00572783	27.9461	71	2.54061	0.0145522	5.63508e-12	75	16.5895	34	2.04948	0.00725875	0.453333	6.66444e-06	3.56393e-10	0.000231895
GO:0097006	regulation of plasma lipoprotein particle levels	0.00275475	13.4404	45	3.34811	0.0092232	9.30133e-12	36	7.96298	19	2.38604	0.00405636	0.527778	5.60157e-05	5.77371e-10	0.00149415
GO:0061008	hepaticobiliary system development	0.0116078	56.6346	114	2.0129	0.0233654	9.82768e-12	84	18.5803	45	2.42192	0.00960717	0.535714	3.09191e-10	6.02604e-10	2.52782e-08
GO:0042632	cholesterol homeostasis	0.00380559	18.5675	54	2.90831	0.0110678	1.61113e-11	50	11.0597	24	2.17004	0.00512383	0.48	4.71705e-05	9.53029e-10	0.00128202
GO:0006639	acylglycerol metabolic process	0.00470004	22.9315	61	2.6601	0.0125026	2.85728e-11	56	12.3869	28	2.26046	0.0059778	0.5	4.15384e-06	1.64187e-09	0.000152449
GO:0006548	histidine catabolic process	0.000120133	0.58613	11	18.7672	0.00225456	4.0691e-11	5	1.10597	5	4.52092	0.00106746	1	0.000528619	2.28597e-09	0.0102227
GO:0006637	acyl-CoA metabolic process	0.0035685	17.4107	51	2.92924	0.010453	4.51816e-11	49	10.8385	32	2.95244	0.00683177	0.653061	1.10047e-10	2.49641e-09	9.79324e-09
GO:0055092	sterol homeostasis	0.00392008	19.1261	54	2.82337	0.0110678	4.65494e-11	51	11.2809	24	2.12749	0.00512383	0.470588	7.05067e-05	2.55793e-09	0.00181799
GO:0006084	acetyl-CoA metabolic process	0.00131153	6.39896	29	4.53199	0.00594384	5.40447e-11	19	4.20268	16	3.80709	0.00341588	0.842105	1.55274e-08	2.95366e-09	9.61366e-07
GO:0019218	regulation of steroid metabolic process	0.00697771	34.0442	78	2.29114	0.0159869	6.5428e-11	66	14.5988	29	1.98647	0.00619129	0.439394	6.3169e-05	3.49738e-09	0.0016629
GO:0043603	cellular amide metabolic process	0.00714655	34.868	79	2.26569	0.0161918	8.23521e-11	111	24.5525	47	1.91426	0.0100342	0.423423	1.43717e-06	4.31319e-09	5.83338e-05
GO:0031669	cellular response to nutrient levels	0.00663948	32.394	75	2.31524	0.015372	9.52883e-11	92	20.3498	37	1.8182	0.00789923	0.402174	6.96617e-05	4.86406e-09	0.00181799
GO:0021587	cerebellum morphogenesis	0.00452188	22.0623	58	2.62892	0.0118877	1.32666e-10	36	7.96298	18	2.26046	0.00384287	0.5	0.000216041	6.60442e-09	0.00478486
GO:0051188	cofactor biosynthetic process	0.00757617	36.9641	81	2.19131	0.0166018	2.20713e-10	108	23.8889	49	2.05116	0.0104611	0.453704	6.61345e-08	1.0569e-08	3.66108e-06
GO:0043471	regulation of cellular carbohydrate catabolic process	0.00197996	9.6602	35	3.62311	0.0071736	2.35048e-10	21	4.64507	11	2.3681	0.00234842	0.52381	0.00230804	1.11492e-08	0.0328283
GO:0043467	regulation of generation of precursor metabolites and energy	0.00459481	22.4181	58	2.5872	0.0118877	2.37918e-10	53	11.7233	23	1.96191	0.00491033	0.433962	0.000438841	1.12324e-08	0.00868698
GO:0006536	glutamate metabolic process	0.00169388	8.26442	32	3.87202	0.00655872	2.75951e-10	22	4.86626	18	3.69894	0.00384287	0.818182	4.49177e-09	1.28471e-08	3.09378e-07
GO:0006638	neutral lipid metabolic process	0.00499522	24.3717	61	2.50291	0.0125026	2.91501e-10	59	13.0504	28	2.14552	0.0059778	0.474576	1.47959e-05	1.35085e-08	0.000469362
GO:0019395	fatty acid oxidation	0.00322922	15.7553	46	2.91965	0.00942816	4.30106e-10	51	11.2809	24	2.12749	0.00512383	0.470588	7.05067e-05	1.96597e-08	0.00181799
GO:0072329	monocarboxylic acid catabolic process	0.00480184	23.4282	59	2.51833	0.0120926	4.50787e-10	64	14.1564	30	2.11918	0.00640478	0.46875	1.0093e-05	2.04195e-08	0.000332061
GO:0048660	regulation of smooth muscle cell proliferation	0.0066668	32.5273	73	2.24427	0.0149621	6.19973e-10	55	12.1657	24	1.97277	0.00512383	0.436364	0.000300233	2.77087e-08	0.00627681
GO:0006720	isoprenoid metabolic process	0.00374319	18.263	50	2.73778	0.010248	6.45159e-10	69	15.2624	32	2.09666	0.00683177	0.463768	6.84451e-06	2.87067e-08	0.000237339
GO:0034440	lipid oxidation	0.00327671	15.9871	46	2.87732	0.00942816	6.73568e-10	52	11.5021	24	2.08658	0.00512383	0.461539	0.000103636	2.98387e-08	0.0025669
GO:0060612	adipose tissue development	0.00330118	16.1064	46	2.856	0.00942816	8.45419e-10	26	5.75104	16	2.78211	0.00341588	0.615385	1.6865e-05	3.68032e-08	0.000523218
GO:0002262	myeloid cell homeostasis	0.00811983	39.6166	83	2.09508	0.0170117	1.02634e-09	90	19.9074	32	1.60744	0.00683177	0.355556	0.00246336	4.44864e-08	0.0341677
GO:0048008	platelet-derived growth factor receptor signaling pathway	0.00365025	17.8096	48	2.69518	0.00983808	2.27091e-09	28	6.19343	16	2.58338	0.00341588	0.571429	6.09748e-05	9.28303e-08	0.00160935
GO:0021533	cell differentiation in hindbrain	0.0038018	18.549	49	2.64165	0.010043	2.92086e-09	23	5.08746	13	2.5553	0.00277541	0.565217	0.000351394	1.16556e-07	0.00713863
GO:0044242	cellular lipid catabolic process	0.00777958	37.9566	79	2.08133	0.0161918	3.36905e-09	101	22.3406	41	1.83523	0.0087532	0.405941	2.23563e-05	1.32859e-07	0.000671089
GO:0021695	cerebellar cortex development	0.00522372	25.4865	60	2.35419	0.0122976	3.70201e-09	44	9.73253	20	2.05497	0.00426986	0.454545	0.000492596	1.4542e-07	0.00961854
GO:0009062	fatty acid catabolic process	0.00371507	18.1258	48	2.64816	0.00983808	3.89817e-09	51	11.2809	25	2.21614	0.00533732	0.490196	2.09172e-05	1.52529e-07	0.000633565
GO:0097306	cellular response to alcohol	0.00511146	24.9388	59	2.36579	0.0120926	4.18123e-09	48	10.6173	21	1.9779	0.00448335	0.4375	0.000674333	1.62971e-07	0.0123069
GO:0006749	glutathione metabolic process	0.0011242	5.48497	24	4.3756	0.00491904	4.53951e-09	36	7.96298	17	2.13488	0.00362938	0.472222	0.000751184	1.73971e-07	0.0134651
GO:0019556	histidine catabolic process to glutamate and formamide	7.27771e-05	0.355079	8	22.5302	0.00163968	4.54997e-09	4	0.884775	4	4.52092	0.000853971	1	0.00239143	1.73971e-07	0.0335401
GO:0019557	histidine catabolic process to glutamate and formate	7.27771e-05	0.355079	8	22.5302	0.00163968	4.54997e-09	4	0.884775	4	4.52092	0.000853971	1	0.00239143	1.73971e-07	0.0335401
GO:0009064	glutamine family amino acid metabolic process	0.00399741	19.5034	50	2.56366	0.010248	5.21725e-09	57	12.6081	29	2.30012	0.00619129	0.508772	1.77903e-06	1.97235e-07	7.04326e-05
GO:0021549	cerebellum development	0.00846447	41.2981	83	2.00978	0.0170117	6.33628e-09	73	16.1471	29	1.79598	0.00619129	0.39726	0.000518173	2.33398e-07	0.0100594
GO:0006730	one-carbon metabolic process	0.00247959	12.0979	37	3.05838	0.00758352	6.37602e-09	32	7.0782	18	2.54302	0.00384287	0.5625	2.82684e-05	2.34005e-07	0.000821581
GO:0071825	protein-lipid complex subunit organization	0.00174513	8.51449	30	3.5234	0.0061488	7.96036e-09	25	5.52984	12	2.17004	0.00256191	0.48	0.00377111	2.88987e-07	0.0472195
GO:0046364	monosaccharide biosynthetic process	0.00196975	9.61042	32	3.32972	0.00655872	9.53937e-09	30	6.63581	17	2.56186	0.00362938	0.566667	4.15313e-05	3.45064e-07	0.00115052
GO:0033598	mammary gland epithelial cell proliferation	0.00241161	11.7662	36	3.0596	0.00737856	1.00153e-08	14	3.09671	9	2.90631	0.00192143	0.642857	0.000838183	3.60983e-07	0.0146843
GO:0021697	cerebellar cortex formation	0.00302247	14.7466	41	2.78029	0.00840336	1.38809e-08	20	4.42388	12	2.71255	0.00256191	0.6	0.000279243	4.84675e-07	0.00588693
GO:0006635	fatty acid beta-oxidation	0.00222488	10.8552	34	3.13214	0.00696864	1.45468e-08	37	8.18417	17	2.07718	0.00362938	0.45946	0.00110563	5.0269e-07	0.0185924
GO:0060068	vagina development	0.00161043	7.85729	28	3.56357	0.00573888	1.94513e-08	13	2.87552	8	2.78211	0.00170794	0.615385	0.00247958	6.58593e-07	0.0342039
GO:0006572	tyrosine catabolic process	0.000220595	1.07628	11	10.2204	0.00225456	2.08505e-08	5	1.10597	5	4.52092	0.00106746	1	0.000528619	6.96587e-07	0.0102227
GO:0006559	L-phenylalanine catabolic process	0.000469582	2.29109	15	6.5471	0.0030744	2.23274e-08	7	1.54836	7	4.52092	0.00149445	1	2.58163e-05	7.41003e-07	0.000759089
GO:0006558	L-phenylalanine metabolic process	0.000476961	2.32709	15	6.44582	0.0030744	2.72852e-08	8	1.76955	7	3.95581	0.00149445	0.875	0.000166604	8.87959e-07	0.0038338
GO:0006111	regulation of gluconeogenesis	0.00218422	10.6568	33	3.09661	0.00676368	3.04777e-08	32	7.0782	17	2.40174	0.00362938	0.53125	0.000123761	9.79182e-07	0.00300491
GO:0043255	regulation of carbohydrate biosynthetic process	0.00535442	26.1242	58	2.22016	0.0118877	4.74549e-08	67	14.82	28	1.88934	0.0059778	0.41791	0.000238791	1.46382e-06	0.00516405
GO:0003333	amino acid transmembrane transport	0.00257631	12.5698	36	2.864	0.00737856	5.00918e-08	25	5.52984	12	2.17004	0.00256191	0.48	0.00377111	1.53574e-06	0.0472195
GO:0021680	cerebellar Purkinje cell layer development	0.00332783	16.2365	42	2.58677	0.00860832	6.53019e-08	26	5.75104	14	2.43434	0.0029889	0.538462	0.000409569	1.97794e-06	0.00822081
GO:0045333	cellular respiration	0.00651016	31.7631	66	2.07788	0.0135274	6.58221e-08	94	20.7922	34	1.63523	0.00725875	0.361702	0.00131558	1.98771e-06	0.0216169
GO:0021696	cerebellar cortex morphogenesis	0.00372291	18.1641	45	2.47742	0.0092232	7.60272e-08	28	6.19343	14	2.26046	0.0029889	0.5	0.00108189	2.26863e-06	0.0182848
GO:0019319	hexose biosynthetic process	0.00175839	8.5792	28	3.26371	0.00573888	1.14839e-07	25	5.52984	14	2.53172	0.0029889	0.56	0.000237189	3.30895e-06	0.00514046
GO:0009074	aromatic amino acid family catabolic process	0.0010857	5.29715	21	3.9644	0.00430416	2.01077e-07	14	3.09671	12	3.87508	0.00256191	0.857143	7.83045e-07	5.52467e-06	3.40879e-05
GO:0021692	cerebellar Purkinje cell layer morphogenesis	0.00204246	9.96516	30	3.01049	0.0061488	2.24502e-07	14	3.09671	9	2.90631	0.00192143	0.642857	0.000838183	6.0688e-06	0.0146843
GO:0032374	regulation of cholesterol transport	0.00193956	9.4631	29	3.06453	0.00594384	2.47704e-07	31	6.85701	15	2.18754	0.00320239	0.483871	0.00111379	6.67721e-06	0.0186672
GO:0050810	regulation of steroid biosynthetic process	0.00549883	26.8288	57	2.12458	0.0116827	2.48337e-07	49	10.8385	21	1.93754	0.00448335	0.428571	0.000936499	6.67721e-06	0.016237
GO:0006699	bile acid biosynthetic process	0.00140162	6.83851	24	3.50954	0.00491904	2.51402e-07	12	2.65433	9	3.39069	0.00192143	0.75	0.000142838	6.74159e-06	0.00337972
GO:0033273	response to vitamin	0.00457404	22.3167	50	2.24047	0.010248	2.93578e-07	48	10.6173	23	2.16628	0.00491033	0.479167	6.98882e-05	7.68808e-06	0.00181799
GO:0009267	cellular response to starvation	0.00512729	25.016	54	2.15862	0.0110678	3.14269e-07	75	16.5895	29	1.74809	0.00619129	0.386667	0.000869466	8.12413e-06	0.0151794
GO:0006721	terpenoid metabolic process	0.00292119	14.2525	37	2.59604	0.00758352	3.49298e-07	50	11.0597	24	2.17004	0.00512383	0.48	4.71705e-05	8.91891e-06	0.00128202
GO:0009060	aerobic respiration	0.00434963	21.2218	48	2.26182	0.00983808	3.84783e-07	51	11.2809	25	2.21614	0.00533732	0.490196	2.09172e-05	9.64933e-06	0.000633565
GO:0060977	coronary vasculature morphogenesis	0.00435246	21.2357	48	2.26035	0.00983808	3.9176e-07	23	5.08746	12	2.35874	0.00256191	0.521739	0.00153068	9.75274e-06	0.0243552
GO:0055081	anion homeostasis	0.00306797	14.9686	38	2.53864	0.00778848	4.17556e-07	36	7.96298	18	2.26046	0.00384287	0.5	0.000216041	1.03168e-05	0.00478486
GO:0021702	cerebellar Purkinje cell differentiation	0.00202362	9.87323	29	2.93723	0.00594384	5.74441e-07	13	2.87552	8	2.78211	0.00170794	0.615385	0.00247958	1.38196e-05	0.0342039
GO:0034629	cellular protein complex localization	0.000879291	4.29006	18	4.19575	0.00368928	6.55128e-07	9	1.99074	7	3.51627	0.00149445	0.777778	0.000605328	1.56113e-05	0.0113272
GO:0010907	positive regulation of glucose metabolic process	0.00288712	14.0863	36	2.55568	0.00737856	7.10582e-07	37	8.18417	16	1.95499	0.00341588	0.432432	0.00330934	1.67345e-05	0.0432753
GO:0045668	negative regulation of osteoblast differentiation	0.00462369	22.559	49	2.17208	0.010043	9.02788e-07	35	7.74178	21	2.71255	0.00448335	0.6	1.4457e-06	2.087e-05	5.83852e-05
GO:0043620	regulation of DNA-dependent transcription in response to stress	0.00163136	7.9594	25	3.14094	0.005124	1.04219e-06	18	3.98149	10	2.51162	0.00213493	0.555556	0.00205922	2.36575e-05	0.030429
GO:0072376	protein activation cascade	0.00208976	10.1959	29	2.84427	0.00594384	1.07498e-06	44	9.73253	18	1.84947	0.00384287	0.409091	0.00391772	2.41834e-05	0.0483987
GO:0008206	bile acid metabolic process	0.00248334	12.1162	32	2.64108	0.00655872	1.45575e-06	20	4.42388	13	2.9386	0.00277541	0.65	4.6962e-05	3.18239e-05	0.00128202
GO:0001702	gastrulation with mouth forming second	0.00471951	23.0265	49	2.12798	0.010043	1.57468e-06	34	7.52059	19	2.5264	0.00405636	0.558824	1.92316e-05	3.40537e-05	0.00058782
GO:0033013	tetrapyrrole metabolic process	0.00203886	9.94758	28	2.81475	0.00573888	1.97905e-06	44	9.73253	18	1.84947	0.00384287	0.409091	0.00391772	4.15477e-05	0.0483987
GO:1901264	carbohydrate derivative transport	0.00158893	7.75238	24	3.09582	0.00491904	2.15609e-06	31	6.85701	14	2.04171	0.0029889	0.451613	0.00363832	4.45207e-05	0.0463125
GO:0034754	cellular hormone metabolic process	0.00534245	26.0658	53	2.03332	0.0108629	2.22984e-06	75	16.5895	29	1.74809	0.00619129	0.386667	0.000869466	4.58938e-05	0.0151794
GO:0042572	retinol metabolic process	0.00137378	6.70265	22	3.28229	0.00450912	2.25162e-06	24	5.30865	15	2.82558	0.00320239	0.625	2.39276e-05	4.62088e-05	0.000713993
GO:0032329	serine transport	0.000226217	1.10372	9	8.15428	0.00184464	2.47946e-06	4	0.884775	4	4.52092	0.000853971	1	0.00239143	5.05749e-05	0.0335401
GO:0009308	amine metabolic process	0.00523061	25.5202	52	2.0376	0.0106579	2.60462e-06	80	17.6955	30	1.69535	0.00640478	0.375	0.00127822	5.25945e-05	0.0210718
GO:0007398	ectoderm development	0.0017449	8.51336	25	2.93656	0.005124	3.32365e-06	15	3.31791	9	2.71255	0.00192143	0.6	0.00168445	6.57926e-05	0.0257038
GO:0002526	acute inflammatory response	0.00375702	18.3305	41	2.23671	0.00840336	3.3554e-06	58	12.8292	23	1.79278	0.00491033	0.396552	0.00194205	6.62309e-05	0.0290182
GO:0009081	branched-chain amino acid metabolic process	0.0015241	7.4361	23	3.09302	0.00471408	3.519e-06	16	3.5391	10	2.82558	0.00213493	0.625	0.000585608	6.89805e-05	0.0111259
GO:0034383	low-density lipoprotein particle clearance	0.00099527	4.85592	18	3.70681	0.00368928	3.59879e-06	9	1.99074	7	3.51627	0.00149445	0.777778	0.000605328	7.04074e-05	0.0113272
GO:0006103	2-oxoglutarate metabolic process	0.00109895	5.36179	19	3.54359	0.00389424	3.70067e-06	13	2.87552	8	2.78211	0.00170794	0.615385	0.00247958	7.226e-05	0.0342039
GO:0019217	regulation of fatty acid metabolic process	0.00519437	25.3433	51	2.01236	0.010453	4.50915e-06	54	11.9445	24	2.0093	0.00512383	0.444444	0.000213685	8.53936e-05	0.00475401
GO:0010676	positive regulation of cellular carbohydrate metabolic process	0.00400524	19.5416	42	2.14927	0.00860832	6.61402e-06	46	10.1749	19	1.86734	0.00405636	0.413044	0.00270233	0.000117303	0.0364271
GO:0042976	activation of Janus kinase activity	0.000566328	2.76311	13	4.70484	0.00266448	6.81447e-06	4	0.884775	4	4.52092	0.000853971	1	0.00239143	0.000119592	0.0335401
GO:0060677	ureteric bud elongation	0.000845381	4.12461	16	3.87915	0.00327936	7.02586e-06	4	0.884775	4	4.52092	0.000853971	1	0.00239143	0.000122447	0.0335401
GO:0006525	arginine metabolic process	0.000662576	3.23271	14	4.33073	0.00286944	7.73177e-06	11	2.43313	8	3.28794	0.00170794	0.727273	0.000489562	0.000133363	0.00957789
GO:0006518	peptide metabolic process	0.00463442	22.6113	46	2.03438	0.00942816	9.81852e-06	74	16.3683	32	1.95499	0.00683177	0.432432	3.96672e-05	0.000163198	0.00110804
GO:0015804	neutral amino acid transport	0.00118726	5.79264	19	3.28002	0.00389424	1.07599e-05	20	4.42388	11	2.48651	0.00234842	0.55	0.00137174	0.000175652	0.0222874
GO:0043604	amide biosynthetic process	0.00301866	14.728	34	2.30852	0.00696864	1.16302e-05	37	8.18417	17	2.07718	0.00362938	0.45946	0.00110563	0.000187124	0.0185924
GO:0045651	positive regulation of macrophage differentiation	0.000991191	4.83602	17	3.51529	0.00348432	1.29357e-05	8	1.76955	6	3.39069	0.00128096	0.75	0.00215184	0.00020453	0.0312249
GO:0033002	muscle cell proliferation	0.00266258	12.9908	31	2.38631	0.00635376	1.48692e-05	19	4.20268	10	2.37943	0.00213493	0.526316	0.00349073	0.000228981	0.0453524
GO:0045923	positive regulation of fatty acid metabolic process	0.00294444	14.3659	33	2.2971	0.00676368	1.70431e-05	26	5.75104	15	2.60822	0.00320239	0.576923	8.94347e-05	0.000256182	0.00224278
GO:0090009	primitive streak formation	0.00151216	7.37781	21	2.84637	0.00430416	3.01373e-05	9	1.99074	7	3.51627	0.00149445	0.777778	0.000605328	0.000423269	0.0113272
GO:0046415	urate metabolic process	0.000565407	2.75862	12	4.35	0.00245952	3.22051e-05	11	2.43313	7	2.87695	0.00149445	0.636364	0.00362765	0.000449174	0.0462939
GO:0009072	aromatic amino acid family metabolic process	0.00226674	11.0594	27	2.44135	0.00553392	3.48509e-05	23	5.08746	14	2.75187	0.0029889	0.608696	6.85415e-05	0.000478771	0.00179493
GO:0000050	urea cycle	0.000986284	4.81208	16	3.32497	0.00327936	4.39227e-05	9	1.99074	7	3.51627	0.00149445	0.777778	0.000605328	0.000581932	0.0113272
GO:0007031	peroxisome organization	0.0025632	12.5059	29	2.31891	0.00594384	4.51321e-05	30	6.63581	14	2.10976	0.0029889	0.466667	0.00249821	0.000594043	0.0343469
GO:0046164	alcohol catabolic process	0.00310321	15.1406	33	2.17958	0.00676368	4.6275e-05	42	9.29014	19	2.04518	0.00405636	0.452381	0.000728026	0.000604339	0.0131437
GO:0006476	protein deacetylation	0.00257119	12.5448	29	2.31171	0.00594384	4.76106e-05	37	8.18417	18	2.19937	0.00384287	0.486486	0.000334183	0.000618569	0.00685825
GO:0055017	cardiac muscle tissue growth	0.00286068	13.9573	31	2.22106	0.00635376	5.51242e-05	19	4.20268	10	2.37943	0.00213493	0.526316	0.00349073	0.000707052	0.0453524
GO:0046503	glycerolipid catabolic process	0.00170046	8.29652	22	2.65171	0.00450912	5.53194e-05	17	3.7603	12	3.19124	0.00256191	0.705882	2.69738e-05	0.000707952	0.000786227
GO:0006591	ornithine metabolic process	0.000356515	1.73944	9	5.17409	0.00184464	8.46778e-05	6	1.32716	5	3.76743	0.00106746	0.833333	0.00258756	0.00101613	0.0352582
GO:0009083	branched-chain amino acid catabolic process	0.00116276	5.67313	17	2.99658	0.00348432	9.01056e-05	12	2.65433	9	3.39069	0.00192143	0.75	0.000142838	0.00107231	0.00337972
GO:0009084	glutamine family amino acid biosynthetic process	0.000975729	4.76058	15	3.15087	0.0030744	0.000133592	18	3.98149	10	2.51162	0.00213493	0.555556	0.00205922	0.00149766	0.030429
GO:0006094	gluconeogenesis	0.00144699	7.05985	19	2.69128	0.00389424	0.000142396	20	4.42388	11	2.48651	0.00234842	0.55	0.00137174	0.00158229	0.0222874
GO:0016575	histone deacetylation	0.00236703	11.5487	26	2.25133	0.00532896	0.000169984	32	7.0782	15	2.11918	0.00320239	0.46875	0.00167135	0.00182234	0.0256989
GO:0006477	protein sulfation	0.00101446	4.94954	15	3.03058	0.0030744	0.000201535	6	1.32716	5	3.76743	0.00106746	0.833333	0.00258756	0.00208716	0.0352582
GO:0001523	retinoid metabolic process	0.00240198	11.7192	26	2.21857	0.00532896	0.000212088	42	9.29014	19	2.04518	0.00405636	0.452381	0.000728026	0.00217558	0.0131437
GO:0046464	acylglycerol catabolic process	0.00137607	6.71387	18	2.68102	0.00368928	0.000219562	12	2.65433	9	3.39069	0.00192143	0.75	0.000142838	0.00224382	0.00337972
GO:0021932	hindbrain radial glia guided cell migration	0.00127703	6.23063	17	2.72845	0.00348432	0.000265457	8	1.76955	6	3.39069	0.00128096	0.75	0.00215184	0.00263778	0.0312249
GO:2000058	regulation of protein ubiquitination involved in ubiquitin-dependent protein catabolic process	0.00141779	6.9174	18	2.60213	0.00368928	0.000311565	16	3.5391	10	2.82558	0.00213493	0.625	0.000585608	0.00300681	0.0111259
GO:0006953	acute-phase response	0.00235	11.4656	25	2.18043	0.005124	0.000355437	35	7.74178	17	2.19588	0.00362938	0.485714	0.000498478	0.00337514	0.00971451
GO:0014037	Schwann cell differentiation	0.00196701	9.59707	22	2.29237	0.00450912	0.00040565	26	5.75104	13	2.26046	0.00277541	0.5	0.00162593	0.00377242	0.0253841
GO:0019433	triglyceride catabolic process	0.00133479	6.51243	17	2.61039	0.00348432	0.00043471	10	2.21194	8	3.61674	0.00170794	0.8	0.00016589	0.00401419	0.00382613
GO:0016101	diterpenoid metabolic process	0.00282531	13.7847	28	2.03124	0.00573888	0.000493617	45	9.95372	20	2.0093	0.00426986	0.444444	0.00070386	0.0044719	0.0127762
GO:0006957	complement activation, alternative pathway	0.000563703	2.75031	10	3.63596	0.0020496	0.000573923	10	2.21194	7	3.16465	0.00149445	0.7	0.00163068	0.00504932	0.0253841
GO:0006081	cellular aldehyde metabolic process	0.00136956	6.68207	17	2.54412	0.00348432	0.000576085	28	6.19343	14	2.26046	0.0029889	0.5	0.00108189	0.00505948	0.0182848
GO:0072095	regulation of branch elongation involved in ureteric bud branching	0.00028757	1.40305	7	4.98912	0.00143472	0.000628504	4	0.884775	4	4.52092	0.000853971	1	0.00239143	0.00545318	0.0335401
GO:0090080	positive regulation of MAPKKK cascade by fibroblast growth factor receptor signaling pathway	0.000473127	2.30838	9	3.89883	0.00184464	0.000655403	6	1.32716	5	3.76743	0.00106746	0.833333	0.00258756	0.00562349	0.0352582
GO:0042982	amyloid precursor protein metabolic process	0.000624636	3.0476	10	3.28127	0.0020496	0.00123178	10	2.21194	7	3.16465	0.00149445	0.7	0.00163068	0.00949182	0.0253841
GO:0030195	negative regulation of blood coagulation	0.00173704	8.47499	19	2.24189	0.00389424	0.00124174	21	4.64507	11	2.3681	0.00234842	0.52381	0.00230804	0.00953933	0.0328283
GO:0015721	bile acid and bile salt transport	0.000748509	3.65197	11	3.01207	0.00225456	0.00141399	10	2.21194	7	3.16465	0.00149445	0.7	0.00163068	0.0105718	0.0253841
GO:0007097	nuclear migration	0.000534078	2.60577	9	3.45388	0.00184464	0.00150366	6	1.32716	5	3.76743	0.00106746	0.833333	0.00258756	0.0111675	0.0352582
GO:2000060	positive regulation of protein ubiquitination involved in ubiquitin-dependent protein catabolic process	0.00125112	6.10419	15	2.45733	0.0030744	0.00163664	11	2.43313	7	2.87695	0.00149445	0.636364	0.00362765	0.0119835	0.0462939
GO:0007440	foregut morphogenesis	0.00191914	9.36349	20	2.13596	0.0040992	0.00164767	12	2.65433	8	3.01395	0.00170794	0.666667	0.00118301	0.0120398	0.0196634
GO:0016540	protein autoprocessing	0.000668464	3.26144	10	3.06613	0.0020496	0.00201014	8	1.76955	6	3.39069	0.00128096	0.75	0.00215184	0.0141555	0.0312249
GO:0019359	nicotinamide nucleotide biosynthetic process	0.00128153	6.25258	15	2.39901	0.0030744	0.00205131	17	3.7603	12	3.19124	0.00256191	0.705882	2.69738e-05	0.0143599	0.000786227
GO:0048617	embryonic foregut morphogenesis	0.00186996	9.12351	19	2.08253	0.00389424	0.00277948	11	2.43313	7	2.87695	0.00149445	0.636364	0.00362765	0.0183402	0.0462939
GO:0042730	fibrinolysis	0.000852722	4.16043	11	2.64396	0.00225456	0.00378044	11	2.43313	7	2.87695	0.00149445	0.636364	0.00362765	0.0234667	0.0462939
GO:0005980	glycogen catabolic process	0.000627885	3.06345	9	2.93786	0.00184464	0.00433095	6	1.32716	5	3.76743	0.00106746	0.833333	0.00258756	0.0262204	0.0352582
GO:0072525	pyridine-containing compound biosynthetic process	0.00139218	6.79246	15	2.20833	0.0030744	0.00436154	19	4.20268	12	2.85532	0.00256191	0.631579	0.000139874	0.0263897	0.00334899
GO:0043649	dicarboxylic acid catabolic process	0.000892586	4.35493	11	2.52588	0.00225456	0.00526337	10	2.21194	7	3.16465	0.00149445	0.7	0.00163068	0.0307723	0.0253841
GO:0071321	cellular response to cGMP	0.000710123	3.46469	9	2.59763	0.00184464	0.00926564	4	0.884775	4	4.52092	0.000853971	1	0.00239143	0.0485794	0.0335401
