# Supplementary material for: Sustained activation of detoxification pathways promotes liver carcinogenesis in response to chronic bile acid-mediated damage
Source: PLoS Genet. 2018 May 7;14(5):e1007380. doi: 10.1371/journal.pgen.1007380 (PMC5957449; doi:10.1371/journal.pgen.1007380)
Supplement: S9 Table — (XLSX) [file pgen.1007380.s016.xlsx]

## Sheet: INF vs WT UP FAMILY
ID	PWM_best_id	PWM_best_p	PWM_worst_id	PWM_worst_p	PWM_sig	PWM_sig_frac	PWM_in_class	PWMs	ps
NF-kappaB-related_factors	MA0107.1.RELA	7.88644e-71	MA0105.4.NFKB1	3.06794e-13	14	1	14	MA0107.1.RELA;MA0105.3.NFKB1;MA0105.1.NFKB1;TF65.HUMAN.H10MO.A;NFKB1.HUMAN.H10MO.B;MA0101.1.REL;REL.HUMAN.H10MO.C;RELB.HUMAN.H10MO.C;MA0105.2.NFKB1;TA0220.NFKB2.DBD.dimer;MA0778.1.NFKB2;NFKB2.HUMAN.H10MO.D;TA0219.NFKB1.DBD.dimer;MA0105.4.NFKB1	7.88644e-71;4.10372e-60;1.39954e-59;3.32184e-57;1.05685e-52;9.67022e-50;4.10059e-49;1.29333e-46;1.40108e-35;7.77601e-25;7.77601e-25;4.21863e-17;3.06794e-13;3.06794e-13
More_than_3_adjacent_zinc_finger_factors	HU0018.ZNF200	7.8912e-68	MA0745.1.SNAI2	1	71	0.412791	172	HU0018.ZNF200;ZN148.HUMAN.H10MO.D;WT1.HUMAN.H10MO.D;BU0097.Zfp281.primary;BU0103.Zic3.primary;BU0102.Zic2.primary;BU0101.Zic1.primary;ZFX.HUMAN.H10MO.C;MZF1.HUMAN.H10MO.D;TA0055.PRDM1.full.monomer.dimer;MA0057.1.MZF1.var.2;BU0052.Plagl1.primary;PRDM1.HUMAN.H10MO.C;MA0508.1.PRDM1;ZIC4.HUMAN.H10MO.D;TA0071.ZIC3.full.monomer;MA0697.1.ZIC3;ZN384.HUMAN.H10MO.C;MA0146.1.Zfx;MA0146.2.Zfx;MA0056.1.MZF1;H…	7.8912e-68;4.77719e-38;2.76236e-34;8.86668e-31;1.29576e-29;2.4657e-29;8.22961e-27;1.70103e-25;1.99147e-22;6.49899e-19;4.71882e-17;4.9263e-17;6.82891e-16;1.51659e-15;5.83254e-15;1.48432e-14;1.65944e-14;4.78565e-14;1.71846e-13;2.46696e-13;4.08826e-13;9.42215e-13;1.43669e-12;2.38877e-12;2.98392e-12;5.85745e-12;1.43818e-11;5.19646e-11;6.18806e-11;3.42753e-10;4.65732e-10;4.99603e-10;2.45735e-09;2.4885…
Ets-related_factors	TA0138.ETV6.full.monomer	8.77973e-68	ETV3.HUMAN.H10MO.D	0.863612	142	0.972603	146	TA0138.ETV6.full.monomer;MA0645.1.ETV6;MA0076.2.ELK4;FLI1.HUMAN.H10MO.A;MA0474.1.Erg;MA0475.1.FLI1;MA0098.2.Ets1;GABPA.HUMAN.H10MO.A;ETS0019.h-ETV6;ETS0014.h-ETV1;ETS0020.h-ETV7;ETS0015.h-ETV2;ETS0023.h-GABPA;MA0062.2.Gabpa;ETS0017.h-ETV4;ETS0001.h-EHF;ETS0005.h-ELF4;ETS0002.h-ELF1;ETS0003.h-ELF2;TA0142.FLI1.DBD.monomer;TA0126.ERG.full.monomer;AJ.ELF2.001;TA0144.FLI1.full.monomer;MA0475.2.FLI1;TA…	8.77973e-68;9.66656e-68;4.67594e-64;1.26579e-63;1.59433e-63;1.60733e-63;4.49521e-63;2.85358e-62;1.73114e-61;3.32848e-61;1.06076e-59;3.65177e-59;1.14794e-58;1.28418e-58;1.36464e-58;1.86235e-58;2.3145e-58;7.44977e-58;2.75684e-57;8.72199e-57;5.4719e-56;1.82765e-55;2.49548e-55;2.61941e-55;3.82042e-55;6.00336e-55;1.98097e-54;2.0026e-54;2.38121e-54;3.2528e-54;3.30765e-54;3.41902e-54;3.81902e-54;4.09999…
Fos-related_factors	FOSL2.HUMAN.H10MO.A	9.35989e-66	MA0605.1.Atf3	0.00328736	20	1	20	FOSL2.HUMAN.H10MO.A;FOSL1.HUMAN.H10MO.A;FOS.HUMAN.H10MO.A;MA0477.1.FOSL1;FOSB.HUMAN.H10MO.C;MA0476.1.FOS;TA0409.JDP2.full.dimer;MA0655.1.JDP2;TA0411.Jdp2.DBD.dimer;TA0407.JDP2.DBD.dimer;MA0478.1.FOSL2;TA0410.JDP2.full.dimer;MA0656.1.JDP2.var.2;JDP2.HUMAN.H10MO.D;TA0412.Jdp2.DBD.dimer;TA0408.JDP2.DBD.dimer;ATF3.HUMAN.H10MO.A;BU0038.Jundm2.primary;AJ.FOS;MA0605.1.Atf3	9.35989e-66;1.11429e-64;1.01332e-62;1.77885e-59;1.82744e-54;4.80461e-54;1.67037e-37;1.70259e-37;2.09925e-35;3.46793e-35;5.39192e-35;1.15228e-07;1.15432e-07;1.58086e-07;4.8207e-07;6.6039e-07;2.14392e-06;5.77092e-05;0.000124289;0.00328736
Jun-related_factors	JUN.HUMAN.H10MO.A	1.75972e-62	NF2L1.HUMAN.H10MO.C	0.379779	24	0.923077	26	JUN.HUMAN.H10MO.A;MA0490.1.JUNB;JUNB.HUMAN.H10MO.C;JUND.HUMAN.H10MO.A;AJ.BACH1;MA0491.1.JUND;MA0489.1.JUN.var.2;MA0841.1.NFE2;TA0422.NFE2.DBD.dimer;MA0150.2.Nfe2l2;NFE2.HUMAN.H10MO.B;BACH1.HUMAN.H10MO.A;NF2L2.HUMAN.H10MO.D;NRF2.NAR;ATF7.HUMAN.H10MO.D;CREB5.HUMAN.H10MO.D;AJ.JUN;MA0840.1.Creb5;MA0834.1.ATF7;TA0401.Creb5.DBD.dimer;TA0384.ATF7.DBD.dimer;ATF2.HUMAN.H10MO.B;MA0150.1.NFE2L2;MA0492.1.JUN…	1.75972e-62;1.25932e-59;1.88645e-58;3.13192e-58;1.71764e-52;1.88073e-49;1.04379e-47;5.20757e-36;7.99818e-36;2.57471e-12;5.57005e-12;5.1532e-11;1.0314e-09;3.68208e-09;1.20805e-07;1.88621e-07;1.18778e-06;1.43752e-06;1.51328e-06;1.5282e-06;1.64343e-06;5.89438e-06;1.85304e-05;0.00622601;0.0656553;0.379779
Composite	AJ.ETV5::EVX1.001	5.55147e-59	AJ.TEAD4::MAX.003	1	302	0.461069	655	AJ.ETV5::EVX1.001;AJ.E2F1::ELK1.002;AJ.ETV5::HOXA2.003;AJ.HOXB2::ETV4;AJ.E2F1::ELK1.001;AJ.TFAP2C::E2F8;AJ.HOXB2::ETV1;AJ.E2F1::ELK1.003;MA0099.2.FOS::JUN;MA0099.1.JUN::FOS;AJ.FOXO1::ELK3.001;AJ.TEAD4::ERG.003;AJ.TFAP2C::ELK1;AJ.GCM1::ERG;AJ.TEAD4::ERG.002;AJ.GCM1::ELK3.002;AJ.GCM1::ETV1;AJ.GCM1::ETV7.001;AJ.ETV5::HES7.001;AJ.ETV5::HES7.002;AJ.ERF::FOXI1.002;AJ.FOXO1::ETV4.001;MA0462.1.BATF::JUN;…	5.55147e-59;2.50056e-51;1.70472e-50;2.60033e-48;2.27323e-47;1.78032e-44;2.02987e-43;1.80368e-40;8.46019e-40;1.07739e-39;4.69376e-38;2.81213e-37;5.73934e-36;6.82916e-33;1.16469e-32;1.38595e-32;2.90856e-32;8.54269e-32;1.37072e-31;6.00649e-31;8.80684e-31;5.5572e-30;1.3089e-29;1.345e-29;3.95384e-29;5.29248e-29;1.09577e-28;1.52764e-28;1.05802e-27;2.49249e-27;3.31568e-27;1.13216e-26;2.07885e-26;2.89603…
Three-zinc_finger_Kruppel-related_factors	MA0079.3.SP1	9.14352e-49	MA0657.1.KLF13	0.0345823	57	0.95	60	MA0079.3.SP1;SP1.HUMAN.H10MO.S;MA0516.1.SP2;SP1.HUMAN.H10MO.C;EGR1.HUMAN.H10MO.S;MA0162.2.EGR1;SP3.HUMAN.H10MO.B;SP4.HUMAN.H10MO.D;SP2.HUMAN.H10MO.C;MA0079.2.SP1;MA0599.1.KLF5;BU0076.Sp4.primary;GN.KLF5.TOP5000;EGR1.HUMAN.H10MO.A;BU0010.Egr1.primary;BU0039.Klf7.primary;KLF4.HUMAN.H10MO.A;MA0162.1.Egr1;KLF13.HUMAN.H10MO.D;KLF6.HUMAN.H10MO.D;HU0017.KLF10;HU0012.KLF14;MA0039.2.Klf4;TA0037.EGR3.DBD.m…	9.14352e-49;6.61638e-48;1.33291e-46;7.45405e-45;7.01997e-43;6.55504e-42;2.71838e-41;5.35521e-40;7.23861e-40;7.66136e-40;2.72922e-39;4.92863e-37;9.37692e-35;7.95906e-33;9.67254e-30;9.53065e-29;1.40207e-28;2.30462e-28;8.0245e-28;1.12903e-26;1.94869e-25;2.06873e-25;2.07084e-25;2.18497e-25;2.44747e-25;2.79532e-25;3.14971e-24;8.534e-23;4.595e-21;5.40829e-21;2.67382e-20;2.90725e-20;2.90384e-18;3.2133e-…
E2F-related_factors	MA0470.1.E2F4	1.11709e-46	TA0783.E2F4.DBD.dimer	0.0181809	31	0.939394	33	MA0470.1.E2F4;MA0469.1.E2F3;MA0024.2.E2F1;TFDP1.HUMAN.H10MO.D;E2F6.HUMAN.H10MO.C;E2F3.HUMAN.H10MO.B;E2F1.HUMAN.H10MO.A;BU0008.E2F2.primary;BU0009.E2F3.primary;MA0471.1.E2F6;E2F4.HUMAN.H10MO.A;MA0865.1.E2F8;TA0785.E2F8.DBD.dimer;E2F5.HUMAN.H10MO.B;MA0024.1.E2F1;MA0758.1.E2F7;TA0108.E2F7.DBD.dimer;TA0781.E2F1.DBD.dimer;MA0024.3.E2F1;TA0780.E2F1.DBD.dimer;MA0469.2.E2F3;TA0106.E2F3.DBD.dimer;TA0105.E…	1.11709e-46;3.00401e-44;7.80877e-44;1.07039e-41;2.18989e-39;1.27292e-37;2.6927e-31;1.30634e-30;1.38416e-29;5.08443e-27;9.01965e-23;5.41663e-21;6.03195e-21;2.36852e-20;4.31141e-18;1.10445e-16;1.22507e-16;1.52808e-10;1.70629e-10;1.6151e-08;1.17227e-06;1.26924e-06;1.54134e-05;7.12493e-05;7.15686e-05;0.000147418;0.000322866;0.00210834;0.00327066;0.00331374;0.00528165;0.0103617;0.0181809
B-ATF-related_factors	BATF.HUMAN.H10MO.S	5.88832e-46	BATF3.HUMAN.H10MO.D	0.4517	2	0.4	5	BATF.HUMAN.H10MO.S;BATF.HUMAN.H10MO.A;MA0835.1.BATF3;TA0386.BATF3.DBD.dimer;BATF3.HUMAN.H10MO.D	5.88832e-46;9.06175e-07;0.292426;0.293938;0.4517
CpG-binding_proteins	MBD2.HUMAN.H10MO.B	6.66499e-45	CXXC1.HUMAN.H10MO.D	3.04281e-22	2	1	2	MBD2.HUMAN.H10MO.B;CXXC1.HUMAN.H10MO.D	6.66499e-45;3.04281e-22
Interferon-regulatory_factors	IRF2.HUMAN.H10MO.C	3.62194e-42	TA0182.IRF7.DBD.trimer	2.09251e-09	28	1	28	IRF2.HUMAN.H10MO.C;IRF8.HUMAN.H10MO.D;TA0184.IRF8.full.dimer;MA0652.1.IRF8;TA0183.IRF8.DBD.dimer;BU0034.Irf4.primary;TA0180.IRF5.full.monomer;TA0178.IRF4.full.dimer;BU0035.Irf5.primary;TA0181.IRF7.DBD.dimer;MA0772.1.IRF7;MA0050.1.IRF1;BU0033.Irf3.primary;IRF4.HUMAN.H10MO.C;AJ.IRF2;BU0036.Irf6.primary;IRF7.HUMAN.H10MO.C;TA0185.IRF9.full.trimer;MA0653.1.IRF9;IRF3.HUMAN.H10MO.C;MA0051.1.IRF2;IRF1.HU…	3.62194e-42;6.47734e-40;1.62576e-35;1.62576e-35;7.35703e-31;5.60919e-26;2.37777e-24;2.62993e-24;2.89021e-24;1.0247e-23;1.0247e-23;2.45275e-23;6.39658e-23;2.81503e-22;1.22937e-21;4.09765e-21;7.202e-21;3.50348e-20;3.50348e-20;5.05528e-20;6.25682e-20;1.53567e-18;1.07367e-17;7.53061e-16;2.08782e-13;4.04128e-12;3.8281e-10;2.09251e-09
Myb/SANT_domain_factors	SMRC1.HUMAN.H10MO.D	1.77093e-40	CDC5L.HUMAN.H10MO.D	0.980061	12	0.666667	18	SMRC1.HUMAN.H10MO.D;TA0214.MYBL2.DBD.dimer;MA0777.1.MYBL2;TA0211.MYBL2.DBD.dimer;TA0213.MYBL2.DBD.monomer;BU0046.Mybl1.primary;BU0045.Myb.primary;TA0209.MYBL1.DBD.monomer;MA0100.1.Myb;TA0208.MYBL1.DBD.dimer;MA0776.1.MYBL1;MYBA.HUMAN.H10MO.D;TA0212.MYBL2.DBD.dimer;TA0207.MYBL1.DBD.dimer;MYB.HUMAN.H10MO.C;TA0210.MYBL1.DBD.dimer;MA0100.2.Myb;CDC5L.HUMAN.H10MO.D	1.77093e-40;3.33612e-08;3.33612e-08;9.29372e-08;2.47666e-07;5.52076e-06;3.31348e-05;9.42023e-05;0.000145514;0.000361692;0.000361692;0.00371565;0.0134661;0.0135496;0.171978;0.323711;0.576815;0.980061
TEF-1-related_factors	TEAD4.HUMAN.H10MO.A	4.87651e-40	TEAD3.HUMAN.H10MO.D	0.01197	11	0.916667	12	TEAD4.HUMAN.H10MO.A;MA0090.1.TEAD1;MA0809.1.TEAD4;TA0321.TEAD4.DBD.monomer;TA0317.TEAD1.full.monomer;MA0090.2.TEAD1;MA0808.1.TEAD3;TA0320.TEAD3.DBD.monomer;TEAD1.HUMAN.H10MO.D;TA0318.TEAD1.full.dimer;TA0319.TEAD3.DBD.dimer;TEAD3.HUMAN.H10MO.D	4.87651e-40;1.32359e-27;2.44943e-26;2.70516e-26;9.34986e-21;9.34986e-21;1.71533e-20;1.82171e-20;6.52734e-13;6.00065e-05;0.00223836;0.01197
Factors_with_multiple_dispersed_zinc_fingers	TA0047.HINFP1.full.dimer	1.30379e-36	BU0094.Zfp128.primary	1	23	0.511111	45	TA0047.HINFP1.full.dimer;ZEP1.HUMAN.H10MO.D;MAZ.HUMAN.H10MO.A;TA0046.HINFP1.full.monomer;MA0131.2.HINFP;BC11A.HUMAN.H10MO.C;TA0048.HINFP1.full.dimer;ZN219.HUMAN.H10MO.D;ZEP2.HUMAN.H10MO.D;MA0131.1.HINFP;HU0013.ZNF467;HINFP.HUMAN.H10MO.C;MA0155.1.INSM1;BU0095.Zfp161.primary;ZN639.HUMAN.H10MO.D;HU0024.ZNF574;INSM1.HUMAN.H10MO.C;PRDM4.HUMAN.H10MO.D;ZBTB4.HUMAN.H10MO.D;TA0773.PRDM4.full.monomer;IKZF1…	1.30379e-36;2.55208e-35;9.18932e-32;9.97305e-28;1.20342e-27;5.32083e-25;2.48815e-23;1.87487e-21;3.37404e-19;1.73254e-17;2.49675e-14;4.33682e-14;1.48587e-12;8.59805e-12;1.46849e-10;1.48268e-08;1.48268e-07;9.39772e-06;0.000163767;0.000582625;0.00222519;0.00247259;0.00550712;0.0221373;0.0228523;0.0572059;0.153047;0.158313;0.267098;0.397742;0.627479;0.723794;0.928677;0.960284;0.986499;0.986801;0.9874…
AP-2	AP2B.HUMAN.H10MO.B	1.88955e-36	MA0003.2.TFAP2A	1.1733e-08	37	1	37	AP2B.HUMAN.H10MO.B;MA0003.1.TFAP2A;BU0085.Tcfap2a.primary;MA0810.1.TFAP2A.var.2;TA0322.TFAP2A.DBD.dimer;TA0334.Tcfap2a.DBD.dimer;BU0088.Tcfap2e.primary;BU0087.Tcfap2c.primary;TA0324.TFAP2A.DBD.dimer;TA0330.TFAP2C.DBD.dimer;MA0815.1.TFAP2C.var.3;TA0863.TFAP2A.DBD.dimer;MA0524.2.TFAP2C;TA0328.TFAP2C.DBD.dimer;BU0086.Tcfap2b.primary;MA0872.1.TFAP2A.var.3;TA0864.TFAP2A.DBD.dimer;MA0812.1.TFAP2B.var.2…	1.88955e-36;4.00898e-33;2.21404e-26;2.13839e-25;2.31553e-25;1.34724e-24;3.78335e-23;7.66117e-23;1.44172e-22;1.66616e-21;1.6918e-21;2.95929e-21;5.70569e-21;6.13892e-21;8.6497e-21;9.08265e-21;9.72375e-21;1.8849e-20;2.05401e-20;2.06782e-20;2.17693e-20;2.67068e-20;7.02475e-20;7.76949e-20;1.66168e-18;2.56115e-18;2.47599e-17;2.49372e-17;2.40619e-16;1.1235e-13;1.19002e-13;2.92253e-13;3.67955e-13;1.47116…
Nuclear_factor_1	TA0223.NFIX.full.dimer	5.81008e-35	TA0860.NFIX.full.monomer	0.0001267	13	1	13	TA0223.NFIX.full.dimer;NFIC.HUMAN.H10MO.A;TA0221.NFIA.full.dimer;TA0222.NFIB.full.dimer;NFIA.HUMAN.H10MO.C;TA0861.NFIX.full.dimer;MA0671.1.NFIX;TA0859.NFIX.full.monomer;NFIA.HUMAN.H10MO.S;MA0161.1.NFIC;TA0858.NFIA.full.monomer;MA0670.1.NFIA;TA0860.NFIX.full.monomer	5.81008e-35;7.4216e-35;5.19588e-32;1.16428e-31;8.23261e-28;3.85034e-25;7.75379e-10;8.03618e-10;7.88063e-09;6.65649e-07;1.01121e-06;1.02226e-06;0.0001267
STAT_factors	MA0137.1.STAT1	9.61795e-32	STAT1.HUMAN.H10MO.A	0.969622	16	0.941176	17	MA0137.1.STAT1;STAT2.HUMAN.H10MO.B;MA0517.1.STAT1::STAT2;STAT4.HUMAN.H10MO.D;STAT3.HUMAN.H10MO.A;MA0518.1.Stat4;MA0144.1.Stat3;STAT6.HUMAN.H10MO.C;STAT1.HUMAN.H10MO.S;MA0137.3.STAT1;MA0144.2.STAT3;STA5A.HUMAN.H10MO.B;STA5B.HUMAN.H10MO.C;MA0137.2.STAT1;MA0520.1.Stat6;MA0519.1.Stat5a::Stat5b;STAT1.HUMAN.H10MO.A	9.61795e-32;2.36329e-31;1.10079e-27;1.36723e-15;4.72141e-14;3.58963e-13;4.89084e-12;1.56131e-11;1.9831e-10;1.60688e-08;2.54592e-08;3.38808e-08;1.02269e-07;4.04241e-07;6.77665e-07;5.95613e-06;0.969622
TCF-7-related_factors	TF7L1.HUMAN.H10MO.D	1.72313e-26	MA0768.1.LEF1	0.995387	2	0.133333	15	TF7L1.HUMAN.H10MO.D;BU0081.Tcf1.primary;LEF1.HUMAN.H10MO.C;TCF7.HUMAN.H10MO.C;LBX2.HUMAN.H10MO.D;TA0167.TCF7L1.full.monomer;MA0523.1.TCF7L2;TF7L2.HUMAN.H10MO.A;BU0083.Tcf7.primary;TA0168.Tcf7.DBD.monomer;MA0769.1.Tcf7;BU0084.Tcf7l2.primary;BU0040.Lef1.primary;TA0165.LEF1.DBD.monomer;MA0768.1.LEF1	1.72313e-26;0.0065642;0.0242376;0.0286493;0.404882;0.529779;0.613;0.69942;0.759174;0.845164;0.845164;0.957192;0.974291;0.995331;0.995387
PAS_domain_factors	MA0632.1.Tcfl5	4.21043e-25	TA0347.CLOCK.DBD.dimer	1	6	0.461538	13	MA0632.1.Tcfl5;HIF1A.HUMAN.H10MO.A;AHR.HUMAN.H10MO.B;ARNT.HUMAN.H10MO.B;MA0004.1.Arnt;ARNT2.HUMAN.H10MO.D;TA0337.ARNTL.DBD.dimer;MA0603.1.Arntl;BMAL1.HUMAN.H10MO.C;EPAS1.HUMAN.H10MO.D;MA0626.1.Npas2;MA0819.1.CLOCK;TA0347.CLOCK.DBD.dimer	4.21043e-25;1.82003e-09;4.20743e-09;6.28988e-07;1.59574e-05;0.000253406;0.0374746;0.118939;0.401473;0.992058;0.999055;1.0;1.0
NFAT-related_factors	NFAC1.HUMAN.H10MO.S	7.45763e-25	TA0218.NFATC1.full.dimer	0.0374025	12	0.923077	13	NFAC1.HUMAN.H10MO.S;NFAC4.HUMAN.H10MO.C;NFAC2.HUMAN.H10MO.B;NFAC3.HUMAN.H10MO.B;MA0152.1.NFATC2;TA0217.NFATC1.full.dimer;MA0624.1.NFATC1;NFAC1.HUMAN.H10MO.A;MA0625.1.NFATC3;MA0606.1.NFAT5;TA0216.NFATC1.full.dimer;TA0215.NFAT5.DBD.dimer;TA0218.NFATC1.full.dimer	7.45763e-25;5.88538e-18;1.16944e-16;4.78567e-15;5.19567e-14;1.24864e-13;4.2986e-10;3.10755e-09;7.26896e-09;6.81602e-06;7.52314e-06;9.774e-05;0.0374025
THAP-related_factors	THAP1.HUMAN.H10MO.D	2.22253e-24	MA0597.1.THAP1	9.77912e-09	2	1	2	THAP1.HUMAN.H10MO.D;MA0597.1.THAP1	2.22253e-24;9.77912e-09
Other_factors_with_up_to_three_adjacent_zinc_fingers	MA0527.1.ZBTB33	1.30558e-22	BU0050.Osr1.primary	0.988322	9	0.9	10	MA0527.1.ZBTB33;BU0100.Zfp740.primary;KAISO.HUMAN.H10MO.A;TA0080.ZNF740.DBD.monomer;MA0753.1.ZNF740;ZN740.HUMAN.H10MO.D;TA0081.ZNF740.full.monomer;TA0086.Zfp740.DBD.monomer;KAISO.HUMAN.H10MO.S;BU0050.Osr1.primary	1.30558e-22;4.11504e-22;3.21957e-19;8.06863e-16;8.71767e-16;1.2117e-15;2.49293e-13;1.34839e-12;4.12527e-09;0.988322
TBX1-related_factors	TBX15.HUMAN.H10MO.D	1.6838e-19	MA0803.1.TBX15	1	2	0.111111	18	TBX15.HUMAN.H10MO.D;TBX1.HUMAN.H10MO.D;TA0298.TBX1.DBD.dimer;TA0296.TBX1.DBD.dimer;TA0302.TBX20.DBD.monomer;TBX20.HUMAN.H10MO.D;TA0292.TBX15.DBD.dimer;TA0303.TBX20.full.monomer;MA0689.1.TBX20;TA0299.TBX1.DBD.dimer;TA0301.TBX20.DBD.dimer;TA0295.TBX1.DBD.dimer;TA0845.TBX20.full.dimer;TA0297.TBX1.DBD.monomer;MA0805.1.TBX1;TA0300.TBX20.DBD.dimer;TA0293.TBX15.DBD.monomer;MA0803.1.TBX15	1.6838e-19;1.11814e-16;0.674168;0.828276;0.993832;0.994694;0.998456;0.998789;0.998789;0.99947;0.999683;0.999944;0.999962;0.999993;0.999993;0.999996;1.0;1.0
HD-PROS_factors	PROX1.HUMAN.H10MO.D	1.30029e-18	MA0794.1.PROX1	0.240679	1	0.333333	3	PROX1.HUMAN.H10MO.D;TA0263.PROX1.DBD.dimer;MA0794.1.PROX1	1.30029e-18;0.240679;0.240679
NRF	MA0506.1.NRF1	2.49351e-18	TA0224.NRF1.full.dimer	0.319053	2	0.666667	3	MA0506.1.NRF1;NRF1.HUMAN.H10MO.A;TA0224.NRF1.full.dimer	2.49351e-18;1.50639e-16;0.319053
Regulators_of_differentiation	MEF2A.HUMAN.H10MO.A	9.64991e-18	MEF2B.HUMAN.H10MO.D	0.0664827	12	0.923077	13	MEF2A.HUMAN.H10MO.A;MA0052.2.MEF2A;TA0187.MEF2B.full.dimer;MA0660.1.MEF2B;MEF2C.HUMAN.H10MO.C;MEF2D.HUMAN.H10MO.C;MA0497.1.MEF2C;TA0188.MEF2D.DBD.dimer;MA0773.1.MEF2D;TA0186.MEF2A.DBD.dimer;MA0052.3.MEF2A;MA0052.1.MEF2A;MEF2B.HUMAN.H10MO.D	9.64991e-18;6.95555e-12;1.24195e-11;1.24195e-11;1.24679e-10;2.11756e-10;5.29441e-10;1.64859e-08;1.64859e-08;8.41875e-07;8.41875e-07;1.27555e-05;0.0664827
Hairy-related_factors	AJ.HES1	1.83363e-17	MA0464.1.Bhlhe40	1	4	0.142857	28	AJ.HES1;MA1099.1.Hes1;HES1.HUMAN.H10MO.D;TA0352.HEY2.DBD.dimer;TA0351.HEY1.DBD.dimer;MA0823.1.HEY1;TA0345.BHLHE41.full.dimer;MA0636.1.BHLHE41;TA0865.HES5.DBD.dimer;TA0350.HES7.DBD.dimer;HES7.HUMAN.H10MO.D;MA0822.1.HES7;MA0649.1.HEY2;TA0353.HEY2.full.dimer;MA0821.1.HES5;TA0349.HES5.DBD.dimer;HEY1.HUMAN.H10MO.D;TA0852.Bhlhb2.DBD.monomer;BU0007.Bhlhb2.primary;MA0464.2.BHLHE40;TA0341.BHLHB2.DBD.dimer…	1.83363e-17;1.10393e-15;1.40753e-09;0.000185709;0.0114658;0.0128834;0.217823;0.223488;0.238216;0.262885;0.265211;0.280534;0.351089;0.354514;0.516354;0.53489;0.537032;0.632951;0.672073;0.684905;0.703007;0.73795;0.764829;0.787256;0.947514;0.989353;1.0;1.0
Runt-related_factors	TA0275.RUNX2.DBD.dimer	1.71416e-16	RUNX2.HUMAN.H10MO.B	0.99431	10	0.714286	14	TA0275.RUNX2.DBD.dimer;TA0278.RUNX3.DBD.dimer;TA0279.RUNX3.DBD.monomer;TA0277.RUNX2.DBD.monomer;MA0511.2.RUNX2;TA0281.RUNX3.full.monomer;MA0684.1.RUNX3;RUNX1.HUMAN.H10MO.A;MA0002.2.RUNX1;TA0280.RUNX3.DBD.dimer;RUNX3.HUMAN.H10MO.C;TA0276.RUNX2.DBD.dimer;MA0511.1.RUNX2;RUNX2.HUMAN.H10MO.B	1.71416e-16;1.16667e-12;2.08771e-09;1.78969e-06;1.78969e-06;1.97831e-05;1.97831e-05;5.31669e-05;0.000326968;0.00270931;0.0164747;0.0187605;0.918678;0.99431
Paired_domain_only	MA0014.1.Pax5	9.75871e-16	PAX1.HUMAN.H10MO.D	0.980678	5	0.357143	14	MA0014.1.Pax5;PAX5.HUMAN.H10MO.A;MA0014.2.PAX5;MA0067.1.Pax2;TA0226.PAX2.DBD.monomer;PAX5.HUMAN.H10MO.S;TA0230.PAX5.DBD.monomer;PAX2.HUMAN.H10MO.S;TA0225.PAX1.DBD.monomer;MA0779.1.PAX1;TA0234.PAX9.DBD.monomer;MA0781.1.PAX9;PAX2.HUMAN.H10MO.D;PAX1.HUMAN.H10MO.D	9.75871e-16;1.60036e-15;9.42496e-09;0.000218869;0.00917308;0.0116253;0.0983181;0.188422;0.604343;0.604343;0.715734;0.715734;0.886888;0.980678
C/EBP-related	CEBPA.HUMAN.H10MO.A	2.58614e-15	TEF.HUMAN.H10MO.D	0.999915	25	0.657895	38	CEBPA.HUMAN.H10MO.A;MA0102.3.CEBPA;TA0388.CEBPB.full.dimer;CEBPB.HUMAN.H10MO.A;TA0387.CEBPB.DBD.dimer;MA0466.2.CEBPB;MA0838.1.CEBPG;TA0391.CEBPG.DBD.dimer;TA0398.Cebpb.DBD.dimer;TA0389.CEBPD.DBD.dimer;MA0836.1.CEBPD;MA0837.1.CEBPE;TA0390.CEBPE.DBD.dimer;TA0392.CEBPG.full.dimer;CEBPD.HUMAN.H10MO.B;MA0466.1.CEBPB;MA0102.1.Cebpa;MA0102.2.CEBPA;TA0423.NFIL3.DBD.dimer;CEBPG.HUMAN.H10MO.C;DBP.HUMAN.H10…	2.58614e-15;2.23227e-13;5.04278e-13;5.31675e-13;6.17553e-13;6.49265e-13;1.4137e-12;1.50088e-12;1.56702e-12;1.62133e-12;1.64218e-12;1.7404e-12;1.83242e-12;1.25908e-11;1.11813e-10;8.14887e-10;1.96943e-08;7.96382e-07;5.77249e-05;0.000140034;0.000962953;0.00200503;0.0021608;0.00487189;0.00581102;0.0236022;0.0470212;0.127376;0.134197;0.137495;0.580137;0.74308;0.743229;0.759026;0.996711;0.999466;0.9995…
Sp140/Sp100	BU0075.Sp100.primary	4.95721e-14	BU0075.Sp100.primary	4.95721e-14	1	1	1	BU0075.Sp100.primary	4.95721e-14
CP2-related_factors	MA0145.1.Tcfcp2l1	2.58509e-13	TA0093.TFCP2.full.dimer	7.66105e-05	6	1	6	MA0145.1.Tcfcp2l1;MA0145.2.Tcfcp2l1;TFCP2.HUMAN.H10MO.D;TA0092.TFCP2.full.dimer;MA0145.3.TFCP2;TA0093.TFCP2.full.dimer	2.58509e-13;3.03382e-13;3.63968e-09;1.1239e-08;1.16639e-08;7.66105e-05
Maf-related_factors	MAFK.HUMAN.H10MO.S	3.20053e-13	TA0415.MAFK.DBD.monomer	0.977126	7	0.259259	27	MAFK.HUMAN.H10MO.S;MA0117.1.Mafb;TA0413.MAFF.DBD.dimer;BU0042.Mafk.primary;TA0418.MAFK.full.dimer;MAFA.HUMAN.H10MO.D;MAFG.HUMAN.H10MO.S;MAFK.HUMAN.H10MO.A;TA0420.Mafb.DBD.dimer;MA0659.1.MAFG;BU0041.Mafb.primary;TA0414.MAFG.full.dimer;NRL.HUMAN.H10MO.D;TA0416.MAFK.DBD.dimer;MAFF.HUMAN.H10MO.A;MAFG.HUMAN.H10MO.C;TA0419.Mafb.DBD.monomer;MA0117.2.Mafb;MAFB.HUMAN.H10MO.D;TA0421.Mafb.DBD.dimer;MA0495.1…	3.20053e-13;5.29083e-05;0.00226863;0.00327741;0.00596374;0.00650278;0.0069556;0.0153096;0.0197169;0.020494;0.020527;0.0212187;0.217455;0.248118;0.265729;0.312324;0.378805;0.380699;0.696369;0.70581;0.776502;0.796738;0.817817;0.89327;0.893738;0.912698;0.977126
Early_B-Cell_Factor-related_factors	COE1.HUMAN.H10MO.A	4.78253e-13	TA0109.EBF1.full.dimer	6.23535e-09	5	1	5	COE1.HUMAN.H10MO.A;MA0154.2.EBF1;MA0154.1.EBF1;MA0154.3.EBF1;TA0109.EBF1.full.dimer	4.78253e-13;2.21555e-11;5.23069e-10;5.88994e-09;6.23535e-09
PUR	PURA.HUMAN.H10MO.D	5.39765e-13	PURA.HUMAN.H10MO.D	5.39765e-13	1	1	1	PURA.HUMAN.H10MO.D	5.39765e-13
Tal-related_factors	HEN1.HUMAN.H10MO.C	5.87194e-13	TA0340.BHLHA15.DBD.dimer	1	7	0.134615	52	HEN1.HUMAN.H10MO.C;TA0366.NHLH1.DBD.dimer;MA0048.1.NHLH1;MA0048.2.NHLH1;TA0367.NHLH1.full.dimer;HAND1.HUMAN.H10MO.D;TAL1.HUMAN.H10MO.A;MA0665.1.MSC;TA0846.MSC.full.dimer;MA0832.1.Tcf21;TA0381.Tcf21.DBD.dimer;PTF1A.HUMAN.H10MO.C;MA0461.1.Atoh1;NDF1.HUMAN.H10MO.C;NGN2.HUMAN.H10MO.D;NDF2.HUMAN.H10MO.D;OLIG1.HUMAN.H10MO.D;ATOH1.HUMAN.H10MO.D;BHE22.HUMAN.H10MO.D;TA0365.NEUROG2.full.dimer;MA0669.1.NEUR…	5.87194e-13;1.87173e-11;2.23518e-11;3.81771e-07;4.27357e-07;0.00065729;0.00153921;0.150941;0.151445;0.217557;0.217811;0.949284;0.968597;0.998532;0.999999;1.0;1.0;1.0;1.0;1.0;1.0;1.0;1.0;1.0;1.0;1.0;1.0;1.0;1.0;1.0;1.0;1.0;1.0;1.0;1.0;1.0;1.0;1.0;1.0;1.0;1.0;1.0;1.0;1.0;1.0;1.0;1.0;1.0;1.0;1.0;1.0;1.0
CREB-related_factors	MA0018.1.CREB1	1.98394e-11	TA0399.Creb3l2.DBD.dimer	0.189633	19	0.76	25	MA0018.1.CREB1;ATF6A.HUMAN.H10MO.B;TA0396.CREB3.full.dimer;MA0604.1.Atf1;ATF1.HUMAN.H10MO.B;TA0400.Creb3l2.DBD.dimer;CREB1.HUMAN.H10MO.A;TA0395.CREB3L1.full.dimer;BU0004.Atf1.primary;TA0869.CREB3L1.DBD.dimer;TA0394.CREB3L1.DBD.dimer;CR3L1.HUMAN.H10MO.D;CREM.HUMAN.H10MO.C;MA0609.1.Crem;MA0018.2.CREB1;CREB3.HUMAN.H10MO.D;CR3L2.HUMAN.H10MO.D;TA0870.CREB3L1.DBD.dimer;MA0608.1.Creb3l2;TA0848.CREB3L1.f…	1.98394e-11;3.30726e-11;1.95555e-10;1.61073e-08;6.26536e-08;1.19434e-07;4.38908e-07;1.15627e-06;2.35463e-06;8.19331e-06;9.17876e-06;0.000718963;0.000850807;0.00106925;0.00223049;0.00245591;0.00467855;0.00518805;0.00605725;0.0175764;0.0855197;0.0869662;0.0881005;0.0886741;0.189633
XBP-1-related_factors	TA0427.XBP1.DBD.dimer	2.89939e-11	MA0844.1.XBP1	0.0539329	1	0.25	4	TA0427.XBP1.DBD.dimer;XBP1.HUMAN.H10MO.C;TA0428.XBP1.DBD.dimer;MA0844.1.XBP1	2.89939e-11;0.0101149;0.0525298;0.0539329
HSF_factors	TA0173.HSF4.DBD.trimer	2.29516e-10	TA0174.HSFY2.DBD.trimer	0.0637268	14	0.933333	15	TA0173.HSF4.DBD.trimer;MA0771.1.HSF4;TA0170.HSF1.DBD.trimer;TA0171.HSF1.full.trimer;MA0486.2.HSF1;MA0486.1.HSF1;HSF1.HUMAN.H10MO.A;HSF4.HUMAN.H10MO.D;TA0175.HSFY2.DBD.dimer;TA0172.HSF2.DBD.trimer;MA0770.1.HSF2;HSF2.HUMAN.H10MO.A;HSFY1.HUMAN.H10MO.D;TA0176.HSFY2.DBD.dimer;TA0174.HSFY2.DBD.trimer	2.29516e-10;2.29516e-10;3.80692e-09;1.58922e-08;1.58922e-08;4.42631e-08;1.77557e-07;1.81532e-07;1.22512e-06;3.75621e-06;3.75621e-06;5.18909e-06;0.00294051;0.00320493;0.0637268
GMEB	BU0027.Gmeb1.primary	5.32339e-10	TA0283.GMEB2.DBD.dimer	0.782077	7	0.875	8	BU0027.Gmeb1.primary;MA0615.1.Gmeb1;TA0282.GMEB2.DBD.dimer;TA0284.GMEB2.DBD.dimer;TA0769.GMEB2.DBD.dimer;MA0862.1.GMEB2;GMEB2.HUMAN.H10MO.D;TA0283.GMEB2.DBD.dimer	5.32339e-10;2.4817e-09;2.523e-06;0.000297036;0.00153451;0.00162839;0.00306227;0.782077
Forkhead_box_(FOX)_factors	TA0467.FOXO6.DBD.multimer	6.34834e-10	MA0033.1.FOXL1	1	13	0.116071	112	TA0467.FOXO6.DBD.multimer;MA0480.1.Foxo1;TA0461.FOXO3.full.multimer;TA0458.FOXO1.DBD.multimer;FOXP2.HUMAN.H10MO.A;MA0148.2.FOXA1;MA0148.1.FOXA1;TA0464.FOXO4.DBD.multimer;FOXD1.HUMAN.H10MO.D;MA0593.1.FOXP2;TA0460.FOXO3.full.monomer;MA0157.2.FOXO3;TA0479.Foxk1.DBD.monomer;TA0445.FOXI1.full.monomer;MA0042.2.FOXI1;TA0473.Foxg1.DBD.monomer;MA0849.1.FOXO6;TA0466.FOXO6.DBD.monomer;MA0613.1.FOXG1;FOXC1.H…	6.34834e-10;8.2568e-06;9.43915e-06;1.00505e-05;1.60293e-05;0.00220152;0.00247248;0.0027037;0.00278243;0.00527135;0.00565518;0.00584759;0.00812923;0.0102488;0.0103969;0.0105;0.0197416;0.0210595;0.0236199;0.0305969;0.0311104;0.031501;0.034951;0.0377886;0.0473857;0.050907;0.0511482;0.0765196;0.0831304;0.0836246;0.0889881;0.250675;0.252457;0.274561;0.282682;0.309596;0.315935;0.374779;0.415995;0.43407…
RFX-related_factors	RFX2.HUMAN.H10MO.C	7.99814e-10	RFX4.HUMAN.H10MO.D	0.993135	7	0.259259	27	RFX2.HUMAN.H10MO.C;TA0265.RFX2.DBD.dimer;TA0267.RFX3.DBD.dimer;RFX5.HUMAN.H10MO.A;RFX1.HUMAN.H10MO.C;TA0273.Rfx2.DBD.dimer;TA0269.RFX4.DBD.dimer;MA0600.1.RFX2;MA0509.1.Rfx1;TA0270.RFX5.DBD.dimer;MA0510.2.RFX5;TA0855.RFX5.DBD.dimer;TA0271.RFX5.DBD.dimer;BU0056.Rfxdc2.primary;BU0055.Rfx4.primary;MA0510.1.RFX5;TA0264.RFX2.DBD.dimer;MA0600.2.RFX2;TA0274.Rfx3.DBD.dimer;TA0266.RFX3.DBD.dimer;MA0798.1.R…	7.99814e-10;3.47155e-06;0.000100898;0.000132879;0.000289802;0.000625086;0.000651205;0.0251946;0.0356368;0.205376;0.205376;0.321239;0.325982;0.403736;0.566947;0.675458;0.756648;0.756648;0.78544;0.803293;0.803293;0.894306;0.973969;0.981229;0.981229;0.992216;0.993135
bHLH-ZIP_factors	MNT.HUMAN.H10MO.D	1.74901e-09	MA0147.2.Myc	1	5	0.0943396	53	MNT.HUMAN.H10MO.D;TFAP4.HUMAN.H10MO.C;USF2.HUMAN.H10MO.A;SRBP2.HUMAN.H10MO.B;SRBP1.HUMAN.H10MO.B;MA0620.1.Mitf;USF1.HUMAN.H10MO.A;MA0104.2.Mycn;MA0691.1.TFAP4;TA0378.TFAP4.full.dimer;TA0377.TFAP4.DBD.dimer;MA0595.1.SREBF1;MLXPL.HUMAN.H10MO.D;TA0379.TFE3.DBD.dimer;MA0831.1.TFE3;MA0093.2.USF1;TFEB.HUMAN.H10MO.C;MA0596.1.SREBF2;MA0104.1.Mycn;MA0147.1.Myc;MA0663.1.MLX;TA0359.MLX.full.dimer;TFE3.HUMAN…	1.74901e-09;1.03718e-08;2.91797e-05;5.68056e-05;0.00575295;0.0740495;0.153709;0.261523;0.266124;0.267179;0.323189;0.332425;0.54008;0.607303;0.608498;0.609551;0.664387;0.831756;0.835926;0.89651;0.89844;0.904093;0.910597;0.918828;0.932876;0.975095;0.975178;0.983511;0.99178;0.992074;0.996703;0.997002;0.997292;0.997305;0.997572;0.998087;0.998092;0.999512;0.999648;0.999659;0.999837;0.999954;0.999991;0…
SOX-related_factors	MA0514.1.Sox3	7.88137e-09	BU0069.Sox21.primary	1	2	0.0190476	105	MA0514.1.Sox3;MA0515.1.Sox6;MA0442.1.SOX10;SOX10.HUMAN.H10MO.D;MA0143.3.Sox2;MA0084.1.SRY;SRY.HUMAN.H10MO.B;BU0071.Sox4.primary;AJ.SOX17;BU0061.Sox11.primary;TA0816.SOX8.DBD.dimer;MA0867.1.SOX4;TA0810.SOX4.DBD.dimer;SOX9.HUMAN.H10MO.B;TA0825.SOX9.full.dimer;MA0143.2.Sox2;MA0143.1.Sox2;TA0786.SOX10.full.dimer;SOX2.HUMAN.H10MO.B;AJ.SOX6;MA0869.1.Sox11;TA0835.Sox11.DBD.dimer;TA0812.SOX7.full.dimer;T…	7.88137e-09;7.64147e-05;0.183817;0.273671;0.301725;0.354118;0.364658;0.562376;0.627377;0.741616;0.761187;0.773051;0.775838;0.782621;0.784942;0.831352;0.83477;0.878475;0.880727;0.895379;0.913754;0.913943;0.926536;0.958257;0.963141;0.973353;0.975922;0.976681;0.982568;0.985249;0.986715;0.98734;0.987805;0.990984;0.99105;0.991993;0.992559;0.993343;0.993378;0.994675;0.995014;0.995218;0.995642;0.995995;…
NK-related_factors	TLX1.HUMAN.H10MO.D	9.36872e-09	NKX31.HUMAN.H10MO.C	1	2	0.0117647	170	TLX1.HUMAN.H10MO.D;TLX1.HUMAN.H10MO.S;TA0498.Barhl1.DBD.monomer;HOMEO0024.Dlx5.3419.2;TA0531.En2.DBD.monomer;MA0724.1.VENTX;TA0680.VENTX.DBD.monomer;MA0879.1.Dlx1;TA0504.DLX1.DBD.monomer;MA0612.1.EMX1;MA0886.1.EMX2;TA0519.EMX2.DBD.monomer;MA0710.1.NOTO;TA0640.NOTO.DBD.monomer;HOMEO0020.Dlx1.1741.2;TA0681.VENTX.DBD.dimer;TA0499.Barhl1.DBD.monomer;MA0877.1.Barhl1;TA0517.EMX1.DBD.monomer;DLX3.HUMAN.…	9.36872e-09;0.000877989;0.058247;0.0771603;0.0922053;0.111285;0.112929;0.127333;0.127404;0.157512;0.186008;0.186431;0.195218;0.196499;0.215527;0.230173;0.238795;0.240518;0.31104;0.323348;0.326384;0.337902;0.350934;0.366761;0.38503;0.395476;0.395728;0.408402;0.41301;0.413587;0.414411;0.427484;0.448934;0.449394;0.491725;0.529794;0.530996;0.553062;0.581437;0.584787;0.586123;0.606345;0.628229;0.65153…
Grainyhead-related_factors	GRHL1.HUMAN.H10MO.D	2.67326e-08	TA0089.GRHL1.DBD.monomer	0.640777	4	0.8	5	GRHL1.HUMAN.H10MO.D;TA0090.GRHL1.DBD.dimer;TA0091.GRHL1.full.dimer;MA0647.1.GRHL1;TA0089.GRHL1.DBD.monomer	2.67326e-08;2.2147e-06;6.33319e-05;6.45831e-05;0.640777
Paired_plus_homeo_domain	MA0068.1.Pax4	8.44555e-08	PAX3.HUMAN.H10MO.D	0.999957	1	0.05	20	MA0068.1.Pax4;PAX8.HUMAN.H10MO.D;TA0229.PAX4.full.monomer;MA0068.2.PAX4;HOMEO0133.Pax4.3989.2;TA0228.PAX4.DBD.monomer;MA0069.1.Pax6;TA0231.PAX6.DBD.monomer;PAX6.HUMAN.H10MO.D;PAX4.HUMAN.H10MO.D;AJ.PAX3;TA0232.PAX7.DBD.dimer;HOMEO0135.Pax7.3783.1;TA0227.PAX3.DBD.dimer;MA0780.1.PAX3;HOMEO0134.Pax6.3838.3;PAX7.HUMAN.H10MO.D;TA0233.PAX7.full.dimer;MA0680.1.PAX7;PAX3.HUMAN.H10MO.D	8.44555e-08;0.0140115;0.0184958;0.0184958;0.057681;0.0721254;0.279313;0.378694;0.427815;0.482635;0.663812;0.750371;0.947738;0.949875;0.949875;0.978503;0.991069;0.99277;0.99277;0.999957
RXR-related_receptors_(NR2)	MA0164.1.Nr2e3	5.41217e-07	MA0728.1.Nr2f6.var.2	1	5	0.0769231	65	MA0164.1.Nr2e3;TA0700.HNF4A.DBD.dimer;TA0703.HNF4A.full.dimer;MA0114.3.Hnf4a;TA0705.Hnf4a.DBD.dimer;HNF4G.HUMAN.H10MO.C;TA0720.Nr2e1.DBD.monomer;MA0114.1.HNF4A;TA0721.Nr2e1.DBD.dimer;NR2C1.HUMAN.H10MO.C;MA0114.2.HNF4A;NR2F6.HUMAN.H10MO.D;MA0504.1.NR2C2;RXRB.HUMAN.H10MO.C;TA0707.NR2E1.full.monomer;MA0676.1.Nr2e1;TA0851.RXRG.full.dimer;HNF4A.HUMAN.H10MO.A;TA0711.NR2F1.full.monomer;COT1.HUMAN.H10MO.…	5.41217e-07;0.000187146;0.0017185;0.0026877;0.00273934;0.106145;0.130976;0.13651;0.143025;0.160498;0.189714;0.191983;0.20758;0.216807;0.222386;0.224692;0.283164;0.305017;0.322263;0.382591;0.421066;0.428266;0.516146;0.534549;0.537429;0.635005;0.721638;0.737279;0.78988;0.794586;0.80202;0.81519;0.87163;0.879205;0.895795;0.907128;0.916712;0.91919;0.920153;0.93852;0.977921;0.985891;0.992111;0.993042;0…
CSL-related_factors	SUH.HUMAN.H10MO.C	8.51233e-07	SUH.HUMAN.H10MO.C	8.51233e-07	1	1	1	SUH.HUMAN.H10MO.C	8.51233e-07
GATA-type_zinc_fingers	MA0482.1.Gata4	2.02197e-06	GATA5.HUMAN.H10MO.D	0.999996	9	0.36	25	MA0482.1.Gata4;GATA1.HUMAN.H10MO.A;MA0037.2.GATA3;GATA2.HUMAN.H10MO.A;MA0035.3.Gata1;MA0035.2.Gata1;GATA6.HUMAN.H10MO.B;GATA1.HUMAN.H10MO.S;TA0158.GATA3.full.monomer;MA0036.2.GATA2;TA0159.GATA4.DBD.monomer;TA0157.GATA3.DBD.monomer;BU0021.Gata3.primary;MA0766.1.GATA5;TA0160.GATA5.DBD.monomer;BU0023.Gata6.primary;BU0022.Gata5.primary;GATA4.HUMAN.H10MO.B;GATA3.HUMAN.H10MO.C;AJ.GATA1;GATA6.HUMAN.H10M…	2.02197e-06;7.6461e-06;1.01601e-05;6.41675e-05;0.000314135;0.00047349;0.00098211;0.00562238;0.00621558;0.0100769;0.0108584;0.0143371;0.0462254;0.0631367;0.0638222;0.116643;0.17143;0.277809;0.373865;0.495993;0.605198;0.993949;0.999922;0.999938;0.999996
POU_domain_factors	HOMEO0169.Tcf1.2666.2	7.81944e-06	AJ.POU5F1.002	1	4	0.0470588	85	HOMEO0169.Tcf1.2666.2;HNF1A.HUMAN.H10MO.A;MA0046.1.HNF1A;HNF1B.HUMAN.H10MO.B;TA0260.POU6F2.full.monomer;HOMEO0170.Tcf2.0913.2;TA0549.HNF1B.full.dimer;MA0153.2.HNF1B;HOMEO0039.Hdx.3845.3;MA0628.1.POU6F1;PO6F2.HUMAN.H10MO.D;TA0550.HNF1B.full.dimer;HOMEO0042.Hmbox1.2674.1;TA0548.HNF1A.full.dimer;MA0046.2.HNF1A;TA0258.POU6F2.DBD.monomer;MA0793.1.POU6F2;MA0895.1.HMBOX1;TA0544.HMBOX1.DBD.monomer;HOMEO0…	7.81944e-06;7.91661e-06;0.000121107;0.00552467;0.0115365;0.0161278;0.0233861;0.0241157;0.0328857;0.12681;0.199461;0.231101;0.405664;0.455687;0.463084;0.622652;0.622652;0.858468;0.86062;0.898106;0.968458;0.988852;0.989671;0.995116;0.995697;0.996549;0.997208;0.99836;0.999559;0.999605;0.999941;0.999941;0.999964;0.99999;0.99999;0.999992;0.999992;0.999997;0.999997;0.999997;0.999998;0.999998;0.999998;0…
HOX-related_factors	HXB2.HUMAN.H10MO.D	1.33474e-05	TA0619.MEOX2.DBD.dimer	1	2	0.0107527	186	HXB2.HUMAN.H10MO.D;MGAP.HUMAN.H10MO.D;PDX1.HUMAN.H10MO.C;TA0529.EVX1.DBD.monomer;MA0887.1.EVX1;BU0031.Hoxa3.primary;TA0530.EVX2.DBD.monomer;MA0888.1.EVX2;HXD3.HUMAN.H10MO.D;HOMEO0052.Hoxa3.2783.2;MNX1.HUMAN.H10MO.D;TA0581.HOXD8.DBD.monomer;TA0584.Hoxa2.DBD.monomer;MA0902.1.HOXB2;TA0561.HOXB2.DBD.monomer;TA0592.Hoxd9.DBD.monomer;TA0589.Hoxd3.DBD.monomer;MA0661.1.MEOX1;TA0616.MEOX1.full.monomer;TA0…	1.33474e-05;0.000143965;0.0142663;0.0174917;0.0175156;0.0185175;0.0214025;0.0214252;0.0262769;0.0351004;0.0675925;0.125466;0.161645;0.183127;0.183501;0.193658;0.204083;0.2079;0.208747;0.224819;0.229217;0.230968;0.238746;0.266098;0.279452;0.287895;0.288094;0.305194;0.306155;0.312563;0.31831;0.325934;0.337751;0.347746;0.383974;0.386691;0.39116;0.425794;0.443257;0.461131;0.465412;0.471403;0.4721;0.4…
Paired-related_HD_factors	GSC2.HUMAN.H10MO.D	8.74181e-05	OTX2.HUMAN.H10MO.C	1	2	0.013245	151	GSC2.HUMAN.H10MO.D;VSX2.HUMAN.H10MO.D;MA0853.1.Alx4;MA0854.1.Alx1;HOMEO0010.Cart1.0997.1;HOMEO0002.Alx4.1744.1;TA0683.VSX1.full.monomer;HOMEO0155.Prop1.3949.1;TA0480.ALX3.DBD.monomer;HOMEO0011.Cart1.1275.1;HOMEO0156.Prrx1.3442.1;TA0682.VSX1.DBD.monomer;MA0725.1.VSX1;MA0726.1.VSX2;TA0684.VSX2.DBD.monomer;HOMEO0129.Og2x.3719.1;MA0894.1.HESX1;TA0542.HESX1.DBD.monomer;HOMEO0138.Phox2b.3948.1;HOMEO015…	8.74181e-05;0.00422674;0.048484;0.0514764;0.0528292;0.0595581;0.0830471;0.20594;0.243975;0.254731;0.35893;0.439232;0.442128;0.446902;0.44769;0.467865;0.50381;0.505136;0.524955;0.532931;0.550209;0.561173;0.568953;0.575882;0.600305;0.616642;0.628058;0.63068;0.635982;0.6371;0.637743;0.647839;0.649218;0.656604;0.665457;0.697933;0.698646;0.698773;0.702354;0.715186;0.717354;0.722502;0.724408;0.725334;0…
Heteromeric_CCAAT-binding_factors	PEBB.HUMAN.H10MO.C	0.000399508	MA0502.1.NFYB	0.999994	1	0.142857	7	PEBB.HUMAN.H10MO.C;MA0060.2.NFYA;NFYC.HUMAN.H10MO.B;MA0060.1.NFYA;NFYA.HUMAN.H10MO.A;NFYB.HUMAN.H10MO.A;MA0502.1.NFYB	0.000399508;0.981984;0.998499;0.999727;0.999786;0.999978;0.999994
Steroid_hormone_receptors_(NR3)	ERR1.HUMAN.H10MO.D	0.00043372	TA0698.Esrra.DBD.monomer	1	1	0.0212766	47	ERR1.HUMAN.H10MO.D;ESR2.HUMAN.H10MO.S;TA0686.AR.DBD.dimer;MA0007.3.Ar;TA0687.AR.full.dimer;ESR1.HUMAN.H10MO.S;GCR.HUMAN.H10MO.S;TA0688.Ar.DBD.dimer;MA0007.1.Ar;MA0112.3.ESR1;TA0689.ESR1.DBD.dimer;TA0716.NR3C2.DBD.dimer;MA0727.1.NR3C2;MA0592.1.ESRRA;MA0113.3.NR3C1;TA0715.NR3C1.DBD.dimer;ESR1.HUMAN.H10MO.A;TA0694.ESRRG.full.dimer;MA0112.2.ESR1;ESR2.HUMAN.H10MO.A;PRGR.HUMAN.H10MO.S;PRGR.HUMAN.H10MO.…	0.00043372;0.059983;0.077637;0.108676;0.10908;0.29487;0.725138;0.73086;0.745619;0.747159;0.748769;0.792675;0.797041;0.851514;0.883526;0.887392;0.9028;0.90765;0.937304;0.954664;0.960963;0.978618;0.989763;0.995149;0.995713;0.996899;0.998405;0.998613;0.999464;0.999487;0.999511;0.999788;0.999818;0.999858;0.999933;0.999969;0.999978;0.999996;0.999997;0.999997;0.999997;1.0;1.0;1.0;1.0;1.0;1.0
GCM_factors	GCM2.HUMAN.H10MO.D	0.000998333	TA0161.GCM1.DBD.monomer	0.99999	1	0.111111	9	GCM2.HUMAN.H10MO.D;BU0024.Gcm1.primary;TA0164.GCM2.DBD.monomer;MA0767.1.GCM2;TA0162.GCM1.full.dimer;GCM1.HUMAN.H10MO.D;MA0646.1.GCM1;TA0163.GCM1.full.monomer;TA0161.GCM1.DBD.monomer	0.000998333;0.16789;0.17438;0.181053;0.992567;0.998678;0.999956;0.999958;0.99999
SMAD_factors	SMAD3.HUMAN.H10MO.C	0.00122515	SMAD2.HUMAN.H10MO.C	0.856932	1	0.166667	6	SMAD3.HUMAN.H10MO.C;TA0191.SMAD3.DBD.dimer;MA0795.1.SMAD3;BU0060.Smad3.primary;SMAD1.HUMAN.H10MO.D;SMAD2.HUMAN.H10MO.C	0.00122515;0.0108102;0.0108102;0.0348444;0.201806;0.856932
Myelin_gene_regulatory_factor-related_factors	GN.MYRF.TOP1000	0.00215071	GN.MYRF.TOP1000	0.00215071	1	1	1	GN.MYRF.TOP1000	0.00215071
Dbp_factors	YBOX1.HUMAN.H10MO.D	0.0024367	YBOX1.HUMAN.H10MO.D	0.0024367	1	1	1	YBOX1.HUMAN.H10MO.D	0.0024367
MyoD_/_ASC-related_factors	MA0816.1.Ascl2	0.00266735	BU0047.Myf6.primary	0.996114	2	0.166667	12	MA0816.1.Ascl2;TA0338.Ascl2.DBD.dimer;BU0003.Ascl2.primary;MA0500.1.Myog;ASCL2.HUMAN.H10MO.D;MYOG.HUMAN.H10MO.D;MA0667.1.MYF6;TA0361.MYF6.full.dimer;MA0499.1.Myod1;MYCN.HUMAN.H10MO.B;MYOD1.HUMAN.H10MO.C;BU0047.Myf6.primary	0.00266735;0.00271545;0.0850961;0.0935058;0.195123;0.295438;0.369436;0.371846;0.706462;0.726393;0.97041;0.996114
Responders_to_external_signals_(SRF/RLM1)	BU0078.Srf.primary	0.00365793	MA0083.3.SRF	0.985965	2	0.285714	7	BU0078.Srf.primary;MA0083.2.SRF;SRF.HUMAN.H10MO.A;TA0189.SRF.DBD.dimer;MA0083.1.SRF;TA0190.SRF.full.dimer;MA0083.3.SRF	0.00365793;0.00554123;0.711805;0.976945;0.983589;0.985965;0.985965
Thyroid_hormone_receptor-related_factors_(NR1)	TA0759.THRB.DBD.dimer	0.00573056	TA0850.RARB.full.dimer	1	3	0.0422535	71	TA0759.THRB.DBD.dimer;RARA.HUMAN.H10MO.C;RARG.HUMAN.H10MO.C;MA0159.1.RARA::RXRA;TA0758.THRA.FL.dimer;PPARG.HUMAN.H10MO.A;BU0053.Rara.primary;NR1H4.HUMAN.H10MO.C;THB.HUMAN.H10MO.S;MA0730.1.RARA.var.2;TA0726.RARA.DBD.dimer;TA0729.RARA.full.dimer;TA0731.RARG.DBD.dimer;TA0734.RARG.full.dimer;TA0747.Rara.DBD.dimer;TA0761.THRB.DBD.dimer;NR1I3.HUMAN.H10MO.C;MA0072.1.RORA.var.2;AJ.NR1I2;NR1I2.HUMAN.H10MO…	0.00573056;0.0073759;0.00782495;0.0100941;0.0114981;0.0153979;0.0313344;0.0369233;0.0571921;0.0828062;0.083444;0.119684;0.165909;0.171454;0.176119;0.178847;0.253163;0.257466;0.287632;0.313305;0.314025;0.350618;0.376379;0.40232;0.404361;0.414477;0.45584;0.498422;0.529054;0.55642;0.575635;0.600451;0.710923;0.819113;0.819429;0.841654;0.877266;0.877951;0.898802;0.908395;0.914959;0.924477;0.925866;0.9…
HD-LIM_factors	MA0658.1.LHX6	0.042019	LMX1A.HUMAN.H10MO.D	1	0	0	45	MA0658.1.LHX6;TA0604.LHX6.full.monomer;HOMEO0101.Lhx9.3492.1;MA0705.1.Lhx8;TA0614.Lhx8.DBD.monomer;LHX4.HUMAN.H10MO.D;MA0700.1.LHX2;TA0602.LHX2.DBD.monomer;HOMEO0100.Lhx8.2247.2;MA0704.1.Lhx4;TA0612.Lhx4.DBD.monomer;MA0701.1.LHX9;TA0607.LHX9.DBD.monomer;LHX8.HUMAN.H10MO.D;TA0615.Lhx8.DBD.dimer;HOMEO0097.Lhx5.2279.1;HOMEO0102.Lmx1a.2238.2;ISL1.HUMAN.H10MO.D;HOMEO0096.Lhx4.1719.2;ISL2.HUMAN.H10MO.D…	0.042019;0.0427628;0.203439;0.287393;0.288449;0.378772;0.4558;0.458858;0.580296;0.68282;0.684194;0.737767;0.737889;0.743702;0.83639;0.862565;0.89342;0.903184;0.905484;0.917042;0.9171;0.91721;0.940775;0.95164;0.956319;0.956484;0.957989;0.958001;0.961356;0.970806;0.973224;0.978564;0.982506;0.989205;0.989846;0.997977;0.997996;0.998167;0.999244;0.99998;0.99999;0.999991;0.999997;1.0;1.0
NGFI-B-related_receptors_(NR4)	NR4A2.HUMAN.H10MO.C	0.060069	TA0717.NR4A2.full.dimer	0.999311	0	0	6	NR4A2.HUMAN.H10MO.C;TA0719.NR4A2.full.monomer;MA0160.1.NR4A2;TA0718.NR4A2.full.dimer;NR4A1.HUMAN.H10MO.C;TA0717.NR4A2.full.dimer	0.060069;0.248618;0.475451;0.672028;0.910155;0.999311
ATF-4-related_factors	TA0383.ATF4.DBD.dimer	0.0918934	TA0385.Atf4.DBD.dimer	0.791003	0	0	3	TA0383.ATF4.DBD.dimer;MA0833.1.ATF4;TA0385.Atf4.DBD.dimer	0.0918934;0.0938695;0.791003
TBX6-related_factors	TA0289.MGA.DBD.dimer	0.107991	MA0801.1.MGA	0.999532	0	0	4	TA0289.MGA.DBD.dimer;TA0288.MGA.DBD.dimer;TA0287.MGA.DBD.monomer;MA0801.1.MGA	0.107991;0.983963;0.999532;0.999532
HD-ZF_factors	HOMEZ.HUMAN.H10MO.D	0.112497	ZEB1.HUMAN.H10MO.B	1	0	0	6	HOMEZ.HUMAN.H10MO.D;HOMEO0046.Homez.1063.2;TA0169.HOMEZ.DBD.monomer;MA0103.1.ZEB1;MA0103.2.ZEB1;ZEB1.HUMAN.H10MO.B	0.112497;0.295273;0.611252;1.0;1.0;1.0
E2A-related_factors	MA0521.1.Tcf12	0.17502	TA0376.TCF4.full.dimer	1	0	0	12	MA0521.1.Tcf12;MA0522.1.Tcf3;BU0082.Tcf3.primary;HTF4.HUMAN.H10MO.B;TFE2.HUMAN.H10MO.C;BU0089.Tcfe2a.primary;TA0375.TCF4.DBD.dimer;MA0830.1.TCF4;TA0374.TCF3.DBD.dimer;MA0522.2.TCF3;ITF2.HUMAN.H10MO.B;TA0376.TCF4.full.dimer	0.17502;0.508022;0.918729;0.999775;1.0;1.0;1.0;1.0;1.0;1.0;1.0;1.0
TBP-related_factors	MA0002.1.RUNX1	0.338366	BU0080.Tbp.primary	1	0	0	6	MA0002.1.RUNX1;BMC.TATA.box;MA0108.1.TBP;MA0108.2.TBP;TBP.HUMAN.H10MO.C;BU0080.Tbp.primary	0.338366;0.58302;0.978588;0.985132;0.999925;1.0
HMGA_factors	HMGA1.HUMAN.H10MO.D	0.369595	HMGA2.HUMAN.H10MO.D	0.841696	0	0	2	HMGA1.HUMAN.H10MO.D;HMGA2.HUMAN.H10MO.D	0.369595;0.841696
p53-related_factors	P73.HUMAN.H10MO.S	0.393454	TA0765.Tp53.DBD.dimer	1	0	0	16	P73.HUMAN.H10MO.S;P63.HUMAN.H10MO.S;MA0106.1.TP53;TA0766.Tp53.DBD.dimer;P63.HUMAN.H10MO.A;MA0106.3.TP53;TA0767.Tp53.DBD.dimer;MA0525.1.TP63;P73.HUMAN.H10MO.A;TA0768.Tp73.DBD.dimer;MA0861.1.TP73;TA0764.TP63.DBD.dimer;MA0525.2.TP63;MA0106.2.TP53;P53.HUMAN.H10MO.B;TA0765.Tp53.DBD.dimer	0.393454;0.432689;0.716939;0.983945;0.990927;0.999962;0.999967;0.999998;0.999998;1.0;1.0;1.0;1.0;1.0;1.0;1.0
HD-CUT_factors	ONEC3.HUMAN.H10MO.D	0.394592	TA0097.CUX2.DBD.dimer	1	0	0	20	ONEC3.HUMAN.H10MO.D;HOMEO0016.Cutl1.3494.1;CUX1.HUMAN.H10MO.C;MA0755.1.CUX2;TA0098.CUX2.DBD.monomer;TA0096.CUX1.DBD.monomer;MA0754.1.CUX1;TA0100.ONECUT1.full.monomer;MA0679.1.ONECUT1;MA0756.1.ONECUT2;TA0101.ONECUT2.DBD.monomer;HOMEO0017.Cutl1.3494.2;TA0099.ONECUT1.DBD.monomer;TA0094.CUX1.DBD.dimer;TA0102.ONECUT3.DBD.monomer;MA0757.1.ONECUT3;HNF6.HUMAN.H10MO.C;CUX2.HUMAN.H10MO.D;TA0095.CUX1.DBD.di…	0.394592;0.998556;0.999812;0.999944;0.99995;0.99998;0.999982;0.999997;0.999997;1.0;1.0;1.0;1.0;1.0;1.0;1.0;1.0;1.0;1.0;1.0
Homeo_domain_factors	HOMEO0160.Rhox11.2205.1	0.485702	TA0669.RHOXF1.full.monomer	1	0	0	7	HOMEO0160.Rhox11.2205.1;HOMEO0159.Rhox11.1765.2;MA0629.1.Rhox11;HOMEO0161.Rhox6.4251.1;HOMEO0028.Duxl.1286.2;HOMEO0014.Cphx.3484.1;TA0669.RHOXF1.full.monomer	0.485702;0.535813;0.554446;0.649635;0.998756;0.999679;1.0
TBrain-related_factors	TA0306.TBX21.DBD.dimer	0.510621	TA0307.TBX21.full.dimer	0.999999	0	0	17	TA0306.TBX21.DBD.dimer;EOMES.HUMAN.H10MO.D;TA0286.EOMES.DBD.dimer;BU0013.Eomes.primary;TA0309.TBX21.full.dimer;TA0304.TBX21.DBD.dimer;TA0291.TBR1.full.monomer;TBR1.HUMAN.H10MO.D;TA0285.EOMES.DBD.monomer;MA0800.1.EOMES;TBX21.HUMAN.H10MO.D;TA0308.TBX21.full.monomer;MA0690.1.TBX21;TA0290.TBR1.DBD.monomer;MA0802.1.TBR1;TA0305.TBX21.DBD.monomer;TA0307.TBX21.full.dimer	0.510621;0.539179;0.770883;0.854765;0.939189;0.985803;0.990254;0.997236;0.998728;0.998728;0.999067;0.999452;0.999452;0.999532;0.999532;0.999722;0.999999
ARID-related_factors	BU0001.Arid3a.primary	0.511747	ARI5B.HUMAN.H10MO.C	1	0	0	6	BU0001.Arid3a.primary;MA0601.1.Arid3b;MA0602.1.Arid5a;BU0002.Arid5a.primary;MA0151.1.Arid3a;ARI5B.HUMAN.H10MO.C	0.511747;0.992077;0.999029;0.999114;0.999994;1.0
BED_zinc_finger_factors	TA0066.ZBED1.DBD.dimer	0.707254	ZBED1.HUMAN.H10MO.D	0.992541	0	0	3	TA0066.ZBED1.DBD.dimer;MA0749.1.ZBED1;ZBED1.HUMAN.H10MO.D	0.707254;0.7079;0.992541
TALE-type_homeo_domain_factors	TA0194.MEIS2.DBD.monomer	0.720359	HOMEO0086.Irx3.2226.1	1	0	0	54	TA0194.MEIS2.DBD.monomer;MA0774.1.MEIS2;TA0199.Meis3.DBD.monomer;PKNX2.HUMAN.H10MO.D;TA0197.Meis2.DBD.monomer;MEIS1.HUMAN.H10MO.C;TA0195.MEIS3.DBD.monomer;MA0775.1.MEIS3;TGIF1.HUMAN.H10MO.S;TA0192.MEIS1.DBD.monomer;MA0498.2.MEIS1;HOMEO0107.Mrg2.2302.1;HOMEO0172.Tgif2.3451.1;HOMEO0171.Tgif1.2342.2;HOMEO0143.Pknox2.3077.2;HOMEO0104.Meis1.2335.1;HOMEO0106.Mrg1.2246.2;TF2LX.HUMAN.H10MO.D;MEIS2.HUMAN.…	0.720359;0.720359;0.794178;0.8516;0.903036;0.918631;0.931045;0.931045;0.949834;0.979414;0.979414;0.991787;0.995306;0.995812;0.997235;0.998913;0.999482;0.999547;0.999627;0.999673;0.999929;0.999932;0.999937;0.999945;0.999945;0.999953;0.999991;0.999991;0.999994;0.999998;0.999998;0.999999;1.0;1.0;1.0;1.0;1.0;1.0;1.0;1.0;1.0;1.0;1.0;1.0;1.0;1.0;1.0;1.0;1.0;1.0;1.0;1.0;1.0;1.0
TBX2-related_factors	TA0310.TBX2.full.dimer	0.776859	TBX5.HUMAN.H10MO.D	1	0	0	12	TA0310.TBX2.full.dimer;TBX4.HUMAN.H10MO.D;TA0315.TBX5.DBD.dimer;TA0313.TBX4.DBD.dimer;TA0311.TBX2.full.monomer;MA0688.1.TBX2;AJ.TBX3;TA0312.TBX4.DBD.monomer;MA0806.1.TBX4;TA0314.TBX5.DBD.monomer;MA0807.1.TBX5;TBX5.HUMAN.H10MO.D	0.776859;0.984302;0.999176;0.999217;0.999276;0.999276;0.999995;1.0;1.0;1.0;1.0;1.0
HLH_domain_only	MA0617.1.Id2	0.902423	TA0354.ID4.DBD.dimer	1	0	0	4	MA0617.1.Id2;ID4.HUMAN.H10MO.D;MA0824.1.ID4;TA0354.ID4.DBD.dimer	0.902423;1.0;1.0;1.0
Brachyury-related_factors	MA0009.1.T	0.987718	MA0009.2.T	1	0	0	7	MA0009.1.T;BRAC.HUMAN.H10MO.D;TA0294.TBX19.DBD.dimer;MA0804.1.TBX19;TBX19.HUMAN.H10MO.D;TA0316.T.full.dimer;MA0009.2.T	0.987718;0.998539;1.0;1.0;1.0;1.0;1.0
HD-SINE_factors	HOMEO0166.Six4.2860.1	0.999996	HOMEO0164.Six2.2307.2	1	0	0	7	HOMEO0166.Six4.2860.1;HOMEO0168.Six6.2267.5;BU0059.Six6.primary;HOMEO0167.Six6.2267.4;HOMEO0163.Six1.0935.2;HOMEO0165.Six3.1732.2;HOMEO0164.Six2.2307.2	0.999996;1.0;1.0;1.0;1.0;1.0;1.0
GCNF-related_receptors_(NR6)	NR6A1.HUMAN.H10MO.B	1	NR6A1.HUMAN.H10MO.B	1	0	0	1	NR6A1.HUMAN.H10MO.B	1
DMRT	MA0610.1.DMRT3	1	MA0610.1.DMRT3	1	0	0	1	MA0610.1.DMRT3	1
FTZ-F1-related_receptors_(NR5)	NR5A2.HUMAN.H10MO.C	1	MA0505.1.Nr5a2	1	0	0	3	NR5A2.HUMAN.H10MO.C;STF1.HUMAN.H10MO.B;MA0505.1.Nr5a2	1.0;1.0;1.0
AIRE	AIRE.HUMAN.H10MO.C	1	AIRE.HUMAN.H10MO.C	1	0	0	1	AIRE.HUMAN.H10MO.C	1
Basic_helix-loop-helix_factors_(bHLH)	AJ.TCF15	1	AJ.TCF15	1	0	0	1	AJ.TCF15	1

## Sheet: INF vs WT DOWN FAMILY
ID	PWM_best_id	PWM_best_p	PWM_worst_id	PWM_worst_p	PWM_sig	PWM_sig_frac	PWM_in_class	PWMs	ps
RXR-related_receptors_(NR2)	HNF4G.HUMAN.H10MO.C	3.7322e-273	TA0741.RXRA.full.dimer	0.0979792	62	0.953846	65	HNF4G.HUMAN.H10MO.C;MA0114.2.HNF4A;MA0114.1.HNF4A;HNF4A.HUMAN.H10MO.A;MA0484.1.HNF4G;TA0703.HNF4A.full.dimer;MA0114.3.Hnf4a;TA0705.Hnf4a.DBD.dimer;TA0702.HNF4A.full.dimer;TA0706.NR2C2.DBD.dimer;TA0714.NR2F6.full.dimer;MA0677.1.Nr2f6;TA0740.RXRA.full.dimer;TA0743.RXRG.DBD.dimer;MA0856.1.RXRG;MA0512.2.Rxra;TA0738.RXRA.DBD.dimer;TA0700.HNF4A.DBD.dimer;TA0713.NR2F6.DBD.dimer;MA0855.1.RXRB;TA0742.RXRB…	3.7322e-273;4.41326e-261;1.33674e-248;1.39358e-243;2.37606e-241;7.706e-212;9.16103e-209;5.94657e-208;8.38956e-206;1.03002e-185;1.29061e-177;1.97571e-177;2.9674e-174;7.33856e-174;9.92365e-174;1.21547e-173;2.95965e-173;7.21337e-170;2.5964e-163;9.64846e-162;5.08972e-161;1.65408e-159;1.06834e-155;7.99985e-153;1.32551e-152;4.51912e-151;1.89854e-146;2.21905e-143;8.83785e-138;1.29319e-128;1.76352e-127;4…
Thyroid_hormone_receptor-related_factors_(NR1)	PPARA.HUMAN.H10MO.C	7.08509e-155	TA0760.THRB.DBD.dimer	0.63053	64	0.901408	71	PPARA.HUMAN.H10MO.C;PPARD.HUMAN.H10MO.D;NR1H2.HUMAN.H10MO.D;PPARG.HUMAN.H10MO.A;BU0053.Rara.primary;PPARG.HUMAN.H10MO.S;NR1I3.HUMAN.H10MO.S;RARB.HUMAN.H10MO.D;PPARA.HUMAN.H10MO.S;RARG.HUMAN.H10MO.S;NR1I2.HUMAN.H10MO.S;RARA.HUMAN.H10MO.S;RARG.HUMAN.H10MO.C;VDR.HUMAN.H10MO.S;THA.HUMAN.H10MO.C;THB.HUMAN.H10MO.S;TA0735.RARG.full.dimer;TA0732.RARG.DBD.dimer;MA0071.1.RORA;TA0762.VDR.full.dimer;MA0693.1…	7.08509e-155;2.87591e-86;3.51512e-84;3.29891e-76;3.15068e-70;4.09429e-70;7.82253e-58;1.82044e-47;2.10589e-43;3.20053e-42;2.5265e-39;1.2695e-31;8.19498e-28;6.19896e-26;9.28822e-24;1.61505e-22;1.00851e-20;7.58004e-20;8.16975e-20;1.85337e-19;2.15685e-19;4.22756e-19;4.73681e-18;1.43268e-17;6.6984e-17;7.86885e-17;5.4676e-16;7.71809e-16;1.42161e-15;1.43053e-15;4.07312e-15;4.90069e-15;2.39973e-14;5.3656…
Composite	MA0065.1.PPARG::RXRA	3.7911e-129	AJ.ETV5::FOXO1.001	1	162	0.247328	655	MA0065.1.PPARG::RXRA;MA0065.2.Pparg::Rxra;MA0115.1.NR1H2::RXRA;MA0119.1.NFIC::TLX1;MA0259.1.ARNT::HIF1A;AJ.TEAD4::CEBPD.002;AJ.TEAD4::CEBPD.001;MA0494.1.Nr1h3::Rxra;AJ.GCM1::CEBPB.003;AJ.TEAD4::CEBPD.003;AJ.GCM1::CEBPB.002;AJ.GCM1::CEBPB.001;AJ.TEAD4::CEBPD.004;AJ.HOXB2::ESRRB.001;AJ.TFAP2C::MAX.003;AJ.MYBL1::MAX.001;AJ.MYBL1::FIGLA.003;AJ.TFAP2C::MAX.002;AJ.HOXB2::ESRRB.002;AJ.TEAD4::CEBPB.001;A…	3.7911e-129;2.87323e-110;2.53667e-99;3.55479e-31;2.68057e-27;2.08036e-25;2.79832e-24;7.81591e-23;3.02131e-22;2.1965e-20;3.05086e-20;4.30241e-18;3.16487e-16;5.71317e-16;2.08148e-15;6.61309e-15;2.38772e-13;4.91029e-13;5.18197e-13;8.24265e-13;8.28522e-13;8.62456e-13;1.22258e-12;2.65871e-12;3.78705e-12;5.80935e-12;4.09821e-11;9.47795e-11;1.08825e-10;1.68847e-10;6.43277e-10;7.44094e-10;1.10741e-09;1.1…
C/EBP-related	CEBPA.HUMAN.H10MO.A	5.51522e-120	DDIT3.HUMAN.H10MO.C	1	37	0.973684	38	CEBPA.HUMAN.H10MO.A;CEBPB.HUMAN.H10MO.A;MA0102.3.CEBPA;MA0836.1.CEBPD;TA0389.CEBPD.DBD.dimer;MA0466.2.CEBPB;TA0387.CEBPB.DBD.dimer;MA0837.1.CEBPE;TA0390.CEBPE.DBD.dimer;TA0392.CEBPG.full.dimer;TA0398.Cebpb.DBD.dimer;TA0388.CEBPB.full.dimer;MA0838.1.CEBPG;MA0466.1.CEBPB;TA0391.CEBPG.DBD.dimer;CEBPD.HUMAN.H10MO.B;DBP.HUMAN.H10MO.B;MA0102.2.CEBPA;TA0405.HLF.full.dimer;MA0043.2.HLF;TA0402.DBP.DBD.dim…	5.51522e-120;1.25112e-117;3.67828e-113;1.33039e-105;1.61455e-105;1.10463e-104;1.1704e-104;1.24574e-102;1.4035e-102;4.56018e-102;5.80382e-102;3.13046e-101;4.08014e-92;5.71036e-92;5.95075e-92;4.49933e-71;1.14874e-59;3.48952e-50;8.35384e-50;9.3562e-50;2.7767e-49;2.1377e-44;3.31526e-44;6.02445e-44;1.0286e-41;2.67945e-41;2.67094e-39;2.75671e-39;6.261e-39;1.10934e-37;5.10329e-33;2.85697e-31;2.91075e-31…
POU_domain_factors	HNF1A.HUMAN.H10MO.A	2.75245e-94	MA0507.1.POU2F2	1	15	0.176471	85	HNF1A.HUMAN.H10MO.A;HNF1B.HUMAN.H10MO.B;MA0046.1.HNF1A;TA0549.HNF1B.full.dimer;MA0153.2.HNF1B;TA0550.HNF1B.full.dimer;TA0548.HNF1A.full.dimer;MA0046.2.HNF1A;HOMEO0169.Tcf1.2666.2;MA0895.1.HMBOX1;TA0544.HMBOX1.DBD.monomer;HOMEO0170.Tcf2.0913.2;HOMEO0042.Hmbox1.2674.1;HMBX1.HUMAN.H10MO.D;MA0628.1.POU6F1;HOMEO0039.Hdx.3845.3;TA0260.POU6F2.full.monomer;TA0258.POU6F2.DBD.monomer;MA0793.1.POU6F2;HOMEO0…	2.75245e-94;4.26236e-86;3.66782e-85;9.0706e-75;1.09468e-74;1.33318e-64;2.47421e-55;4.025e-55;5.91137e-17;1.16207e-15;1.19342e-15;7.71314e-15;5.15372e-11;1.75035e-06;0.00589825;0.0430705;0.139073;0.260778;0.260778;0.467405;0.686048;0.702229;0.743317;0.766703;0.859495;0.864381;0.864381;0.93655;0.941814;0.941814;0.950251;0.967392;0.974968;0.977426;0.981003;0.982523;0.982944;0.985052;0.987521;0.98768…
Forkhead_box_(FOX)_factors	FOXA2.HUMAN.H10MO.A	6.88935e-71	FOXK1.HUMAN.H10MO.D	1	87	0.776786	112	FOXA2.HUMAN.H10MO.A;MA0148.2.FOXA1;MA0148.1.FOXA1;FOXP2.HUMAN.H10MO.A;TA0466.FOXO6.DBD.monomer;MA0849.1.FOXO6;MA0047.2.Foxa2;MA0042.2.FOXI1;TA0445.FOXI1.full.monomer;TA0463.FOXO4.DBD.monomer;MA0848.1.FOXO4;TA0473.Foxg1.DBD.monomer;TA0440.FOXD2.DBD.monomer;MA0847.1.FOXD2;TA0468.FOXP3.DBD.monomer;MA0850.1.FOXP3;TA0479.Foxk1.DBD.monomer;MA0031.1.FOXD1;MA0593.1.FOXP2;FOXD3.HUMAN.H10MO.D;FOXO4.HUMAN.H…	6.88935e-71;1.17488e-61;1.6646e-61;3.26285e-50;8.68568e-48;8.7969e-48;2.55769e-47;1.49098e-45;1.549e-45;2.32758e-44;2.39253e-44;7.53814e-44;3.03829e-43;3.23027e-43;1.19499e-42;1.23977e-42;1.30162e-40;1.74316e-37;9.27659e-37;1.11509e-36;4.79422e-35;9.38891e-35;1.62209e-34;1.46372e-33;1.75517e-33;2.86011e-33;5.1375e-33;8.36144e-32;1.19092e-31;1.29825e-31;7.72494e-29;2.22591e-28;2.42799e-28;2.50218e…
Steroid_hormone_receptors_(NR3)	ERR1.HUMAN.H10MO.D	1.25327e-62	PRGR.HUMAN.H10MO.S	0.000274365	47	1	47	ERR1.HUMAN.H10MO.D;MA0592.1.ESRRA;MA0141.2.Esrrb;MA0141.1.Esrrb;ERR2.HUMAN.H10MO.A;TA0866.ESRRA.DBD.monomer;TA0690.ESRRA.DBD.monomer;BU0014.Esrra.primary;ESR2.HUMAN.H10MO.S;TA0696.ESRRG.full.monomer;MA0643.1.Esrrg;TA0693.ESRRB.DBD.monomer;MA0141.3.ESRRB;TA0698.Esrra.DBD.monomer;MA0592.2.Esrra;ERR3.HUMAN.H10MO.B;ESR1.HUMAN.H10MO.A;ESR2.HUMAN.H10MO.A;GCR.HUMAN.H10MO.A;MA0112.2.ESR1;TA0688.Ar.DBD.di…	1.25327e-62;9.55366e-53;1.31852e-51;2.11848e-51;1.01655e-40;4.93628e-39;1.90865e-37;1.1469e-30;2.7385e-30;5.63188e-30;6.17229e-30;9.50669e-27;1.19337e-26;1.4018e-26;1.91824e-26;4.48676e-25;1.12007e-22;2.53219e-17;3.51274e-17;1.35732e-16;1.98826e-16;2.61121e-16;6.27093e-16;9.5603e-16;9.58045e-14;1.135e-13;1.52868e-13;2.352e-13;1.08154e-11;1.28002e-11;3.70955e-11;4.67801e-11;4.83146e-11;5.44272e-11…
NGFI-B-related_receptors_(NR4)	NR4A2.HUMAN.H10MO.C	1.47135e-56	TA0718.NR4A2.full.dimer	1.8395e-08	6	1	6	NR4A2.HUMAN.H10MO.C;TA0719.NR4A2.full.monomer;NR4A1.HUMAN.H10MO.C;MA0160.1.NR4A2;TA0717.NR4A2.full.dimer;TA0718.NR4A2.full.dimer	1.47135e-56;2.38703e-47;3.49214e-40;2.15264e-25;2.93401e-18;1.8395e-08
Myb/SANT_domain_factors	TA0208.MYBL1.DBD.dimer	2.34039e-35	CDC5L.HUMAN.H10MO.D	0.789165	17	0.944444	18	TA0208.MYBL1.DBD.dimer;MA0776.1.MYBL1;TA0211.MYBL2.DBD.dimer;TA0207.MYBL1.DBD.dimer;MA0100.2.Myb;TA0213.MYBL2.DBD.monomer;MYBA.HUMAN.H10MO.D;BU0046.Mybl1.primary;TA0214.MYBL2.DBD.dimer;MA0777.1.MYBL2;MA0100.1.Myb;TA0209.MYBL1.DBD.monomer;BU0045.Myb.primary;MYB.HUMAN.H10MO.C;TA0212.MYBL2.DBD.dimer;TA0210.MYBL1.DBD.dimer;SMRC1.HUMAN.H10MO.D;CDC5L.HUMAN.H10MO.D	2.34039e-35;2.34039e-35;3.23295e-23;1.54761e-22;7.61818e-20;6.33022e-19;1.06218e-18;8.83541e-18;1.08415e-17;1.08415e-17;4.55535e-17;4.68316e-17;1.30293e-15;1.85484e-12;8.89114e-10;8.77805e-06;0.00284648;0.789165
Nuclear_factor_1	NFIC.HUMAN.H10MO.A	4.96267e-35	TA0860.NFIX.full.monomer	9.9476e-22	13	1	13	NFIC.HUMAN.H10MO.A;TA0859.NFIX.full.monomer;MA0671.1.NFIX;NFIA.HUMAN.H10MO.S;TA0221.NFIA.full.dimer;TA0222.NFIB.full.dimer;TA0858.NFIA.full.monomer;MA0670.1.NFIA;NFIA.HUMAN.H10MO.C;TA0223.NFIX.full.dimer;TA0861.NFIX.full.dimer;MA0161.1.NFIC;TA0860.NFIX.full.monomer	4.96267e-35;3.3157e-30;3.4117e-30;3.50751e-30;2.80532e-27;5.68537e-26;5.1853e-24;5.2701e-24;1.05042e-23;1.13875e-22;2.9766e-22;3.44146e-22;9.9476e-22
TCF-7-related_factors	TCF7.HUMAN.H10MO.C	3.07156e-34	LBX2.HUMAN.H10MO.D	0.907749	13	0.866667	15	TCF7.HUMAN.H10MO.C;TA0167.TCF7L1.full.monomer;LEF1.HUMAN.H10MO.C;BU0081.Tcf1.primary;TA0168.Tcf7.DBD.monomer;MA0769.1.Tcf7;MA0523.1.TCF7L2;TF7L2.HUMAN.H10MO.A;TA0165.LEF1.DBD.monomer;MA0768.1.LEF1;BU0040.Lef1.primary;BU0084.Tcf7l2.primary;BU0083.Tcf7.primary;TF7L1.HUMAN.H10MO.D;LBX2.HUMAN.H10MO.D	3.07156e-34;1.42718e-23;7.20047e-17;3.36469e-16;6.59985e-14;6.59985e-14;3.69993e-09;7.98416e-06;4.74111e-05;5.4606e-05;0.000126466;0.000706439;0.00940534;0.524792;0.907749
GCNF-related_receptors_(NR6)	NR6A1.HUMAN.H10MO.B	2.22561e-33	NR6A1.HUMAN.H10MO.B	2.22561e-33	1	1	1	NR6A1.HUMAN.H10MO.B	2.22561e-33
GMEB	TA0282.GMEB2.DBD.dimer	3.22049e-31	TA0283.GMEB2.DBD.dimer	2.91005e-08	8	1	8	TA0282.GMEB2.DBD.dimer;GMEB2.HUMAN.H10MO.D;TA0769.GMEB2.DBD.dimer;MA0862.1.GMEB2;BU0027.Gmeb1.primary;MA0615.1.Gmeb1;TA0284.GMEB2.DBD.dimer;TA0283.GMEB2.DBD.dimer	3.22049e-31;7.74473e-23;9.16032e-22;1.13201e-21;1.5884e-15;4.41996e-15;3.41979e-12;2.91005e-08
FTZ-F1-related_receptors_(NR5)	MA0505.1.Nr5a2	2.62218e-30	NR5A2.HUMAN.H10MO.C	1.67713e-26	3	1	3	MA0505.1.Nr5a2;STF1.HUMAN.H10MO.B;NR5A2.HUMAN.H10MO.C	2.62218e-30;6.9477e-29;1.67713e-26
PAS_domain_factors	MA0603.1.Arntl	1.10073e-27	EPAS1.HUMAN.H10MO.D	0.99502	11	0.846154	13	MA0603.1.Arntl;ARNT.HUMAN.H10MO.B;MA0004.1.Arnt;HIF1A.HUMAN.H10MO.A;MA0632.1.Tcfl5;MA0626.1.Npas2;TA0337.ARNTL.DBD.dimer;BMAL1.HUMAN.H10MO.C;AHR.HUMAN.H10MO.B;TA0347.CLOCK.DBD.dimer;MA0819.1.CLOCK;ARNT2.HUMAN.H10MO.D;EPAS1.HUMAN.H10MO.D	1.10073e-27;2.6138e-26;6.47495e-24;9.0885e-22;1.97118e-20;1.63109e-19;4.91951e-13;8.47097e-12;8.68687e-11;3.06006e-07;3.13391e-07;0.0112896;0.99502
Hairy-related_factors	AJ.HES1	4.46342e-27	MA0464.1.Bhlhe40	0.000404284	28	1	28	AJ.HES1;HEY1.HUMAN.H10MO.D;TA0351.HEY1.DBD.dimer;MA0823.1.HEY1;TA0352.HEY2.DBD.dimer;MA1099.1.Hes1;TA0341.BHLHB2.DBD.dimer;MA0464.2.BHLHE40;TA0852.Bhlhb2.DBD.monomer;TA0346.Bhlhb2.DBD.dimer;TA0353.HEY2.full.dimer;MA0649.1.HEY2;TA0342.BHLHB3.full.dimer;HES5.HUMAN.H10MO.D;BHE40.HUMAN.H10MO.A;MA0821.1.HES5;TA0349.HES5.DBD.dimer;MA0822.1.HES7;TA0865.HES5.DBD.dimer;TA0350.HES7.DBD.dimer;HES7.HUMAN.H10…	4.46342e-27;2.03995e-25;2.26669e-24;2.51037e-24;3.86623e-24;4.01613e-24;5.70021e-21;6.03889e-21;3.49378e-20;1.51195e-19;5.62853e-19;6.01914e-19;9.54039e-19;2.78341e-18;6.11021e-17;1.91963e-16;2.0789e-16;1.00867e-14;1.01459e-14;1.17911e-14;3.15987e-14;1.20751e-11;1.35434e-11;4.77343e-08;6.78766e-08;7.64882e-07;0.00037287;0.000404284
CREB-related_factors	TA0394.CREB3L1.DBD.dimer	1.39279e-23	TA0396.CREB3.full.dimer	0.330598	23	0.92	25	TA0394.CREB3L1.DBD.dimer;TA0869.CREB3L1.DBD.dimer;TA0395.CREB3L1.full.dimer;CR3L1.HUMAN.H10MO.D;TA0400.Creb3l2.DBD.dimer;MA0608.1.Creb3l2;CR3L2.HUMAN.H10MO.D;TA0870.CREB3L1.DBD.dimer;MA0604.1.Atf1;TA0393.CREB3L1.DBD.dimer;MA0839.1.CREB3L1;TA0848.CREB3L1.full.dimer;MA0609.1.Crem;TA0397.CREB3.full.dimer;MA0638.1.CREB3;TA0399.Creb3l2.DBD.dimer;MA0018.2.CREB1;MA0018.1.CREB1;CREB3.HUMAN.H10MO.D;CREM.H…	1.39279e-23;4.98777e-23;1.70632e-22;5.32772e-22;6.37038e-19;9.04115e-19;1.1011e-17;3.44847e-12;2.16271e-11;8.10879e-10;8.51808e-10;1.3201e-08;6.88762e-08;2.96883e-05;3.00246e-05;3.72304e-05;4.53602e-05;0.000173453;0.00183904;0.00343531;0.00416166;0.00458268;0.00806068;0.0959482;0.330598
Grainyhead-related_factors	TA0091.GRHL1.full.dimer	1.17328e-21	TA0089.GRHL1.DBD.monomer	0.0175658	4	0.8	5	TA0091.GRHL1.full.dimer;MA0647.1.GRHL1;TA0090.GRHL1.DBD.dimer;GRHL1.HUMAN.H10MO.D;TA0089.GRHL1.DBD.monomer	1.17328e-21;1.25747e-21;1.26803e-16;3.50609e-15;0.0175658
bHLH-ZIP_factors	USF1.HUMAN.H10MO.A	5.86821e-19	MNT.HUMAN.H10MO.D	1	47	0.886792	53	USF1.HUMAN.H10MO.A;TFEB.HUMAN.H10MO.C;MLX.HUMAN.H10MO.D;USF2.HUMAN.H10MO.A;MA0825.1.MNT;TA0360.MNT.DBD.dimer;TA0379.TFE3.DBD.dimer;MA0831.1.TFE3;MA0622.1.Mlxip;AJ.MYCL2;MA0104.1.Mycn;MA0664.1.MLXIPL;TA0358.MLXIPL.full.dimer;MA0093.1.USF1;MA0620.1.Mitf;MA0104.2.Mycn;TA0362.Mlx.DBD.dimer;MA0663.1.MLX;TA0359.MLX.full.dimer;MA0692.1.TFEB;TA0380.TFEB.full.dimer;MA0093.2.USF1;TA0382.USF1.DBD.dimer;TA03…	5.86821e-19;5.55998e-18;1.94268e-17;1.40288e-16;3.23094e-16;3.46959e-16;5.0841e-16;5.09524e-16;5.50715e-16;2.21195e-15;1.29136e-14;3.96722e-14;4.0559e-14;1.13018e-13;1.39898e-13;4.1899e-13;4.30864e-13;4.34159e-12;4.43561e-12;6.16998e-12;6.38406e-12;1.84848e-11;1.50004e-10;1.55299e-10;1.71779e-10;3.78061e-10;6.53772e-10;2.50092e-09;3.21436e-09;4.31832e-09;7.42725e-08;8.65589e-07;2.20361e-06;2.4451…
Jun-related_factors	MA0150.1.NFE2L2	1.77543e-18	MA0492.1.JUND.var.2	0.989243	9	0.346154	26	MA0150.1.NFE2L2;NF2L2.HUMAN.H10MO.D;MA0150.2.Nfe2l2;NRF2.NAR;NFE2.HUMAN.H10MO.B;BACH1.HUMAN.H10MO.A;NF2L1.HUMAN.H10MO.C;MA0840.1.Creb5;TA0401.Creb5.DBD.dimer;CREB5.HUMAN.H10MO.D;JUNB.HUMAN.H10MO.C;JUND.HUMAN.H10MO.A;JUN.HUMAN.H10MO.A;ATF7.HUMAN.H10MO.D;MA0489.1.JUN.var.2;MA0491.1.JUND;AJ.BACH1;MA0841.1.NFE2;TA0422.NFE2.DBD.dimer;MA0834.1.ATF7;AJ.JUN;TA0384.ATF7.DBD.dimer;ATF2.HUMAN.H10MO.B;MA0490…	1.77543e-18;1.18312e-13;4.08009e-12;1.05178e-10;4.14392e-10;1.04443e-07;0.00129194;0.00256146;0.00267448;0.0108195;0.0183757;0.0298601;0.0527874;0.0613128;0.0666659;0.0937787;0.103097;0.129424;0.133256;0.204794;0.210981;0.211974;0.365495;0.37185;0.852272;0.989243
HLH_domain_only	MA0617.1.Id2	1.86758e-17	ID4.HUMAN.H10MO.D	0.479322	1	0.25	4	MA0617.1.Id2;MA0824.1.ID4;TA0354.ID4.DBD.dimer;ID4.HUMAN.H10MO.D	1.86758e-17;0.139481;0.140062;0.479322
Myelin_gene_regulatory_factor-related_factors	GN.MYRF.TOP1000	2.37331e-17	GN.MYRF.TOP1000	2.37331e-17	1	1	1	GN.MYRF.TOP1000	2.37331e-17
More_than_3_adjacent_zinc_finger_factors	TA0772.MTF1.DBD.monomer	3.75483e-17	BU0098.Zfp410.primary	1	42	0.244186	172	TA0772.MTF1.DBD.monomer;MA0863.1.MTF1;MTF1.HUMAN.H10MO.C;TA0774.ZBTB49.DBD.monomer;BU0044.Mtf1.primary;HU0004.ZNF250;TA0777.ZNF435.full.dimer;BCL6B.HUMAN.H10MO.D;HU0021.ZNF322;ZKSC1.HUMAN.H10MO.C;BU0093.Zfp105.primary;ZKSC3.HUMAN.H10MO.D;MA0483.1.Gfi1b;TA0082.ZNF75A.DBD.monomer;SCRT1.HUMAN.H10MO.D;TA0056.SCRT1.DBD.monomer;MA0743.1.SCRT1;TA0057.SCRT2.DBD.monomer;MA0744.1.SCRT2;HU0036.ZIC2;BU0051.O…	3.75483e-17;4.2672e-17;3.09987e-15;5.165e-11;1.1611e-10;1.31447e-10;1.52131e-09;8.91164e-09;2.60948e-08;4.66149e-08;1.75921e-06;2.47349e-06;1.56858e-05;1.87113e-05;1.89847e-05;1.98858e-05;2.00873e-05;2.93716e-05;2.96165e-05;3.37999e-05;5.34916e-05;6.69498e-05;0.000117951;0.000318659;0.000394615;0.000412678;0.000434147;0.000458621;0.000692113;0.00108138;0.00123264;0.00144368;0.00174172;0.00174612;…
Factors_with_multiple_dispersed_zinc_fingers	MA0131.1.HINFP	8.84263e-16	HU0013.ZNF467	1	18	0.4	45	MA0131.1.HINFP;HINFP.HUMAN.H10MO.C;MA0138.1.REST;HIC2.HUMAN.H10MO.D;MA0138.2.REST;REST.HUMAN.H10MO.A;BU0029.Hic1.primary;TA0050.Hic1.DBD.dimer;MA0739.1.Hic1;TA0773.PRDM4.full.monomer;ZEP2.HUMAN.H10MO.D;TA0047.HINFP1.full.dimer;HIC1.HUMAN.H10MO.C;PRDM4.HUMAN.H10MO.D;MA0131.2.HINFP;TA0046.HINFP1.full.monomer;HU0024.ZNF574;INSM1.HUMAN.H10MO.C;MA0155.1.INSM1;TA0083.ZNF784.full.monomer;TA0049.Hic1.DBD…	8.84263e-16;1.01758e-15;2.27736e-07;5.09685e-07;6.24217e-07;9.12133e-07;2.61952e-05;3.02251e-05;3.12573e-05;0.000484173;0.000515812;0.000545517;0.000791416;0.00192667;0.00197677;0.0020285;0.00390521;0.00444902;0.0114405;0.0144146;0.0164255;0.0179558;0.0273729;0.0296213;0.147108;0.260916;0.265046;0.317108;0.383932;0.547843;0.549608;0.640144;0.659212;0.697647;0.95081;0.970472;0.984003;0.988041;0.99…
SOX-related_factors	SRY.HUMAN.H10MO.B	2.74483e-15	BU0079.Sry.primary	1	21	0.2	105	SRY.HUMAN.H10MO.B;TA0787.SOX10.full.dimer;TA0822.SOX9.full.dimer;MA0514.1.Sox3;MA0868.1.SOX8;TA0814.SOX8.DBD.dimer;MA0442.1.SOX10;TA0801.SOX21.DBD.dimer;BU0071.Sox4.primary;TA0811.SOX7.full.dimer;MA0084.1.SRY;TA0786.SOX10.full.dimer;AJ.SOX17;MA0515.1.Sox6;TA0819.SOX8.full.dimer;TA0825.SOX9.full.dimer;MA0866.1.SOX21;TA0800.SOX21.DBD.dimer;TA0812.SOX7.full.dimer;TA0816.SOX8.DBD.dimer;TA0842.Sox3.DB…	2.74483e-15;1.03447e-08;3.63531e-08;4.49833e-08;5.35003e-08;5.43199e-08;9.4479e-08;3.82555e-05;0.000107175;0.000362256;0.000413963;0.000466787;0.000555641;0.000746819;0.00123975;0.0017256;0.00204317;0.00213255;0.00268148;0.00361606;0.00775841;0.0114159;0.0143229;0.0143325;0.014696;0.0161056;0.0189058;0.0291613;0.030382;0.0507254;0.0862212;0.0887928;0.0892451;0.107694;0.113173;0.114939;0.122536;0.…
AP-2	TA0334.Tcfap2a.DBD.dimer	6.54387e-15	TA0324.TFAP2A.DBD.dimer	0.0483269	36	0.972973	37	TA0334.Tcfap2a.DBD.dimer;TA0325.TFAP2B.DBD.dimer;MA0811.1.TFAP2B;MA0524.2.TFAP2C;TA0328.TFAP2C.DBD.dimer;MA0003.1.TFAP2A;TA0863.TFAP2A.DBD.dimer;MA0810.1.TFAP2A.var.2;TA0322.TFAP2A.DBD.dimer;TA0333.TFAP2C.full.dimer;MA0003.2.TFAP2A;AP2A.HUMAN.H10MO.C;TA0862.TFAP2A.DBD.dimer;MA0812.1.TFAP2B.var.2;TA0326.TFAP2B.DBD.dimer;TA0331.TFAP2C.full.dimer;AP2C.HUMAN.H10MO.A;MA0003.3.TFAP2A;TA0323.TFAP2A.DBD.…	6.54387e-15;1.10522e-14;1.14959e-14;1.36228e-14;1.50854e-14;8.15232e-14;1.9278e-13;7.10307e-13;7.10557e-13;2.84294e-12;1.58525e-11;3.80357e-11;4.03984e-11;2.66117e-10;3.01739e-10;1.20558e-09;1.36873e-09;2.86035e-09;2.86118e-09;3.22827e-09;9.64029e-09;1.86733e-08;1.90037e-08;4.32462e-08;1.04648e-07;2.16438e-07;2.43721e-05;8.12567e-05;0.000339283;0.00062817;0.000636227;0.000640984;0.000908215;0.000…
THAP-related_factors	MA0597.1.THAP1	1.85329e-14	THAP1.HUMAN.H10MO.D	0.750035	1	0.5	2	MA0597.1.THAP1;THAP1.HUMAN.H10MO.D	1.85329e-14;0.750035
CP2-related_factors	MA0145.3.TFCP2	1.85842e-13	TFCP2.HUMAN.H10MO.D	0.0413695	5	0.833333	6	MA0145.3.TFCP2;TA0092.TFCP2.full.dimer;MA0145.1.Tcfcp2l1;MA0145.2.Tcfcp2l1;TA0093.TFCP2.full.dimer;TFCP2.HUMAN.H10MO.D	1.85842e-13;1.94508e-13;1.57906e-05;1.82215e-05;0.000557389;0.0413695
Tal-related_factors	TA0846.MSC.full.dimer	2.33446e-13	MUSC.HUMAN.H10MO.D	1	11	0.211538	52	TA0846.MSC.full.dimer;MA0665.1.MSC;MA0832.1.Tcf21;TA0381.Tcf21.DBD.dimer;TA0366.NHLH1.DBD.dimer;MA0461.1.Atoh1;TAL1.HUMAN.H10MO.A;NDF1.HUMAN.H10MO.C;MA0048.1.NHLH1;TA0367.NHLH1.full.dimer;MA0048.2.NHLH1;HEN1.HUMAN.H10MO.C;MA0820.1.FIGLA;TA0348.FIGLA.DBD.dimer;TA0357.MESP1.DBD.dimer;FIGLA.HUMAN.H10MO.D;MESP1.HUMAN.H10MO.D;HAND1.HUMAN.H10MO.D;NGN2.HUMAN.H10MO.D;PTF1A.HUMAN.H10MO.C;MA0669.1.NEUROG2;…	2.33446e-13;2.40013e-13;1.59033e-08;1.65816e-08;8.68596e-07;2.33833e-06;4.41486e-05;0.000179466;0.000400668;0.000806106;0.000817038;0.0266651;0.0995766;0.100915;0.170951;0.322624;0.673776;0.85466;0.912912;0.971227;0.978331;0.978797;0.996868;0.997318;0.99807;0.999922;0.999931;0.999963;0.999965;0.999981;0.999981;0.999996;0.999996;0.999998;0.999999;0.999999;0.999999;0.999999;1.0;1.0;1.0;1.0;1.0;1.0;…
TALE-type_homeo_domain_factors	MEIS1.HUMAN.H10MO.C	1.49755e-12	HOMEO0136.Pbx1.3203.1	0.999994	38	0.703704	54	MEIS1.HUMAN.H10MO.C;HOMEO0107.Mrg2.2302.1;HOMEO0143.Pknox2.3077.2;HOMEO0142.Pknox1.2364.2;HOMEO0171.Tgif1.2342.2;HOMEO0106.Mrg1.2246.2;MEIS2.HUMAN.H10MO.B;HOMEO0172.Tgif2.3451.1;HOMEO0104.Meis1.2335.1;MA0498.1.Meis1;MEIS3.HUMAN.H10MO.D;TA0193.MEIS2.DBD.dimer;TA0197.Meis2.DBD.monomer;TA0199.Meis3.DBD.monomer;TA0206.TGIF2.DBD.dimer;MA0797.1.TGIF2;TA0204.TGIF1.DBD.dimer;MA0796.1.TGIF1;TGIF2.HUMAN.H1…	1.49755e-12;1.65355e-11;5.40251e-11;3.11963e-10;1.45998e-09;2.24395e-09;3.41842e-09;1.19079e-08;1.81679e-08;7.13228e-08;8.73893e-08;1.52242e-07;7.70686e-07;1.23565e-06;2.99174e-06;2.99174e-06;3.02355e-06;3.02355e-06;3.13707e-06;3.20905e-06;3.69024e-06;8.77855e-06;8.77855e-06;8.89547e-06;1.20099e-05;2.02543e-05;2.02543e-05;5.71917e-05;6.56158e-05;8.50086e-05;0.000163034;0.000163034;0.000285974;0.0…
p53-related_factors	P63.HUMAN.H10MO.A	3.13665e-12	TA0764.TP63.DBD.dimer	0.327553	9	0.5625	16	P63.HUMAN.H10MO.A;TA0766.Tp53.DBD.dimer;P73.HUMAN.H10MO.A;MA0861.1.TP73;TA0768.Tp73.DBD.dimer;MA0525.1.TP63;P53.HUMAN.H10MO.B;P63.HUMAN.H10MO.S;P73.HUMAN.H10MO.S;TA0765.Tp53.DBD.dimer;MA0106.2.TP53;MA0106.3.TP53;TA0767.Tp53.DBD.dimer;MA0106.1.TP53;MA0525.2.TP63;TA0764.TP63.DBD.dimer	3.13665e-12;9.30051e-07;4.31366e-06;4.61004e-06;4.92318e-06;1.84423e-05;0.00018441;0.000262451;0.000491457;0.0269728;0.0384459;0.209983;0.213882;0.239038;0.322126;0.327553
MyoD_/_ASC-related_factors	MYCN.HUMAN.H10MO.B	6.2236e-12	ASCL2.HUMAN.H10MO.D	1	10	0.833333	12	MYCN.HUMAN.H10MO.B;MA0499.1.Myod1;MA0500.1.Myog;MYOD1.HUMAN.H10MO.C;TA0361.MYF6.full.dimer;MA0667.1.MYF6;BU0047.Myf6.primary;MA0816.1.Ascl2;TA0338.Ascl2.DBD.dimer;BU0003.Ascl2.primary;MYOG.HUMAN.H10MO.D;ASCL2.HUMAN.H10MO.D	6.2236e-12;1.19144e-09;1.82267e-09;1.93586e-08;3.62046e-08;4.01177e-08;1.06558e-05;1.65696e-05;1.78235e-05;0.0051308;0.0136577;1.0
Interferon-regulatory_factors	MA0050.1.IRF1	6.25935e-12	IRF4.HUMAN.H10MO.C	1	19	0.678571	28	MA0050.1.IRF1;TA0181.IRF7.DBD.dimer;MA0772.1.IRF7;IRF7.HUMAN.H10MO.C;BU0037.Isgf3g.primary;AJ.IRF2;BU0034.Irf4.primary;TA0178.IRF4.full.dimer;IRF2.HUMAN.H10MO.C;MA0051.1.IRF2;TA0184.IRF8.full.dimer;MA0652.1.IRF8;TA0183.IRF8.DBD.dimer;MA0050.2.IRF1;BU0035.Irf5.primary;TA0182.IRF7.DBD.trimer;TA0179.IRF5.full.dimer;GN.IRF.IRF8;IRF3.HUMAN.H10MO.C;BU0033.Irf3.primary;BU0036.Irf6.primary;IRF1.HUMAN.H10…	6.25935e-12;2.43287e-08;2.43287e-08;2.62405e-07;3.8262e-07;8.16779e-07;1.31915e-05;1.7796e-05;0.000144058;0.000224458;0.000273802;0.000273802;0.000948981;0.00131258;0.0015841;0.00232827;0.00361162;0.00369632;0.00583988;0.0103398;0.0171453;0.0407357;0.0944676;0.0983616;0.0983616;0.13229;0.987829;1.0
NK-related_factors	TLX1.HUMAN.H10MO.D	1.22406e-11	HOMEO0004.Bapx1.2343.1	1	20	0.117647	170	TLX1.HUMAN.H10MO.D;TA0498.Barhl1.DBD.monomer;TA0492.BARHL2.full.monomer;MA0635.1.BARHL2;HOMEO0020.Dlx1.1741.2;TA0489.BARHL2.DBD.monomer;HOMEO0120.Nkx6-1.2825.1;NKX21.HUMAN.H10MO.D;HOMEO0176.Vax1.3499.1;MA0612.1.EMX1;HOMEO0022.Dlx3.1030.1;HOMEO0023.Dlx4.3488.2;HOMEO0118.Nkx2-9.3082.1;TA0678.VAX1.DBD.monomer;MA0722.1.VAX1;TA0631.NKX2-3.full.monomer;MA0672.1.NKX2-3;TA0531.En2.DBD.monomer;MA0723.1.VA…	1.22406e-11;2.95928e-06;0.000129839;0.000132178;0.000165634;0.000222186;0.000397733;0.000581438;0.000625701;0.000703898;0.00107167;0.00139787;0.00336808;0.00400685;0.00402456;0.00560177;0.00562195;0.00590515;0.00838534;0.00860083;0.0100205;0.0139737;0.0139986;0.0304813;0.030776;0.0312112;0.0325462;0.0409422;0.0541073;0.0565711;0.0567694;0.0612151;0.061476;0.0654043;0.0677484;0.0911853;0.107641;0.…
CSL-related_factors	SUH.HUMAN.H10MO.C	2.70524e-11	SUH.HUMAN.H10MO.C	2.70524e-11	1	1	1	SUH.HUMAN.H10MO.C	2.70524e-11
Maf-related_factors	MAFK.HUMAN.H10MO.S	3.67593e-11	TA0421.Mafb.DBD.dimer	0.378562	22	0.814815	27	MAFK.HUMAN.H10MO.S;MAFK.HUMAN.H10MO.A;TA0413.MAFF.DBD.dimer;MA0659.1.MAFG;TA0414.MAFG.full.dimer;MAFF.HUMAN.H10MO.A;MAFG.HUMAN.H10MO.C;NRL.HUMAN.H10MO.D;TA0416.MAFK.DBD.dimer;BU0041.Mafb.primary;TA0420.Mafb.DBD.dimer;TA0417.MAFK.full.monomer;MA0495.1.MAFF;MAFG.HUMAN.H10MO.S;MAF.HUMAN.H10MO.B;MA0842.1.NRL;TA0424.NRL.DBD.monomer;MAFA.HUMAN.H10MO.D;TA0415.MAFK.DBD.monomer;MA0496.1.MAFK;MAFB.HUMAN.H1…	3.67593e-11;2.55127e-10;1.30173e-08;1.6125e-08;1.84678e-08;1.9774e-08;1.93141e-07;6.35024e-06;8.87943e-06;1.06615e-05;1.51077e-05;0.00030466;0.000657986;0.000783914;0.000886719;0.00127606;0.00128224;0.00151758;0.00280674;0.00291242;0.00373258;0.00442369;0.0380533;0.111553;0.111582;0.140325;0.378562
Homeo_domain_factors	HOMEO0160.Rhox11.2205.1	5.09809e-11	HOMEO0161.Rhox6.4251.1	0.533744	4	0.571429	7	HOMEO0160.Rhox11.2205.1;HOMEO0159.Rhox11.1765.2;MA0629.1.Rhox11;TA0669.RHOXF1.full.monomer;HOMEO0014.Cphx.3484.1;HOMEO0028.Duxl.1286.2;HOMEO0161.Rhox6.4251.1	5.09809e-11;5.17291e-09;8.19622e-09;1.30108e-06;0.0142844;0.0897013;0.533744
Paired_domain_only	MA0067.1.Pax2	6.88637e-11	PAX1.HUMAN.H10MO.D	0.0444072	13	0.928571	14	MA0067.1.Pax2;PAX5.HUMAN.H10MO.S;MA0014.2.PAX5;TA0226.PAX2.DBD.monomer;TA0230.PAX5.DBD.monomer;PAX2.HUMAN.H10MO.S;PAX5.HUMAN.H10MO.A;PAX2.HUMAN.H10MO.D;TA0225.PAX1.DBD.monomer;MA0779.1.PAX1;TA0234.PAX9.DBD.monomer;MA0781.1.PAX9;MA0014.1.Pax5;PAX1.HUMAN.H10MO.D	6.88637e-11;2.64957e-08;3.25177e-08;1.63878e-07;2.35995e-06;5.59902e-06;2.3013e-05;0.000544882;0.000988149;0.000988149;0.00204399;0.00204399;0.00284958;0.0444072
Paired_plus_homeo_domain	AJ.PAX3	1.38336e-10	HOMEO0135.Pax7.3783.1	0.998495	4	0.2	20	AJ.PAX3;TA0231.PAX6.DBD.monomer;PAX6.HUMAN.H10MO.D;MA0069.1.Pax6;PAX4.HUMAN.H10MO.D;TA0232.PAX7.DBD.dimer;TA0227.PAX3.DBD.dimer;MA0780.1.PAX3;TA0233.PAX7.full.dimer;MA0680.1.PAX7;MA0068.1.Pax4;PAX7.HUMAN.H10MO.D;PAX3.HUMAN.H10MO.D;HOMEO0133.Pax4.3989.2;HOMEO0134.Pax6.3838.3;TA0228.PAX4.DBD.monomer;PAX8.HUMAN.H10MO.D;TA0229.PAX4.full.monomer;MA0068.2.PAX4;HOMEO0135.Pax7.3783.1	1.38336e-10;0.00104298;0.00332908;0.00351735;0.0580509;0.172326;0.204115;0.204115;0.315364;0.315364;0.37582;0.419008;0.420173;0.495905;0.63686;0.742482;0.804756;0.879651;0.879651;0.998495
ATF-4-related_factors	TA0383.ATF4.DBD.dimer	2.6571e-10	TA0385.Atf4.DBD.dimer	0.00880403	3	1	3	TA0383.ATF4.DBD.dimer;MA0833.1.ATF4;TA0385.Atf4.DBD.dimer	2.6571e-10;3.22126e-10;0.00880403
TBX6-related_factors	TA0289.MGA.DBD.dimer	2.78825e-10	MA0801.1.MGA	0.413676	2	0.5	4	TA0289.MGA.DBD.dimer;TA0288.MGA.DBD.dimer;TA0287.MGA.DBD.monomer;MA0801.1.MGA	2.78825e-10;0.00527528;0.413676;0.413676
CpG-binding_proteins	CXXC1.HUMAN.H10MO.D	8.86085e-10	MBD2.HUMAN.H10MO.B	0.263913	1	0.5	2	CXXC1.HUMAN.H10MO.D;MBD2.HUMAN.H10MO.B	8.86085e-10;0.263913
Ets-related_factors	ETV2.HUMAN.H10MO.D	1.1486e-09	MA0080.3.Spi1	1	2	0.0136986	146	ETV2.HUMAN.H10MO.D;MA0098.1.ETS1;TA0133.ETV2.DBD.monomer;MA0762.1.ETV2;TA0152.SPDEF.full.monomer;MA0080.1.SPI1;TA0149.SPDEF.DBD.monomer;ETV3.HUMAN.H10MO.D;MA0076.1.ELK4;MA0760.1.ERF;TA0123.ERF.DBD.monomer;AJ.ETV7.003;ETS0020.h-ETV7;ERG.HUMAN.H10MO.B;TA0140.Elk3.DBD.monomer;TA0119.ELK1.full.monomer;TA0144.FLI1.full.monomer;MA0475.2.FLI1;BU0020.Gabpa.primary;MA0028.2.ELK1;ETV5.HUMAN.H10MO.D;TA0871.…	1.1486e-09;0.00452058;0.0266397;0.0267121;0.0270689;0.030899;0.113718;0.116974;0.126357;0.15169;0.152518;0.165576;0.305713;0.311147;0.317559;0.343767;0.379667;0.380187;0.387336;0.403916;0.414166;0.41684;0.430342;0.430463;0.432132;0.485666;0.52792;0.530556;0.630626;0.646487;0.660775;0.662759;0.690639;0.719446;0.720646;0.724025;0.724913;0.737148;0.773498;0.775409;0.791278;0.791549;0.791989;0.79601;…
Paired-related_HD_factors	TA0670.Rhox11.DBD.monomer	1.49261e-09	DMBX1.HUMAN.H10MO.D	0.999949	35	0.231788	151	TA0670.Rhox11.DBD.monomer;TA0644.OTX1.DBD.monomer;MA0711.1.OTX1;MA0682.1.Pitx1;TA0770.PITX1.full.monomer;CRX.HUMAN.H10MO.C;HOMEO0037.Gsc.2327.3;MA0714.1.PITX3;TA0656.PITX3.DBD.monomer;TA0654.PITX1.DBD.monomer;PITX2.HUMAN.H10MO.D;TA0655.PITX1.full.monomer;MA0712.1.OTX2;TA0646.OTX2.DBD.monomer;TA0648.Otx1.DBD.monomer;PITX1.HUMAN.H10MO.D;TA0510.DMBX1.DBD.monomer;MA0782.1.PKNOX1;HOMEO0130.Otp.3496.1;…	1.49261e-09;7.86331e-08;8.06799e-08;2.92363e-07;2.93297e-07;2.9913e-07;3.33455e-07;4.13485e-07;4.20026e-07;5.07035e-07;5.51099e-07;6.78934e-07;1.59196e-06;1.62053e-06;2.2936e-06;6.44151e-06;1.72874e-05;5.71917e-05;8.76515e-05;0.000133437;0.000133523;0.000294637;0.000306162;0.000326564;0.000328412;0.000382949;0.000507922;0.00145259;0.00388821;0.00449527;0.00533517;0.00554099;0.00608629;0.00647907;…
XBP-1-related_factors	XBP1.HUMAN.H10MO.C	2.74404e-09	TA0427.XBP1.DBD.dimer	0.000561149	4	1	4	XBP1.HUMAN.H10MO.C;MA0844.1.XBP1;TA0428.XBP1.DBD.dimer;TA0427.XBP1.DBD.dimer	2.74404e-09;3.09426e-09;3.96158e-09;0.000561149
HOX-related_factors	HXA9.HUMAN.H10MO.D	7.51789e-09	HXB1.HUMAN.H10MO.D	1	44	0.236559	186	HXA9.HUMAN.H10MO.D;HOMEO0075.Hoxc9.2367.2;HOMEO0053.Hoxa4.3426.1;MGAP.HUMAN.H10MO.D;HOMEO0056.Hoxa7.2668.2;PDX1.HUMAN.H10MO.C;HOMEO0052.Hoxa3.2783.2;MA0706.1.MEOX2;TA0617.MEOX2.DBD.monomer;HOMEO0105.Meox1.2310.2;TA0872.HOXD12.DBD.monomer;HOMEO0072.Hoxc5.2630.2;AJ.HOXA4;TA0530.EVX2.DBD.monomer;MA0888.1.EVX2;HOMEO0057.Hoxa7.3750.1;HOMEO0061.Hoxb4.2627.1;TA0584.Hoxa2.DBD.monomer;HOMEO0047.Hoxa1.3425…	7.51789e-09;6.52941e-08;3.90385e-06;9.97991e-06;1.4159e-05;4.03124e-05;0.000292257;0.000371757;0.000372733;0.00037713;0.000437846;0.000450935;0.000506647;0.000535206;0.000541629;0.000577098;0.000624256;0.000973814;0.00106335;0.00106532;0.00108095;0.00119033;0.0014547;0.00146709;0.00186668;0.00190674;0.00234249;0.00292914;0.00313999;0.00315431;0.00333069;0.00358219;0.00358427;0.00373397;0.00456068…
SMAD_factors	SMAD1.HUMAN.H10MO.D	1.14837e-08	BU0060.Smad3.primary	0.0028841	6	1	6	SMAD1.HUMAN.H10MO.D;SMAD2.HUMAN.H10MO.C;SMAD3.HUMAN.H10MO.C;TA0191.SMAD3.DBD.dimer;MA0795.1.SMAD3;BU0060.Smad3.primary	1.14837e-08;2.20284e-07;3.4487e-05;0.00016888;0.00016888;0.0028841
E2F-related_factors	TA0784.E2F4.DBD.dimer	1.63037e-08	TFDP1.HUMAN.H10MO.D	0.999995	11	0.333333	33	TA0784.E2F4.DBD.dimer;MA0024.3.E2F1;TA0781.E2F1.DBD.dimer;TA0780.E2F1.DBD.dimer;TA0783.E2F4.DBD.dimer;BU0009.E2F3.primary;MA0024.1.E2F1;BU0008.E2F2.primary;TA0104.E2F2.DBD.dimer;MA0865.1.E2F8;TA0785.E2F8.DBD.dimer;TA0107.E2F3.DBD.dimer;TA0853.E2F1.DBD.monomer;TA0103.E2F2.DBD.dimer;E2F5.HUMAN.H10MO.B;MA0864.1.E2F2;TA0782.E2F2.DBD.dimer;MA0469.2.E2F3;TA0106.E2F3.DBD.dimer;MA0758.1.E2F7;TA0108.E2F7.…	1.63037e-08;3.10767e-05;3.13314e-05;0.000371648;0.000865497;0.00160175;0.00190569;0.00197444;0.00255059;0.00367014;0.0037992;0.0128886;0.0196422;0.0269165;0.0324219;0.105139;0.10529;0.124057;0.128418;0.255073;0.25735;0.258889;0.27193;0.491914;0.757776;0.882353;0.893648;0.960161;0.985744;0.987585;0.992058;0.999305;0.999995
E2A-related_factors	MA0521.1.Tcf12	1.96333e-08	TFE2.HUMAN.H10MO.C	0.999987	3	0.25	12	MA0521.1.Tcf12;MA0522.1.Tcf3;HTF4.HUMAN.H10MO.B;BU0082.Tcf3.primary;TA0374.TCF3.DBD.dimer;MA0522.2.TCF3;BU0089.Tcfe2a.primary;TA0375.TCF4.DBD.dimer;MA0830.1.TCF4;ITF2.HUMAN.H10MO.B;TA0376.TCF4.full.dimer;TFE2.HUMAN.H10MO.C	1.96333e-08;4.22783e-08;0.00117051;0.025645;0.166789;0.170505;0.228848;0.248864;0.251706;0.376421;0.914292;0.999987
TBX2-related_factors	TA0310.TBX2.full.dimer	2.33338e-08	TBX5.HUMAN.H10MO.D	0.894621	4	0.333333	12	TA0310.TBX2.full.dimer;TBX4.HUMAN.H10MO.D;TA0313.TBX4.DBD.dimer;TA0315.TBX5.DBD.dimer;TA0311.TBX2.full.monomer;MA0688.1.TBX2;TA0312.TBX4.DBD.monomer;MA0806.1.TBX4;AJ.TBX3;TA0314.TBX5.DBD.monomer;MA0807.1.TBX5;TBX5.HUMAN.H10MO.D	2.33338e-08;4.8552e-06;0.000404786;0.00100523;0.0900127;0.0900127;0.289005;0.289005;0.74344;0.850886;0.850886;0.894621
GATA-type_zinc_fingers	MA0037.2.GATA3	1.03118e-07	MA0035.1.Gata1	1	15	0.6	25	MA0037.2.GATA3;GATA1.HUMAN.H10MO.A;TA0158.GATA3.full.monomer;TA0157.GATA3.DBD.monomer;TA0159.GATA4.DBD.monomer;GATA2.HUMAN.H10MO.A;MA0035.3.Gata1;MA0482.1.Gata4;MA0035.2.Gata1;MA0766.1.GATA5;TA0160.GATA5.DBD.monomer;GATA1.HUMAN.H10MO.S;MA0036.2.GATA2;GATA6.HUMAN.H10MO.B;GATA4.HUMAN.H10MO.B;BU0023.Gata6.primary;GATA6.HUMAN.H10MO.S;AJ.GATA1;GATA3.HUMAN.H10MO.C;BU0021.Gata3.primary;MA0037.1.GATA3;BU…	1.03118e-07;5.68453e-07;8.16211e-07;1.00787e-06;2.35971e-06;3.92791e-06;3.9721e-06;6.3273e-06;3.64879e-05;0.000124692;0.000127379;0.000147684;0.000251887;0.00458651;0.00828404;0.0179263;0.0232319;0.0853346;0.0910818;0.164999;0.681869;0.699983;0.992236;0.999809;1.0
HD-CUT_factors	MA0754.1.CUX1	5.40793e-07	TA0097.CUX2.DBD.dimer	1	4	0.2	20	MA0754.1.CUX1;TA0096.CUX1.DBD.monomer;MA0755.1.CUX2;TA0098.CUX2.DBD.monomer;MA0679.1.ONECUT1;TA0100.ONECUT1.full.monomer;ONEC3.HUMAN.H10MO.D;HOMEO0016.Cutl1.3494.1;TA0094.CUX1.DBD.dimer;MA0756.1.ONECUT2;TA0101.ONECUT2.DBD.monomer;HNF6.HUMAN.H10MO.C;TA0099.ONECUT1.DBD.monomer;TA0102.ONECUT3.DBD.monomer;MA0757.1.ONECUT3;CUX1.HUMAN.H10MO.C;CUX2.HUMAN.H10MO.D;HOMEO0017.Cutl1.3494.2;TA0095.CUX1.DBD.di…	5.40793e-07;5.62585e-07;7.05132e-07;8.60791e-07;0.0230615;0.0244307;0.0424905;0.0987284;0.188891;0.261998;0.277005;0.431751;0.446508;0.807802;0.810735;0.99989;0.999893;0.999997;1.0;1.0
Runt-related_factors	MA0511.1.RUNX2	2.66263e-06	TA0280.RUNX3.DBD.dimer	0.306897	7	0.5	14	MA0511.1.RUNX2;RUNX1.HUMAN.H10MO.A;TA0275.RUNX2.DBD.dimer;MA0002.2.RUNX1;TA0278.RUNX3.DBD.dimer;RUNX3.HUMAN.H10MO.C;TA0279.RUNX3.DBD.monomer;TA0281.RUNX3.full.monomer;MA0684.1.RUNX3;TA0277.RUNX2.DBD.monomer;MA0511.2.RUNX2;RUNX2.HUMAN.H10MO.B;TA0276.RUNX2.DBD.dimer;TA0280.RUNX3.DBD.dimer	2.66263e-06;4.17664e-05;0.000277943;0.000374003;0.00178325;0.00357793;0.00478762;0.0420247;0.0420247;0.0835133;0.0835133;0.155417;0.22717;0.306897
TBrain-related_factors	TA0286.EOMES.DBD.dimer	2.81145e-06	EOMES.HUMAN.H10MO.D	0.536634	2	0.117647	17	TA0286.EOMES.DBD.dimer;TA0306.TBX21.DBD.dimer;TA0304.TBX21.DBD.dimer;BU0013.Eomes.primary;TA0291.TBR1.full.monomer;TA0285.EOMES.DBD.monomer;MA0800.1.EOMES;TA0305.TBX21.DBD.monomer;TA0309.TBX21.full.dimer;TA0290.TBR1.DBD.monomer;MA0802.1.TBR1;TA0307.TBX21.full.dimer;TA0308.TBX21.full.monomer;MA0690.1.TBX21;TBX21.HUMAN.H10MO.D;TBR1.HUMAN.H10MO.D;EOMES.HUMAN.H10MO.D	2.81145e-06;0.000299589;0.0194606;0.0340568;0.123283;0.139109;0.139109;0.154558;0.177605;0.190466;0.190466;0.271203;0.275382;0.275382;0.301052;0.329966;0.536634
STAT_factors	MA0137.3.STAT1	3.20057e-06	STAT1.HUMAN.H10MO.A	0.845656	11	0.647059	17	MA0137.3.STAT1;MA0144.1.Stat3;STAT1.HUMAN.H10MO.S;STAT2.HUMAN.H10MO.B;STAT3.HUMAN.H10MO.A;MA0519.1.Stat5a::Stat5b;MA0137.2.STAT1;STA5B.HUMAN.H10MO.C;STAT4.HUMAN.H10MO.D;STA5A.HUMAN.H10MO.B;MA0517.1.STAT1::STAT2;MA0518.1.Stat4;MA0144.2.STAT3;MA0137.1.STAT1;MA0520.1.Stat6;STAT6.HUMAN.H10MO.C;STAT1.HUMAN.H10MO.A	3.20057e-06;1.34212e-05;6.24113e-05;6.84555e-05;8.81395e-05;0.00145829;0.0045265;0.00541204;0.00634167;0.00854552;0.00906558;0.0108742;0.0395206;0.0601214;0.322167;0.454736;0.845656
Other_factors_with_up_to_three_adjacent_zinc_fingers	BU0050.Osr1.primary	1.63846e-05	TA0081.ZNF740.full.monomer	0.999666	1	0.1	10	BU0050.Osr1.primary;KAISO.HUMAN.H10MO.S;MA0527.1.ZBTB33;KAISO.HUMAN.H10MO.A;BU0100.Zfp740.primary;TA0086.Zfp740.DBD.monomer;MA0753.1.ZNF740;TA0080.ZNF740.DBD.monomer;ZN740.HUMAN.H10MO.D;TA0081.ZNF740.full.monomer	1.63846e-05;0.39934;0.811184;0.962058;0.980706;0.992084;0.995321;0.995418;0.999211;0.999666
RFX-related_factors	TA0267.RFX3.DBD.dimer	2.68645e-05	BU0055.Rfx4.primary	0.538234	10	0.37037	27	TA0267.RFX3.DBD.dimer;MA0510.1.RFX5;TA0265.RFX2.DBD.dimer;TA0269.RFX4.DBD.dimer;TA0273.Rfx2.DBD.dimer;RFX1.HUMAN.H10MO.C;TA0270.RFX5.DBD.dimer;MA0510.2.RFX5;TA0855.RFX5.DBD.dimer;TA0271.RFX5.DBD.dimer;TA0266.RFX3.DBD.dimer;MA0798.1.RFX3;RFX2.HUMAN.H10MO.C;RFX5.HUMAN.H10MO.A;TA0264.RFX2.DBD.dimer;MA0600.2.RFX2;TA0268.RFX4.DBD.dimer;MA0799.1.RFX4;TA0274.Rfx3.DBD.dimer;MA0600.1.RFX2;TA0272.Rfx2.DBD.…	2.68645e-05;0.000484492;0.00216237;0.00255077;0.00330161;0.00429273;0.00454604;0.00454604;0.00951651;0.00976447;0.0150294;0.0150294;0.0167374;0.0176237;0.0198491;0.0198491;0.0237271;0.0237271;0.0281711;0.0301326;0.0413812;0.0763402;0.0879671;0.142762;0.217229;0.426015;0.538234
Fos-related_factors	MA0605.1.Atf3	9.43385e-05	AJ.FOS	0.645297	2	0.1	20	MA0605.1.Atf3;ATF3.HUMAN.H10MO.A;MA0477.1.FOSL1;FOSB.HUMAN.H10MO.C;MA0476.1.FOS;TA0410.JDP2.full.dimer;MA0656.1.JDP2.var.2;TA0408.JDP2.DBD.dimer;FOSL2.HUMAN.H10MO.A;FOSL1.HUMAN.H10MO.A;TA0412.Jdp2.DBD.dimer;JDP2.HUMAN.H10MO.D;FOS.HUMAN.H10MO.A;TA0407.JDP2.DBD.dimer;MA0655.1.JDP2;TA0409.JDP2.full.dimer;BU0038.Jundm2.primary;TA0411.Jdp2.DBD.dimer;MA0478.1.FOSL2;AJ.FOS	9.43385e-05;0.000122939;0.0168514;0.0248491;0.0465705;0.0512382;0.0514163;0.12751;0.143829;0.162916;0.168827;0.170537;0.193101;0.280638;0.289648;0.292538;0.30333;0.380824;0.411101;0.645297
Brachyury-related_factors	TA0294.TBX19.DBD.dimer	0.000215847	TBX19.HUMAN.H10MO.D	0.0913392	5	0.714286	7	TA0294.TBX19.DBD.dimer;MA0804.1.TBX19;BRAC.HUMAN.H10MO.D;TA0316.T.full.dimer;MA0009.2.T;MA0009.1.T;TBX19.HUMAN.H10MO.D	0.000215847;0.000215847;0.00120629;0.00186623;0.00186623;0.0178583;0.0913392
TBX1-related_factors	TA0296.TBX1.DBD.dimer	0.000678666	TBX15.HUMAN.H10MO.D	1	2	0.111111	18	TA0296.TBX1.DBD.dimer;TA0299.TBX1.DBD.dimer;TA0298.TBX1.DBD.dimer;TA0302.TBX20.DBD.monomer;TA0297.TBX1.DBD.monomer;MA0805.1.TBX1;TA0301.TBX20.DBD.dimer;TA0845.TBX20.full.dimer;TA0292.TBX15.DBD.dimer;TBX20.HUMAN.H10MO.D;TA0303.TBX20.full.monomer;MA0689.1.TBX20;TA0293.TBX15.DBD.monomer;MA0803.1.TBX15;TA0300.TBX20.DBD.dimer;TA0295.TBX1.DBD.dimer;TBX1.HUMAN.H10MO.D;TBX15.HUMAN.H10MO.D	0.000678666;0.000695541;0.0243354;0.0562551;0.246194;0.246194;0.248547;0.312577;0.325259;0.467709;0.47812;0.47812;0.630635;0.630635;0.68826;0.747428;1.0;1.0
HD-LIM_factors	ISL1.HUMAN.H10MO.D	0.00124232	LMX1A.HUMAN.H10MO.D	1	3	0.0666667	45	ISL1.HUMAN.H10MO.D;HOMEO0101.Lhx9.3492.1;ISL2.HUMAN.H10MO.D;MA0914.1.ISL2;TA0595.ISL2.DBD.monomer;MA0658.1.LHX6;TA0604.LHX6.full.monomer;HOMEO0096.Lhx4.1719.2;LHX4.HUMAN.H10MO.D;LHX3.HUMAN.H10MO.C;TA0605.LHX6.full.dimer;LHX8.HUMAN.H10MO.D;TA0606.LHX6.full.dimer;MA0135.1.Lhx3;MA0705.1.Lhx8;TA0614.Lhx8.DBD.monomer;HOMEO0102.Lmx1a.2238.2;HOMEO0100.Lhx8.2247.2;HOMEO0097.Lhx5.2279.1;TA0615.Lhx8.DBD.di…	0.00124232;0.00185458;0.00230538;0.0160866;0.0160899;0.028583;0.0288405;0.126835;0.143529;0.177766;0.184125;0.211472;0.267894;0.289219;0.326643;0.327518;0.341412;0.544377;0.561448;0.601132;0.623804;0.625428;0.662748;0.66397;0.669191;0.690103;0.693097;0.721202;0.749296;0.791804;0.793497;0.806431;0.825272;0.940593;0.947312;0.949551;0.955822;0.971669;0.982123;0.989547;0.989617;0.996834;0.997378;0.99…
NRF	NRF1.HUMAN.H10MO.A	0.00139338	TA0224.NRF1.full.dimer	0.368022	1	0.333333	3	NRF1.HUMAN.H10MO.A;MA0506.1.NRF1;TA0224.NRF1.full.dimer	0.00139338;0.0792751;0.368022
B-ATF-related_factors	BATF3.HUMAN.H10MO.D	0.00147512	TA0386.BATF3.DBD.dimer	0.98749	1	0.2	5	BATF3.HUMAN.H10MO.D;BATF.HUMAN.H10MO.S;BATF.HUMAN.H10MO.A;MA0835.1.BATF3;TA0386.BATF3.DBD.dimer	0.00147512;0.0618578;0.610129;0.987057;0.98749
Heteromeric_CCAAT-binding_factors	PEBB.HUMAN.H10MO.C	0.00201425	NFYB.HUMAN.H10MO.A	0.861361	1	0.142857	7	PEBB.HUMAN.H10MO.C;MA0060.2.NFYA;NFYC.HUMAN.H10MO.B;MA0060.1.NFYA;MA0502.1.NFYB;NFYA.HUMAN.H10MO.A;NFYB.HUMAN.H10MO.A	0.00201425;0.0407965;0.334789;0.414465;0.583423;0.77326;0.861361
Three-zinc_finger_Kruppel-related_factors	MA0162.1.Egr1	0.00396961	EGR2.HUMAN.H10MO.C	1	2	0.0333333	60	MA0162.1.Egr1;SP1.HUMAN.H10MO.S;MA0079.3.SP1;MA0079.2.SP1;KLF6.HUMAN.H10MO.D;TA0035.EGR2.DBD.monomer;MA0472.2.EGR2;GN.KLF5.TOP5000;MA0516.1.SP2;MA0685.1.SP4;TA0061.SP4.full.monomer;MA0472.1.EGR2;BU0039.Klf7.primary;TA0033.EGR1.DBD.monomer;TA0034.EGR1.full.monomer;TA0857.EGR4.DBD.monomer;MA0039.1.Klf4;TA0036.EGR2.full.monomer;TA0039.Egr3.DBD.monomer;MA0599.1.KLF5;SP1.HUMAN.H10MO.C;TA0051.KLF13.ful…	0.00396961;0.00464492;0.0175104;0.028415;0.0626973;0.0758006;0.0758637;0.580389;0.606392;0.64689;0.658171;0.670143;0.867861;0.896875;0.901323;0.906035;0.911865;0.935046;0.953333;0.967577;0.974694;0.978025;0.978842;0.982198;0.982585;0.983388;0.983905;0.9845;0.98668;0.986753;0.987746;0.988559;0.98875;0.991091;0.99122;0.991305;0.993277;0.996923;0.99798;0.998302;0.998399;0.998401;0.998409;0.998997;0.…
Sp140/Sp100	BU0075.Sp100.primary	0.00446054	BU0075.Sp100.primary	0.00446054	1	1	1	BU0075.Sp100.primary	0.00446054
HSF_factors	TA0176.HSFY2.DBD.dimer	0.00548766	HSFY1.HUMAN.H10MO.D	0.701807	1	0.0666667	15	TA0176.HSFY2.DBD.dimer;MA0486.1.HSF1;HSF4.HUMAN.H10MO.D;TA0175.HSFY2.DBD.dimer;TA0170.HSF1.DBD.trimer;HSF1.HUMAN.H10MO.A;HSF2.HUMAN.H10MO.A;TA0173.HSF4.DBD.trimer;MA0771.1.HSF4;TA0172.HSF2.DBD.trimer;MA0770.1.HSF2;TA0171.HSF1.full.trimer;MA0486.2.HSF1;TA0174.HSFY2.DBD.trimer;HSFY1.HUMAN.H10MO.D	0.00548766;0.0220589;0.029971;0.0389627;0.0400628;0.0454981;0.0857977;0.0862051;0.0862051;0.0982884;0.0982884;0.101074;0.101074;0.191571;0.701807
ARID-related_factors	BU0001.Arid3a.primary	0.0293575	MA0601.1.Arid3b	0.980911	0	0	6	BU0001.Arid3a.primary;BU0002.Arid5a.primary;MA0602.1.Arid5a;MA0151.1.Arid3a;ARI5B.HUMAN.H10MO.C;MA0601.1.Arid3b	0.0293575;0.311001;0.332939;0.668998;0.801717;0.980911
TEF-1-related_factors	TEAD4.HUMAN.H10MO.A	0.0544913	TA0318.TEAD1.full.dimer	0.999978	0	0	12	TEAD4.HUMAN.H10MO.A;MA0090.1.TEAD1;TEAD3.HUMAN.H10MO.D;MA0809.1.TEAD4;TA0321.TEAD4.DBD.monomer;TEAD1.HUMAN.H10MO.D;TA0319.TEAD3.DBD.dimer;MA0808.1.TEAD3;TA0320.TEAD3.DBD.monomer;TA0317.TEAD1.full.monomer;MA0090.2.TEAD1;TA0318.TEAD1.full.dimer	0.0544913;0.103531;0.136113;0.810031;0.811345;0.882031;0.909858;0.930551;0.930801;0.990741;0.990741;0.999978
Regulators_of_differentiation	MEF2A.HUMAN.H10MO.A	0.0601802	MA0052.1.MEF2A	0.972451	0	0	13	MEF2A.HUMAN.H10MO.A;MEF2D.HUMAN.H10MO.C;MA0052.2.MEF2A;MEF2C.HUMAN.H10MO.C;MA0497.1.MEF2C;TA0187.MEF2B.full.dimer;MA0660.1.MEF2B;TA0188.MEF2D.DBD.dimer;MA0773.1.MEF2D;TA0186.MEF2A.DBD.dimer;MA0052.3.MEF2A;MEF2B.HUMAN.H10MO.D;MA0052.1.MEF2A	0.0601802;0.0874612;0.145982;0.205455;0.251714;0.431277;0.431277;0.579593;0.579593;0.681565;0.681565;0.918908;0.972451
NFAT-related_factors	NFAC3.HUMAN.H10MO.B	0.083394	MA0625.1.NFATC3	0.998241	0	0	13	NFAC3.HUMAN.H10MO.B;NFAC4.HUMAN.H10MO.C;TA0217.NFATC1.full.dimer;NFAC1.HUMAN.H10MO.S;MA0152.1.NFATC2;NFAC2.HUMAN.H10MO.B;TA0218.NFATC1.full.dimer;TA0215.NFAT5.DBD.dimer;TA0216.NFATC1.full.dimer;NFAC1.HUMAN.H10MO.A;MA0624.1.NFATC1;MA0606.1.NFAT5;MA0625.1.NFATC3	0.083394;0.227488;0.282335;0.385512;0.441719;0.54504;0.712836;0.847732;0.975974;0.977207;0.990176;0.990951;0.998241
BED_zinc_finger_factors	TA0066.ZBED1.DBD.dimer	0.0867131	ZBED1.HUMAN.H10MO.D	0.203005	0	0	3	TA0066.ZBED1.DBD.dimer;MA0749.1.ZBED1;ZBED1.HUMAN.H10MO.D	0.0867131;0.0885922;0.203005
Dbp_factors	YBOX1.HUMAN.H10MO.D	0.132449	YBOX1.HUMAN.H10MO.D	0.132449	0	0	1	YBOX1.HUMAN.H10MO.D	0.132449
HD-ZF_factors	ZEB1.HUMAN.H10MO.B	0.166871	MA0103.2.ZEB1	0.995181	0	0	6	ZEB1.HUMAN.H10MO.B;TA0169.HOMEZ.DBD.monomer;HOMEZ.HUMAN.H10MO.D;MA0103.1.ZEB1;HOMEO0046.Homez.1063.2;MA0103.2.ZEB1	0.166871;0.182121;0.423169;0.814997;0.929381;0.995181
TBP-related_factors	MA0002.1.RUNX1	0.225085	BU0080.Tbp.primary	1	0	0	6	MA0002.1.RUNX1;BMC.TATA.box;MA0108.1.TBP;MA0108.2.TBP;TBP.HUMAN.H10MO.C;BU0080.Tbp.primary	0.225085;0.512607;0.890514;0.924366;0.962155;1.0
AIRE	AIRE.HUMAN.H10MO.C	0.31473	AIRE.HUMAN.H10MO.C	0.31473	0	0	1	AIRE.HUMAN.H10MO.C	0.31473
Responders_to_external_signals_(SRF/RLM1)	SRF.HUMAN.H10MO.A	0.342915	MA0083.1.SRF	0.999585	0	0	7	SRF.HUMAN.H10MO.A;BU0078.Srf.primary;MA0083.2.SRF;TA0189.SRF.DBD.dimer;TA0190.SRF.full.dimer;MA0083.3.SRF;MA0083.1.SRF	0.342915;0.732017;0.815149;0.995092;0.997919;0.997919;0.999585
HMGA_factors	HMGA1.HUMAN.H10MO.D	0.367688	HMGA2.HUMAN.H10MO.D	0.992438	0	0	2	HMGA1.HUMAN.H10MO.D;HMGA2.HUMAN.H10MO.D	0.367688;0.992438
GCM_factors	BU0024.Gcm1.primary	0.45709	MA0646.1.GCM1	0.997748	0	0	9	BU0024.Gcm1.primary;GCM1.HUMAN.H10MO.D;GCM2.HUMAN.H10MO.D;TA0162.GCM1.full.dimer;TA0161.GCM1.DBD.monomer;MA0767.1.GCM2;TA0164.GCM2.DBD.monomer;TA0163.GCM1.full.monomer;MA0646.1.GCM1	0.45709;0.910542;0.960645;0.991504;0.993858;0.994289;0.994337;0.997643;0.997748
HD-PROS_factors	TA0263.PROX1.DBD.dimer	0.543087	PROX1.HUMAN.H10MO.D	0.999992	0	0	3	TA0263.PROX1.DBD.dimer;MA0794.1.PROX1;PROX1.HUMAN.H10MO.D	0.543087;0.543087;0.999992
Early_B-Cell_Factor-related_factors	COE1.HUMAN.H10MO.A	0.644438	MA0154.2.EBF1	0.894419	0	0	5	COE1.HUMAN.H10MO.A;MA0154.1.EBF1;MA0154.3.EBF1;TA0109.EBF1.full.dimer;MA0154.2.EBF1	0.644438;0.735509;0.79433;0.794679;0.894419
NF-kappaB-related_factors	MA0105.3.NFKB1	0.790794	MA0105.2.NFKB1	1	0	0	14	MA0105.3.NFKB1;MA0107.1.RELA;RELB.HUMAN.H10MO.C;MA0105.1.NFKB1;TF65.HUMAN.H10MO.A;REL.HUMAN.H10MO.C;MA0101.1.REL;NFKB2.HUMAN.H10MO.D;NFKB1.HUMAN.H10MO.B;TA0220.NFKB2.DBD.dimer;MA0778.1.NFKB2;TA0219.NFKB1.DBD.dimer;MA0105.4.NFKB1;MA0105.2.NFKB1	0.790794;0.830232;0.913395;0.938868;0.987314;0.993979;0.994155;0.997378;0.997538;1.0;1.0;1.0;1.0;1.0
HD-SINE_factors	HOMEO0166.Six4.2860.1	0.971252	HOMEO0165.Six3.1732.2	1	0	0	7	HOMEO0166.Six4.2860.1;HOMEO0163.Six1.0935.2;HOMEO0168.Six6.2267.5;HOMEO0164.Six2.2307.2;HOMEO0167.Six6.2267.4;BU0059.Six6.primary;HOMEO0165.Six3.1732.2	0.971252;0.999999;1.0;1.0;1.0;1.0;1.0
DMRT	MA0610.1.DMRT3	0.998853	MA0610.1.DMRT3	0.998853	0	0	1	MA0610.1.DMRT3	0.998853
Basic_helix-loop-helix_factors_(bHLH)	AJ.TCF15	0.999837	AJ.TCF15	0.999837	0	0	1	AJ.TCF15	0.999837
PUR	PURA.HUMAN.H10MO.D	0.999998	PURA.HUMAN.H10MO.D	0.999998	0	0	1	PURA.HUMAN.H10MO.D	0.999998

## Sheet: NOD vs INF UP FAMILY
ID	PWM_best_id	PWM_best_p	PWM_worst_id	PWM_worst_p	PWM_sig	PWM_sig_frac	PWM_in_class	PWMs	ps
RXR-related_receptors_(NR2)	HNF4G.HUMAN.H10MO.C	1.02595e-60	NR2E1.HUMAN.H10MO.D	0.152166	62	0.953846	65	HNF4G.HUMAN.H10MO.C;MA0114.1.HNF4A;MA0484.1.HNF4G;MA0114.2.HNF4A;HNF4A.HUMAN.H10MO.A;TA0702.HNF4A.full.dimer;TA0714.NR2F6.full.dimer;MA0677.1.Nr2f6;TA0723.Nr2f6.DBD.dimer;TA0706.NR2C2.DBD.dimer;TA0738.RXRA.DBD.dimer;TA0709.NR2F1.DBD.dimer;TA0713.NR2F6.DBD.dimer;TA0740.RXRA.full.dimer;MA0512.2.Rxra;TA0757.Rxrb.DBD.dimer;MA0856.1.RXRG;TA0743.RXRG.DBD.dimer;TA0755.Rxra.DBD.dimer;NR2C2.HUMAN.H10MO.A;…	1.02595e-60;8.72251e-58;3.63094e-56;5.38184e-55;3.10222e-52;7.97531e-51;1.83992e-49;1.9569e-49;1.46899e-47;9.1396e-47;2.72737e-46;5.44917e-46;5.53081e-46;7.71247e-46;8.43124e-46;2.78008e-45;3.99908e-45;4.03473e-45;1.05914e-44;1.50855e-44;2.64898e-43;3.99169e-43;8.30746e-42;7.70129e-41;3.45869e-40;6.71119e-40;8.33174e-39;1.2706e-38;1.06943e-35;3.92718e-33;8.6921e-32;1.54468e-31;1.72996e-31;3.03748…
Thyroid_hormone_receptor-related_factors_(NR1)	PPARA.HUMAN.H10MO.C	1.2878e-47	VAX2.HUMAN.H10MO.D	0.587094	65	0.915493	71	PPARA.HUMAN.H10MO.C;PPARD.HUMAN.H10MO.D;RARB.HUMAN.H10MO.D;PPARG.HUMAN.H10MO.S;NR1H2.HUMAN.H10MO.D;PPARG.HUMAN.H10MO.A;BU0053.Rara.primary;PPARA.HUMAN.H10MO.S;RARG.HUMAN.H10MO.S;RARG.HUMAN.H10MO.C;NR1I3.HUMAN.H10MO.S;NR1H4.HUMAN.H10MO.C;RARA.HUMAN.H10MO.S;THB.HUMAN.H10MO.S;VDR.HUMAN.H10MO.S;THA.HUMAN.H10MO.C;MA0071.1.RORA;THA.HUMAN.H10MO.S;NR1I2.HUMAN.H10MO.S;TA0762.VDR.full.dimer;MA0693.1.Vdr;TH…	1.2878e-47;6.97895e-32;2.67854e-28;2.4118e-27;2.4723e-26;8.20691e-25;3.50414e-24;8.32408e-20;2.93395e-18;3.18729e-18;1.32711e-17;5.45349e-14;1.01995e-13;1.28241e-12;3.25304e-12;4.04202e-12;1.30068e-11;8.28336e-11;1.84393e-10;4.48225e-10;4.61863e-10;1.03776e-09;2.66279e-09;6.28367e-09;7.10717e-09;8.49346e-09;1.56059e-08;2.53728e-08;7.11979e-08;7.8367e-08;1.37775e-07;2.2538e-07;2.29853e-07;2.38093e…
Composite	MA0065.2.Pparg::Rxra	4.1732e-42	AJ.POU2F1::ELK1.002	1	121	0.184733	655	MA0065.2.Pparg::Rxra;MA0065.1.PPARG::RXRA;MA0115.1.NR1H2::RXRA;MA0591.1.Bach1::Mafk;MA0259.1.ARNT::HIF1A;MA0099.2.FOS::JUN;MA0119.1.NFIC::TLX1;AJ.HOXB2::ESRRB.001;MA0501.1.MAF::NFE2;MA0099.1.JUN::FOS;MA0494.1.Nr1h3::Rxra;AJ.MYBL1::MAX.001;MA0462.1.BATF::JUN;AJ.ARNTL::PITX1.002;AJ.CLOCK::TBX3;AJ.FOXJ3::TBX21.002;AJ.TFAP2C::MAX.002;AJ.GCM1::MAX.006;AJ.TFAP4::MAX.003;AJ.GCM2::MAX;MA0089.1.MAFG::NFE2…	4.1732e-42;3.33142e-40;2.98268e-31;5.11834e-19;6.89275e-18;2.4571e-16;4.53895e-16;1.26612e-14;1.61371e-14;8.66108e-12;7.27413e-11;1.14837e-09;1.89187e-09;2.61954e-09;1.05905e-08;1.6588e-08;2.16235e-08;1.64005e-07;1.859e-07;2.72516e-07;3.60916e-07;5.59726e-07;9.68996e-07;9.71757e-07;1.00744e-06;1.09607e-06;1.57299e-06;5.36827e-06;5.58214e-06;8.14648e-06;1.05181e-05;1.18374e-05;1.23345e-05;1.53458e…
C/EBP-related	CEBPA.HUMAN.H10MO.A	5.13194e-30	DDIT3.HUMAN.H10MO.C	1	36	0.947368	38	CEBPA.HUMAN.H10MO.A;MA0102.3.CEBPA;CEBPB.HUMAN.H10MO.A;MA0466.1.CEBPB;TA0388.CEBPB.full.dimer;MA0837.1.CEBPE;TA0390.CEBPE.DBD.dimer;TA0398.Cebpb.DBD.dimer;MA0466.2.CEBPB;TA0389.CEBPD.DBD.dimer;MA0836.1.CEBPD;TA0387.CEBPB.DBD.dimer;DBP.HUMAN.H10MO.B;TA0392.CEBPG.full.dimer;MA0838.1.CEBPG;TA0391.CEBPG.DBD.dimer;TA0402.DBP.DBD.dimer;TA0423.NFIL3.DBD.dimer;CEBPD.HUMAN.H10MO.B;MA0102.1.Cebpa;CEBPG.HUM…	5.13194e-30;6.58424e-28;7.45781e-21;1.34813e-20;2.33698e-20;3.45795e-20;3.88758e-20;8.65254e-20;1.94309e-19;1.95126e-19;1.98813e-19;2.08773e-19;8.2468e-17;6.33548e-16;3.81129e-15;4.21074e-15;1.19406e-14;2.60117e-14;3.78834e-14;4.64745e-14;6.70577e-14;1.78736e-13;4.81465e-13;5.37306e-13;3.5126e-12;2.30625e-11;4.68936e-11;4.87031e-11;1.13731e-10;1.20039e-10;2.97611e-09;2.20819e-08;6.06443e-08;4.208…
Steroid_hormone_receptors_(NR3)	GCR.HUMAN.H10MO.A	1.80905e-27	PRGR.HUMAN.H10MO.S	0.000173357	47	1	47	GCR.HUMAN.H10MO.A;TA0688.Ar.DBD.dimer;MA0141.2.Esrrb;MA0141.1.Esrrb;ERR1.HUMAN.H10MO.D;MA0113.2.NR3C1;ANDR.HUMAN.H10MO.A;TA0687.AR.full.dimer;MA0007.3.Ar;MA0007.2.AR;TA0686.AR.DBD.dimer;TA0866.ESRRA.DBD.monomer;MA0592.1.ESRRA;ERR2.HUMAN.H10MO.A;TA0690.ESRRA.DBD.monomer;TA0696.ESRRG.full.monomer;MA0643.1.Esrrg;BU0014.Esrra.primary;ESR2.HUMAN.H10MO.S;MA0007.1.Ar;TA0715.NR3C1.DBD.dimer;MA0113.3.NR3C…	1.80905e-27;8.77052e-24;1.50464e-23;2.53297e-23;9.98101e-23;3.72373e-22;1.38249e-21;6.9448e-21;7.80763e-21;1.18932e-20;1.30742e-20;1.09861e-19;6.12624e-19;7.3129e-19;1.47192e-17;2.12649e-16;2.31792e-16;7.55657e-16;2.29878e-15;4.72428e-15;1.16072e-14;1.28874e-14;1.76089e-14;1.7999e-14;7.73971e-14;7.92529e-14;1.56449e-13;1.82282e-13;2.02194e-13;9.2783e-13;1.68151e-11;3.75715e-11;1.56983e-10;4.31287…
PAS_domain_factors	MA0603.1.Arntl	4.47587e-26	EPAS1.HUMAN.H10MO.D	0.509565	11	0.846154	13	MA0603.1.Arntl;ARNT.HUMAN.H10MO.B;MA0004.1.Arnt;TA0337.ARNTL.DBD.dimer;MA0626.1.Npas2;HIF1A.HUMAN.H10MO.A;BMAL1.HUMAN.H10MO.C;MA0632.1.Tcfl5;TA0347.CLOCK.DBD.dimer;MA0819.1.CLOCK;AHR.HUMAN.H10MO.B;ARNT2.HUMAN.H10MO.D;EPAS1.HUMAN.H10MO.D	4.47587e-26;1.3975e-16;1.63453e-16;1.06951e-14;2.61804e-14;3.55686e-13;3.61185e-12;1.12077e-11;1.79956e-05;1.89423e-05;0.00640901;0.0941128;0.509565
Forkhead_box_(FOX)_factors	MA0148.2.FOXA1	8.48897e-24	FOXK1.HUMAN.H10MO.D	0.999605	85	0.758929	112	MA0148.2.FOXA1;MA0148.1.FOXA1;FOXA2.HUMAN.H10MO.A;FOXP2.HUMAN.H10MO.A;FOXD3.HUMAN.H10MO.D;MA0047.2.Foxa2;MA0850.1.FOXP3;TA0468.FOXP3.DBD.monomer;MA0849.1.FOXO6;TA0466.FOXO6.DBD.monomer;FOXO4.HUMAN.H10MO.C;MA0593.1.FOXP2;FOXA3.HUMAN.H10MO.C;FOXJ2.HUMAN.H10MO.C;TA0440.FOXD2.DBD.monomer;MA0847.1.FOXD2;TA0448.FOXJ2.DBD.monomer;TA0473.Foxg1.DBD.monomer;MA0480.1.Foxo1;TA0445.FOXI1.full.monomer;MA0042.2…	8.48897e-24;1.22881e-23;2.03982e-22;3.5029e-16;6.57003e-16;7.21609e-16;1.53487e-15;1.56202e-15;2.41691e-15;2.55042e-15;4.18476e-15;9.17115e-15;1.2031e-14;2.47222e-14;4.066e-14;4.10279e-14;4.13437e-14;4.56335e-14;4.96927e-14;5.60739e-14;5.81478e-14;8.12548e-14;8.33832e-14;1.19233e-13;1.41469e-13;7.54888e-13;1.32489e-12;2.20693e-12;2.44456e-12;2.94365e-12;4.45662e-12;7.25162e-12;2.31801e-11;2.66625…
FTZ-F1-related_receptors_(NR5)	MA0505.1.Nr5a2	1.49879e-22	NR5A2.HUMAN.H10MO.C	7.32743e-14	3	1	3	MA0505.1.Nr5a2;STF1.HUMAN.H10MO.B;NR5A2.HUMAN.H10MO.C	1.49879e-22;8.31851e-16;7.32743e-14
Myb/SANT_domain_factors	SMRC1.HUMAN.H10MO.D	1.54111e-21	CDC5L.HUMAN.H10MO.D	0.77032	17	0.944444	18	SMRC1.HUMAN.H10MO.D;TA0208.MYBL1.DBD.dimer;MA0776.1.MYBL1;TA0213.MYBL2.DBD.monomer;TA0207.MYBL1.DBD.dimer;MYBA.HUMAN.H10MO.D;TA0209.MYBL1.DBD.monomer;TA0211.MYBL2.DBD.dimer;BU0046.Mybl1.primary;BU0045.Myb.primary;MA0100.2.Myb;MA0100.1.Myb;MYB.HUMAN.H10MO.C;TA0214.MYBL2.DBD.dimer;MA0777.1.MYBL2;TA0212.MYBL2.DBD.dimer;TA0210.MYBL1.DBD.dimer;CDC5L.HUMAN.H10MO.D	1.54111e-21;1.99844e-12;1.99844e-12;3.4681e-09;9.32624e-09;2.36028e-08;2.26407e-07;6.34063e-07;1.20198e-05;3.73801e-05;7.41257e-05;0.000217556;0.000835147;0.00155619;0.00155619;0.00387844;0.00587519;0.77032
Jun-related_factors	MA0150.1.NFE2L2	1.1541e-20	MA0492.1.JUND.var.2	0.393561	23	0.884615	26	MA0150.1.NFE2L2;MA0150.2.Nfe2l2;NF2L2.HUMAN.H10MO.D;JUN.HUMAN.H10MO.A;JUND.HUMAN.H10MO.A;JUNB.HUMAN.H10MO.C;NFE2.HUMAN.H10MO.B;BACH1.HUMAN.H10MO.A;MA0490.1.JUNB;NRF2.NAR;MA0489.1.JUN.var.2;MA0491.1.JUND;AJ.BACH1;NF2L1.HUMAN.H10MO.C;MA0841.1.NFE2;TA0422.NFE2.DBD.dimer;MA0840.1.Creb5;TA0401.Creb5.DBD.dimer;CREB5.HUMAN.H10MO.D;ATF7.HUMAN.H10MO.D;AJ.JUN;MA0834.1.ATF7;TA0384.ATF7.DBD.dimer;ATF2.HUMAN.…	1.1541e-20;6.33667e-20;3.37553e-19;3.66383e-19;1.1364e-18;1.21338e-18;3.23335e-18;3.39714e-17;4.90725e-17;1.04374e-16;1.09879e-14;1.16748e-14;9.31035e-14;4.90583e-08;1.17157e-07;1.52738e-07;3.32633e-05;3.59905e-05;0.000196514;0.000630643;0.00123397;0.00261191;0.00303303;0.0103684;0.38457;0.393561
NGFI-B-related_receptors_(NR4)	TA0719.NR4A2.full.monomer	3.02053e-20	TA0718.NR4A2.full.dimer	0.00324505	6	1	6	TA0719.NR4A2.full.monomer;NR4A2.HUMAN.H10MO.C;NR4A1.HUMAN.H10MO.C;MA0160.1.NR4A2;TA0717.NR4A2.full.dimer;TA0718.NR4A2.full.dimer	3.02053e-20;4.19068e-20;1.1341e-15;2.03398e-08;1.00327e-06;0.00324505
TCF-7-related_factors	TCF7.HUMAN.H10MO.C	5.86802e-20	LBX2.HUMAN.H10MO.D	0.98526	13	0.866667	15	TCF7.HUMAN.H10MO.C;TA0167.TCF7L1.full.monomer;TA0168.Tcf7.DBD.monomer;MA0769.1.Tcf7;LEF1.HUMAN.H10MO.C;TF7L2.HUMAN.H10MO.A;MA0523.1.TCF7L2;BU0040.Lef1.primary;TA0165.LEF1.DBD.monomer;MA0768.1.LEF1;BU0084.Tcf7l2.primary;BU0083.Tcf7.primary;BU0081.Tcf1.primary;TF7L1.HUMAN.H10MO.D;LBX2.HUMAN.H10MO.D	5.86802e-20;1.71404e-17;1.49466e-12;1.49466e-12;9.78287e-12;5.3698e-11;2.58946e-10;5.3956e-08;3.30432e-07;3.82166e-07;8.13636e-07;1.0204e-05;0.000260973;0.860586;0.98526
Hairy-related_factors	MA0464.2.BHLHE40	1.0378e-19	BHE41.HUMAN.H10MO.D	0.0147403	27	0.964286	28	MA0464.2.BHLHE40;TA0341.BHLHB2.DBD.dimer;TA0852.Bhlhb2.DBD.monomer;TA0342.BHLHB3.full.dimer;TA0346.Bhlhb2.DBD.dimer;TA0345.BHLHE41.full.dimer;MA0636.1.BHLHE41;HEY1.HUMAN.H10MO.D;AJ.HES1;BHE40.HUMAN.H10MO.A;TA0351.HEY1.DBD.dimer;MA0823.1.HEY1;TA0352.HEY2.DBD.dimer;MA1099.1.Hes1;TA0349.HES5.DBD.dimer;MA0821.1.HES5;TA0353.HEY2.full.dimer;MA0649.1.HEY2;HES5.HUMAN.H10MO.D;MA0822.1.HES7;TA0350.HES7.DBD…	1.0378e-19;1.04356e-19;1.05493e-19;1.732e-19;2.12078e-19;2.60829e-18;2.91985e-18;1.41639e-17;2.97767e-17;5.10126e-17;1.35869e-16;1.38538e-16;1.76408e-16;3.25837e-16;1.75683e-15;1.83569e-15;1.01739e-14;1.02751e-14;1.10551e-14;1.75379e-14;2.52612e-14;5.71493e-14;8.07274e-14;6.90462e-13;4.51213e-07;1.58085e-05;0.00256458;0.0147403
Fos-related_factors	FOSB.HUMAN.H10MO.C	1.03946e-19	AJ.FOS	0.34079	18	0.9	20	FOSB.HUMAN.H10MO.C;MA0477.1.FOSL1;FOS.HUMAN.H10MO.A;MA0478.1.FOSL2;MA0476.1.FOS;FOSL2.HUMAN.H10MO.A;FOSL1.HUMAN.H10MO.A;TA0409.JDP2.full.dimer;MA0655.1.JDP2;TA0411.Jdp2.DBD.dimer;TA0407.JDP2.DBD.dimer;ATF3.HUMAN.H10MO.A;MA0605.1.Atf3;TA0410.JDP2.full.dimer;MA0656.1.JDP2.var.2;TA0412.Jdp2.DBD.dimer;TA0408.JDP2.DBD.dimer;JDP2.HUMAN.H10MO.D;BU0038.Jundm2.primary;AJ.FOS	1.03946e-19;2.6585e-18;3.20766e-18;4.049e-18;5.41042e-18;1.4148e-17;2.058e-17;5.12796e-09;5.23938e-09;2.08e-08;8.44716e-08;6.42881e-06;7.49599e-05;0.000679747;0.000692285;0.00123297;0.00143386;0.00561884;0.0629159;0.34079
Maf-related_factors	MAFK.HUMAN.H10MO.S	1.58478e-19	TA0421.Mafb.DBD.dimer	0.955288	11	0.407407	27	MAFK.HUMAN.H10MO.S;MAFG.HUMAN.H10MO.S;TA0413.MAFF.DBD.dimer;MA0659.1.MAFG;TA0414.MAFG.full.dimer;MAFG.HUMAN.H10MO.C;NRL.HUMAN.H10MO.D;TA0416.MAFK.DBD.dimer;TA0420.Mafb.DBD.dimer;MAFK.HUMAN.H10MO.A;TA0418.MAFK.full.dimer;BU0041.Mafb.primary;MAF.HUMAN.H10MO.B;MAFF.HUMAN.H10MO.A;MAFB.HUMAN.H10MO.D;MA0842.1.NRL;TA0424.NRL.DBD.monomer;MA0496.1.MAFK;MAFA.HUMAN.H10MO.D;TA0415.MAFK.DBD.monomer;TA0417.MAF…	1.58478e-19;4.76111e-10;4.58059e-06;3.44395e-05;3.72638e-05;6.48614e-05;7.99847e-05;0.00124076;0.00170958;0.00284354;0.00453322;0.0129529;0.0357488;0.0375314;0.0798025;0.157941;0.159502;0.184358;0.210155;0.233579;0.291742;0.301284;0.301776;0.720258;0.721511;0.773478;0.955288
GCNF-related_receptors_(NR6)	NR6A1.HUMAN.H10MO.B	9.33126e-19	NR6A1.HUMAN.H10MO.B	9.33126e-19	1	1	1	NR6A1.HUMAN.H10MO.B	9.33126e-19
bHLH-ZIP_factors	MA0831.1.TFE3	8.04857e-18	SRBP2.HUMAN.H10MO.B	0.84859	45	0.849057	53	MA0831.1.TFE3;TA0379.TFE3.DBD.dimer;MA0620.1.Mitf;TFEB.HUMAN.H10MO.C;MA0692.1.TFEB;TA0380.TFEB.full.dimer;USF2.HUMAN.H10MO.A;USF1.HUMAN.H10MO.A;MA0825.1.MNT;TA0360.MNT.DBD.dimer;MLX.HUMAN.H10MO.D;MA0622.1.Mlxip;TA0362.Mlx.DBD.dimer;TA0382.USF1.DBD.dimer;AJ.MYCL2;MA0104.1.Mycn;MA0664.1.MLXIPL;MA0093.2.USF1;TA0358.MLXIPL.full.dimer;MA0093.1.USF1;MA0663.1.MLX;TA0359.MLX.full.dimer;TA0355.MAX.DBD.dim…	8.04857e-18;8.13263e-18;2.18136e-17;2.79191e-15;8.14328e-15;9.0255e-15;8.15096e-13;8.53531e-13;2.01386e-11;2.15789e-11;3.26547e-11;5.69995e-11;9.953e-11;1.65337e-10;1.9222e-10;2.6906e-10;1.28102e-09;1.35198e-09;1.37794e-09;2.55017e-09;2.59041e-09;2.62873e-09;5.54695e-09;5.58494e-09;8.66117e-09;1.64932e-08;1.70536e-08;1.95655e-08;4.43435e-08;5.74887e-08;5.78719e-08;1.31528e-07;2.82309e-07;5.34375e…
B-ATF-related_factors	BATF.HUMAN.H10MO.S	1.19206e-16	TA0386.BATF3.DBD.dimer	0.77231	2	0.4	5	BATF.HUMAN.H10MO.S;BATF.HUMAN.H10MO.A;BATF3.HUMAN.H10MO.D;MA0835.1.BATF3;TA0386.BATF3.DBD.dimer	1.19206e-16;8.80985e-05;0.256054;0.768449;0.77231
CREB-related_factors	TA0394.CREB3L1.DBD.dimer	3.53963e-16	ATF6A.HUMAN.H10MO.B	0.0917763	22	0.88	25	TA0394.CREB3L1.DBD.dimer;TA0869.CREB3L1.DBD.dimer;TA0395.CREB3L1.full.dimer;CR3L1.HUMAN.H10MO.D;TA0400.Creb3l2.DBD.dimer;MA0608.1.Creb3l2;CR3L2.HUMAN.H10MO.D;TA0870.CREB3L1.DBD.dimer;TA0848.CREB3L1.full.dimer;TA0393.CREB3L1.DBD.dimer;MA0839.1.CREB3L1;TA0399.Creb3l2.DBD.dimer;MA0604.1.Atf1;TA0397.CREB3.full.dimer;MA0638.1.CREB3;MA0609.1.Crem;ATF1.HUMAN.H10MO.B;MA0018.2.CREB1;CREB3.HUMAN.H10MO.D;MA…	3.53963e-16;4.95641e-16;1.61387e-15;1.87285e-15;1.3113e-13;6.3465e-13;2.53856e-10;1.61173e-08;1.08844e-07;1.60465e-06;1.92665e-06;9.74545e-06;1.392e-05;1.41053e-05;1.44661e-05;2.42859e-05;0.000136313;0.00198624;0.00297359;0.00519845;0.00602941;0.00814883;0.0263588;0.0347306;0.0917763
SOX-related_factors	SRY.HUMAN.H10MO.B	7.90563e-15	BU0028.Hbp1.primary	1	27	0.257143	105	SRY.HUMAN.H10MO.B;MA0514.1.Sox3;MA0515.1.Sox6;TA0786.SOX10.full.dimer;BU0071.Sox4.primary;TA0825.SOX9.full.dimer;MA0866.1.SOX21;TA0800.SOX21.DBD.dimer;TA0816.SOX8.DBD.dimer;BU0061.Sox11.primary;TA0812.SOX7.full.dimer;MA0442.1.SOX10;TA0819.SOX8.full.dimer;TA0804.SOX2.DBD.dimer;TA0810.SOX4.DBD.dimer;MA0867.1.SOX4;TA0836.Sox17.DBD.dimer;MA0084.1.SRY;TA0838.Sox1.DBD.dimer;TA0794.SOX15.full.dimer;TA08…	7.90563e-15;2.08705e-11;1.01544e-06;4.14404e-06;6.27487e-06;7.44194e-06;1.6616e-05;1.68889e-05;3.26255e-05;4.24606e-05;5.73572e-05;5.83757e-05;7.18165e-05;0.000249243;0.000416561;0.000437663;0.000712278;0.000730645;0.000826626;0.00106059;0.00122428;0.00157955;0.00184403;0.00258266;0.00336182;0.00518297;0.0088126;0.0132068;0.0134043;0.0164968;0.0180693;0.0181347;0.0221491;0.0258743;0.0278323;0.051…
Paired_domain_only	MA0067.1.Pax2	6.44195e-14	PAX2.HUMAN.H10MO.D	0.280359	6	0.428571	14	MA0067.1.Pax2;PAX2.HUMAN.H10MO.S;PAX5.HUMAN.H10MO.S;TA0226.PAX2.DBD.monomer;TA0230.PAX5.DBD.monomer;MA0014.2.PAX5;TA0234.PAX9.DBD.monomer;MA0781.1.PAX9;TA0225.PAX1.DBD.monomer;MA0779.1.PAX1;MA0014.1.Pax5;PAX1.HUMAN.H10MO.D;PAX5.HUMAN.H10MO.A;PAX2.HUMAN.H10MO.D	6.44195e-14;1.03799e-09;1.60652e-06;0.000491853;0.000840066;0.00974581;0.0152041;0.0152041;0.0322609;0.0322609;0.0471452;0.0514207;0.230867;0.280359
Nuclear_factor_1	NFIC.HUMAN.H10MO.A	6.65594e-12	MA0161.1.NFIC	0.0021331	13	1	13	NFIC.HUMAN.H10MO.A;NFIA.HUMAN.H10MO.C;TA0221.NFIA.full.dimer;TA0222.NFIB.full.dimer;TA0861.NFIX.full.dimer;TA0223.NFIX.full.dimer;NFIA.HUMAN.H10MO.S;MA0671.1.NFIX;TA0859.NFIX.full.monomer;TA0860.NFIX.full.monomer;TA0858.NFIA.full.monomer;MA0670.1.NFIA;MA0161.1.NFIC	6.65594e-12;1.72617e-11;2.92741e-11;8.64034e-11;4.67779e-10;1.0836e-08;3.99055e-07;2.11242e-05;2.13143e-05;0.000669344;0.00136347;0.00136924;0.0021331
HLH_domain_only	MA0617.1.Id2	5.34739e-11	ID4.HUMAN.H10MO.D	0.39714	1	0.25	4	MA0617.1.Id2;MA0824.1.ID4;TA0354.ID4.DBD.dimer;ID4.HUMAN.H10MO.D	5.34739e-11;0.12495;0.125629;0.39714
GMEB	TA0282.GMEB2.DBD.dimer	9.81578e-11	TA0284.GMEB2.DBD.dimer	0.000373083	8	1	8	TA0282.GMEB2.DBD.dimer;GMEB2.HUMAN.H10MO.D;TA0769.GMEB2.DBD.dimer;MA0862.1.GMEB2;MA0615.1.Gmeb1;TA0283.GMEB2.DBD.dimer;BU0027.Gmeb1.primary;TA0284.GMEB2.DBD.dimer	9.81578e-11;2.4394e-07;1.1775e-06;1.30285e-06;2.11739e-05;3.3842e-05;3.6123e-05;0.000373083
Interferon-regulatory_factors	MA0050.1.IRF1	3.90985e-10	TA0177.IRF3.full.trimer	0.993688	10	0.357143	28	MA0050.1.IRF1;BU0037.Isgf3g.primary;TA0181.IRF7.DBD.dimer;MA0772.1.IRF7;AJ.IRF2;TA0183.IRF8.DBD.dimer;IRF7.HUMAN.H10MO.C;GN.IRF.IRF8;IRF2.HUMAN.H10MO.C;MA0051.1.IRF2;MA0050.2.IRF1;BU0033.Irf3.primary;IRF1.HUMAN.H10MO.A;TA0178.IRF4.full.dimer;BU0034.Irf4.primary;IRF3.HUMAN.H10MO.C;TA0184.IRF8.full.dimer;MA0652.1.IRF8;TA0185.IRF9.full.trimer;MA0653.1.IRF9;TA0182.IRF7.DBD.trimer;TA0179.IRF5.full.dim…	3.90985e-10;8.38921e-06;0.000391059;0.000391059;0.000543406;0.0014479;0.00147814;0.00200439;0.00747872;0.00991709;0.0137698;0.0484675;0.0501094;0.0560529;0.102797;0.113469;0.140334;0.140334;0.177876;0.177876;0.230084;0.309794;0.337489;0.339522;0.375005;0.863251;0.901616;0.993688
POU_domain_factors	MA0046.1.HNF1A	1.24158e-09	MA0507.1.POU2F2	1	13	0.152941	85	MA0046.1.HNF1A;HNF1A.HUMAN.H10MO.A;HNF1B.HUMAN.H10MO.B;TA0549.HNF1B.full.dimer;MA0153.2.HNF1B;TA0550.HNF1B.full.dimer;TA0548.HNF1A.full.dimer;MA0046.2.HNF1A;HOMEO0170.Tcf2.0913.2;HOMEO0169.Tcf1.2666.2;HOMEO0042.Hmbox1.2674.1;TA0544.HMBOX1.DBD.monomer;MA0895.1.HMBOX1;TA0260.POU6F2.full.monomer;HOMEO0039.Hdx.3845.3;PO6F2.HUMAN.H10MO.D;MA0628.1.POU6F1;TA0258.POU6F2.DBD.monomer;MA0793.1.POU6F2;HOMEO0…	1.24158e-09;1.44458e-09;7.15378e-09;1.64202e-08;1.80127e-08;3.87421e-08;2.54567e-07;2.77537e-07;2.70203e-06;4.88284e-05;0.000156003;0.000306008;0.000306338;0.156829;0.185578;0.195909;0.208136;0.235303;0.235303;0.506705;0.579532;0.583876;0.647555;0.752336;0.755514;0.870437;0.873793;0.912042;0.92915;0.951619;0.952423;0.958509;0.962793;0.972134;0.982121;0.983263;0.988583;0.990454;0.990454;0.993787;0…
CSL-related_factors	SUH.HUMAN.H10MO.C	2.69404e-09	SUH.HUMAN.H10MO.C	2.69404e-09	1	1	1	SUH.HUMAN.H10MO.C	2.69404e-09
Paired-related_HD_factors	PITX2.HUMAN.H10MO.D	6.84368e-09	TA0597.ISX.DBD.monomer	0.999684	22	0.145695	151	PITX2.HUMAN.H10MO.D;TA0670.Rhox11.DBD.monomer;PITX1.HUMAN.H10MO.D;TA0655.PITX1.full.monomer;TA0644.OTX1.DBD.monomer;MA0711.1.OTX1;TA0770.PITX1.full.monomer;MA0682.1.Pitx1;HOMEO0015.Crx.3485.1;TA0648.Otx1.DBD.monomer;TA0654.PITX1.DBD.monomer;MA0712.1.OTX2;TA0646.OTX2.DBD.monomer;MA0714.1.PITX3;TA0656.PITX3.DBD.monomer;TA0510.DMBX1.DBD.monomer;CRX.HUMAN.H10MO.C;OTX2.HUMAN.H10MO.C;TA0536.GSC2.DBD.mo…	6.84368e-09;6.61757e-05;0.000228776;0.000298348;0.00031672;0.000317887;0.000340817;0.000343618;0.0005173;0.000524128;0.000682767;0.00077247;0.000774542;0.00115521;0.00116463;0.00150048;0.00155995;0.00171446;0.0022558;0.00232268;0.00754419;0.00998553;0.0100417;0.0127159;0.0157725;0.0165859;0.0167522;0.0191828;0.0346085;0.0394072;0.0410579;0.0417182;0.0536002;0.10741;0.114655;0.131561;0.148739;0.29…
Grainyhead-related_factors	TA0091.GRHL1.full.dimer	2.98509e-08	TA0089.GRHL1.DBD.monomer	0.760333	4	0.8	5	TA0091.GRHL1.full.dimer;MA0647.1.GRHL1;TA0090.GRHL1.DBD.dimer;GRHL1.HUMAN.H10MO.D;TA0089.GRHL1.DBD.monomer	2.98509e-08;3.34899e-08;0.000118727;0.000510273;0.760333
TBX2-related_factors	TA0310.TBX2.full.dimer	3.12303e-08	TBX5.HUMAN.H10MO.D	0.762582	4	0.333333	12	TA0310.TBX2.full.dimer;TBX4.HUMAN.H10MO.D;TA0313.TBX4.DBD.dimer;TA0315.TBX5.DBD.dimer;AJ.TBX3;TA0311.TBX2.full.monomer;MA0688.1.TBX2;TA0312.TBX4.DBD.monomer;MA0806.1.TBX4;TA0314.TBX5.DBD.monomer;MA0807.1.TBX5;TBX5.HUMAN.H10MO.D	3.12303e-08;1.73489e-06;1.78353e-06;2.24009e-06;0.0396348;0.075356;0.075356;0.234564;0.234564;0.361603;0.361603;0.762582
AP-2	AP2A.HUMAN.H10MO.C	9.42363e-08	TA0324.TFAP2A.DBD.dimer	0.366165	30	0.810811	37	AP2A.HUMAN.H10MO.C;TA0325.TFAP2B.DBD.dimer;MA0811.1.TFAP2B;MA0003.2.TFAP2A;MA0524.2.TFAP2C;TA0328.TFAP2C.DBD.dimer;BU0086.Tcfap2b.primary;TA0333.TFAP2C.full.dimer;TA0334.Tcfap2a.DBD.dimer;AP2C.HUMAN.H10MO.A;TA0863.TFAP2A.DBD.dimer;TA0323.TFAP2A.DBD.dimer;MA0003.3.TFAP2A;MA0810.1.TFAP2A.var.2;TA0322.TFAP2A.DBD.dimer;TA0862.TFAP2A.DBD.dimer;TA0331.TFAP2C.full.dimer;MA0812.1.TFAP2B.var.2;TA0326.TFAP…	9.42363e-08;2.21765e-06;2.26803e-06;2.43907e-06;2.75225e-06;2.85411e-06;3.99901e-06;4.18047e-06;1.23303e-05;1.37373e-05;1.83335e-05;3.05489e-05;3.1214e-05;4.12371e-05;4.17483e-05;6.51051e-05;6.84657e-05;9.34308e-05;9.35267e-05;0.000132076;0.000208592;0.000214946;0.000229142;0.000358887;0.000368587;0.000426477;0.00131118;0.00744474;0.00812089;0.0081637;0.0115481;0.0118168;0.0130909;0.0133102;0.017…
More_than_3_adjacent_zinc_finger_factors	ZKSC1.HUMAN.H10MO.C	9.75421e-08	ZN410.HUMAN.H10MO.D	1	28	0.162791	172	ZKSC1.HUMAN.H10MO.C;TA0772.MTF1.DBD.monomer;MA0863.1.MTF1;BCL6B.HUMAN.H10MO.D;BU0093.Zfp105.primary;HU0005.ZSCAN22;TA0079.ZNF524.full.monomer;TA0078.ZNF524.full.dimer;MTF1.HUMAN.H10MO.C;ZKSC3.HUMAN.H10MO.D;HU0004.ZNF250;HU0028.ZNF45;GFI1.HUMAN.H10MO.C;BU0090.Zbtb12.primary;HU0010.ZBTB12;HU0021.ZNF322;MA0483.1.Gfi1b;MA0870.1.Sox1;BU0104.Zscan4.primary;BU0051.Osr2.primary;BU0044.Mtf1.primary;TA0774…	9.75421e-08;3.26503e-06;3.50173e-06;5.02745e-06;5.04071e-06;1.35043e-05;1.39949e-05;3.47988e-05;4.9958e-05;7.50246e-05;0.000223075;0.000281624;0.000285956;0.000298196;0.000342349;0.000505332;0.000726457;0.000839682;0.000985134;0.00114519;0.00150649;0.00166354;0.00295675;0.00453018;0.0046938;0.00547959;0.00549032;0.00905474;0.0137355;0.0141949;0.0156354;0.015905;0.0261125;0.0264689;0.0274851;0.028…
XBP-1-related_factors	XBP1.HUMAN.H10MO.C	1.75857e-07	TA0427.XBP1.DBD.dimer	0.000485346	4	1	4	XBP1.HUMAN.H10MO.C;TA0428.XBP1.DBD.dimer;MA0844.1.XBP1;TA0427.XBP1.DBD.dimer	1.75857e-07;1.74466e-06;1.8861e-06;0.000485346
TBX6-related_factors	TA0289.MGA.DBD.dimer	2.3073e-07	MA0801.1.MGA	0.476675	2	0.5	4	TA0289.MGA.DBD.dimer;TA0288.MGA.DBD.dimer;TA0287.MGA.DBD.monomer;MA0801.1.MGA	2.3073e-07;0.00263524;0.476675;0.476675
TALE-type_homeo_domain_factors	MEIS2.HUMAN.H10MO.B	4.90841e-07	PBX1.HUMAN.H10MO.B	0.999962	27	0.5	54	MEIS2.HUMAN.H10MO.B;TA0594.IRX5.DBD.dimer;MA0498.1.Meis1;MEIS1.HUMAN.H10MO.C;HOMEO0171.Tgif1.2342.2;TGIF1.HUMAN.H10MO.S;TA0593.IRX2.DBD.dimer;TA0192.MEIS1.DBD.monomer;MA0498.2.MEIS1;HOMEO0143.Pknox2.3077.2;MEIS3.HUMAN.H10MO.D;TA0197.Meis2.DBD.monomer;HOMEO0142.Pknox1.2364.2;TGIF2.HUMAN.H10MO.D;TA0199.Meis3.DBD.monomer;TA0206.TGIF2.DBD.dimer;MA0797.1.TGIF2;TA0204.TGIF1.DBD.dimer;MA0796.1.TGIF1;TA0…	4.90841e-07;3.5026e-06;6.77707e-06;1.23941e-05;6.80313e-05;0.000143894;0.000177163;0.000214965;0.000214965;0.000225535;0.00105724;0.00111912;0.00124615;0.00138803;0.0015316;0.0022683;0.0022683;0.00282135;0.00282135;0.00298077;0.00298077;0.00379604;0.00555078;0.00616535;0.00713133;0.00829809;0.00838451;0.0127159;0.0128889;0.0128889;0.0157645;0.0158149;0.0181291;0.0193845;0.0203788;0.023209;0.02579…
GATA-type_zinc_fingers	MA0037.2.GATA3	6.78181e-07	MA0035.1.Gata1	1	18	0.72	25	MA0037.2.GATA3;MA0482.1.Gata4;GATA6.HUMAN.H10MO.B;MA0035.3.Gata1;MA0036.2.GATA2;MA0035.2.Gata1;TA0159.GATA4.DBD.monomer;TA0157.GATA3.DBD.monomer;GATA1.HUMAN.H10MO.S;TA0158.GATA3.full.monomer;MA0766.1.GATA5;TA0160.GATA5.DBD.monomer;BU0023.Gata6.primary;GATA2.HUMAN.H10MO.A;BU0021.Gata3.primary;GATA3.HUMAN.H10MO.C;GATA1.HUMAN.H10MO.A;BU0022.Gata5.primary;GATA4.HUMAN.H10MO.B;GATA6.HUMAN.H10MO.S;AJ.GA…	6.78181e-07;2.18826e-06;6.51366e-06;9.78262e-06;5.51167e-05;6.92862e-05;8.42104e-05;0.000148725;0.000304639;0.000365808;0.000523597;0.000531958;0.00145589;0.00150009;0.00420087;0.00604653;0.00715625;0.00810741;0.0152426;0.0163006;0.0865081;0.64373;0.9805;0.998737;1.0
TBrain-related_factors	TA0286.EOMES.DBD.dimer	7.53171e-07	TBX21.HUMAN.H10MO.D	0.787686	1	0.0588235	17	TA0286.EOMES.DBD.dimer;TA0309.TBX21.full.dimer;BU0013.Eomes.primary;TA0306.TBX21.DBD.dimer;TA0291.TBR1.full.monomer;TA0290.TBR1.DBD.monomer;MA0802.1.TBR1;TA0304.TBX21.DBD.dimer;EOMES.HUMAN.H10MO.D;TA0307.TBX21.full.dimer;TBR1.HUMAN.H10MO.D;TA0285.EOMES.DBD.monomer;MA0800.1.EOMES;TA0305.TBX21.DBD.monomer;TA0308.TBX21.full.monomer;MA0690.1.TBX21;TBX21.HUMAN.H10MO.D	7.53171e-07;0.0590219;0.0728669;0.0803257;0.129634;0.315584;0.315584;0.373957;0.398101;0.448745;0.504399;0.545693;0.545693;0.655543;0.663065;0.663065;0.787686
MyoD_/_ASC-related_factors	MYCN.HUMAN.H10MO.B	1.21786e-06	ASCL2.HUMAN.H10MO.D	0.999901	7	0.583333	12	MYCN.HUMAN.H10MO.B;MA0499.1.Myod1;MYOD1.HUMAN.H10MO.C;TA0361.MYF6.full.dimer;MA0667.1.MYF6;BU0047.Myf6.primary;MA0500.1.Myog;MA0816.1.Ascl2;TA0338.Ascl2.DBD.dimer;BU0003.Ascl2.primary;MYOG.HUMAN.H10MO.D;ASCL2.HUMAN.H10MO.D	1.21786e-06;0.000417869;0.000744735;0.00097848;0.00102525;0.00128506;0.00620014;0.056822;0.0586058;0.1559;0.250007;0.999901
Runt-related_factors	MA0511.1.RUNX2	1.26367e-06	TA0280.RUNX3.DBD.dimer	0.103485	9	0.642857	14	MA0511.1.RUNX2;RUNX1.HUMAN.H10MO.A;MA0002.2.RUNX1;RUNX2.HUMAN.H10MO.B;RUNX3.HUMAN.H10MO.C;TA0279.RUNX3.DBD.monomer;TA0278.RUNX3.DBD.dimer;TA0281.RUNX3.full.monomer;MA0684.1.RUNX3;TA0275.RUNX2.DBD.dimer;TA0277.RUNX2.DBD.monomer;MA0511.2.RUNX2;TA0276.RUNX2.DBD.dimer;TA0280.RUNX3.DBD.dimer	1.26367e-06;0.000253504;0.00100456;0.00227461;0.00254175;0.00484858;0.00873299;0.00974322;0.00974322;0.0127468;0.0139979;0.0139979;0.0331978;0.103485
Ets-related_factors	ETV2.HUMAN.H10MO.D	6.28891e-06	BU0077.Spdef.primary	1	1	0.00684932	146	ETV2.HUMAN.H10MO.D;MA0080.1.SPI1;MA0474.1.Erg;BU0020.Gabpa.primary;MA0598.1.EHF;ERG.HUMAN.H10MO.B;MA0762.1.ETV2;TA0133.ETV2.DBD.monomer;MA0760.1.ERF;TA0123.ERF.DBD.monomer;ETS0020.h-ETV7;MA0475.1.FLI1;TA0144.FLI1.full.monomer;MA0475.2.FLI1;ELK4.HUMAN.H10MO.A;SPDEF.HUMAN.H10MO.D;ETS1.HUMAN.H10MO.C;ETV6.HUMAN.H10MO.D;MA0098.2.Ets1;MA0098.1.ETS1;MA0474.2.ERG;TA0124.ERG.DBD.monomer;ETV5.HUMAN.H10MO.D…	6.28891e-06;0.0110905;0.012344;0.015943;0.0195727;0.0300329;0.058695;0.0588467;0.0620692;0.0632267;0.11218;0.125777;0.141048;0.143085;0.14613;0.170789;0.176036;0.211453;0.211697;0.228834;0.240514;0.245835;0.247022;0.258487;0.272412;0.273396;0.275049;0.276332;0.277442;0.278657;0.282562;0.282808;0.296425;0.304626;0.316841;0.325855;0.32992;0.331029;0.33264;0.347625;0.352477;0.352669;0.354872;0.35528…
Tal-related_factors	TA0846.MSC.full.dimer	1.79759e-05	MA0607.1.Bhlha15	1	5	0.0961538	52	TA0846.MSC.full.dimer;MA0665.1.MSC;MA0832.1.Tcf21;TA0381.Tcf21.DBD.dimer;MA0461.1.Atoh1;MA0048.1.NHLH1;TA0357.MESP1.DBD.dimer;NDF1.HUMAN.H10MO.C;TAL1.HUMAN.H10MO.A;TA0367.NHLH1.full.dimer;MA0048.2.NHLH1;TA0366.NHLH1.DBD.dimer;MA0820.1.FIGLA;TA0348.FIGLA.DBD.dimer;NGN2.HUMAN.H10MO.D;MESP1.HUMAN.H10MO.D;FIGLA.HUMAN.H10MO.D;HEN1.HUMAN.H10MO.C;PTF1A.HUMAN.H10MO.C;OLIG1.HUMAN.H10MO.D;HAND1.HUMAN.H10MO…	1.79759e-05;1.79904e-05;0.00037467;0.000381592;0.00552523;0.0158945;0.0558019;0.0744586;0.115609;0.139081;0.140827;0.211209;0.230136;0.232653;0.336583;0.342188;0.429132;0.645864;0.751909;0.83851;0.850899;0.901832;0.915786;0.916809;0.940602;0.97335;0.974187;0.974415;0.988286;0.990043;0.990341;0.990725;0.992411;0.993675;0.997376;0.997512;0.998306;0.998336;0.998911;0.998945;0.999099;0.999251;0.99925…
Factors_with_multiple_dispersed_zinc_fingers	PRDM4.HUMAN.H10MO.D	1.87111e-05	TA0048.HINFP1.full.dimer	0.999985	15	0.333333	45	PRDM4.HUMAN.H10MO.D;ZN423.HUMAN.H10MO.D;INSM1.HUMAN.H10MO.C;TA0773.PRDM4.full.monomer;MA0155.1.INSM1;MA0138.1.REST;BU0029.Hic1.primary;TA0050.Hic1.DBD.dimer;MA0739.1.Hic1;HIC2.HUMAN.H10MO.D;MA0131.1.HINFP;HU0020.ZNF519;MA0138.2.REST;HIC1.HUMAN.H10MO.C;TA0083.ZNF784.full.monomer;REST.HUMAN.H10MO.A;ZN784.HUMAN.H10MO.D;HINFP.HUMAN.H10MO.C;PRD14.HUMAN.H10MO.C;RREB1.HUMAN.H10MO.D;TA0049.Hic1.DBD.dimer…	1.87111e-05;0.000109089;0.000129105;0.000195101;0.000264361;0.000288482;0.000972604;0.00142717;0.00143992;0.00185318;0.00198456;0.00361239;0.00720112;0.00825077;0.00918864;0.0191254;0.0288912;0.0301352;0.0697207;0.0866845;0.15584;0.161978;0.163954;0.168351;0.185274;0.236745;0.273941;0.27405;0.298046;0.369307;0.403955;0.467395;0.549854;0.581936;0.647575;0.679394;0.704104;0.723307;0.841648;0.92442;…
E2A-related_factors	MA0522.1.Tcf3	2.91601e-05	TFE2.HUMAN.H10MO.C	0.999705	3	0.25	12	MA0522.1.Tcf3;BU0082.Tcf3.primary;HTF4.HUMAN.H10MO.B;MA0521.1.Tcf12;TA0374.TCF3.DBD.dimer;MA0522.2.TCF3;TA0375.TCF4.DBD.dimer;MA0830.1.TCF4;BU0089.Tcfe2a.primary;ITF2.HUMAN.H10MO.B;TA0376.TCF4.full.dimer;TFE2.HUMAN.H10MO.C	2.91601e-05;0.00012131;0.00852427;0.0112363;0.0766627;0.0769078;0.100196;0.101968;0.171723;0.384043;0.53243;0.999705
Paired_plus_homeo_domain	AJ.PAX3	6.40589e-05	HOMEO0135.Pax7.3783.1	0.974043	1	0.05	20	AJ.PAX3;TA0231.PAX6.DBD.monomer;PAX6.HUMAN.H10MO.D;MA0069.1.Pax6;MA0068.1.Pax4;PAX4.HUMAN.H10MO.D;PAX8.HUMAN.H10MO.D;HOMEO0133.Pax4.3989.2;TA0228.PAX4.DBD.monomer;TA0233.PAX7.full.dimer;MA0680.1.PAX7;TA0229.PAX4.full.monomer;MA0068.2.PAX4;TA0227.PAX3.DBD.dimer;MA0780.1.PAX3;PAX7.HUMAN.H10MO.D;TA0232.PAX7.DBD.dimer;PAX3.HUMAN.H10MO.D;HOMEO0134.Pax6.3838.3;HOMEO0135.Pax7.3783.1	6.40589e-05;0.0349283;0.0631265;0.168908;0.202161;0.380465;0.531062;0.538907;0.567436;0.666107;0.666107;0.713626;0.713626;0.756252;0.756252;0.804301;0.871696;0.934987;0.939001;0.974043
p53-related_factors	P63.HUMAN.H10MO.S	0.000102406	MA0106.1.TP53	0.216149	7	0.4375	16	P63.HUMAN.H10MO.S;P63.HUMAN.H10MO.A;P73.HUMAN.H10MO.S;TA0766.Tp53.DBD.dimer;P73.HUMAN.H10MO.A;TA0765.Tp53.DBD.dimer;MA0525.1.TP63;P53.HUMAN.H10MO.B;MA0861.1.TP73;TA0768.Tp73.DBD.dimer;MA0106.2.TP53;MA0525.2.TP63;TA0764.TP63.DBD.dimer;MA0106.3.TP53;TA0767.Tp53.DBD.dimer;MA0106.1.TP53	0.000102406;0.000113;0.000200254;0.000807359;0.00286922;0.00306631;0.00598809;0.0359785;0.0549204;0.0569499;0.072559;0.172113;0.172334;0.195073;0.198468;0.216149
STAT_factors	MA0137.3.STAT1	0.000119764	MA0520.1.Stat6	0.801993	6	0.352941	17	MA0137.3.STAT1;STAT1.HUMAN.H10MO.S;STAT2.HUMAN.H10MO.B;STAT3.HUMAN.H10MO.A;MA0137.2.STAT1;MA0144.1.Stat3;STAT4.HUMAN.H10MO.D;MA0517.1.STAT1::STAT2;STAT1.HUMAN.H10MO.A;MA0518.1.Stat4;MA0144.2.STAT3;MA0137.1.STAT1;MA0519.1.Stat5a::Stat5b;STAT6.HUMAN.H10MO.C;STA5B.HUMAN.H10MO.C;STA5A.HUMAN.H10MO.B;MA0520.1.Stat6	0.000119764;0.000218977;0.000276994;0.000864946;0.00100301;0.00147656;0.0228522;0.0235445;0.0369105;0.0410405;0.0433175;0.0971197;0.0989046;0.10091;0.250304;0.262095;0.801993
TBX1-related_factors	TA0299.TBX1.DBD.dimer	0.000151976	TBX15.HUMAN.H10MO.D	0.944689	1	0.0555556	18	TA0299.TBX1.DBD.dimer;TA0300.TBX20.DBD.dimer;TA0298.TBX1.DBD.dimer;TA0845.TBX20.full.dimer;TBX20.HUMAN.H10MO.D;TA0296.TBX1.DBD.dimer;TA0295.TBX1.DBD.dimer;TA0303.TBX20.full.monomer;MA0689.1.TBX20;TA0292.TBX15.DBD.dimer;TA0302.TBX20.DBD.monomer;TA0297.TBX1.DBD.monomer;MA0805.1.TBX1;TA0293.TBX15.DBD.monomer;MA0803.1.TBX15;TA0301.TBX20.DBD.dimer;TBX1.HUMAN.H10MO.D;TBX15.HUMAN.H10MO.D	0.000151976;0.014099;0.0398945;0.0477284;0.106024;0.246264;0.269061;0.38795;0.38795;0.397829;0.558824;0.563137;0.563137;0.649567;0.649567;0.690082;0.703027;0.944689
CP2-related_factors	TA0092.TFCP2.full.dimer	0.000162937	TFCP2.HUMAN.H10MO.D	0.210191	2	0.333333	6	TA0092.TFCP2.full.dimer;MA0145.3.TFCP2;TA0093.TFCP2.full.dimer;MA0145.1.Tcfcp2l1;MA0145.2.Tcfcp2l1;TFCP2.HUMAN.H10MO.D	0.000162937;0.00016865;0.0280239;0.0712073;0.075554;0.210191
Homeo_domain_factors	HOMEO0160.Rhox11.2205.1	0.000280618	HOMEO0161.Rhox6.4251.1	0.776735	2	0.285714	7	HOMEO0160.Rhox11.2205.1;TA0669.RHOXF1.full.monomer;HOMEO0159.Rhox11.1765.2;MA0629.1.Rhox11;HOMEO0014.Cphx.3484.1;HOMEO0028.Duxl.1286.2;HOMEO0161.Rhox6.4251.1	0.000280618;0.000707392;0.0123518;0.0128137;0.148014;0.507186;0.776735
Three-zinc_finger_Kruppel-related_factors	KLF6.HUMAN.H10MO.D	0.000319311	EGR2.HUMAN.H10MO.C	0.999905	5	0.0833333	60	KLF6.HUMAN.H10MO.D;MA0079.2.SP1;KLF1.HUMAN.H10MO.C;MA0079.3.SP1;SP1.HUMAN.H10MO.S;MA0039.1.Klf4;GN.KLF5.TOP5000;BU0039.Klf7.primary;MA0039.2.Klf4;HU0012.KLF14;HU0017.KLF10;MA0742.1.Klf12;TA0054.Klf12.DBD.monomer;KLF12.HUMAN.H10MO.D;MA0657.1.KLF13;TA0051.KLF13.full.monomer;MA0516.1.SP2;KLF4.HUMAN.H10MO.A;MA0493.1.Klf1;TA0059.SP1.DBD.monomer;KLF14.HUMAN.H10MO.D;KLF15.HUMAN.H10MO.D;MA0599.1.KLF5;MA0…	0.000319311;0.00373814;0.00717024;0.00821876;0.0090205;0.0229191;0.0285928;0.0338051;0.0496029;0.0496094;0.0502095;0.051143;0.0516606;0.0517811;0.0756394;0.0767682;0.136287;0.156269;0.159077;0.177645;0.211045;0.251399;0.262267;0.287878;0.352578;0.353419;0.354451;0.366154;0.366959;0.410866;0.416227;0.530187;0.552824;0.578976;0.587615;0.60537;0.62178;0.782734;0.789509;0.79081;0.798613;0.802392;0.81…
SMAD_factors	SMAD1.HUMAN.H10MO.D	0.000332129	BU0060.Smad3.primary	0.982654	5	0.833333	6	SMAD1.HUMAN.H10MO.D;SMAD2.HUMAN.H10MO.C;SMAD3.HUMAN.H10MO.C;TA0191.SMAD3.DBD.dimer;MA0795.1.SMAD3;BU0060.Smad3.primary	0.000332129;0.000690748;0.00544833;0.00584832;0.00584832;0.982654
NK-related_factors	TLX1.HUMAN.H10MO.D	0.000486852	HOMEO0112.Nkx1-2.3214.1	1	3	0.0176471	170	TLX1.HUMAN.H10MO.D;NKX21.HUMAN.H10MO.D;MA0124.1.NKX3-1;TA0492.BARHL2.full.monomer;MA0635.1.BARHL2;TA0498.Barhl1.DBD.monomer;HOMEO0023.Dlx4.3488.2;TA0489.BARHL2.DBD.monomer;TA0495.BARX1.DBD.dimer;TA0681.VENTX.DBD.dimer;HOMEO0176.Vax1.3499.1;HOMEO0022.Dlx3.1030.1;BARX1.HUMAN.H10MO.D;MA0618.1.LBX1;TA0631.NKX2-3.full.monomer;MA0672.1.NKX2-3;TA0632.NKX2-8.DBD.monomer;MA0673.1.NKX2-8;TA0633.NKX2-8.full…	0.000486852;0.000498982;0.00431613;0.0273789;0.0275103;0.0314969;0.0413619;0.0509743;0.0568249;0.0672803;0.0877019;0.0990459;0.135641;0.17026;0.181017;0.182023;0.186099;0.20442;0.205264;0.20589;0.249771;0.253904;0.269894;0.292545;0.29422;0.301756;0.306815;0.309436;0.319749;0.327778;0.35088;0.36079;0.365842;0.367847;0.370247;0.373947;0.383815;0.384925;0.401361;0.421703;0.454973;0.486888;0.4899;0.5…
Myelin_gene_regulatory_factor-related_factors	GN.MYRF.TOP1000	0.000599531	GN.MYRF.TOP1000	0.000599531	1	1	1	GN.MYRF.TOP1000	0.000599531
ATF-4-related_factors	TA0383.ATF4.DBD.dimer	0.000655319	TA0385.Atf4.DBD.dimer	0.138554	2	0.666667	3	TA0383.ATF4.DBD.dimer;MA0833.1.ATF4;TA0385.Atf4.DBD.dimer	0.000655319;0.000683978;0.138554
CpG-binding_proteins	CXXC1.HUMAN.H10MO.D	0.000928976	MBD2.HUMAN.H10MO.B	0.986699	1	0.5	2	CXXC1.HUMAN.H10MO.D;MBD2.HUMAN.H10MO.B	0.000928976;0.986699
HOX-related_factors	HXA9.HUMAN.H10MO.D	0.000936842	HXB1.HUMAN.H10MO.D	1	3	0.016129	186	HXA9.HUMAN.H10MO.D;MGAP.HUMAN.H10MO.D;HOMEO0105.Meox1.2310.2;HOMEO0078.Hoxd11.3873.1;HXB2.HUMAN.H10MO.D;AJ.HOXA4;HOMEO0068.Hoxc11.3718.2;MA0706.1.MEOX2;TA0617.MEOX2.DBD.monomer;HOMEO0054.Hoxa5.3415.1;HOMEO0067.Hoxc10.2779.2;HOMEO0049.Hoxa11.2218.1;TA0567.HOXC11.DBD.monomer;TA0582.Hoxa11.DBD.monomer;TA0872.HOXD12.DBD.monomer;MA0911.1.Hoxa11;HOMEO0012.Cdx1.2245.1;HOMEO0047.Hoxa1.3425.1;HOMEO0069.Ho…	0.000936842;0.00434623;0.00917505;0.0193727;0.0200002;0.0222009;0.0230091;0.0241124;0.0241946;0.0312036;0.033371;0.0419526;0.0436334;0.0441517;0.0452653;0.0452851;0.0469412;0.0555408;0.0605993;0.0668678;0.0681912;0.0776816;0.0795039;0.0818265;0.0856423;0.0889637;0.0934169;0.096222;0.0983722;0.0987975;0.100046;0.121739;0.121742;0.122339;0.125308;0.1275;0.134238;0.137649;0.140215;0.141002;0.144164;…
Regulators_of_differentiation	MEF2C.HUMAN.H10MO.C	0.00114911	MEF2B.HUMAN.H10MO.D	0.610955	7	0.538462	13	MEF2C.HUMAN.H10MO.C;MA0052.2.MEF2A;TA0186.MEF2A.DBD.dimer;MA0052.3.MEF2A;MEF2A.HUMAN.H10MO.A;TA0188.MEF2D.DBD.dimer;MA0773.1.MEF2D;MA0497.1.MEF2C;TA0187.MEF2B.full.dimer;MA0660.1.MEF2B;MEF2D.HUMAN.H10MO.C;MA0052.1.MEF2A;MEF2B.HUMAN.H10MO.D	0.00114911;0.00135937;0.00174761;0.00174761;0.00177015;0.00201639;0.00201639;0.0110785;0.0132925;0.0132925;0.0827639;0.116896;0.610955
Heteromeric_CCAAT-binding_factors	PEBB.HUMAN.H10MO.C	0.00188562	NFYB.HUMAN.H10MO.A	0.992038	1	0.142857	7	PEBB.HUMAN.H10MO.C;MA0060.2.NFYA;NFYC.HUMAN.H10MO.B;MA0502.1.NFYB;NFYA.HUMAN.H10MO.A;MA0060.1.NFYA;NFYB.HUMAN.H10MO.A	0.00188562;0.116404;0.94148;0.955629;0.98729;0.990575;0.992038
Other_factors_with_up_to_three_adjacent_zinc_fingers	BU0050.Osr1.primary	0.00535537	TA0081.ZNF740.full.monomer	0.879859	1	0.1	10	BU0050.Osr1.primary;BU0100.Zfp740.primary;KAISO.HUMAN.H10MO.A;ZN740.HUMAN.H10MO.D;KAISO.HUMAN.H10MO.S;TA0080.ZNF740.DBD.monomer;MA0753.1.ZNF740;TA0086.Zfp740.DBD.monomer;MA0527.1.ZBTB33;TA0081.ZNF740.full.monomer	0.00535537;0.116689;0.57084;0.628235;0.635909;0.65272;0.653918;0.660394;0.830611;0.879859
Brachyury-related_factors	BRAC.HUMAN.H10MO.D	0.0142575	TBX19.HUMAN.H10MO.D	0.115638	0	0	7	BRAC.HUMAN.H10MO.D;TA0316.T.full.dimer;MA0009.2.T;MA0009.1.T;TA0294.TBX19.DBD.dimer;MA0804.1.TBX19;TBX19.HUMAN.H10MO.D	0.0142575;0.0226748;0.0226748;0.0804742;0.113741;0.113741;0.115638
THAP-related_factors	MA0597.1.THAP1	0.0165573	THAP1.HUMAN.H10MO.D	0.992095	0	0	2	MA0597.1.THAP1;THAP1.HUMAN.H10MO.D	0.0165573;0.992095
TEF-1-related_factors	TEAD4.HUMAN.H10MO.A	0.0169841	TA0318.TEAD1.full.dimer	0.930143	0	0	12	TEAD4.HUMAN.H10MO.A;TA0319.TEAD3.DBD.dimer;TEAD3.HUMAN.H10MO.D;TA0320.TEAD3.DBD.monomer;MA0808.1.TEAD3;TEAD1.HUMAN.H10MO.D;MA0809.1.TEAD4;TA0321.TEAD4.DBD.monomer;MA0090.1.TEAD1;TA0317.TEAD1.full.monomer;MA0090.2.TEAD1;TA0318.TEAD1.full.dimer	0.0169841;0.106737;0.145909;0.287868;0.28896;0.299366;0.369912;0.370175;0.401368;0.475566;0.475566;0.930143
Early_B-Cell_Factor-related_factors	MA0154.1.EBF1	0.0310433	MA0154.2.EBF1	0.248441	0	0	5	MA0154.1.EBF1;COE1.HUMAN.H10MO.A;MA0154.3.EBF1;TA0109.EBF1.full.dimer;MA0154.2.EBF1	0.0310433;0.0655263;0.0656125;0.0662468;0.248441
NFAT-related_factors	NFAC1.HUMAN.H10MO.S	0.0421792	MA0606.1.NFAT5	0.999913	0	0	13	NFAC1.HUMAN.H10MO.S;NFAC4.HUMAN.H10MO.C;MA0152.1.NFATC2;NFAC3.HUMAN.H10MO.B;NFAC2.HUMAN.H10MO.B;TA0217.NFATC1.full.dimer;TA0216.NFATC1.full.dimer;TA0218.NFATC1.full.dimer;TA0215.NFAT5.DBD.dimer;MA0625.1.NFATC3;MA0624.1.NFATC1;NFAC1.HUMAN.H10MO.A;MA0606.1.NFAT5	0.0421792;0.561981;0.676613;0.736986;0.809999;0.922256;0.948343;0.978906;0.991851;0.998941;0.999078;0.999698;0.999913
HD-ZF_factors	TA0169.HOMEZ.DBD.monomer	0.0569995	MA0103.2.ZEB1	0.999843	0	0	6	TA0169.HOMEZ.DBD.monomer;MA0103.1.ZEB1;HOMEZ.HUMAN.H10MO.D;HOMEO0046.Homez.1063.2;ZEB1.HUMAN.H10MO.B;MA0103.2.ZEB1	0.0569995;0.384263;0.590337;0.89912;0.910447;0.999843
HSF_factors	TA0175.HSFY2.DBD.dimer	0.075239	TA0174.HSFY2.DBD.trimer	0.847068	0	0	15	TA0175.HSFY2.DBD.dimer;HSF4.HUMAN.H10MO.D;TA0172.HSF2.DBD.trimer;MA0770.1.HSF2;TA0171.HSF1.full.trimer;MA0486.2.HSF1;HSF2.HUMAN.H10MO.A;TA0170.HSF1.DBD.trimer;MA0486.1.HSF1;HSF1.HUMAN.H10MO.A;TA0173.HSF4.DBD.trimer;MA0771.1.HSF4;TA0176.HSFY2.DBD.dimer;HSFY1.HUMAN.H10MO.D;TA0174.HSFY2.DBD.trimer	0.075239;0.0767375;0.0933157;0.0933157;0.107814;0.107814;0.112203;0.150986;0.223349;0.3189;0.596475;0.596475;0.666775;0.733972;0.847068
E2F-related_factors	TA0785.E2F8.DBD.dimer	0.0961827	TA0854.E2F1.DBD.monomer	0.999993	0	0	33	TA0785.E2F8.DBD.dimer;MA0865.1.E2F8;TA0784.E2F4.DBD.dimer;E2F6.HUMAN.H10MO.C;MA0758.1.E2F7;TA0108.E2F7.DBD.dimer;MA0469.1.E2F3;MA0024.2.E2F1;BU0008.E2F2.primary;BU0009.E2F3.primary;MA0471.1.E2F6;MA0470.1.E2F4;E2F4.HUMAN.H10MO.A;TA0104.E2F2.DBD.dimer;E2F1.HUMAN.H10MO.A;MA0024.3.E2F1;TA0781.E2F1.DBD.dimer;TA0107.E2F3.DBD.dimer;TA0783.E2F4.DBD.dimer;E2F8.HUMAN.H10MO.D;MA0469.2.E2F3;TA0106.E2F3.DBD.d…	0.0961827;0.0964457;0.119977;0.292042;0.31426;0.315849;0.613556;0.618423;0.669356;0.706208;0.720996;0.841359;0.846159;0.884193;0.918435;0.92838;0.92924;0.959033;0.961388;0.966117;0.979531;0.979767;0.981994;0.982003;0.988765;0.989886;0.99102;0.992655;0.997012;0.99781;0.99911;0.99961;0.999993
Dbp_factors	YBOX1.HUMAN.H10MO.D	0.110723	YBOX1.HUMAN.H10MO.D	0.110723	0	0	1	YBOX1.HUMAN.H10MO.D	0.110723
Responders_to_external_signals_(SRF/RLM1)	MA0083.2.SRF	0.119641	MA0083.1.SRF	0.999736	0	0	7	MA0083.2.SRF;SRF.HUMAN.H10MO.A;BU0078.Srf.primary;TA0189.SRF.DBD.dimer;TA0190.SRF.full.dimer;MA0083.3.SRF;MA0083.1.SRF	0.119641;0.1222;0.475931;0.98736;0.999196;0.999196;0.999736
HD-PROS_factors	TA0263.PROX1.DBD.dimer	0.126927	PROX1.HUMAN.H10MO.D	0.948657	0	0	3	TA0263.PROX1.DBD.dimer;MA0794.1.PROX1;PROX1.HUMAN.H10MO.D	0.126927;0.126927;0.948657
NF-kappaB-related_factors	RELB.HUMAN.H10MO.C	0.129415	MA0105.4.NFKB1	1	0	0	14	RELB.HUMAN.H10MO.C;MA0107.1.RELA;MA0105.1.NFKB1;REL.HUMAN.H10MO.C;MA0105.3.NFKB1;TF65.HUMAN.H10MO.A;MA0101.1.REL;NFKB2.HUMAN.H10MO.D;NFKB1.HUMAN.H10MO.B;TA0220.NFKB2.DBD.dimer;MA0778.1.NFKB2;MA0105.2.NFKB1;TA0219.NFKB1.DBD.dimer;MA0105.4.NFKB1	0.129415;0.242644;0.248726;0.256619;0.302797;0.322485;0.355517;0.572192;0.572367;0.99281;0.99281;0.997597;1.0;1.0
TBP-related_factors	MA0002.1.RUNX1	0.138273	BU0080.Tbp.primary	0.99998	0	0	6	MA0002.1.RUNX1;BMC.TATA.box;TBP.HUMAN.H10MO.C;MA0108.1.TBP;MA0108.2.TBP;BU0080.Tbp.primary	0.138273;0.770065;0.90373;0.93091;0.939155;0.99998
Sp140/Sp100	BU0075.Sp100.primary	0.173118	BU0075.Sp100.primary	0.173118	0	0	1	BU0075.Sp100.primary	0.173118
RFX-related_factors	MA0510.1.RFX5	0.185946	RFX4.HUMAN.H10MO.D	0.868448	0	0	27	MA0510.1.RFX5;TA0270.RFX5.DBD.dimer;MA0510.2.RFX5;TA0855.RFX5.DBD.dimer;TA0271.RFX5.DBD.dimer;TA0269.RFX4.DBD.dimer;RFX5.HUMAN.H10MO.A;TA0264.RFX2.DBD.dimer;MA0600.2.RFX2;TA0274.Rfx3.DBD.dimer;TA0266.RFX3.DBD.dimer;MA0798.1.RFX3;BU0056.Rfxdc2.primary;BU0054.Rfx3.primary;TA0272.Rfx2.DBD.dimer;RFX2.HUMAN.H10MO.C;TA0268.RFX4.DBD.dimer;MA0799.1.RFX4;RFX1.HUMAN.H10MO.C;TA0267.RFX3.DBD.dimer;MA0600.1.R…	0.185946;0.425607;0.425607;0.46701;0.467124;0.496541;0.551888;0.558663;0.558663;0.576068;0.603943;0.603943;0.607583;0.639118;0.658466;0.664705;0.685248;0.685248;0.743342;0.771189;0.777711;0.804617;0.811637;0.822606;0.867071;0.867932;0.868448
BED_zinc_finger_factors	MA0749.1.ZBED1	0.199334	ZBED1.HUMAN.H10MO.D	0.500427	0	0	3	MA0749.1.ZBED1;TA0066.ZBED1.DBD.dimer;ZBED1.HUMAN.H10MO.D	0.199334;0.200106;0.500427
NRF	NRF1.HUMAN.H10MO.A	0.212876	MA0506.1.NRF1	0.952607	0	0	3	NRF1.HUMAN.H10MO.A;TA0224.NRF1.full.dimer;MA0506.1.NRF1	0.212876;0.680467;0.952607
HD-LIM_factors	MA0658.1.LHX6	0.244011	TA0607.LHX9.DBD.monomer	0.999517	0	0	45	MA0658.1.LHX6;TA0604.LHX6.full.monomer;TA0606.LHX6.full.dimer;ISL1.HUMAN.H10MO.D;HOMEO0101.Lhx9.3492.1;HOMEO0093.Lhx1.2240.2;HOMEO0095.Lhx3.3431.1;HOMEO0096.Lhx4.1719.2;TA0615.Lhx8.DBD.dimer;MA0700.1.LHX2;TA0602.LHX2.DBD.monomer;HOMEO0097.Lhx5.2279.1;MA0705.1.Lhx8;TA0614.Lhx8.DBD.monomer;LHX4.HUMAN.H10MO.D;HOMEO0100.Lhx8.2247.2;MA0135.1.Lhx3;LHX8.HUMAN.H10MO.D;LHX3.HUMAN.H10MO.C;HOMEO0102.Lmx1a.2…	0.244011;0.248928;0.321054;0.498432;0.503903;0.568744;0.605727;0.662504;0.664024;0.664226;0.667324;0.703705;0.709796;0.712541;0.718903;0.762797;0.766506;0.797849;0.810994;0.815278;0.843175;0.843904;0.875416;0.880581;0.89979;0.900082;0.905441;0.91497;0.937558;0.948822;0.94915;0.956083;0.965244;0.965542;0.976871;0.977167;0.98378;0.985795;0.987435;0.99139;0.992928;0.996151;0.996599;0.999507;0.999517
ARID-related_factors	BU0001.Arid3a.primary	0.367553	MA0601.1.Arid3b	0.836834	0	0	6	BU0001.Arid3a.primary;BU0002.Arid5a.primary;MA0602.1.Arid5a;ARI5B.HUMAN.H10MO.C;MA0151.1.Arid3a;MA0601.1.Arid3b	0.367553;0.489636;0.510844;0.592818;0.620471;0.836834
PUR	PURA.HUMAN.H10MO.D	0.554734	PURA.HUMAN.H10MO.D	0.554734	0	0	1	PURA.HUMAN.H10MO.D	0.554734
HD-CUT_factors	ONEC3.HUMAN.H10MO.D	0.63758	TA0097.CUX2.DBD.dimer	1	0	0	20	ONEC3.HUMAN.H10MO.D;HOMEO0016.Cutl1.3494.1;MA0755.1.CUX2;TA0098.CUX2.DBD.monomer;HNF6.HUMAN.H10MO.C;TA0102.ONECUT3.DBD.monomer;MA0757.1.ONECUT3;HOMEO0017.Cutl1.3494.2;TA0094.CUX1.DBD.dimer;MA0679.1.ONECUT1;TA0100.ONECUT1.full.monomer;TA0101.ONECUT2.DBD.monomer;MA0756.1.ONECUT2;TA0099.ONECUT1.DBD.monomer;TA0096.CUX1.DBD.monomer;MA0754.1.CUX1;CUX2.HUMAN.H10MO.D;TA0095.CUX1.DBD.dimer;CUX1.HUMAN.H10M…	0.63758;0.757173;0.93106;0.932009;0.933401;0.935502;0.937219;0.944448;0.969227;0.969663;0.97011;0.979892;0.980006;0.982489;0.987871;0.988209;0.999966;1.0;1.0;1.0
GCM_factors	GCM1.HUMAN.H10MO.D	0.760513	TA0161.GCM1.DBD.monomer	0.999987	0	0	9	GCM1.HUMAN.H10MO.D;BU0024.Gcm1.primary;TA0164.GCM2.DBD.monomer;MA0767.1.GCM2;TA0162.GCM1.full.dimer;GCM2.HUMAN.H10MO.D;TA0163.GCM1.full.monomer;MA0646.1.GCM1;TA0161.GCM1.DBD.monomer	0.760513;0.887231;0.962404;0.962786;0.992009;0.996545;0.999674;0.999693;0.999987
AIRE	AIRE.HUMAN.H10MO.C	0.837336	AIRE.HUMAN.H10MO.C	0.837336	0	0	1	AIRE.HUMAN.H10MO.C	0.837336
HMGA_factors	HMGA1.HUMAN.H10MO.D	0.864346	HMGA2.HUMAN.H10MO.D	0.988965	0	0	2	HMGA1.HUMAN.H10MO.D;HMGA2.HUMAN.H10MO.D	0.864346;0.988965
HD-SINE_factors	HOMEO0166.Six4.2860.1	0.929755	HOMEO0165.Six3.1732.2	0.999997	0	0	7	HOMEO0166.Six4.2860.1;HOMEO0168.Six6.2267.5;HOMEO0164.Six2.2307.2;HOMEO0167.Six6.2267.4;HOMEO0163.Six1.0935.2;BU0059.Six6.primary;HOMEO0165.Six3.1732.2	0.929755;0.999905;0.999921;0.999984;0.999984;0.99999;0.999997
DMRT	MA0610.1.DMRT3	0.958505	MA0610.1.DMRT3	0.958505	0	0	1	MA0610.1.DMRT3	0.958505
Basic_helix-loop-helix_factors_(bHLH)	AJ.TCF15	0.962198	AJ.TCF15	0.962198	0	0	1	AJ.TCF15	0.962198

## Sheet: NOD vs INF DOWN FAMILY 
ID	PWM_best_id	PWM_best_p	PWM_worst_id	PWM_worst_p	PWM_sig	PWM_sig_frac	PWM_in_class	PWMs	ps
CpG-binding_proteins	MBD2.HUMAN.H10MO.B	8.37076e-95	CXXC1.HUMAN.H10MO.D	6.70165e-36	2	1	2	MBD2.HUMAN.H10MO.B;CXXC1.HUMAN.H10MO.D	8.37076e-95;6.70165e-36
E2F-related_factors	MA0024.2.E2F1	1.41264e-87	E2F8.HUMAN.H10MO.D	0.0860559	31	0.939394	33	MA0024.2.E2F1;MA0470.1.E2F4;E2F3.HUMAN.H10MO.B;MA0469.1.E2F3;BU0008.E2F2.primary;TFDP1.HUMAN.H10MO.D;BU0009.E2F3.primary;E2F6.HUMAN.H10MO.C;E2F5.HUMAN.H10MO.B;MA0471.1.E2F6;E2F1.HUMAN.H10MO.A;MA0024.1.E2F1;E2F4.HUMAN.H10MO.A;TA0781.E2F1.DBD.dimer;MA0024.3.E2F1;TA0780.E2F1.DBD.dimer;TA0853.E2F1.DBD.monomer;MA0865.1.E2F8;TA0785.E2F8.DBD.dimer;MA0758.1.E2F7;TA0108.E2F7.DBD.dimer;TA0105.E2F3.DBD.dime…	1.41264e-87;8.08229e-84;5.41932e-75;2.89072e-71;3.71593e-71;3.64976e-69;3.00404e-67;2.61552e-60;3.54399e-48;3.32352e-45;3.80357e-44;2.9533e-38;1.12527e-35;1.35974e-31;1.64613e-31;2.20451e-27;7.21283e-14;5.22132e-13;5.57674e-13;6.53704e-13;6.81626e-13;1.26539e-07;6.20432e-07;6.87287e-07;1.43267e-06;1.37174e-05;1.54908e-05;2.77373e-05;4.82838e-05;4.85185e-05;0.000104525;0.047736;0.0860559
Factors_with_multiple_dispersed_zinc_fingers	TA0047.HINFP1.full.dimer	4.55158e-80	TA0083.ZNF784.full.monomer	1	21	0.466667	45	TA0047.HINFP1.full.dimer;TA0046.HINFP1.full.monomer;MA0131.2.HINFP;TA0048.HINFP1.full.dimer;MAZ.HUMAN.H10MO.A;BU0095.Zfp161.primary;ZN639.HUMAN.H10MO.D;HINFP.HUMAN.H10MO.C;MA0131.1.HINFP;ZN219.HUMAN.H10MO.D;HU0013.ZNF467;ZEP1.HUMAN.H10MO.D;ZEP2.HUMAN.H10MO.D;HU0024.ZNF574;INSM1.HUMAN.H10MO.C;ZBTB4.HUMAN.H10MO.D;MA0155.1.INSM1;ZBTB4.HUMAN.H10MO.S;PRDM4.HUMAN.H10MO.D;HIC1.HUMAN.H10MO.C;TA0773.PRDM4…	4.55158e-80;5.5481e-56;6.68288e-56;2.66415e-51;7.85185e-51;1.8921e-44;5.46304e-35;1.59896e-29;1.57119e-24;3.23189e-24;5.31877e-14;5.52335e-13;9.07487e-13;1.60457e-12;8.00171e-11;1.95582e-08;2.22686e-08;2.87493e-08;0.00017947;0.000222196;0.00190752;0.0273248;0.217059;0.364489;0.418135;0.428698;0.474829;0.657197;0.748914;0.919115;0.985724;0.990396;0.990408;0.995096;0.999932;0.999933;0.999983;0.9999…
Composite	AJ.TFAP2C::E2F8	6.15891e-74	AJ.MGA::DLX3.002	1	258	0.393893	655	AJ.TFAP2C::E2F8;AJ.E2F3::HES7;AJ.E2F1::ELK1.001;AJ.ETV5::HES7.002;AJ.E2F1::HES7.001;AJ.E2F1::ELK1.002;AJ.ETV5::HES7.001;AJ.E2F1::NHLH1;AJ.GCM1::SPDEF.002;AJ.E2F1::ELK1.003;AJ.E2F1::HES7.002;AJ.TFAP2C::HES7.001;AJ.GCM1::SPDEF.005;AJ.TFAP2C::ELK1;AJ.TFAP2C::HES7.002;AJ.E2F1::EOMES.002;AJ.ETV2::HES7.002;AJ.GCM1::ERG;AJ.GCM1::ETV7.001;AJ.ETV2::HES7.001;AJ.GCM1::ETV1;AJ.GCM1::ELK3.002;AJ.E2F1::EOMES.0…	6.15891e-74;6.79346e-74;7.9768e-71;4.47943e-70;4.52391e-63;6.58237e-63;5.83758e-62;3.21503e-60;3.03462e-58;8.14756e-57;1.24227e-54;6.30257e-50;7.92531e-47;3.70408e-45;1.06014e-44;1.3176e-44;1.42849e-44;2.74356e-40;6.63752e-40;2.91895e-39;2.14893e-37;1.09077e-36;1.08653e-33;1.24255e-33;1.85886e-33;3.64521e-33;1.02423e-32;3.85417e-31;1.06879e-30;2.81235e-30;3.21175e-30;7.19488e-29;1.44527e-27;1.644…
Three-zinc_finger_Kruppel-related_factors	EGR1.HUMAN.H10MO.S	1.1037e-68	MA0493.1.Klf1	0.931629	53	0.883333	60	EGR1.HUMAN.H10MO.S;SP2.HUMAN.H10MO.C;SP4.HUMAN.H10MO.D;BU0010.Egr1.primary;SP3.HUMAN.H10MO.B;TA0033.EGR1.DBD.monomer;SP1.HUMAN.H10MO.C;MA0516.1.SP2;SP1.HUMAN.H10MO.S;MA0162.2.EGR1;MA0079.3.SP1;TA0037.EGR3.DBD.monomer;MA0732.1.EGR3;BU0076.Sp4.primary;MA0162.1.Egr1;MA0472.2.EGR2;TA0035.EGR2.DBD.monomer;KLF13.HUMAN.H10MO.D;TA0036.EGR2.full.monomer;MA0079.2.SP1;TA0034.EGR1.full.monomer;TA0039.Egr3.DB…	1.1037e-68;4.46573e-66;2.615e-65;3.51166e-54;2.04965e-53;5.63987e-53;5.5033e-51;1.86519e-50;2.67694e-49;8.13174e-49;5.14735e-47;1.44839e-46;2.28021e-46;3.10094e-46;1.05632e-43;3.64382e-42;4.97478e-42;6.39083e-42;8.56297e-42;2.00473e-39;7.02293e-39;2.71685e-38;1.11775e-37;1.1455e-36;5.8954e-31;1.55962e-28;2.26617e-27;2.93826e-27;1.32669e-24;1.72785e-24;8.64757e-24;1.95064e-21;4.55525e-21;1.78383e-…
THAP-related_factors	THAP1.HUMAN.H10MO.D	7.40006e-66	MA0597.1.THAP1	4.48874e-06	2	1	2	THAP1.HUMAN.H10MO.D;MA0597.1.THAP1	7.40006e-66;4.48874e-06
AP-2	AP2B.HUMAN.H10MO.B	1.74986e-62	AP2A.HUMAN.H10MO.C	0.00702988	37	1	37	AP2B.HUMAN.H10MO.B;MA0003.1.TFAP2A;MA0810.1.TFAP2A.var.2;TA0322.TFAP2A.DBD.dimer;TA0334.Tcfap2a.DBD.dimer;TA0863.TFAP2A.DBD.dimer;MA0815.1.TFAP2C.var.3;TA0330.TFAP2C.DBD.dimer;TA0324.TFAP2A.DBD.dimer;TA0335.Tcfap2a.DBD.dimer;MA0872.1.TFAP2A.var.3;TA0864.TFAP2A.DBD.dimer;MA0811.1.TFAP2B;TA0325.TFAP2B.DBD.dimer;TA0328.TFAP2C.DBD.dimer;MA0524.2.TFAP2C;BU0085.Tcfap2a.primary;MA0003.3.TFAP2A;TA0323.TF…	1.74986e-62;4.48096e-46;1.14997e-41;1.35062e-41;4.13446e-41;1.39947e-31;1.14499e-29;1.17632e-29;1.90408e-29;1.50462e-28;4.31858e-28;4.86764e-28;1.30925e-27;1.31017e-27;1.98488e-27;2.11439e-27;6.69843e-27;2.00722e-26;2.56659e-26;2.88545e-26;5.52222e-25;3.11481e-24;1.87734e-23;1.8805e-23;1.60635e-22;1.78865e-22;1.84282e-22;1.89051e-22;5.9063e-22;8.59862e-20;3.29818e-16;3.31273e-16;8.66095e-10;1.035…
PAS_domain_factors	MA0632.1.Tcfl5	1.89733e-57	TA0347.CLOCK.DBD.dimer	1	6	0.461538	13	MA0632.1.Tcfl5;ARNT.HUMAN.H10MO.B;AHR.HUMAN.H10MO.B;HIF1A.HUMAN.H10MO.A;MA0004.1.Arnt;ARNT2.HUMAN.H10MO.D;MA0603.1.Arntl;TA0337.ARNTL.DBD.dimer;BMAL1.HUMAN.H10MO.C;EPAS1.HUMAN.H10MO.D;MA0626.1.Npas2;MA0819.1.CLOCK;TA0347.CLOCK.DBD.dimer	1.89733e-57;3.96665e-21;5.39302e-21;7.72924e-21;7.20324e-08;2.75318e-06;0.266995;0.795092;0.855415;0.999742;1.0;1.0;1.0
More_than_3_adjacent_zinc_finger_factors	ZFX.HUMAN.H10MO.C	2.91031e-52	MA0745.1.SNAI2	1	68	0.395349	172	ZFX.HUMAN.H10MO.C;WT1.HUMAN.H10MO.D;BU0052.Plagl1.primary;ZIC4.HUMAN.H10MO.D;BU0103.Zic3.primary;BU0101.Zic1.primary;BU0102.Zic2.primary;TA0071.ZIC3.full.monomer;MA0697.1.ZIC3;HU0018.ZNF200;ZN148.HUMAN.H10MO.D;TA0087.Zic3.DBD.monomer;MA0751.1.ZIC4;TA0072.ZIC4.DBD.monomer;MA0696.1.ZIC1;TA0070.ZIC1.full.monomer;GLIS2.HUMAN.H10MO.D;MA0146.1.Zfx;MA0146.2.Zfx;TA0043.GLIS2.DBD.monomer;MA0736.1.GLIS2;MZ…	2.91031e-52;1.15507e-49;4.55185e-39;1.64604e-38;3.91701e-38;1.27019e-37;1.47082e-36;3.34886e-33;4.13974e-33;8.92093e-33;5.95961e-31;2.46737e-27;4.99974e-26;5.66195e-26;6.10611e-25;7.23604e-25;1.1496e-24;2.60046e-24;5.03066e-24;6.17794e-22;7.32646e-22;3.78514e-18;1.4711e-17;2.46891e-17;4.64482e-16;6.12876e-16;2.2814e-15;6.43994e-14;1.8147e-13;2.8991e-12;2.38474e-11;1.30412e-09;7.37978e-09;8.25835e…
NRF	NRF1.HUMAN.H10MO.A	5.51633e-51	TA0224.NRF1.full.dimer	1.59477e-12	3	1	3	NRF1.HUMAN.H10MO.A;MA0506.1.NRF1;TA0224.NRF1.full.dimer	5.51633e-51;1.19396e-50;1.59477e-12
Ets-related_factors	MA0098.1.ETS1	1.57359e-50	ETV5.HUMAN.H10MO.D	0.991019	135	0.924658	146	MA0098.1.ETS1;ETS0019.h-ETV6;ETS0009.h-Elk4;ETV1.HUMAN.H10MO.B;ETS0005.h-ELF4;ETS0003.h-ELF2;ETS0023.h-GABPA;ETS0020.h-ETV7;ELF2.HUMAN.H10MO.C;ETS0010.h-ERF;ETS0002.h-ELF1;ETS0016.h-ETV3;ETS0017.h-ETV4;MA0062.2.Gabpa;TA0120.ELK1.full.dimer;ETS0014.h-ETV1;ETS0008.h-Elk3;MA0076.2.ELK4;ETS0018.h-ETV5;ETS0007.h-Elk1;MA0765.1.ETV5;TA0136.ETV5.DBD.monomer;ETS0001.h-EHF;ETS0006.h-ELF5;MA0080.1.SPI1;GABP…	1.57359e-50;3.88504e-38;5.37029e-38;2.71497e-35;4.75209e-35;3.7967e-34;2.65549e-33;7.38901e-32;2.36694e-31;1.41362e-30;7.26654e-30;9.51606e-30;1.11489e-29;2.07969e-29;2.69674e-29;7.79834e-29;1.74491e-28;1.40165e-27;7.67336e-27;2.40074e-26;5.33371e-26;5.79634e-26;7.24486e-26;1.15179e-25;1.71907e-25;2.00197e-25;2.71127e-25;2.90264e-24;7.93249e-24;2.03645e-23;2.39123e-23;1.2591e-22;1.83435e-22;1.912…
Other_factors_with_up_to_three_adjacent_zinc_fingers	MA0527.1.ZBTB33	5.74961e-49	BU0050.Osr1.primary	0.999975	9	0.9	10	MA0527.1.ZBTB33;KAISO.HUMAN.H10MO.A;TA0081.ZNF740.full.monomer;KAISO.HUMAN.H10MO.S;BU0100.Zfp740.primary;TA0080.ZNF740.DBD.monomer;MA0753.1.ZNF740;ZN740.HUMAN.H10MO.D;TA0086.Zfp740.DBD.monomer;BU0050.Osr1.primary	5.74961e-49;1.9133e-48;1.11391e-16;7.02705e-16;1.51153e-15;2.83032e-15;3.0107e-15;1.27868e-13;1.70508e-10;0.999975
Hairy-related_factors	AJ.HES1	1.62811e-41	MA0464.1.Bhlhe40	1	6	0.214286	28	AJ.HES1;MA1099.1.Hes1;HES1.HUMAN.H10MO.D;TA0352.HEY2.DBD.dimer;TA0351.HEY1.DBD.dimer;MA0823.1.HEY1;MA0649.1.HEY2;TA0353.HEY2.full.dimer;TA0865.HES5.DBD.dimer;TA0350.HES7.DBD.dimer;HES7.HUMAN.H10MO.D;MA0822.1.HES7;TA0852.Bhlhb2.DBD.monomer;HEY1.HUMAN.H10MO.D;MA0464.2.BHLHE40;TA0341.BHLHB2.DBD.dimer;TA0342.BHLHB3.full.dimer;TA0346.Bhlhb2.DBD.dimer;MA0821.1.HES5;TA0349.HES5.DBD.dimer;TA0345.BHLHE41.…	1.62811e-41;4.89353e-29;2.00502e-15;1.0706e-08;8.58216e-05;0.000106624;0.0654176;0.0690585;0.173384;0.256432;0.258542;0.278745;0.379134;0.388998;0.449913;0.472032;0.472042;0.623899;0.67593;0.704258;0.759388;0.769038;0.860408;0.884579;0.990954;0.999556;0.999993;1.0
TCF-7-related_factors	TF7L1.HUMAN.H10MO.D	2.19393e-35	TA0165.LEF1.DBD.monomer	1	1	0.0666667	15	TF7L1.HUMAN.H10MO.D;LBX2.HUMAN.H10MO.D;BU0081.Tcf1.primary;LEF1.HUMAN.H10MO.C;TCF7.HUMAN.H10MO.C;TA0167.TCF7L1.full.monomer;MA0523.1.TCF7L2;BU0083.Tcf7.primary;TF7L2.HUMAN.H10MO.A;TA0168.Tcf7.DBD.monomer;MA0769.1.Tcf7;BU0084.Tcf7l2.primary;BU0040.Lef1.primary;MA0768.1.LEF1;TA0165.LEF1.DBD.monomer	2.19393e-35;0.0721664;0.68325;0.94361;0.994472;0.999895;0.999922;0.999972;0.999993;1.0;1.0;1.0;1.0;1.0;1.0
Paired_domain_only	PAX5.HUMAN.H10MO.A	3.38346e-27	PAX2.HUMAN.H10MO.D	1	4	0.285714	14	PAX5.HUMAN.H10MO.A;MA0014.1.Pax5;MA0014.2.PAX5;TA0226.PAX2.DBD.monomer;TA0230.PAX5.DBD.monomer;PAX5.HUMAN.H10MO.S;TA0225.PAX1.DBD.monomer;MA0779.1.PAX1;TA0234.PAX9.DBD.monomer;MA0781.1.PAX9;MA0067.1.Pax2;PAX1.HUMAN.H10MO.D;PAX2.HUMAN.H10MO.S;PAX2.HUMAN.H10MO.D	3.38346e-27;1.40989e-20;1.13415e-08;0.000516608;0.0176243;0.181187;0.198977;0.198977;0.608892;0.608892;0.782238;0.955672;0.975641;1.0
NF-kappaB-related_factors	MA0107.1.RELA	2.93495e-26	NFKB2.HUMAN.H10MO.D	0.0195789	13	0.928571	14	MA0107.1.RELA;NFKB1.HUMAN.H10MO.B;MA0105.2.NFKB1;MA0105.1.NFKB1;MA0105.3.NFKB1;TF65.HUMAN.H10MO.A;MA0101.1.REL;RELB.HUMAN.H10MO.C;TA0220.NFKB2.DBD.dimer;MA0778.1.NFKB2;REL.HUMAN.H10MO.C;TA0219.NFKB1.DBD.dimer;MA0105.4.NFKB1;NFKB2.HUMAN.H10MO.D	2.93495e-26;1.75776e-21;6.58409e-20;1.34591e-19;1.26163e-17;1.89461e-17;4.17278e-17;1.62729e-15;1.28236e-11;1.28236e-11;1.2977e-11;5.9816e-08;5.9816e-08;0.0195789
Interferon-regulatory_factors	TA0184.IRF8.full.dimer	6.60048e-25	IRF4.HUMAN.H10MO.C	0.175485	25	0.892857	28	TA0184.IRF8.full.dimer;MA0652.1.IRF8;IRF2.HUMAN.H10MO.C;TA0178.IRF4.full.dimer;TA0180.IRF5.full.monomer;BU0033.Irf3.primary;BU0034.Irf4.primary;TA0183.IRF8.DBD.dimer;BU0035.Irf5.primary;MA0051.1.IRF2;TA0181.IRF7.DBD.dimer;MA0772.1.IRF7;MA0050.1.IRF1;IRF3.HUMAN.H10MO.C;IRF7.HUMAN.H10MO.C;TA0185.IRF9.full.trimer;MA0653.1.IRF9;TA0179.IRF5.full.dimer;BU0036.Irf6.primary;TA0177.IRF3.full.trimer;TA0182…	6.60048e-25;6.60048e-25;2.13609e-21;4.98648e-21;4.25923e-19;2.28795e-17;3.565e-17;1.27017e-16;3.17006e-15;4.0336e-15;3.29665e-13;3.29665e-13;5.27552e-13;5.5845e-13;1.21088e-12;2.18411e-12;2.18411e-12;3.29416e-12;1.18209e-11;3.07065e-11;3.31296e-11;2.77541e-10;1.39647e-08;4.51896e-07;0.000151278;0.0145728;0.12303;0.175485
Sp140/Sp100	BU0075.Sp100.primary	9.77309e-24	BU0075.Sp100.primary	9.77309e-24	1	1	1	BU0075.Sp100.primary	9.77309e-24
RFX-related_factors	RFX2.HUMAN.H10MO.C	4.42754e-23	RFX3.HUMAN.H10MO.B	1	3	0.111111	27	RFX2.HUMAN.H10MO.C;RFX5.HUMAN.H10MO.A;RFX1.HUMAN.H10MO.C;TA0265.RFX2.DBD.dimer;TA0269.RFX4.DBD.dimer;TA0273.Rfx2.DBD.dimer;BU0056.Rfxdc2.primary;MA0600.1.RFX2;TA0267.RFX3.DBD.dimer;MA0509.1.Rfx1;BU0055.Rfx4.primary;TA0270.RFX5.DBD.dimer;MA0510.2.RFX5;MA0510.1.RFX5;TA0855.RFX5.DBD.dimer;TA0271.RFX5.DBD.dimer;TA0274.Rfx3.DBD.dimer;TA0264.RFX2.DBD.dimer;MA0600.2.RFX2;TA0266.RFX3.DBD.dimer;MA0798.1.R…	4.42754e-23;0.000183433;0.00150445;0.0197074;0.0317713;0.0885127;0.0946182;0.0952571;0.136093;0.301953;0.642398;0.720032;0.720032;0.855301;0.880385;0.883053;0.980967;0.997255;0.997255;0.998684;0.998684;0.999216;0.999676;0.999975;0.999975;0.999997;1.0
Tal-related_factors	HEN1.HUMAN.H10MO.C	1.39372e-22	MA0633.1.Twist2	1	5	0.0961538	52	HEN1.HUMAN.H10MO.C;TA0366.NHLH1.DBD.dimer;MA0048.1.NHLH1;MA0048.2.NHLH1;TA0367.NHLH1.full.dimer;TA0381.Tcf21.DBD.dimer;MA0832.1.Tcf21;HAND1.HUMAN.H10MO.D;MA0665.1.MSC;TA0846.MSC.full.dimer;TAL1.HUMAN.H10MO.A;PTF1A.HUMAN.H10MO.C;NDF1.HUMAN.H10MO.C;MA0461.1.Atoh1;NGN2.HUMAN.H10MO.D;NDF2.HUMAN.H10MO.D;OLIG1.HUMAN.H10MO.D;ATOH1.HUMAN.H10MO.D;TAL1.HUMAN.H10MO.S;BHE22.HUMAN.H10MO.D;MA0669.1.NEUROG2;TA0…	1.39372e-22;1.05982e-17;1.08424e-14;3.65985e-08;4.07856e-08;0.177324;0.177354;0.178411;0.293699;0.294542;0.68725;0.99821;0.998324;0.999239;1.0;1.0;1.0;1.0;1.0;1.0;1.0;1.0;1.0;1.0;1.0;1.0;1.0;1.0;1.0;1.0;1.0;1.0;1.0;1.0;1.0;1.0;1.0;1.0;1.0;1.0;1.0;1.0;1.0;1.0;1.0;1.0;1.0;1.0;1.0;1.0;1.0;1.0
GMEB	BU0027.Gmeb1.primary	5.46006e-21	TA0283.GMEB2.DBD.dimer	0.568189	7	0.875	8	BU0027.Gmeb1.primary;MA0615.1.Gmeb1;TA0282.GMEB2.DBD.dimer;TA0284.GMEB2.DBD.dimer;GMEB2.HUMAN.H10MO.D;TA0769.GMEB2.DBD.dimer;MA0862.1.GMEB2;TA0283.GMEB2.DBD.dimer	5.46006e-21;4.21277e-20;2.26716e-17;2.42828e-12;1.32521e-10;1.82161e-06;2.09229e-06;0.568189
Nuclear_factor_1	NFIC.HUMAN.H10MO.A	2.79127e-19	TA0860.NFIX.full.monomer	0.120526	12	0.923077	13	NFIC.HUMAN.H10MO.A;TA0223.NFIX.full.dimer;TA0222.NFIB.full.dimer;TA0221.NFIA.full.dimer;NFIA.HUMAN.H10MO.C;TA0861.NFIX.full.dimer;NFIA.HUMAN.H10MO.S;TA0859.NFIX.full.monomer;MA0671.1.NFIX;MA0161.1.NFIC;TA0858.NFIA.full.monomer;MA0670.1.NFIA;TA0860.NFIX.full.monomer	2.79127e-19;1.47444e-18;2.44515e-16;2.96745e-16;4.20561e-14;3.43769e-10;2.85379e-06;0.000532216;0.000532345;0.00146366;0.00782964;0.00786113;0.120526
TBX1-related_factors	TBX1.HUMAN.H10MO.D	3.32649e-19	MA0803.1.TBX15	1	2	0.111111	18	TBX1.HUMAN.H10MO.D;TBX15.HUMAN.H10MO.D;TA0298.TBX1.DBD.dimer;TA0296.TBX1.DBD.dimer;TA0292.TBX15.DBD.dimer;TBX20.HUMAN.H10MO.D;TA0301.TBX20.DBD.dimer;TA0302.TBX20.DBD.monomer;TA0299.TBX1.DBD.dimer;TA0303.TBX20.full.monomer;MA0689.1.TBX20;TA0295.TBX1.DBD.dimer;TA0300.TBX20.DBD.dimer;TA0297.TBX1.DBD.monomer;MA0805.1.TBX1;TA0845.TBX20.full.dimer;TA0293.TBX15.DBD.monomer;MA0803.1.TBX15	3.32649e-19;1.49526e-17;0.924268;0.992634;0.999981;0.999998;1.0;1.0;1.0;1.0;1.0;1.0;1.0;1.0;1.0;1.0;1.0;1.0
NFAT-related_factors	NFAC1.HUMAN.H10MO.S	1.56104e-18	TA0218.NFATC1.full.dimer	0.183011	11	0.846154	13	NFAC1.HUMAN.H10MO.S;NFAC2.HUMAN.H10MO.B;NFAC4.HUMAN.H10MO.C;MA0624.1.NFATC1;NFAC3.HUMAN.H10MO.B;MA0625.1.NFATC3;MA0152.1.NFATC2;NFAC1.HUMAN.H10MO.A;TA0217.NFATC1.full.dimer;MA0606.1.NFAT5;TA0216.NFATC1.full.dimer;TA0215.NFAT5.DBD.dimer;TA0218.NFATC1.full.dimer	1.56104e-18;7.28699e-17;1.41163e-16;2.83953e-12;3.27684e-11;3.41193e-11;2.89073e-10;2.0407e-09;3.09244e-08;6.34632e-06;0.00463643;0.0929791;0.183011
HD-PROS_factors	PROX1.HUMAN.H10MO.D	6.40645e-16	MA0794.1.PROX1	0.572364	1	0.333333	3	PROX1.HUMAN.H10MO.D;TA0263.PROX1.DBD.dimer;MA0794.1.PROX1	6.40645e-16;0.572364;0.572364
Runt-related_factors	TA0275.RUNX2.DBD.dimer	5.78945e-14	RUNX2.HUMAN.H10MO.B	1	4	0.285714	14	TA0275.RUNX2.DBD.dimer;TA0278.RUNX3.DBD.dimer;TA0280.RUNX3.DBD.dimer;TA0276.RUNX2.DBD.dimer;TA0279.RUNX3.DBD.monomer;TA0277.RUNX2.DBD.monomer;MA0511.2.RUNX2;TA0281.RUNX3.full.monomer;MA0684.1.RUNX3;RUNX1.HUMAN.H10MO.A;MA0002.2.RUNX1;RUNX3.HUMAN.H10MO.C;MA0511.1.RUNX2;RUNX2.HUMAN.H10MO.B	5.78945e-14;5.71614e-11;3.71916e-05;0.00490744;0.0682124;0.114487;0.114487;0.738683;0.738683;0.978437;0.999175;0.999995;1.0;1.0
TEF-1-related_factors	MA0090.1.TEAD1	5.86246e-14	TA0319.TEAD3.DBD.dimer	0.927719	8	0.666667	12	MA0090.1.TEAD1;TEAD4.HUMAN.H10MO.A;MA0809.1.TEAD4;TA0321.TEAD4.DBD.monomer;TA0317.TEAD1.full.monomer;MA0090.2.TEAD1;MA0808.1.TEAD3;TA0320.TEAD3.DBD.monomer;TEAD1.HUMAN.H10MO.D;TA0318.TEAD1.full.dimer;TEAD3.HUMAN.H10MO.D;TA0319.TEAD3.DBD.dimer	5.86246e-14;1.04342e-13;1.87553e-10;2.0619e-10;6.46577e-08;6.46577e-08;1.17138e-06;1.20829e-06;0.142046;0.391246;0.48838;0.927719
CREB-related_factors	MA0018.1.CREB1	1.72787e-11	CREM.HUMAN.H10MO.C	0.949355	9	0.36	25	MA0018.1.CREB1;ATF6A.HUMAN.H10MO.B;TA0400.Creb3l2.DBD.dimer;MA0604.1.Atf1;TA0395.CREB3L1.full.dimer;TA0394.CREB3L1.DBD.dimer;TA0869.CREB3L1.DBD.dimer;TA0870.CREB3L1.DBD.dimer;TA0848.CREB3L1.full.dimer;MA0609.1.Crem;CR3L1.HUMAN.H10MO.D;TA0399.Creb3l2.DBD.dimer;CREB3.HUMAN.H10MO.D;CR3L2.HUMAN.H10MO.D;MA0638.1.CREB3;TA0397.CREB3.full.dimer;TA0396.CREB3.full.dimer;MA0839.1.CREB3L1;TA0393.CREB3L1.DBD.…	1.72787e-11;1.75791e-08;3.72697e-06;7.23542e-06;8.88871e-05;0.000117999;0.000150635;0.00100889;0.00309581;0.0100974;0.0103902;0.0115897;0.0134766;0.0394928;0.0471037;0.0487941;0.0657372;0.11108;0.111733;0.235654;0.27556;0.276149;0.765283;0.87097;0.949355
CP2-related_factors	TFCP2.HUMAN.H10MO.D	7.15378e-11	TA0093.TFCP2.full.dimer	0.0302006	5	0.833333	6	TFCP2.HUMAN.H10MO.D;MA0145.1.Tcfcp2l1;MA0145.2.Tcfcp2l1;MA0145.3.TFCP2;TA0092.TFCP2.full.dimer;TA0093.TFCP2.full.dimer	7.15378e-11;7.87261e-08;8.96892e-08;4.31931e-05;4.37566e-05;0.0302006
STAT_factors	STAT2.HUMAN.H10MO.B	7.66045e-11	STAT1.HUMAN.H10MO.A	1	7	0.411765	17	STAT2.HUMAN.H10MO.B;MA0137.1.STAT1;MA0517.1.STAT1::STAT2;STAT4.HUMAN.H10MO.D;STAT6.HUMAN.H10MO.C;MA0518.1.Stat4;STAT3.HUMAN.H10MO.A;MA0144.1.Stat3;STAT1.HUMAN.H10MO.S;STA5A.HUMAN.H10MO.B;STA5B.HUMAN.H10MO.C;MA0519.1.Stat5a::Stat5b;MA0144.2.STAT3;MA0137.3.STAT1;MA0520.1.Stat6;MA0137.2.STAT1;STAT1.HUMAN.H10MO.A	7.66045e-11;1.54194e-10;2.46586e-10;0.000136037;0.000699275;0.00582789;0.00769123;0.0356788;0.118515;0.14502;0.167417;0.171507;0.274184;0.324899;0.403752;0.425257;1.0
PUR	PURA.HUMAN.H10MO.D	1.45471e-10	PURA.HUMAN.H10MO.D	1.45471e-10	1	1	1	PURA.HUMAN.H10MO.D	1.45471e-10
Myb/SANT_domain_factors	TA0211.MYBL2.DBD.dimer		CDC5L.HUMAN.H10MO.D	0.99999	12	0.666667	18	TA0211.MYBL2.DBD.dimer;TA0213.MYBL2.DBD.monomer;TA0214.MYBL2.DBD.dimer;MA0777.1.MYBL2;TA0208.MYBL1.DBD.dimer;MA0776.1.MYBL1;TA0209.MYBL1.DBD.monomer;BU0045.Myb.primary;TA0212.MYBL2.DBD.dimer;BU0046.Mybl1.primary;TA0210.MYBL1.DBD.dimer;MA0100.1.Myb;MYBA.HUMAN.H10MO.D;TA0207.MYBL1.DBD.dimer;MA0100.2.Myb;MYB.HUMAN.H10MO.C;SMRC1.HUMAN.H10MO.D;CDC5L.HUMAN.H10MO.D	2.16685e-10;1.13701e-06;1.3681e-05;1.3681e-05;2.55047e-05;2.55047e-05;0.000215742;0.000434109;0.000472321;0.00139515;0.00201333;0.00279303;0.0419518;0.105177;0.662676;0.864094;0.991366;0.99999
C/EBP-related	TA0391.CEBPG.DBD.dimer	3.17895e-10	TEF.HUMAN.H10MO.D	0.999998	20	0.526316	38	TA0391.CEBPG.DBD.dimer;MA0838.1.CEBPG;TA0392.CEBPG.full.dimer;MA0836.1.CEBPD;TA0389.CEBPD.DBD.dimer;TA0398.Cebpb.DBD.dimer;MA0466.2.CEBPB;TA0387.CEBPB.DBD.dimer;MA0837.1.CEBPE;TA0390.CEBPE.DBD.dimer;TA0388.CEBPB.full.dimer;MA0102.3.CEBPA;CEBPA.HUMAN.H10MO.A;CEBPB.HUMAN.H10MO.A;CEBPD.HUMAN.H10MO.B;MA0102.1.Cebpa;MA0466.1.CEBPB;MA0102.2.CEBPA;CEBPE.HUMAN.H10MO.A;CEBPG.HUMAN.H10MO.C;DBP.HUMAN.H10MO.…	3.17895e-10;3.18759e-10;7.12811e-10;2.51162e-08;2.68966e-08;3.32302e-08;4.6961e-08;4.7138e-08;5.99912e-08;6.23965e-08;1.02724e-07;1.12096e-07;1.49986e-07;3.85707e-07;7.53199e-07;0.000103193;0.000817437;0.000909941;0.00436521;0.00894778;0.0255077;0.193248;0.194015;0.194852;0.245721;0.3812;0.407607;0.478023;0.48549;0.757191;0.761169;0.764779;0.80218;0.957868;0.957942;0.999847;0.999987;0.999998
bHLH-ZIP_factors	TFAP4.HUMAN.H10MO.C	8.45922e-09	MA0058.2.MAX	1	5	0.0943396	53	TFAP4.HUMAN.H10MO.C;MNT.HUMAN.H10MO.D;MA0104.2.Mycn;SRBP2.HUMAN.H10MO.B;USF2.HUMAN.H10MO.A;MA0147.1.Myc;SRBP1.HUMAN.H10MO.B;MA0620.1.Mitf;MA0104.1.Mycn;MLXPL.HUMAN.H10MO.D;AJ.MYCL2;TFEB.HUMAN.H10MO.C;MYC.HUMAN.H10MO.A;MA0622.1.Mlxip;MA0663.1.MLX;TA0359.MLX.full.dimer;MA0691.1.TFAP4;TA0378.TFAP4.full.dimer;MA0825.1.MNT;TA0360.MNT.DBD.dimer;TA0355.MAX.DBD.dimer;USF1.HUMAN.H10MO.A;TA0377.TFAP4.DBD.d…	8.45922e-09;1.88344e-06;0.000513878;0.00120924;0.00394035;0.277376;0.560637;0.615413;0.712093;0.753943;0.778988;0.853476;0.942874;0.949786;0.95283;0.956546;0.96654;0.967082;0.969291;0.970119;0.979399;0.985353;0.985534;0.9876;0.996593;0.996642;0.998664;0.998828;0.99996;0.999983;0.999997;0.999997;0.999999;0.999999;1.0;1.0;1.0;1.0;1.0;1.0;1.0;1.0;1.0;1.0;1.0;1.0;1.0;1.0;1.0;1.0;1.0;1.0;1.0
GCM_factors	GCM2.HUMAN.H10MO.D	1.19558e-08	TA0161.GCM1.DBD.monomer	0.999996	2	0.222222	9	GCM2.HUMAN.H10MO.D;BU0024.Gcm1.primary;TA0164.GCM2.DBD.monomer;MA0767.1.GCM2;MA0646.1.GCM1;TA0163.GCM1.full.monomer;TA0162.GCM1.full.dimer;GCM1.HUMAN.H10MO.D;TA0161.GCM1.DBD.monomer	1.19558e-08;0.00447468;0.173076;0.180242;0.998047;0.998156;0.998323;0.99995;0.999996
HSF_factors	TA0175.HSFY2.DBD.dimer	3.66554e-07	TA0174.HSFY2.DBD.trimer	0.0550537	11	0.733333	15	TA0175.HSFY2.DBD.dimer;HSFY1.HUMAN.H10MO.D;TA0176.HSFY2.DBD.dimer;TA0173.HSF4.DBD.trimer;MA0771.1.HSF4;TA0171.HSF1.full.trimer;MA0486.2.HSF1;HSF1.HUMAN.H10MO.A;TA0170.HSF1.DBD.trimer;MA0486.1.HSF1;HSF4.HUMAN.H10MO.D;TA0172.HSF2.DBD.trimer;MA0770.1.HSF2;HSF2.HUMAN.H10MO.A;TA0174.HSFY2.DBD.trimer	3.66554e-07;8.05435e-06;3.35468e-05;6.42557e-05;6.42557e-05;0.000507445;0.000507445;0.000615099;0.000697694;0.000737597;0.00175746;0.0124878;0.0124878;0.0447869;0.0550537
Forkhead_box_(FOX)_factors	TA0467.FOXO6.DBD.multimer	4.18084e-07	MA0033.1.FOXL1	1	7	0.0625	112	TA0467.FOXO6.DBD.multimer;FOXP2.HUMAN.H10MO.A;TA0461.FOXO3.full.multimer;MA0613.1.FOXG1;TA0445.FOXI1.full.monomer;TA0479.Foxk1.DBD.monomer;MA0042.2.FOXI1;TA0460.FOXO3.full.monomer;MA0157.2.FOXO3;TA0473.Foxg1.DBD.monomer;TA0458.FOXO1.DBD.multimer;TA0464.FOXO4.DBD.multimer;MA0031.1.FOXD1;MA0849.1.FOXO6;TA0466.FOXO6.DBD.monomer;TA0463.FOXO4.DBD.monomer;MA0848.1.FOXO4;MA0593.1.FOXP2;MA0480.1.Foxo1;MA…	4.18084e-07;0.000421829;0.00104286;0.0065024;0.00873879;0.00883708;0.00895323;0.0115011;0.0117642;0.0181727;0.0185652;0.0266551;0.0405564;0.0435817;0.0456933;0.0504879;0.0514337;0.05982;0.0971349;0.0985357;0.0986998;0.119922;0.120354;0.138826;0.150644;0.195697;0.206738;0.217032;0.226511;0.253711;0.289168;0.318079;0.378244;0.384445;0.420283;0.569186;0.590203;0.592496;0.595413;0.749738;0.78515;0.79…
Regulators_of_differentiation	MEF2A.HUMAN.H10MO.A	2.74863e-06	MEF2B.HUMAN.H10MO.D	0.945154	6	0.461538	13	MEF2A.HUMAN.H10MO.A;MA0052.2.MEF2A;MEF2C.HUMAN.H10MO.C;MA0497.1.MEF2C;TA0187.MEF2B.full.dimer;MA0660.1.MEF2B;TA0188.MEF2D.DBD.dimer;MA0773.1.MEF2D;MEF2D.HUMAN.H10MO.C;MA0052.1.MEF2A;TA0186.MEF2A.DBD.dimer;MA0052.3.MEF2A;MEF2B.HUMAN.H10MO.D	2.74863e-06;0.000166764;0.000384814;0.00128748;0.00599848;0.00599848;0.0473003;0.0473003;0.0806964;0.112605;0.119694;0.119694;0.945154
Grainyhead-related_factors	GRHL1.HUMAN.H10MO.D	3.23771e-06	TA0089.GRHL1.DBD.monomer	0.78345	2	0.4	5	GRHL1.HUMAN.H10MO.D;TA0090.GRHL1.DBD.dimer;MA0647.1.GRHL1;TA0091.GRHL1.full.dimer;TA0089.GRHL1.DBD.monomer	3.23771e-06;0.000628993;0.0634778;0.0636598;0.78345
Paired_plus_homeo_domain	MA0068.1.Pax4	1.28715e-05	PAX3.HUMAN.H10MO.D	0.992406	5	0.25	20	MA0068.1.Pax4;TA0229.PAX4.full.monomer;MA0068.2.PAX4;PAX8.HUMAN.H10MO.D;TA0228.PAX4.DBD.monomer;HOMEO0133.Pax4.3989.2;TA0232.PAX7.DBD.dimer;PAX4.HUMAN.H10MO.D;TA0227.PAX3.DBD.dimer;MA0780.1.PAX3;TA0233.PAX7.full.dimer;MA0680.1.PAX7;HOMEO0135.Pax7.3783.1;TA0231.PAX6.DBD.monomer;MA0069.1.Pax6;PAX7.HUMAN.H10MO.D;PAX6.HUMAN.H10MO.D;AJ.PAX3;HOMEO0134.Pax6.3838.3;PAX3.HUMAN.H10MO.D	1.28715e-05;0.00114157;0.00114157;0.00483264;0.0056785;0.0380829;0.35476;0.535542;0.558906;0.558906;0.756846;0.756846;0.822858;0.852985;0.908596;0.910345;0.987277;0.988634;0.992311;0.992406
Paired-related_HD_factors	GSC2.HUMAN.H10MO.D	0.000137974	OTX2.HUMAN.H10MO.C	1	5	0.0331126	151	GSC2.HUMAN.H10MO.D;MA0853.1.Alx4;HOMEO0002.Alx4.1744.1;HOMEO0010.Cart1.0997.1;MA0854.1.Alx1;HOMEO0129.Og2x.3719.1;TA0480.ALX3.DBD.monomer;MA0726.1.VSX2;TA0684.VSX2.DBD.monomer;HOMEO0011.Cart1.1275.1;TA0682.VSX1.DBD.monomer;MA0725.1.VSX1;TA0677.Uncx.DBD.monomer;MIXL1.HUMAN.H10MO.D;HOMEO0162.Shox2.2641.2;MA0894.1.HESX1;TA0542.HESX1.DBD.monomer;TA0620.MIXL1.full.monomer;MA0662.1.MIXL1;VSX2.HUMAN.H10…	0.000137974;0.000877893;0.00138766;0.00652804;0.00677033;0.0172866;0.0293471;0.0564362;0.0567874;0.0665572;0.081638;0.0821116;0.0877174;0.0996878;0.100627;0.105011;0.105705;0.118778;0.119191;0.120629;0.124094;0.1522;0.153897;0.166769;0.169065;0.170523;0.202226;0.20706;0.229222;0.233479;0.248174;0.248684;0.258708;0.274703;0.277006;0.288429;0.332567;0.333638;0.338477;0.341152;0.354538;0.35509;0.364…
Early_B-Cell_Factor-related_factors	MA0154.1.EBF1	0.000190482	MA0154.2.EBF1	0.034134	4	0.8	5	MA0154.1.EBF1;TA0109.EBF1.full.dimer;MA0154.3.EBF1;COE1.HUMAN.H10MO.A;MA0154.2.EBF1	0.000190482;0.00418146;0.00422236;0.00941349;0.034134
POU_domain_factors	MA0046.1.HNF1A	0.000900715	AJ.POU5F1.002	1	2	0.0235294	85	MA0046.1.HNF1A;HNF1A.HUMAN.H10MO.A;MA0628.1.POU6F1;HNF1B.HUMAN.H10MO.B;TA0549.HNF1B.full.dimer;MA0153.2.HNF1B;TA0260.POU6F2.full.monomer;HOMEO0169.Tcf1.2666.2;HOMEO0149.Pou3f2.2824.1;TA0550.HNF1B.full.dimer;HOMEO0170.Tcf2.0913.2;HOMEO0039.Hdx.3845.3;TA0548.HNF1A.full.dimer;MA0046.2.HNF1A;PO6F2.HUMAN.H10MO.D;PO4F2.HUMAN.H10MO.D;TA0258.POU6F2.DBD.monomer;MA0793.1.POU6F2;HOMEO0042.Hmbox1.2674.1;HOME…	0.000900715;0.00385335;0.0221025;0.0600411;0.109936;0.112321;0.245053;0.307519;0.328432;0.488965;0.517669;0.59694;0.653045;0.657199;0.791763;0.92164;0.963226;0.963226;0.97097;0.983385;0.996314;0.996407;0.997308;0.99766;0.998992;0.999366;0.999377;0.9995;0.999523;0.999523;0.99975;0.99975;0.999772;0.999772;0.999857;0.999857;0.999945;0.999945;0.999962;0.999969;0.999969;0.999976;0.999982;0.999983;0.99…
XBP-1-related_factors	TA0427.XBP1.DBD.dimer	0.00217418	MA0844.1.XBP1	0.320955	2	0.5	4	TA0427.XBP1.DBD.dimer;XBP1.HUMAN.H10MO.C;TA0428.XBP1.DBD.dimer;MA0844.1.XBP1	0.00217418;0.00965348;0.312188;0.320955
MyoD_/_ASC-related_factors	ASCL2.HUMAN.H10MO.D	0.00385338	BU0047.Myf6.primary	0.999977	3	0.25	12	ASCL2.HUMAN.H10MO.D;MA0816.1.Ascl2;TA0338.Ascl2.DBD.dimer;BU0003.Ascl2.primary;MA0500.1.Myog;MYCN.HUMAN.H10MO.B;MYOG.HUMAN.H10MO.D;MA0499.1.Myod1;MA0667.1.MYF6;TA0361.MYF6.full.dimer;MYOD1.HUMAN.H10MO.C;BU0047.Myf6.primary	0.00385338;0.00422126;0.00425295;0.0113972;0.0178445;0.0198131;0.114615;0.48533;0.686236;0.691683;0.880559;0.999977
Maf-related_factors	MAFA.HUMAN.H10MO.D	0.00431099	MAFG.HUMAN.H10MO.S	1	1	0.037037	27	MAFA.HUMAN.H10MO.D;MA0117.1.Mafb;TA0418.MAFK.full.dimer;BU0042.Mafk.primary;TA0413.MAFF.DBD.dimer;TA0420.Mafb.DBD.dimer;MA0659.1.MAFG;TA0414.MAFG.full.dimer;TA0416.MAFK.DBD.dimer;BU0041.Mafb.primary;TA0419.Mafb.DBD.monomer;MA0117.2.Mafb;TA0417.MAFK.full.monomer;TA0421.Mafb.DBD.dimer;MAFK.HUMAN.H10MO.A;NRL.HUMAN.H10MO.D;MAFK.HUMAN.H10MO.S;MAFF.HUMAN.H10MO.A;MA0842.1.NRL;TA0424.NRL.DBD.monomer;TA04…	0.00431099;0.0205515;0.334908;0.403283;0.617161;0.630463;0.730532;0.732726;0.791305;0.79777;0.983195;0.983512;0.984242;0.984691;0.986204;0.986424;0.997185;0.998867;0.99929;0.999295;0.999781;0.999803;0.999837;0.999866;0.999917;0.999995;1.0
RXR-related_receptors_(NR2)	MA0164.1.Nr2e3	0.00460798	MA0728.1.Nr2f6.var.2	1	1	0.0153846	65	MA0164.1.Nr2e3;TA0700.HNF4A.DBD.dimer;TA0703.HNF4A.full.dimer;MA0114.3.Hnf4a;TA0705.Hnf4a.DBD.dimer;HNF4G.HUMAN.H10MO.C;TA0707.NR2E1.full.monomer;MA0676.1.Nr2e1;MA0504.1.NR2C2;TA0756.Rxra.DBD.dimer;MA0114.2.HNF4A;TA0851.RXRG.full.dimer;TA0720.Nr2e1.DBD.monomer;HNF4A.HUMAN.H10MO.A;TA0721.Nr2e1.DBD.dimer;NR2F6.HUMAN.H10MO.D;TA0739.RXRA.DBD.dimer;MA0484.1.HNF4G;TA0701.HNF4A.full.dimer;MA0114.1.HNF4A…	0.00460798;0.0607545;0.21852;0.315967;0.319219;0.58891;0.626731;0.627092;0.639267;0.667552;0.696442;0.697265;0.75052;0.782338;0.795085;0.845145;0.885319;0.912054;0.938965;0.965919;0.975164;0.984785;0.987636;0.988506;0.98868;0.990864;0.995009;0.996598;0.998;0.999431;0.999433;0.999458;0.999754;0.999808;0.999923;0.999953;0.999968;0.999975;0.999978;0.999993;0.999993;0.999999;1.0;1.0;1.0;1.0;1.0;1.0;1…
HOX-related_factors	BU0031.Hoxa3.primary	0.00633284	TA0619.MEOX2.DBD.dimer	1	1	0.00537634	186	BU0031.Hoxa3.primary;TA0581.HOXD8.DBD.monomer;HXB2.HUMAN.H10MO.D;HOMEO0056.Hoxa7.2668.2;HXA2.HUMAN.H10MO.D;HOMEO0052.Hoxa3.2783.2;TA0557.HOXA1.DBD.monomer;TA0589.Hoxd3.DBD.monomer;TA0532.GBX1.DBD.monomer;MA0889.1.GBX1;HOMEO0041.Hlxb9.3422.1;TA0592.Hoxd9.DBD.monomer;HOMEO0047.Hoxa1.3425.1;HXD3.HUMAN.H10MO.D;HXD8.HUMAN.H10MO.D;TA0533.GBX2.DBD.monomer;MA0890.1.GBX2;MNX1.HUMAN.H10MO.D;TA0554.HOXA13.D…	0.00633284;0.0120962;0.0232871;0.0370555;0.0418829;0.0507363;0.0550042;0.0591943;0.0652824;0.0679825;0.0810266;0.0979366;0.0983822;0.110286;0.110516;0.120589;0.120858;0.124462;0.14558;0.152521;0.167396;0.168006;0.170366;0.173593;0.176448;0.202206;0.20348;0.214861;0.223457;0.223664;0.235614;0.256529;0.256984;0.279524;0.284544;0.298172;0.316512;0.317804;0.325878;0.332739;0.337274;0.337407;0.358963;…
NK-related_factors	HOMEO0024.Dlx5.3419.2	0.0142586	NKX31.HUMAN.H10MO.C	1	0	0	170	HOMEO0024.Dlx5.3419.2;TLX1.HUMAN.H10MO.D;HOMEO0030.En1.3123.2;HOMEO0020.Dlx1.1741.2;MA0724.1.VENTX;TA0680.VENTX.DBD.monomer;TA0498.Barhl1.DBD.monomer;HOMEO0177.Vax2.3500.1;HME2.HUMAN.H10MO.D;MA0612.1.EMX1;MA0879.1.Dlx1;TA0504.DLX1.DBD.monomer;MA0886.1.EMX2;TA0519.EMX2.DBD.monomer;TA0531.En2.DBD.monomer;NOTO.HUMAN.H10MO.D;HOMEO0120.Nkx6-1.2825.1;TA0517.EMX1.DBD.monomer;TA0681.VENTX.DBD.dimer;TA052…	0.0142586;0.0195353;0.029009;0.0345199;0.035757;0.0360516;0.0716585;0.0732328;0.0754019;0.0757105;0.101422;0.10162;0.128059;0.128133;0.131571;0.133681;0.149326;0.169891;0.171611;0.178909;0.182397;0.183051;0.189894;0.209971;0.217412;0.219155;0.23021;0.231056;0.232754;0.234446;0.23495;0.254623;0.254791;0.25616;0.26048;0.26192;0.304754;0.306529;0.313122;0.313323;0.352539;0.353808;0.378912;0.385069;0…
B-ATF-related_factors	BATF3.HUMAN.H10MO.D	0.0147035	BATF.HUMAN.H10MO.A	0.99992	0	0	5	BATF3.HUMAN.H10MO.D;BATF.HUMAN.H10MO.S;MA0835.1.BATF3;TA0386.BATF3.DBD.dimer;BATF.HUMAN.H10MO.A	0.0147035;0.997348;0.999415;0.999452;0.99992
GATA-type_zinc_fingers	MA0037.2.GATA3	0.0150961	MA0037.1.GATA3	1	0	0	25	MA0037.2.GATA3;GATA1.HUMAN.H10MO.A;MA0482.1.Gata4;MA0035.3.Gata1;GATA2.HUMAN.H10MO.A;MA0035.2.Gata1;TA0158.GATA3.full.monomer;GATA1.HUMAN.H10MO.S;TA0157.GATA3.DBD.monomer;GATA6.HUMAN.H10MO.B;TA0159.GATA4.DBD.monomer;MA0036.2.GATA2;BU0023.Gata6.primary;MA0766.1.GATA5;TA0160.GATA5.DBD.monomer;BU0021.Gata3.primary;MA0035.1.Gata1;GATA3.HUMAN.H10MO.C;AJ.GATA1;GATA4.HUMAN.H10MO.B;GATA6.HUMAN.H10MO.S;BU…	0.0150961;0.0504479;0.0709529;0.237305;0.238135;0.440013;0.660207;0.679419;0.684047;0.784211;0.791953;0.818914;0.887787;0.904;0.904886;0.932429;0.939764;0.973443;0.977903;0.984918;0.998156;0.998978;1.0;1.0;1.0
HD-LIM_factors	TA0604.LHX6.full.monomer	0.0204378	LMX1A.HUMAN.H10MO.D	1	0	0	45	TA0604.LHX6.full.monomer;MA0658.1.LHX6;MA0705.1.Lhx8;TA0614.Lhx8.DBD.monomer;LHX4.HUMAN.H10MO.D;HOMEO0101.Lhx9.3492.1;MA0700.1.LHX2;TA0602.LHX2.DBD.monomer;MA0704.1.Lhx4;TA0612.Lhx4.DBD.monomer;LHX3.HUMAN.H10MO.C;LHX8.HUMAN.H10MO.D;TA0609.LMX1A.DBD.monomer;MA0702.1.LMX1A;HOMEO0098.Lhx6.2272.1;MA0701.1.LHX9;TA0607.LHX9.DBD.monomer;TA0611.LMX1B.full.monomer;HOMEO0100.Lhx8.2247.2;HOMEO0099.Lhx6.3432…	0.0204378;0.0204454;0.0470596;0.0471484;0.0613951;0.076095;0.163494;0.164678;0.192631;0.193873;0.348054;0.492162;0.52197;0.524441;0.530295;0.557437;0.560398;0.560895;0.646789;0.657297;0.717237;0.740107;0.831827;0.835596;0.886165;0.89269;0.900386;0.900623;0.901785;0.901842;0.908983;0.95549;0.96917;0.976002;0.978435;0.993531;0.99495;0.997932;0.997939;0.999224;0.999448;0.999946;1.0;1.0;1.0
Dbp_factors	YBOX1.HUMAN.H10MO.D	0.0492275	YBOX1.HUMAN.H10MO.D	0.0492275	0	0	1	YBOX1.HUMAN.H10MO.D	0.0492275
HD-CUT_factors	ONEC3.HUMAN.H10MO.D	0.0586512	TA0097.CUX2.DBD.dimer	1	0	0	20	ONEC3.HUMAN.H10MO.D;CUX1.HUMAN.H10MO.C;MA0755.1.CUX2;TA0098.CUX2.DBD.monomer;TA0096.CUX1.DBD.monomer;MA0754.1.CUX1;MA0679.1.ONECUT1;TA0100.ONECUT1.full.monomer;MA0756.1.ONECUT2;TA0101.ONECUT2.DBD.monomer;TA0099.ONECUT1.DBD.monomer;HOMEO0016.Cutl1.3494.1;TA0094.CUX1.DBD.dimer;TA0102.ONECUT3.DBD.monomer;MA0757.1.ONECUT3;CUX2.HUMAN.H10MO.D;HNF6.HUMAN.H10MO.C;TA0095.CUX1.DBD.dimer;HOMEO0017.Cutl1.349…	0.0586512;0.910131;0.919568;0.924158;0.958238;0.959099;0.985773;0.985847;0.999156;0.999292;0.999899;0.999921;0.999982;1.0;1.0;1.0;1.0;1.0;1.0;1.0
E2A-related_factors	MA0521.1.Tcf12	0.0653819	TA0376.TCF4.full.dimer	1	0	0	12	MA0521.1.Tcf12;MA0522.1.Tcf3;BU0082.Tcf3.primary;HTF4.HUMAN.H10MO.B;TFE2.HUMAN.H10MO.C;BU0089.Tcfe2a.primary;TA0375.TCF4.DBD.dimer;MA0830.1.TCF4;ITF2.HUMAN.H10MO.B;TA0374.TCF3.DBD.dimer;MA0522.2.TCF3;TA0376.TCF4.full.dimer	0.0653819;0.943491;0.999997;1.0;1.0;1.0;1.0;1.0;1.0;1.0;1.0;1.0
Myelin_gene_regulatory_factor-related_factors	GN.MYRF.TOP1000	0.0881973	GN.MYRF.TOP1000	0.0881973	0	0	1	GN.MYRF.TOP1000	0.0881973
Steroid_hormone_receptors_(NR3)	ERR1.HUMAN.H10MO.D	0.097024	ANDR.HUMAN.H10MO.A	1	0	0	47	ERR1.HUMAN.H10MO.D;ESR2.HUMAN.H10MO.S;ESR1.HUMAN.H10MO.S;TA0694.ESRRG.full.dimer;MA0112.3.ESR1;TA0689.ESR1.DBD.dimer;TA0686.AR.DBD.dimer;MA0592.1.ESRRA;TA0691.ESRRA.DBD.dimer;TA0868.ESRRA.DBD.dimer;TA0867.ESRRA.DBD.dimer;MA0007.3.Ar;TA0687.AR.full.dimer;ESR2.HUMAN.H10MO.A;TA0695.ESRRG.full.dimer;TA0692.ESRRA.DBD.dimer;MA0112.2.ESR1;TA0688.Ar.DBD.dimer;MA0007.1.Ar;BU0014.Esrra.primary;TA0866.ESRRA…	0.097024;0.935335;0.983534;0.986182;0.997964;0.998038;0.99899;0.999308;0.99973;0.999967;0.999975;0.999989;0.99999;0.999997;0.999998;0.999999;0.999999;1.0;1.0;1.0;1.0;1.0;1.0;1.0;1.0;1.0;1.0;1.0;1.0;1.0;1.0;1.0;1.0;1.0;1.0;1.0;1.0;1.0;1.0;1.0;1.0;1.0;1.0;1.0;1.0;1.0;1.0
ARID-related_factors	BU0001.Arid3a.primary	0.194431	ARI5B.HUMAN.H10MO.C	1	0	0	6	BU0001.Arid3a.primary;MA0601.1.Arid3b;MA0602.1.Arid5a;BU0002.Arid5a.primary;MA0151.1.Arid3a;ARI5B.HUMAN.H10MO.C	0.194431;0.743977;0.990032;0.992726;0.999939;1.0
CSL-related_factors	SUH.HUMAN.H10MO.C	0.228706	SUH.HUMAN.H10MO.C	0.228706	0	0	1	SUH.HUMAN.H10MO.C	0.228706
Jun-related_factors	CREB5.HUMAN.H10MO.D	0.267447	NF2L1.HUMAN.H10MO.C	1	0	0	26	CREB5.HUMAN.H10MO.D;TA0401.Creb5.DBD.dimer;ATF7.HUMAN.H10MO.D;MA0840.1.Creb5;TA0384.ATF7.DBD.dimer;MA0834.1.ATF7;ATF2.HUMAN.H10MO.B;AJ.JUN;MA0490.1.JUNB;BACH1.HUMAN.H10MO.A;JUN.HUMAN.H10MO.A;JUNB.HUMAN.H10MO.C;AJ.BACH1;MA0841.1.NFE2;TA0422.NFE2.DBD.dimer;JUND.HUMAN.H10MO.A;MA0491.1.JUND;MA0489.1.JUN.var.2;NF2L2.HUMAN.H10MO.D;MA0150.2.Nfe2l2;NFE2.HUMAN.H10MO.B;MA0150.1.NFE2L2;MA0492.1.JUND.var.2;N…	0.267447;0.44066;0.441119;0.442401;0.551292;0.561089;0.683742;0.769719;0.89598;0.919151;0.932126;0.947581;0.984278;0.985878;0.986105;0.988021;0.997025;0.997274;0.999981;0.999998;1.0;1.0;1.0;1.0;1.0;1.0
HMGA_factors	HMGA2.HUMAN.H10MO.D	0.27596	HMGA1.HUMAN.H10MO.D	0.314395	0	0	2	HMGA2.HUMAN.H10MO.D;HMGA1.HUMAN.H10MO.D	0.27596;0.314395
HD-ZF_factors	HOMEZ.HUMAN.H10MO.D	0.315741	ZEB1.HUMAN.H10MO.B	1	0	0	6	HOMEZ.HUMAN.H10MO.D;HOMEO0046.Homez.1063.2;TA0169.HOMEZ.DBD.monomer;MA0103.2.ZEB1;MA0103.1.ZEB1;ZEB1.HUMAN.H10MO.B	0.315741;0.864408;0.969133;1.0;1.0;1.0
Responders_to_external_signals_(SRF/RLM1)	BU0078.Srf.primary	0.400702	MA0083.3.SRF	1	0	0	7	BU0078.Srf.primary;MA0083.2.SRF;TA0189.SRF.DBD.dimer;MA0083.1.SRF;SRF.HUMAN.H10MO.A;TA0190.SRF.full.dimer;MA0083.3.SRF	0.400702;0.655099;0.999722;0.999942;0.999971;1.0;1.0
Fos-related_factors	JDP2.HUMAN.H10MO.D	0.426493	MA0478.1.FOSL2	0.999999	0	0	20	JDP2.HUMAN.H10MO.D;BU0038.Jundm2.primary;ATF3.HUMAN.H10MO.A;TA0410.JDP2.full.dimer;MA0656.1.JDP2.var.2;AJ.FOS;TA0412.Jdp2.DBD.dimer;TA0408.JDP2.DBD.dimer;MA0477.1.FOSL1;FOS.HUMAN.H10MO.A;FOSL2.HUMAN.H10MO.A;FOSL1.HUMAN.H10MO.A;MA0605.1.Atf3;TA0409.JDP2.full.dimer;MA0655.1.JDP2;FOSB.HUMAN.H10MO.C;MA0476.1.FOS;TA0407.JDP2.DBD.dimer;TA0411.Jdp2.DBD.dimer;MA0478.1.FOSL2	0.426493;0.487017;0.520913;0.555094;0.555722;0.658685;0.70551;0.734994;0.902201;0.903571;0.909647;0.948927;0.975553;0.9946;0.994779;0.994998;0.995898;0.996502;0.999401;0.999999
Homeo_domain_factors	HOMEO0159.Rhox11.1765.2	0.508842	TA0669.RHOXF1.full.monomer	1	0	0	7	HOMEO0159.Rhox11.1765.2;HOMEO0160.Rhox11.2205.1;MA0629.1.Rhox11;HOMEO0161.Rhox6.4251.1;HOMEO0028.Duxl.1286.2;HOMEO0014.Cphx.3484.1;TA0669.RHOXF1.full.monomer	0.508842;0.510789;0.519817;0.575159;0.997878;1.0;1.0
TBP-related_factors	BMC.TATA.box	0.552287	BU0080.Tbp.primary	1	0	0	6	BMC.TATA.box;MA0108.1.TBP;MA0108.2.TBP;TBP.HUMAN.H10MO.C;MA0002.1.RUNX1;BU0080.Tbp.primary	0.552287;0.99986;0.99988;0.999998;0.999999;1.0
Thyroid_hormone_receptor-related_factors_(NR1)	MA0159.1.RARA::RXRA	0.632987	MA0729.1.RARA	1	0	0	71	MA0159.1.RARA::RXRA;NR1I2.HUMAN.H10MO.C;AJ.NR1I2;NR1H4.HUMAN.H10MO.C;TA0759.THRB.DBD.dimer;RARA.HUMAN.H10MO.C;TA0735.RARG.full.dimer;RARG.HUMAN.H10MO.C;BU0053.Rara.primary;NR1I3.HUMAN.H10MO.C;VDR.HUMAN.H10MO.B;VAX2.HUMAN.H10MO.D;TA0758.THRA.FL.dimer;TA0734.RARG.full.dimer;TA0728.RARA.full.dimer;TA0761.THRB.DBD.dimer;TA0763.Vdr.DBD.dimer;MA0730.1.RARA.var.2;TA0726.RARA.DBD.dimer;TA0729.RARA.full.d…	0.632987;0.675673;0.773061;0.791644;0.809171;0.836674;0.913977;0.918861;0.922923;0.947749;0.961847;0.967896;0.970133;0.971431;0.971694;0.974743;0.983146;0.986282;0.986461;0.990907;0.993149;0.993788;0.9939;0.99419;0.996615;0.996838;0.997031;0.997388;0.997637;0.997704;0.997732;0.997854;0.998218;0.998445;0.998726;0.998816;0.999041;0.999103;0.999112;0.999809;0.999921;0.999976;0.99998;0.999981;0.99998…
SOX-related_factors	AJ.SOX17	0.676943	TA0830.SRY.DBD.dimer	1	0	0	105	AJ.SOX17;MA0514.1.Sox3;MA0084.1.SRY;MA0867.1.SOX4;TA0810.SOX4.DBD.dimer;SRY.HUMAN.H10MO.B;MA0087.1.Sox5;AJ.SOX6;TA0829.SRY.DBD.dimer;TA0835.Sox11.DBD.dimer;MA0869.1.Sox11;TA0825.SOX9.full.dimer;SOX5.HUMAN.H10MO.C;TA0816.SOX8.DBD.dimer;MA0515.1.Sox6;MA0143.3.Sox2;TA0819.SOX8.full.dimer;TA0811.SOX7.full.dimer;TA0832.Sox10.DBD.dimer;TA0786.SOX10.full.dimer;MA0868.1.SOX8;TA0814.SOX8.DBD.dimer;SOX8.HU…	0.676943;0.713471;0.927228;0.957343;0.957563;0.971038;0.976389;0.980283;0.983495;0.986067;0.986353;0.990397;0.991251;0.99175;0.993034;0.995342;0.996108;0.996834;0.997075;0.997398;0.998699;0.998739;0.998782;0.999222;0.999475;0.999492;0.999687;0.999759;0.999819;0.999908;0.999924;0.999929;0.999934;0.999952;0.999957;0.99997;0.999978;0.999985;0.999986;0.999988;0.99999;0.999994;0.999995;0.999996;0.9999…
p53-related_factors	P73.HUMAN.H10MO.S	0.779641	TA0765.Tp53.DBD.dimer	1	0	0	16	P73.HUMAN.H10MO.S;MA0106.1.TP53;P63.HUMAN.H10MO.S;TA0766.Tp53.DBD.dimer;P63.HUMAN.H10MO.A;MA0106.3.TP53;TA0767.Tp53.DBD.dimer;P73.HUMAN.H10MO.A;TA0764.TP63.DBD.dimer;MA0525.2.TP63;TA0768.Tp73.DBD.dimer;MA0861.1.TP73;MA0525.1.TP63;MA0106.2.TP53;P53.HUMAN.H10MO.B;TA0765.Tp53.DBD.dimer	0.779641;0.970517;0.999211;0.999998;1.0;1.0;1.0;1.0;1.0;1.0;1.0;1.0;1.0;1.0;1.0;1.0
BED_zinc_finger_factors	MA0749.1.ZBED1	0.801295	ZBED1.HUMAN.H10MO.D	0.993646	0	0	3	MA0749.1.ZBED1;TA0066.ZBED1.DBD.dimer;ZBED1.HUMAN.H10MO.D	0.801295;0.804753;0.993646
SMAD_factors	BU0060.Smad3.primary	0.835802	SMAD2.HUMAN.H10MO.C	0.999992	0	0	6	BU0060.Smad3.primary;SMAD1.HUMAN.H10MO.D;TA0191.SMAD3.DBD.dimer;MA0795.1.SMAD3;SMAD3.HUMAN.H10MO.C;SMAD2.HUMAN.H10MO.C	0.835802;0.967451;0.976303;0.976303;0.99528;0.999992
HLH_domain_only	MA0617.1.Id2	0.858729	ID4.HUMAN.H10MO.D	1	0	0	4	MA0617.1.Id2;MA0824.1.ID4;TA0354.ID4.DBD.dimer;ID4.HUMAN.H10MO.D	0.858729;1.0;1.0;1.0
Heteromeric_CCAAT-binding_factors	NFYC.HUMAN.H10MO.B	0.876981	MA0502.1.NFYB	0.999751	0	0	7	NFYC.HUMAN.H10MO.B;MA0060.1.NFYA;NFYA.HUMAN.H10MO.A;MA0060.2.NFYA;NFYB.HUMAN.H10MO.A;PEBB.HUMAN.H10MO.C;MA0502.1.NFYB	0.876981;0.938272;0.944017;0.959383;0.986112;0.997858;0.999751
TALE-type_homeo_domain_factors	HOMEO0143.Pknox2.3077.2	0.933009	HOMEO0086.Irx3.2226.1	1	0	0	54	HOMEO0143.Pknox2.3077.2;HOMEO0172.Tgif2.3451.1;HOMEO0171.Tgif1.2342.2;TA0194.MEIS2.DBD.monomer;MA0774.1.MEIS2;HOMEO0107.Mrg2.2302.1;HOMEO0104.Meis1.2335.1;HOMEO0106.Mrg1.2246.2;MEIS1.HUMAN.H10MO.C;PBX2.HUMAN.H10MO.C;TA0199.Meis3.DBD.monomer;TA0195.MEIS3.DBD.monomer;MA0775.1.MEIS3;PBX3.HUMAN.H10MO.B;HOMEO0142.Pknox1.2364.2;MEIS3.HUMAN.H10MO.D;PKNX2.HUMAN.H10MO.D;TA0197.Meis2.DBD.monomer;TGIF1.HUMA…	0.933009;0.980874;0.995156;0.996813;0.996813;0.997918;0.999224;0.999585;0.999628;0.999874;0.999916;0.999946;0.999946;0.999949;0.999971;0.999978;0.999984;0.999995;0.999997;0.999999;0.999999;1.0;1.0;1.0;1.0;1.0;1.0;1.0;1.0;1.0;1.0;1.0;1.0;1.0;1.0;1.0;1.0;1.0;1.0;1.0;1.0;1.0;1.0;1.0;1.0;1.0;1.0;1.0;1.0;1.0;1.0;1.0;1.0;1.0
TBX6-related_factors	TA0289.MGA.DBD.dimer	0.939505	MA0801.1.MGA	1	0	0	4	TA0289.MGA.DBD.dimer;TA0288.MGA.DBD.dimer;TA0287.MGA.DBD.monomer;MA0801.1.MGA	0.939505;1.0;1.0;1.0
NGFI-B-related_receptors_(NR4)	NR4A2.HUMAN.H10MO.C	0.965269	NR4A1.HUMAN.H10MO.C	0.999999	0	0	6	NR4A2.HUMAN.H10MO.C;TA0719.NR4A2.full.monomer;MA0160.1.NR4A2;TA0718.NR4A2.full.dimer;TA0717.NR4A2.full.dimer;NR4A1.HUMAN.H10MO.C	0.965269;0.978371;0.996018;0.998714;0.999999;0.999999
ATF-4-related_factors	MA0833.1.ATF4	0.974745	TA0385.Atf4.DBD.dimer	0.99998	0	0	3	MA0833.1.ATF4;TA0383.ATF4.DBD.dimer;TA0385.Atf4.DBD.dimer	0.974745;0.975472;0.99998
TBrain-related_factors	TA0286.EOMES.DBD.dimer	0.994201	TA0307.TBX21.full.dimer	1	0	0	17	TA0286.EOMES.DBD.dimer;TA0306.TBX21.DBD.dimer;EOMES.HUMAN.H10MO.D;BU0013.Eomes.primary;TA0309.TBX21.full.dimer;TA0304.TBX21.DBD.dimer;TBR1.HUMAN.H10MO.D;TA0291.TBR1.full.monomer;TA0290.TBR1.DBD.monomer;MA0802.1.TBR1;TA0285.EOMES.DBD.monomer;MA0800.1.EOMES;TA0305.TBX21.DBD.monomer;TA0308.TBX21.full.monomer;MA0690.1.TBX21;TBX21.HUMAN.H10MO.D;TA0307.TBX21.full.dimer	0.994201;0.99662;0.998456;0.999999;1.0;1.0;1.0;1.0;1.0;1.0;1.0;1.0;1.0;1.0;1.0;1.0;1.0
TBX2-related_factors	TA0310.TBX2.full.dimer	0.999245	MA0807.1.TBX5	1	0	0	12	TA0310.TBX2.full.dimer;TBX4.HUMAN.H10MO.D;TA0311.TBX2.full.monomer;MA0688.1.TBX2;TA0313.TBX4.DBD.dimer;TA0315.TBX5.DBD.dimer;TA0312.TBX4.DBD.monomer;MA0806.1.TBX4;AJ.TBX3;TBX5.HUMAN.H10MO.D;TA0314.TBX5.DBD.monomer;MA0807.1.TBX5	0.999245;1.0;1.0;1.0;1.0;1.0;1.0;1.0;1.0;1.0;1.0;1.0
Brachyury-related_factors	MA0009.1.T	1	MA0009.2.T	1	0	0	7	MA0009.1.T;BRAC.HUMAN.H10MO.D;TA0294.TBX19.DBD.dimer;MA0804.1.TBX19;TBX19.HUMAN.H10MO.D;TA0316.T.full.dimer;MA0009.2.T	1.0;1.0;1.0;1.0;1.0;1.0;1.0
GCNF-related_receptors_(NR6)	NR6A1.HUMAN.H10MO.B	1	NR6A1.HUMAN.H10MO.B	1	0	0	1	NR6A1.HUMAN.H10MO.B	1
HD-SINE_factors	HOMEO0167.Six6.2267.4	1	HOMEO0163.Six1.0935.2	1	0	0	7	HOMEO0167.Six6.2267.4;HOMEO0166.Six4.2860.1;BU0059.Six6.primary;HOMEO0168.Six6.2267.5;HOMEO0164.Six2.2307.2;HOMEO0165.Six3.1732.2;HOMEO0163.Six1.0935.2	1.0;1.0;1.0;1.0;1.0;1.0;1.0
DMRT	MA0610.1.DMRT3	1	MA0610.1.DMRT3	1	0	0	1	MA0610.1.DMRT3	1
FTZ-F1-related_receptors_(NR5)	NR5A2.HUMAN.H10MO.C	1	MA0505.1.Nr5a2	1	0	0	3	NR5A2.HUMAN.H10MO.C;STF1.HUMAN.H10MO.B;MA0505.1.Nr5a2	1.0;1.0;1.0
AIRE	AIRE.HUMAN.H10MO.C	1	AIRE.HUMAN.H10MO.C	1	0	0	1	AIRE.HUMAN.H10MO.C	1
Basic_helix-loop-helix_factors_(bHLH)	AJ.TCF15	1	AJ.TCF15	1	0	0	1	AJ.TCF15	1

## Sheet: INF vs WT UP
TF_NAME	Z_SCORE	P_VALUE	SAMPLE_AVERAGE	BACKGROUND_AVERAGE	SAMPLE_STDDEV	BACKGROUND_STDDEV	P_WELCH	df_WELCH
FOSL2_HUMAN.H10MO.A	19.1549	5.57029e-95	0.893988	0.881634	0.0507036	0.0444077	9.35989e-66	6593.52
FOSL1_HUMAN.H10MO.A	18.898	2.34708e-92	0.899923	0.887544	0.0512216	0.0451381	1.11429e-64	6607.51
MA0107.1 RELA	19.0176	3.13861e-92	0.885023	0.873365	0.0457641	0.0425396	7.88644e-71	6736.95
FOS_HUMAN.H10MO.A	18.723	6.4929e-91	0.894463	0.882758	0.0492623	0.0430254	1.01332e-62	6587.25
JUNB_HUMAN.H10MO.C	18.2717	4.36075e-87	0.893863	0.882795	0.0484189	0.0415931	1.88645e-58	6550.65
MA0477.1 FOSL1	18.2637	1.03004e-86	0.894285	0.882669	0.0502999	0.0437487	1.77885e-59	6577.92
MA0490.1 JUNB	18.1647	1.34632e-85	0.898253	0.886481	0.0508696	0.0446309	1.25932e-59	6597.47
JUN_HUMAN.H10MO.A	18.2223	1.68331e-85	0.918928	0.906951	0.050372	0.0454345	1.75972e-62	6662.13
JUND_HUMAN.H10MO.A	18.112	2.10724e-85	0.882898	0.871846	0.048413	0.0419527	3.13192e-58	6569.75
FOSB_HUMAN.H10MO.C	17.4551	1.96679e-79	0.888637	0.877399	0.0509914	0.0442753	1.82744e-54	6574.17
MA0105.3 NFKB1	17.2923	1.95807e-76	0.891753	0.881488	0.0438988	0.0412496	4.10372e-60	6765.05
TA0138_ETV6_full_monomer	17.3782	6.76869e-76	0.892109	0.882533	0.0381439	0.0386179	8.77973e-68	6977.8
MA0645.1 ETV6	17.3741	7.3e-76	0.892167	0.882603	0.0381153	0.0385846	9.66656e-68	6977.44
MA0476.1 FOS	17.0861	9.54432e-76	0.901319	0.890023	0.0513676	0.0456038	4.80461e-54	6624.62
AJ_BACH1	17.0449	9.88752e-76	0.873461	0.861784	0.0540019	0.0471456	1.71764e-52	6586.33
MA0105.1 NFKB1	17.1629	2.90412e-75	0.895723	0.885296	0.0447842	0.0422326	1.39954e-59	6774.5
MA0098.2 Ets1	17.1601	1.41652e-74	0.884375	0.876	0.0347696	0.0340806	4.49521e-63	6881.25
MA0491.1 JUND	16.7948	4.94766e-74	0.887863	0.877404	0.0500145	0.0427263	1.88073e-49	6538.71
TF65_HUMAN.H10MO.A	16.9661	8.01914e-74	0.88544	0.875301	0.044552	0.0414809	3.32184e-57	6741.17
MA0475.1 FLI1	17.0136	4.30138e-73	0.91018	0.901409	0.0362241	0.0360679	1.60733e-63	6927.21
FLI1_HUMAN.H10MO.A	16.9465	1.93745e-72	0.902107	0.893773	0.0343691	0.0344316	1.26579e-63	6945.62
HU0018_ZNF200	16.9546	7.0573e-72	0.87588	0.867801	0.0320588	0.0335101	7.8912e-68	7079.93
GABPA_HUMAN.H10MO.A	16.6248	1.19366e-69	0.870027	0.861399	0.0359438	0.03637	2.85358e-62	6976.05
MA0474.1 Erg	16.639	1.37831e-69	0.924232	0.916186	0.0331255	0.033934	1.59433e-63	7014.6
MA0076.2 ELK4	16.6437	1.49671e-69	0.889078	0.880114	0.0367235	0.0378181	4.67594e-64	7031.36
MA0489.1 JUN.var.2	15.9632	2.37072e-66	0.875237	0.865721	0.0462227	0.0411334	1.04379e-47	6630.14
ETS0019 h-ETV6	16.1697	1.21005e-65	0.921299	0.915209	0.0254675	0.0264718	1.73114e-61	7061.5
ETS0014 h-ETV1	16.1585	1.38432e-65	0.900221	0.892492	0.0324076	0.0336104	3.32848e-61	7054.2
AJ_ETV5::EVX1_001	16.0843	2.95326e-65	0.905078	0.898135	0.0297485	0.0302702	5.55147e-59	6993.43
NFKB1_HUMAN.H10MO.B	15.9408	4.76266e-65	0.877942	0.868569	0.0429117	0.0409331	1.05685e-52	6805.23
MA0062.2 Gabpa	16.054	4.82734e-65	0.872975	0.863958	0.0387699	0.0393799	1.28418e-58	6987.9
ETS0005 h-ELF4	15.8383	3.53396e-63	0.904632	0.896927	0.0331495	0.0341566	2.3145e-58	7033.15
AJ_ELF2_001	15.7757	4.44257e-63	0.855833	0.847769	0.035759	0.0357813	1.82765e-55	6942.02
ETS0023 h-GABPA	15.7837	1.1692e-62	0.902051	0.894756	0.031275	0.0324813	1.14794e-58	7058.78
ETS0017 h-ETV4	15.7536	2.08093e-62	0.895886	0.887919	0.0341732	0.0355472	1.36464e-58	7063.93
ETS0015 h-ETV2	15.758	2.29503e-62	0.918944	0.912397	0.0279168	0.0292199	3.65177e-59	7084.39
MA0101.1 REL	15.5608	3.32141e-62	0.918133	0.910328	0.0368723	0.0348804	9.67022e-50	6782.81
TA0126_ERG_full_monomer	15.6581	5.75342e-62	0.880024	0.871669	0.0368005	0.0374135	5.4719e-56	6990.73
TA0142_FLI1_DBD_monomer	15.6687	6.15622e-62	0.891655	0.883548	0.0354085	0.0363122	8.72199e-57	7018.05
ETS0002 h-ELF1	15.6615	1.01868e-61	0.89859	0.890832	0.033502	0.0348123	7.44977e-58	7060.48
BATF_HUMAN.H10MO.S	15.395	1.57752e-61	0.908233	0.899286	0.0442484	0.0402133	5.88832e-46	6680.42
TA0144_FLI1_full_monomer	15.5149	7.88026e-61	0.869987	0.861289	0.0385348	0.0393234	2.49548e-55	7002.43
MA0475.2 FLI1	15.513	8.11664e-61	0.869893	0.861192	0.0385587	0.0393436	2.61941e-55	7002.1
REL_HUMAN.H10MO.C	15.3709	1.19883e-60	0.90483	0.896981	0.0373078	0.0355434	4.10059e-49	6801.86
TA0122_ELK4_DBD_monomer	15.488	1.25577e-60	0.876845	0.868314	0.0378646	0.0386375	3.82042e-55	7002.27
ETS0003 h-ELF2	15.5146	1.53008e-60	0.911291	0.903522	0.0337043	0.0352111	2.75684e-57	7078.14
AJ_E2F1::ELK1_002	15.3906	2.06823e-60	0.773436	0.765674	0.0359352	0.0352165	2.50056e-51	6880.71
TA0128_ETS1_DBD_monomer	15.4081	4.34077e-60	0.887479	0.879366	0.0363629	0.0369146	3.41902e-54	6986.17
MA0473.1 ELF1	15.3611	4.89268e-60	0.886816	0.878774	0.0369277	0.0366082	5.0758e-52	6914.26
MA0098.3 ETS1	15.3976	5.17576e-60	0.887329	0.879207	0.0364354	0.0369805	4.17094e-54	6985.53
TA0124_ERG_DBD_monomer	15.3834	7.10958e-60	0.888997	0.881042	0.0356407	0.0362653	3.2528e-54	6993.39
MA0474.2 ERG	15.3742	8.31146e-60	0.88905	0.881105	0.0356174	0.0362378	3.81902e-54	6993.07
ETS0020 h-ETV7	15.4496	1.12844e-59	0.938287	0.932315	0.0252477	0.0272674	1.06076e-59	7192.13
ETS0001 h-EHF	15.4274	1.20126e-59	0.926781	0.921336	0.0233132	0.0248684	1.86235e-58	7148.68
ETV6_HUMAN.H10MO.D	15.326	2.29343e-59	0.869407	0.861034	0.0374314	0.0383341	2.38121e-54	7013.7
ETS0018 h-ETV5	15.3352	2.35283e-59	0.879485	0.871219	0.0367201	0.0378558	6.00336e-55	7034.85
TA0130_ETS1_full_monomer	15.2785	5.33019e-59	0.899297	0.89159	0.0345349	0.0354039	4.09999e-54	7016.94
ETS0007 h-Elk1	15.2595	8.59496e-59	0.874501	0.865952	0.0381647	0.0393418	1.98097e-54	7034.58
ETS0008 h-Elk3	15.2144	1.90843e-58	0.873176	0.864371	0.039387	0.0406428	3.30765e-54	7037.83
AJ_E2F1::ELK1_001	15.0405	4.084e-58	0.768106	0.760088	0.0388405	0.0371242	2.27323e-47	6810.69
ETS0011 h-ERG	15.1455	4.95445e-58	0.895534	0.887996	0.0341203	0.0349261	4.1512e-53	7012.16
MA0470.1 E2F4	14.9854	8.92902e-58	0.88834	0.878644	0.0473565	0.0450253	1.11709e-46	6796.37
TA0139_Elf5_DBD_monomer	15.1203	1.25176e-57	0.910405	0.904224	0.0275567	0.0287393	2.0026e-54	7072.48
TA0117_ELF5_full_monomer	15.0986	1.48068e-57	0.905989	0.899435	0.0294643	0.0304981	1.12427e-53	7047.84
MA0136.2 ELF5	15.095	1.57496e-57	0.905829	0.89927	0.029491	0.0305275	1.17546e-53	7048.03
ETS0012 h-ETS1	15.0596	2.23555e-57	0.908008	0.900915	0.0322311	0.0330543	1.09595e-52	7018.1
ETS0010 h-ERF	15.0458	2.99715e-57	0.892372	0.884535	0.0355755	0.0365645	9.11683e-53	7025.12
ETV1_HUMAN.H10MO.B	15.0246	4.86332e-57	0.848589	0.841174	0.0335628	0.0346622	5.2992e-53	7040.55
AJ_ETV5::HOXA2_003	14.9662	6.15454e-57	0.901263	0.894584	0.0311132	0.0312514	1.70472e-50	6953.54
ETS0016 h-ETV3	14.9995	6.61352e-57	0.888758	0.881096	0.0348744	0.0358595	1.70767e-52	7026.5
RELB_HUMAN.H10MO.C	14.838	1.5571e-56	0.89954	0.893341	0.0302623	0.0291115	1.29333e-46	6828.34
AJ_ETS2	14.8821	2.66178e-56	0.862563	0.853784	0.0410616	0.0413196	4.26803e-50	6959.11
MBD2_HUMAN.H10MO.B	14.7696	2.75117e-56	0.882882	0.871863	0.0549806	0.0518673	6.66499e-45	6775.49
TA0146_GABPA_full_monomer	14.8977	3.36665e-56	0.866502	0.858225	0.0380371	0.0389931	1.36451e-51	7016.85
MA0024.2 E2F1	14.7319	3.47332e-56	0.906823	0.897939	0.0449553	0.0418566	7.80877e-44	6741.18
MA0761.1 ETV1	14.859	6.30611e-56	0.876948	0.869064	0.0363452	0.0372329	2.75469e-51	7014.65
TA0132_ETV1_DBD_monomer	14.8487	7.46639e-56	0.876777	0.868892	0.0363821	0.0372666	3.2762e-51	7014.31
ELK4_HUMAN.H10MO.A	14.8211	9.23072e-56	0.878264	0.870784	0.0348648	0.0353779	2.51143e-50	6984.79
SMRC1_HUMAN.H10MO.D	14.5897	9.96993e-56	0.910444	0.903126	0.0387837	0.0346254	1.77093e-40	6637.74
BU0011 Ehf_primary	14.8077	1.39102e-55	0.874092	0.867695	0.0296579	0.0303091	9.01692e-51	7007.03
AJ_HOXB2::ETV4	14.7134	3.38823e-55	0.828639	0.820611	0.0383187	0.0381754	2.60033e-48	6928.93
MA0156.2 FEV	14.7319	4.21858e-55	0.879127	0.871275	0.0367758	0.0373701	7.33226e-50	6989.21
TA0141_FEV_DBD_monomer	14.7287	4.44182e-55	0.879444	0.871606	0.0367178	0.0373089	7.76837e-50	6989.01
AJ_ETV7_001	14.7138	7.37498e-55	0.898513	0.89175	0.0314349	0.0322637	1.7422e-50	7020.67
TA0118_ELK1_DBD_monomer	14.684	9.48446e-55	0.867891	0.859488	0.0394626	0.0401278	1.31968e-49	6991.34
TA0135_ETV4_DBD_monomer	14.6985	9.5119e-55	0.882895	0.875586	0.0340015	0.0349018	2.14583e-50	7021.02
MA0764.1 ETV4	14.698	9.5826e-55	0.882785	0.87547	0.0340332	0.0349331	2.17532e-50	7020.9
TA0116_ELF5_DBD_monomer	14.6877	1.08678e-54	0.900283	0.893334	0.0324024	0.0332017	3.40963e-50	7015.41
ELK1_HUMAN.H10MO.A	14.5657	1.02561e-53	0.917345	0.911056	0.0293167	0.0303327	4.01208e-50	7046.49
TA0121_ELK3_DBD_monomer	14.4865	2.50131e-53	0.864239	0.855994	0.0392007	0.0399147	1.88696e-48	6995.51
ELF1_HUMAN.H10MO.A	14.4618	2.54223e-53	0.854599	0.847296	0.035256	0.0353574	3.17238e-47	6948.81
TA0409_JDP2_full_dimer	14.2151	2.83038e-53	0.854462	0.844118	0.0571942	0.050101	1.67037e-37	6593.91
MA0655.1 JDP2	14.2127	2.95396e-53	0.854523	0.844185	0.0571728	0.0500858	1.70259e-37	6594.07
MA0759.1 ELK3	14.468	3.36976e-53	0.864136	0.855901	0.0392061	0.0399131	2.54504e-48	6994.95
AJ_TFAP2C::E2F8	14.3734	4.48822e-53	0.806099	0.797755	0.0417285	0.0404949	1.78032e-44	6852.79
ETS0027 h-SPI1	14.4184	4.54187e-53	0.941519	0.935817	0.0277312	0.0276749	1.27731e-46	6934.06
EGR1_HUMAN.H10MO.S	14.2921	1.04071e-52	0.881498	0.871579	0.0506656	0.0483097	7.01997e-43	6804.11
SP1_HUMAN.H10MO.S	14.3421	2.94919e-52	0.908207	0.898026	0.0486684	0.0498103	6.61638e-48	7011.68
MA0841.1 NFE2	14.0016	7.22694e-52	0.83261	0.823164	0.0534213	0.0463981	5.20757e-36	6574.79
MA0516.1 SP2	14.2597	8.38609e-52	0.894171	0.885689	0.0411966	0.041687	1.33291e-46	6976.2
MA0762.1 ETV2	14.2358	9.578e-52	0.85168	0.844006	0.0376742	0.0377403	9.05971e-46	6945.43
TA0133_ETV2_DBD_monomer	14.2234	1.16903e-51	0.851681	0.844014	0.0376707	0.0377355	1.08328e-45	6945.33
TA0422_NFE2_DBD_dimer	13.961	1.40902e-51	0.832485	0.823057	0.0534652	0.0464433	7.99818e-36	6575.13
IRF2_HUMAN.H10MO.C	14.1286	1.61441e-51	0.856812	0.849313	0.0386356	0.0369611	3.62194e-42	6813.11
MA0099.1 JUN::FOS	14.0514	2.15461e-51	0.942339	0.934869	0.0398797	0.0368665	1.07739e-39	6722.92
ETS0004 h-ELF3	14.2948	2.622e-51	0.92604	0.920453	0.0253365	0.0276012	3.32974e-52	7223.21
BU0020 Gabpa_primary	14.1656	3.01851e-51	0.821533	0.814076	0.0367558	0.0368536	2.0927e-45	6948.16
ETS0009 h-Elk4	14.1464	4.51e-51	0.87302	0.863347	0.0475833	0.0478946	1.50585e-45	6959.9
ETV4_HUMAN.H10MO.B	14.2364	4.53264e-51	0.96907	0.964037	0.0232769	0.0249209	1.71807e-50	7161.44
TA0411_Jdp2_DBD_dimer	13.8322	1.28774e-50	0.843638	0.833334	0.0587826	0.0512576	2.09925e-35	6583.63
MA0760.1 ERF	14.0624	1.5488e-50	0.871332	0.863743	0.0376969	0.0377852	9.16534e-45	6947.2
ETS0013 h-ETS2	14.0886	1.58478e-50	0.904124	0.897241	0.0335757	0.0342729	3.82771e-46	7003.36
TA0407_JDP2_DBD_dimer	13.8131	1.62186e-50	0.857985	0.848232	0.0558326	0.0485642	3.46793e-35	6578.08
TA0123_ERF_DBD_monomer	14.0529	1.80398e-50	0.871378	0.863793	0.0376995	0.0377899	1.03641e-44	6947.37
TA0136_ETV5_DBD_monomer	14.0779	2.43278e-50	0.894668	0.887318	0.0355224	0.0366637	7.77569e-47	7038.6
MA0765.1 ETV5	14.0773	2.45442e-50	0.894392	0.887025	0.0356105	0.0367538	7.87435e-47	7038.52
MA0079.3 SP1	14.1075	2.67059e-50	0.937664	0.929581	0.0381336	0.0403427	9.14352e-49	7120.33
ELF2_HUMAN.H10MO.C	14.07	2.72729e-50	0.883017	0.876529	0.0313918	0.0323845	9.43046e-47	7037.02
ETS1_HUMAN.H10MO.C	13.9925	6.1662e-50	0.943826	0.938185	0.0278691	0.0282578	4.18314e-45	6982.43
AJ_HOXB2::ETV1	13.9355	9.20236e-50	0.832668	0.824859	0.0394634	0.0391954	2.02987e-43	6919.81
IRF8_HUMAN.H10MO.D	13.8121	2.00389e-49	0.877579	0.871349	0.0330793	0.0313791	6.47734e-40	6790.22
MA0478.1 FOSL2	13.6705	2.14965e-49	0.898473	0.890035	0.0484068	0.0425114	5.39192e-35	6599.68
SP1_HUMAN.H10MO.C	13.9105	2.43858e-49	0.846336	0.835804	0.0521721	0.053097	7.45405e-45	6994.02
TFDP1_HUMAN.H10MO.D	13.8405	2.57558e-49	0.835387	0.825189	0.0527569	0.051423	1.07039e-41	6865.24
MA0469.1 E2F3	13.8926	2.70428e-49	0.872275	0.863118	0.0457275	0.0461868	3.00401e-44	6970.53
ETS0022 h-Fli1	13.894	3.48009e-49	0.885945	0.878931	0.0346502	0.0354133	4.94717e-45	7007.23
ERG_HUMAN.H10MO.B	13.8116	8.16651e-49	0.820473	0.812332	0.0411366	0.0412682	2.49717e-43	6949.79
TEAD4_HUMAN.H10MO.A	13.7229	1.06698e-48	0.885601	0.87847	0.0377645	0.036198	4.87651e-40	6818.43
SP4_HUMAN.H10MO.D	13.7191	1.12078e-48	0.784369	0.772476	0.0630135	0.0603787	5.35521e-40	6817.48
ETS0025 h-SPIB	13.8129	1.26168e-48	0.951965	0.946522	0.0270229	0.027649	1.30017e-44	7010.77
MA0099.2 FOS::JUN	13.7014	1.41483e-48	0.965795	0.959698	0.0323927	0.0309843	8.46019e-40	6812.71
MA0162.2 EGR1	13.7199	2.43018e-48	0.899753	0.891168	0.0442259	0.0437444	6.55504e-42	6907.62
ETS0021 h-FEV	13.7521	3.27364e-48	0.889733	0.883224	0.0324431	0.0332125	2.80351e-44	7012.47
MA0641.1 ELF4	13.7041	3.74389e-48	0.819738	0.81197	0.0397806	0.0396589	2.62959e-42	6930.97
TA0115_ELF4_full_monomer	13.6897	4.66745e-48	0.819443	0.811678	0.0398118	0.0396881	3.20593e-42	6930.82
SP2_HUMAN.H10MO.C	13.5845	1.17903e-47	0.817011	0.806607	0.0551643	0.0534093	7.23861e-40	6846.26
ETS0026 h-SPIC	13.6359	1.59682e-47	0.949531	0.944131	0.0273684	0.0277641	5.33345e-43	6984
SP3_HUMAN.H10MO.B	13.4629	1.74368e-46	0.841136	0.830821	0.0534797	0.0536462	2.71838e-41	6949.53
TA0119_ELK1_full_monomer	13.458	2.18895e-46	0.845548	0.837327	0.0423787	0.0428041	1.10536e-41	6970.51
AJ_E2F1::ELK1_003	13.417	2.83651e-46	0.772308	0.765958	0.0333099	0.0331033	1.80368e-40	6921.57
TA0110_EHF_full_monomer	13.3914	5.27081e-46	0.825413	0.818105	0.0380583	0.0382173	6.03826e-41	6952.74
MA0598.2 EHF	13.3759	6.63587e-46	0.825559	0.818266	0.0380285	0.0381786	7.65487e-41	6952.05
TA0111_ELF1_DBD_monomer	13.1929	9.10226e-45	0.819991	0.812522	0.0396885	0.0396176	1.81169e-39	6934.78
MA0473.2 ELF1	13.1929	9.11959e-45	0.819883	0.812411	0.0397045	0.0396361	1.79713e-39	6934.97
TA0047_HINFP1_full_dimer	13.1244	9.21939e-45	0.687697	0.679594	0.0450313	0.0429856	1.30379e-36	6807.16
TA0140_Elk3_DBD_monomer	13.2039	1.0214e-44	0.84339	0.835299	0.0424677	0.042946	2.73054e-40	6974.24
E2F3_HUMAN.H10MO.B	13.1132	1.71618e-44	0.883268	0.876034	0.039541	0.0384965	1.27292e-37	6861.94
TA0184_IRF8_full_dimer	13.0422	2.32993e-44	0.770232	0.762946	0.0412019	0.0388302	1.62576e-35	6772.85
MA0652.1 IRF8	13.0422	2.32993e-44	0.770232	0.762946	0.0412019	0.0388302	1.62576e-35	6772.85
ETS0006 h-ELF5	13.1976	2.52948e-44	0.939346	0.934659	0.0237434	0.0249877	1.1087e-42	7102.62
E2F6_HUMAN.H10MO.C	13.0863	5.36334e-44	0.901225	0.894412	0.036204	0.0364644	2.18989e-39	6961.86
ETS2_HUMAN.H10MO.C	12.9112	1.15309e-42	0.933874	0.928929	0.0260484	0.0269032	7.60918e-40	7040.73
ZEP1_HUMAN.H10MO.D	12.8015	1.28913e-42	0.873998	0.867113	0.0389767	0.037477	2.55208e-35	6827.04
AJ_FOXO1::ELK3_001	12.8582	1.47956e-42	0.865889	0.859775	0.0330964	0.0333013	4.69376e-38	6958.83
BU0076 Sp4_primary	12.8336	1.51534e-42	0.863115	0.854881	0.0453079	0.0448582	4.92863e-37	6910.47
MA0028.2 ELK1	12.8096	3.01063e-42	0.841446	0.833377	0.0438329	0.0441213	8.28577e-38	6960.02
BU0012 Elf3_primary	12.7924	3.31766e-42	0.89885	0.893106	0.0314543	0.0314236	2.6747e-37	6937.22
TA0871_ELK1_DBD_monomer	12.801	3.39861e-42	0.841468	0.833402	0.0438505	0.044131	9.46658e-38	6959.46
BU0058 Sfpi1_primary	12.7586	3.45306e-42	0.910459	0.904701	0.032225	0.0315081	5.74952e-36	6874.12
TA0223_NFIX_full_dimer	12.709	5.205e-42	0.82785	0.820056	0.0443517	0.0427437	5.81008e-35	6833.43
MA0079.2 SP1	12.8181	5.26545e-42	0.951689	0.944568	0.0374699	0.0390572	7.66136e-40	7070.72
MA0137.1 STAT1	12.4894	4.6366e-41	0.844936	0.838172	0.0407212	0.0375489	9.61795e-32	6716.49
FEV_HUMAN.H10MO.C	12.6059	5.35196e-41	0.927963	0.920196	0.0429597	0.0431472	1.42195e-36	6953.31
AJ_TFAP2C::ELK1	12.5692	7.75744e-41	0.784744	0.778029	0.037504	0.0373787	5.73934e-36	6930.12
MA0105.2 NFKB1	12.5559	8.29522e-41	0.858291	0.850212	0.0454178	0.0449918	1.40108e-35	6912.1
AJ_TEAD4::ERG_003	12.5405	1.97278e-40	0.825304	0.818569	0.0367896	0.0376852	2.81213e-37	7014.4
AP2B_HUMAN.H10MO.B	12.512	2.33061e-40	0.932772	0.927016	0.0318667	0.0322387	1.88955e-36	6975.49
NFIC_HUMAN.H10MO.A	12.4625	2.84909e-40	0.859924	0.853812	0.0347523	0.0342704	7.4216e-35	6898.79
MA0599.1 KLF5	12.505	6.58135e-40	0.958921	0.95245	0.0342097	0.0364564	2.72922e-39	7145.32
ZN148_HUMAN.H10MO.D	12.4775	6.92054e-40	0.895817	0.88582	0.0538932	0.0563435	4.77719e-38	7080.54
WT1_HUMAN.H10MO.D	12.2588	5.96297e-39	0.886162	0.877937	0.0471352	0.0469371	2.76236e-34	6927.54
TA0183_IRF8_DBD_dimer	12.1442	8.81649e-39	0.800146	0.79346	0.0407986	0.0382433	7.35703e-31	6758.67
BU0008 E2F2_primary	12.1318	9.5784e-39	0.795383	0.787076	0.0509382	0.047543	1.30634e-30	6747.48
MA0462.1 BATF::JUN	12.0956	1.05279e-38	0.894137	0.88719	0.04345	0.0397827	1.3089e-29	6698.77
TA0221_NFIA_full_dimer	12.0931	3.32772e-38	0.789901	0.782255	0.0456091	0.0440844	5.19588e-32	6841.59
AJ_ETV5::HES7_001	12.0795	3.4507e-38	0.812512	0.805847	0.0400715	0.0384351	1.37072e-31	6820.27
AJ_GCM1::ETV1	12.031	9.807e-38	0.84352	0.837649	0.0348263	0.0340678	2.90856e-32	6875.49
TA0222_NFIB_full_dimer	12.0022	1.20516e-37	0.792485	0.785016	0.0448081	0.0433998	1.16428e-31	6847.37
TA0113_ELF3_DBD_monomer	12.0232	1.62863e-37	0.819929	0.81328	0.0387162	0.0387045	2.94554e-33	6939.24
STAT2_HUMAN.H10MO.B	11.9707	1.73737e-37	0.870889	0.865177	0.0344614	0.0332661	2.36329e-31	6837.96
AJ_GCM1::ETV7_001	11.958	2.54331e-37	0.787331	0.782195	0.0307167	0.0299795	8.54269e-32	6868.99
AJ_ETV5::HES7_002	11.932	2.68464e-37	0.815856	0.809624	0.037884	0.0363938	6.00649e-31	6824.58
BU0009 E2F3_primary	11.8869	2.95896e-37	0.800136	0.79226	0.0491766	0.0460161	1.38416e-29	6754.12
AJ_GCM1::ELK3_002	11.957	3.52453e-37	0.780268	0.773992	0.0369745	0.036706	1.38595e-32	6918.4
AJ_E2F3::HES7	11.8466	4.23893e-37	0.764289	0.7568	0.0473104	0.0438542	5.29248e-29	6729.8
AJ_GCM1::ERG	11.9023	9.1869e-37	0.836398	0.830625	0.0337974	0.0339682	6.82916e-33	6955.39
GN_KLF5_TOP5000	11.9166	1.39865e-36	0.952811	0.947487	0.0301347	0.0314061	9.37692e-35	7070.18
MA0156.1 FEV	11.8476	2.60082e-36	0.945375	0.937391	0.046204	0.0472856	1.75636e-33	7011.51
EGR1_HUMAN.H10MO.A	11.8001	4.25222e-36	0.877662	0.870726	0.0406039	0.0412043	7.95906e-33	6985
AJ_ERF::FOXI1_002	11.7264	6.03696e-36	0.86925	0.864145	0.0310585	0.0303948	8.80684e-31	6876.69
MA0076.1 ELK4	11.7476	6.72567e-36	0.860519	0.853324	0.0428388	0.0428673	6.72394e-32	6942.15
TA0114_ELF3_full_monomer	11.7347	7.81303e-36	0.812702	0.806459	0.0372598	0.0372369	8.95134e-32	6938.3
MA0640.1 ELF3	11.7028	1.19273e-35	0.812708	0.806478	0.0372774	0.0372557	1.29001e-31	6938.39
MA0080.3 Spi1	11.678	1.22519e-35	0.874938	0.869367	0.0339292	0.0333236	1.04864e-30	6887.04
E2F1_HUMAN.H10MO.A	11.6659	1.84614e-35	0.869903	0.864709	0.0312631	0.0311523	2.6927e-31	6929.51
MAZ_HUMAN.H10MO.A	11.6735	1.95874e-35	0.820375	0.810301	0.0600951	0.0604464	9.18932e-32	6957.78
AJ_TEAD4::ERG_002	11.6794	2.45882e-35	0.814072	0.807862	0.0364163	0.0373139	1.16469e-32	7015.35
EHF_HUMAN.H10MO.C	11.6788	3.08354e-35	0.905541	0.899834	0.0330604	0.0343416	2.5923e-33	7059.35
BU0103 Zic3_primary	11.561	4.63683e-35	0.783816	0.776649	0.0445716	0.0432478	1.29576e-29	6852.39
BU0102 Zic2_primary	11.5252	7.09414e-35	0.781066	0.773816	0.0453227	0.0438629	2.4657e-29	6845.12
MA0517.1 STAT1::STAT2	11.4688	8.04512e-35	0.845569	0.839426	0.0397611	0.0371987	1.10079e-27	6753.62
BU0010 Egr1_primary	11.4354	3.20894e-34	0.845204	0.837808	0.0458033	0.0452026	9.67254e-30	6901.01
MA0090.1 TEAD1	11.3667	3.64564e-34	0.872734	0.866336	0.0414402	0.0391374	1.32359e-27	6778.45
GN_IRF8_TOP5000	11.3853	4.41944e-34	0.859331	0.853866	0.0345838	0.0334754	1.09577e-28	6845.58
TA0046_HINFP1_full_monomer	11.3232	7.40109e-34	0.837713	0.831005	0.0433058	0.0412279	9.97305e-28	6799.9
MA0162.1 Egr1	11.3375	7.87575e-34	0.879875	0.873795	0.0387223	0.0373894	2.30462e-28	6838.72
MA0131.2 HINFP	11.3062	9.21301e-34	0.837597	0.830896	0.0433335	0.0412495	1.20342e-27	6799.58
MA0028.1 ELK1	11.3431	1.23241e-33	0.922933	0.918197	0.0293216	0.0292089	1.06987e-29	6928.62
AJ_E2F1::NHLH1	11.2704	1.28944e-33	0.756684	0.750602	0.0396984	0.0375215	3.31568e-27	6780.52
AJ_ELF2_002	11.3143	1.61822e-33	0.838678	0.832991	0.0354891	0.0351432	2.63747e-29	6911.01
AJ_FOXO1::ETV4_001	11.3184	1.9648e-33	0.891548	0.886818	0.0291085	0.0292698	5.5572e-30	6956.87
NFIA_HUMAN.H10MO.C	11.2574	2.04311e-33	0.826379	0.820486	0.0379495	0.0364753	8.23261e-28	6825.98
AJ_GCM1::ELF1_001	11.3025	2.14875e-33	0.834104	0.828905	0.0322437	0.0321925	1.345e-29	6935.38
AJ_E2F1::HES7_001	11.208	2.56222e-33	0.750848	0.744231	0.0436935	0.0410229	1.13216e-26	6762.89
TA0154_SPIB_DBD_monomer	11.1874	3.45628e-33	0.824428	0.818247	0.040819	0.0383989	1.17361e-26	6768.01
KLF13_HUMAN.H10MO.D	11.2145	3.86367e-33	0.897375	0.889165	0.0528324	0.0510429	8.0245e-28	6840.31
MA0003.1 TFAP2A	11.3376	4.12111e-33	0.968872	0.964406	0.0258491	0.0277805	4.00898e-33	7174.8
AJ_ETV2::HES7_002	11.23	4.13109e-33	0.75444	0.748826	0.0355731	0.0349215	1.52764e-28	6885.66
MA0080.2 SPI1	11.2498	6.14949e-33	0.96537	0.959922	0.0332085	0.0339775	2.11683e-30	7010.73
BU0097 Zfp281_primary	11.2053	1.3196e-32	0.876584	0.866985	0.0580409	0.0601982	8.86668e-31	7054.37
TA0156_Spic_DBD_monomer	11.0907	1.33341e-32	0.821006	0.814981	0.0398974	0.0377792	1.75141e-26	6785.44
BU0101 Zic1_primary	11.0519	2.71471e-32	0.793233	0.785953	0.0478363	0.0458922	8.22961e-27	6820.84
BU0039 Klf7_primary	11.0075	1.09401e-31	0.873887	0.867619	0.0394326	0.0399116	9.53065e-29	6976.94
AJ_GCM1::SPDEF_005	10.8864	2.34269e-31	0.756389	0.751517	0.0323555	0.0311958	2.89603e-26	6834.62
AJ_ELK1::FOXI1_003	10.911	2.92392e-31	0.831525	0.825978	0.0356589	0.0355758	1.05802e-27	6933.15
AJ_GCM1::SPDEF_002	10.8993	2.99373e-31	0.741506	0.736409	0.0330353	0.0326949	2.49249e-27	6909.35
BU0034 Irf4_primary	10.8437	3.81197e-31	0.81784	0.81246	0.0359551	0.034575	5.60919e-26	6827.31
AJ_TEAD4::ETV1	10.9178	4.39042e-31	0.857258	0.852444	0.0300023	0.0309683	3.95384e-29	7038.81
TA0033_EGR1_DBD_monomer	10.758	9.55324e-31	0.822845	0.816531	0.0428617	0.0408539	2.79532e-25	6803.13
KLF4_HUMAN.H10MO.A	10.8359	1.13843e-30	0.949341	0.94308	0.0394379	0.0405631	1.40207e-28	7027.39
AJ_ETV2::HES7_001	10.7454	1.82265e-30	0.763991	0.758511	0.0362075	0.0356325	2.07885e-26	6892.84
AJ_ETV2::FOXI1_001	10.6762	2.96237e-30	0.84218	0.836931	0.035643	0.0342539	3.18117e-25	6825.62
TA0861_NFIX_full_dimer	10.6722	3.02154e-30	0.810513	0.804057	0.04393	0.0421408	3.85034e-25	6820.59
TA0037_EGR3_DBD_monomer	10.6621	3.86468e-30	0.807884	0.801193	0.0452538	0.0437603	2.18497e-25	6842.82
MA0732.1 EGR3	10.6479	4.61877e-30	0.808096	0.801421	0.0451881	0.0437122	2.44747e-25	6843.8
TF7L1_HUMAN.H10MO.D	10.6778	4.81854e-30	0.864237	0.860478	0.0247668	0.0246241	1.72313e-26	6922.88
THAP1_HUMAN.H10MO.D	10.5802	7.88251e-30	0.769917	0.764011	0.040909	0.038836	2.22253e-24	6792.27
MA0809.1 TEAD4	10.6275	9.09979e-30	0.937791	0.932549	0.0346462	0.0345159	2.44943e-26	6928.86
TA0321_TEAD4_DBD_monomer	10.6192	1.00439e-29	0.937764	0.932522	0.0346707	0.0345356	2.70516e-26	6928.46
ZFX_HUMAN.H10MO.C	10.5917	1.07518e-29	0.847365	0.840745	0.0446132	0.0436382	1.70103e-25	6875.27
TA0180_IRF5_full_monomer	10.5443	1.28443e-29	0.842349	0.836791	0.038514	0.0366909	2.37777e-24	6801.73
TA0178_IRF4_full_dimer	10.5234	1.68429e-29	0.754075	0.748229	0.040541	0.0386712	2.62993e-24	6805.19
AJ_GCM1::ELK1_002	10.5692	1.70656e-29	0.81798	0.812498	0.0365934	0.0362697	6.99687e-26	6913.68
SPI1_HUMAN.H10MO.A	10.5073	1.98403e-29	0.820668	0.815358	0.0369402	0.0351673	3.59443e-24	6799.87
MA0471.1 E2F6	10.544	3.62105e-29	0.926694	0.920622	0.0394518	0.0404155	5.08443e-27	7014.66
TA0036_EGR2_full_monomer	10.46	3.91723e-29	0.831874	0.825897	0.0415025	0.0398061	3.14971e-24	6820.17
BU0035 Irf5_primary	10.4551	4.25631e-29	0.828047	0.822556	0.0380824	0.0365871	2.89021e-24	6824.78
TA0048_HINFP1_full_dimer	10.3988	6.11646e-29	0.695375	0.688749	0.0470639	0.0442911	2.48815e-23	6769.06
BC11A_HUMAN.H10MO.C	10.4291	8.20313e-29	0.859639	0.855089	0.0309759	0.0304846	5.32083e-25	6892.9
KLF6_HUMAN.H10MO.D	10.4391	1.31563e-28	0.965843	0.961631	0.0275456	0.0283266	1.12903e-26	7026.84
MA0050.1 IRF1	10.3418	1.34372e-28	0.874558	0.868952	0.0397772	0.0377053	2.45275e-23	6788.27
TA0220_NFKB2_DBD_dimer	10.3765	1.56833e-28	0.804723	0.797887	0.0466928	0.0460375	7.77601e-25	6898.29
MA0778.1 NFKB2	10.3765	1.56833e-28	0.804723	0.797887	0.0466928	0.0460375	7.77601e-25	6898.29
NFAC1_HUMAN.H10MO.S	10.3282	3.02431e-28	0.837648	0.831645	0.0409585	0.0406464	7.45763e-25	6917.33
TA0137_ETV6_full_dimer	10.3279	3.52387e-28	0.786967	0.781486	0.0370266	0.0371563	2.98067e-25	6950.71
TA0181_IRF7_DBD_dimer	10.2561	5.06474e-28	0.819586	0.813967	0.0394343	0.038211	1.0247e-23	6848.55
MA0772.1 IRF7	10.2561	5.06474e-28	0.819586	0.813967	0.0394343	0.038211	1.0247e-23	6848.55
AJ_TEAD4::SPIB_001	10.1759	8.61944e-28	0.810544	0.805123	0.0393178	0.0370276	1.88683e-22	6770.93
TA0134_ETV3_DBD_monomer	10.2254	1.21909e-27	0.870504	0.865492	0.0340895	0.0343397	6.2441e-25	6962.32
MA0763.1 ETV3	10.2252	1.22181e-27	0.870449	0.865434	0.0341064	0.0343552	6.28394e-25	6962.17
BU0033 Irf3_primary	10.1492	1.52144e-27	0.868456	0.863478	0.0356311	0.0341639	6.39658e-23	6819.3
HU0017_KLF10	10.2177	1.61224e-27	0.937284	0.930835	0.0433065	0.0442835	1.94869e-25	7008.89
HU0012_KLF14	10.2134	1.68945e-27	0.93719	0.930736	0.0433664	0.0443368	2.06873e-25	7008.33
MA0039.2 Klf4	10.2133	1.69116e-27	0.937193	0.930739	0.0433655	0.0443359	2.07084e-25	7008.32
MA0632.1 Tcfl5	10.2041	1.71442e-27	0.917285	0.910411	0.0465347	0.0472268	4.21043e-25	6985.26
MA0810.1 TFAP2A.var.2	10.1683	3.02973e-27	0.904772	0.899459	0.0356879	0.0366796	2.13839e-25	7025.08
TA0322_TFAP2A_DBD_dimer	10.161	3.29289e-27	0.904851	0.899547	0.0356536	0.0366433	2.31553e-25	7024.98
BU0085 Tcfap2a_primary	10.1706	4.03521e-27	0.884642	0.879782	0.0318745	0.0336315	2.21404e-26	7111.31
AJ_GCM2::ELK1	10.0573	6.60974e-27	0.819175	0.814725	0.0312912	0.0309326	1.51953e-23	6905.92
AJ_TFAP2C::HES7_001	10.0349	7.1196e-27	0.779439	0.773986	0.0389008	0.0379226	5.47166e-23	6865.65
TA0334_Tcfap2a_DBD_dimer	10.036	1.27639e-26	0.894265	0.888795	0.0374144	0.0382396	1.34724e-24	7007.33
AJ_ELK1::HOXA3_002	10.0092	1.28852e-26	0.875468	0.871115	0.0304957	0.0304307	1.18067e-23	6933.75
SPIC_HUMAN.H10MO.D	10.0502	1.39497e-26	0.949212	0.946092	0.0209093	0.0218263	2.03956e-25	7075.45
MA0527.1 ZBTB33	9.91444	2.94147e-26	0.793339	0.787768	0.0400934	0.0392344	1.30558e-22	6876.52
AJ_ETV2::RFX5_001	9.91707	3.51466e-26	0.775196	0.770674	0.0320629	0.0318966	3.70844e-23	6924.6
AJ_ELK1::TBX21_002	9.86506	8.23522e-26	0.83469	0.82992	0.0333302	0.0339036	1.12548e-23	6992.4
MA0119.1 NFIC::TLX1	9.81132	8.3237e-26	0.797362	0.791246	0.0448494	0.0434796	6.8213e-22	6849.94
TA0153_SPI1_full_monomer	9.77509	9.9356e-26	0.796806	0.791161	0.0421985	0.0401944	3.28015e-21	6801.29
MA0080.4 SPI1	9.73531	1.54685e-25	0.796587	0.790961	0.0422323	0.0402191	4.757e-21	6800.79
AJ_ELK1::EOMES_003	9.79098	1.75455e-25	0.826633	0.821752	0.0345379	0.0349326	3.65737e-23	6974.75
AJ_ETV2::RFX5_003	9.77716	1.98281e-25	0.769788	0.765751	0.0286741	0.0289259	5.11234e-23	6966.7
AJ_IRF2	9.72329	2.31447e-25	0.903791	0.899392	0.0324537	0.0315647	1.22937e-21	6859.09
AJ_ETV5::HOXA13_002	9.7061	3.17475e-25	0.829339	0.825273	0.0297807	0.0292614	7.00734e-22	6888.26
KLF16_HUMAN.H10MO.D	9.6938	5.21113e-25	0.835141	0.826776	0.0597065	0.0604804	8.534e-23	6979.42
AJ_ETV2::RFX5_004	9.67127	5.22693e-25	0.75155	0.747592	0.0288538	0.028622	4.92611e-22	6916.1
MA0598.1 EHF	9.70286	6.58274e-25	0.957547	0.949575	0.0553488	0.0577688	7.91968e-24	7075.02
E2F4_HUMAN.H10MO.A	9.66502	7.39422e-25	0.847745	0.843002	0.0338687	0.034413	9.01965e-23	6988.93
IRF4_HUMAN.H10MO.C	9.63853	8.61767e-25	0.88316	0.878853	0.031166	0.0312912	2.81503e-22	6952.25
AJ_TEAD4::ELK1_002	9.62253	9.53831e-25	0.813328	0.808775	0.0331872	0.0331104	5.18804e-22	6933.19
AJ_FLI1::FOXI1_003	9.5677	9.94519e-25	0.850882	0.84575	0.0391869	0.0373342	2.06879e-20	6801.9
BU0036 Irf6_primary	9.54656	1.74098e-24	0.821706	0.817118	0.034289	0.033557	4.09765e-21	6876.75
AJ_ELK1::EOMES_002	9.55255	1.77032e-24	0.783001	0.778461	0.0337036	0.0332131	2.40295e-21	6896.76
AJ_TEAD4::ELF1_002	9.51591	2.21487e-24	0.788361	0.783518	0.0365571	0.0355003	9.19302e-21	6854.69
TA0324_TFAP2A_DBD_dimer	9.56327	2.41964e-24	0.879388	0.872969	0.0460165	0.0470952	1.44172e-22	7011.62
AJ_GCM1::ETV7_002	9.52422	2.44623e-24	0.752868	0.748794	0.0302945	0.029894	2.84892e-21	6900.7
TA0185_IRF9_full_trimer	9.48771	2.46671e-24	0.74754	0.742066	0.0420457	0.0401682	3.50348e-20	6809.37
MA0653.1 IRF9	9.48771	2.46671e-24	0.74754	0.742066	0.0420457	0.0401682	3.50348e-20	6809.37
AJ_GCM1::ELK1_003	9.50894	2.72524e-24	0.810705	0.805744	0.0371135	0.0364428	4.60867e-21	6886.38
MA0472.2 EGR2	9.48219	2.78035e-24	0.833428	0.827972	0.0417574	0.0400875	2.67382e-20	6822.7
TA0317_TEAD1_full_monomer	9.49452	2.88304e-24	0.930991	0.926588	0.0332367	0.032361	9.34986e-21	6862.14
MA0090.2 TEAD1	9.49452	2.88304e-24	0.930991	0.926588	0.0332367	0.032361	9.34986e-21	6862.14
TA0035_EGR2_DBD_monomer	9.47323	3.06195e-24	0.833411	0.82796	0.0417616	0.040089	2.90725e-20	6822.52
BU0088 Tcfap2e_primary	9.53609	4.07712e-24	0.874909	0.869593	0.0374891	0.0392028	3.78335e-23	7081.32
IRF7_HUMAN.H10MO.C	9.45799	4.74383e-24	0.927877	0.923668	0.0316492	0.0310875	7.202e-21	6887.34
BU0100 Zfp740_primary	9.49206	4.94221e-24	0.892021	0.884715	0.0529999	0.0539829	4.11504e-22	6996.53
MA0808.1 TEAD3	9.42097	6.44561e-24	0.941516	0.935858	0.0430128	0.0419171	1.71533e-20	6864.69
AJ_HOXB2::ELF1_005	9.44897	6.60714e-24	0.8396	0.835145	0.0329151	0.0330056	1.89023e-21	6948.43
TA0320_TEAD3_DBD_monomer	9.41441	6.91628e-24	0.941475	0.935817	0.043041	0.0419441	1.82171e-20	6864.65
ZN219_HUMAN.H10MO.D	9.43914	7.45928e-24	0.89674	0.890825	0.0437019	0.0438855	1.87487e-21	6952.82
AJ_TFAP2C::HES7_002	9.40217	8.48149e-24	0.783583	0.778506	0.0384577	0.0377135	1.33995e-20	6882.62
BU0087 Tcfap2c_primary	9.42281	1.44762e-23	0.875369	0.870706	0.0331068	0.0348264	7.66117e-23	7101.14
MA0051.1 IRF2	9.3324	1.52262e-23	0.806265	0.801484	0.0369405	0.0357249	6.25682e-20	6843.1
ELF3_HUMAN.H10MO.D	9.34282	1.58457e-23	0.877218	0.872654	0.0348133	0.0341122	2.42255e-20	6880.3
TA0112_ELF1_full_monomer	9.34045	1.74096e-23	0.814293	0.809451	0.0367451	0.0362252	1.65265e-20	6897.96
CXXC1_HUMAN.H10MO.D	9.37422	2.1408e-23	0.954129	0.950442	0.0266025	0.0276478	3.04281e-22	7061.06
TA0330_TFAP2C_DBD_dimer	9.35233	2.17387e-23	0.848227	0.842073	0.0453367	0.0461468	1.66616e-21	6994.45
MA0815.1 TFAP2C.var.3	9.35081	2.20895e-23	0.848256	0.842104	0.0453222	0.0461316	1.6918e-21	6994.42
EHF_HUMAN.H10MO.S	9.30788	2.7603e-23	0.874202	0.869524	0.0353005	0.0351658	1.10982e-20	6928.71
MEF2A_HUMAN.H10MO.A	9.19859	2.8745e-23	0.862404	0.857341	0.0420038	0.0380739	9.64991e-18	6674.06
AJ_ERF::HES7_001	9.30869	3.25419e-23	0.756882	0.752567	0.0320961	0.0324931	3.67967e-21	6977.62
MA0865.1 E2F8	9.29573	3.58106e-23	0.780129	0.774618	0.0411893	0.0415385	5.41663e-21	6965.77
TA0785_E2F8_DBD_dimer	9.28421	4.0432e-23	0.779976	0.774467	0.041225	0.0415749	6.03195e-21	6965.8
EGR2_HUMAN.H10MO.C	9.28284	4.18021e-23	0.902844	0.896712	0.0458132	0.0462847	5.40829e-21	6971.29
AJ_GCM1::SPDEF_004	9.20566	6.06816e-23	0.764809	0.761007	0.0296926	0.0288144	1.53662e-19	6852.75
TA0059_SP1_DBD_monomer	9.25196	6.19592e-23	0.94107	0.936151	0.0366551	0.0372795	4.595e-21	6991.89
AJ_ETV7_003	9.21237	7.45048e-23	0.812765	0.808226	0.0346377	0.0344671	2.87545e-20	6925.37
AJ_TEAD4::FLI1	9.21538	8.72044e-23	0.851018	0.847095	0.0294542	0.0298389	8.47028e-21	6979.73
KAISO_HUMAN.H10MO.A	9.16076	9.13518e-23	0.78589	0.781629	0.0336036	0.0324291	3.21957e-19	6837.19
TA0863_TFAP2A_DBD_dimer	9.22293	9.33087e-23	0.890257	0.885277	0.0368847	0.0379057	2.95929e-21	7024.75
AJ_TEAD4::SPIB_002	9.14115	1.00948e-22	0.79383	0.788995	0.0385173	0.0368266	6.75145e-19	6811.53
AJ_TEAD4::ELF1_001	9.14461	1.10762e-22	0.787266	0.782627	0.0365696	0.0353655	3.25288e-19	6843.03
IRF3_HUMAN.H10MO.C	9.16917	1.13776e-22	0.848392	0.843819	0.035139	0.0348743	5.05528e-20	6917.6
E2F5_HUMAN.H10MO.B	9.16489	1.35272e-22	0.846781	0.841294	0.0417351	0.0419284	2.36852e-20	6954.11
AJ_FOXO1::ETV1	9.16328	1.41248e-22	0.885208	0.881393	0.0289488	0.0291572	2.03063e-20	6961.89
MA0872.1 TFAP2A.var.3	9.15809	1.69826e-22	0.844013	0.837861	0.0461905	0.0471203	9.08265e-21	7001.4
TA0864_TFAP2A_DBD_dimer	9.15142	1.81815e-22	0.843996	0.837846	0.0462094	0.0471358	9.72375e-21	7001.15
AJ_ETV2::DRGX_002	9.12134	2.13042e-22	0.830928	0.826981	0.0301583	0.0303053	3.48111e-20	6954.85
MA0524.2 TFAP2C	9.12596	2.64911e-22	0.889253	0.884433	0.0359496	0.0370921	5.70569e-21	7037.51
BU0086 Tcfap2b_primary	9.11623	2.7941e-22	0.859495	0.854647	0.036351	0.037328	8.6497e-21	7022.25
TA0328_TFAP2C_DBD_dimer	9.12031	2.79989e-22	0.889099	0.884276	0.0360066	0.0371404	6.13892e-21	7036.6
AJ_ELK1::HOXA1_002	9.10639	2.82166e-22	0.795836	0.791238	0.0347983	0.0354062	1.75825e-20	6993.22
AJ_ELK1::HOXA1_001	9.08599	3.25123e-22	0.774879	0.770369	0.0344167	0.0347808	3.32771e-20	6972.16
IRF1_HUMAN.H10MO.A	9.00068	4.66394e-22	0.803662	0.799121	0.0365435	0.0351568	1.53567e-18	6828.57
AJ_FOXO1::ELK1_002	8.98254	6.00761e-22	0.850231	0.845334	0.0392716	0.0380129	1.24406e-18	6845.57
AJ_E2F1::HES7_002	8.98076	6.30427e-22	0.761992	0.757402	0.0367302	0.035652	1.06876e-18	6853.39
TA0335_Tcfap2a_DBD_dimer	9.02436	6.89311e-22	0.905198	0.899973	0.0397199	0.0406274	2.67068e-20	7009.78
AJ_ELK1::EOMES_001	8.99535	8.52784e-22	0.764392	0.760673	0.028573	0.0289797	6.06627e-20	6983.3
TA0055_PRDM1_full_monomer_dimer	8.96233	8.54008e-22	0.811821	0.806819	0.0397322	0.0389864	6.49899e-19	6884.33
AJ_ETV5::FOXI1_001	8.94516	8.80038e-22	0.855805	0.851635	0.0335895	0.0325078	1.72777e-18	6845.13
TA0325_TFAP2B_DBD_dimer	8.9978	9.73301e-22	0.892944	0.888208	0.0358576	0.0369622	2.05401e-20	7034.47
MA0812.1 TFAP2B.var.2	8.99777	9.85774e-22	0.892315	0.886759	0.0420182	0.043369	1.8849e-20	7038.65
MA0811.1 TFAP2B	8.99287	1.02158e-21	0.892838	0.888102	0.0358814	0.0369802	2.17693e-20	7033.9
TA0326_TFAP2B_DBD_dimer	8.98924	1.07301e-21	0.892437	0.886891	0.0419905	0.0433324	2.06782e-20	7038.06
AJ_ETV2::HOXA2_001	8.96707	1.12017e-21	0.810065	0.805972	0.0315966	0.0319973	8.67404e-20	6978.58
AJ_MYBL1::ELF1	8.97185	1.15265e-21	0.762466	0.757914	0.0348648	0.0355877	4.9829e-20	7003.26
AJ_GCM1::SPDEF_003	8.92835	1.23331e-21	0.756303	0.752385	0.0311758	0.0306519	7.73654e-19	6890.11
MA0098.1 ETS1	9.24504	1.33763e-21	0.997411	0.996796	0.00306724	0.00481392	1.07053e-38	9270.14
MA0136.1 ELF5	8.92895	1.91041e-21	0.948552	0.94526	0.0251667	0.0258809	4.5721e-20	7026.92
AJ_ERF::FOXI1_001	8.88423	2.49978e-21	0.839631	0.835372	0.0332857	0.0335858	2.31573e-19	6967.4
MA0003.3 TFAP2A	8.88822	2.85738e-21	0.9071	0.902139	0.0381259	0.0391773	7.02475e-20	7024.42
TA0323_TFAP2A_DBD_dimer	8.8772	3.19215e-21	0.907035	0.902082	0.0381175	0.0391694	7.76949e-20	7024.49
ZEP2_HUMAN.H10MO.D	8.80311	5.95311e-21	0.903041	0.900176	0.0224861	0.0228185	3.37404e-19	6985
MA0506.1 NRF1	8.74855	8.05556e-21	0.858108	0.851993	0.0493842	0.0488702	2.49351e-18	6909.04
MZF1_HUMAN.H10MO.D	8.84793	9.28744e-21	0.962696	0.958759	0.027985	0.0315064	1.99147e-22	7346.97
TA0038_EGR4_DBD_monomer	8.73194	9.4889e-21	0.811532	0.806997	0.0366985	0.0363108	2.90384e-18	6908.58
AJ_ELK1::SREBF2_001	8.72868	9.79092e-21	0.772701	0.76855	0.0336102	0.0332514	3.00639e-18	6908.24
MA0733.1 EGR4	8.7198	1.07127e-20	0.811342	0.806809	0.036724	0.036338	3.2133e-18	6908.74
AJ_FOXJ2::ELF1_001	8.67954	1.19848e-20	0.859022	0.854812	0.0351529	0.0337922	2.33878e-17	6826.38
TA0177_IRF3_full_trimer	8.68513	1.29333e-20	0.757907	0.753328	0.0377823	0.0367975	1.07367e-17	6862.96
TBX15_HUMAN.H10MO.D	8.7422	1.30878e-20	0.820009	0.811968	0.062415	0.0646184	1.6838e-19	7048.52
AJ_HOXB13::ETV1	8.6989	1.38669e-20	0.821682	0.817861	0.030895	0.0307316	2.82638e-18	6924.29
AJ_E2F3::FOXI1	8.68228	1.52482e-20	0.780999	0.776246	0.0387402	0.0382581	4.96535e-18	6903
AJ_ETV5::FOXI1_002	8.68352	1.91458e-20	0.8598	0.855643	0.0331213	0.0335506	1.09755e-18	6979.42
PROX1_HUMAN.H10MO.D	8.65682	2.5148e-20	0.870957	0.867047	0.0312239	0.031664	1.30029e-18	6982.89
AJ_GCM1::ELF1_002	8.62169	2.79169e-20	0.83179	0.827951	0.0314972	0.0311284	7.96852e-18	6905.18
TA0039_Egr3_DBD_monomer	8.60087	2.97764e-20	0.786685	0.781685	0.0416506	0.0405694	2.15108e-17	6863.27
BU0052 Plagl1_primary	8.56298	3.93924e-20	0.835059	0.829652	0.0456226	0.0440217	4.9263e-17	6836.79
TA0331_TFAP2C_full_dimer	8.60506	4.30919e-20	0.893881	0.889648	0.033895	0.0344959	1.66168e-18	6994.02
AJ_HES1	8.54262	5.88594e-20	0.848466	0.841976	0.0538814	0.0530935	1.83363e-17	6896.56
MA0024.1 E2F1	8.5444	7.28929e-20	0.863385	0.858226	0.0418719	0.0423104	4.31141e-18	6971.84
AJ_FOXO1::ELK3_002	8.4797	8.50131e-20	0.843465	0.838882	0.0392068	0.0376585	1.23205e-16	6824.13
TA0336_Tcfap2a_DBD_dimer	8.5196	1.03559e-19	0.853108	0.847522	0.0449623	0.0460107	2.56115e-18	7011.23
TA0034_EGR1_full_monomer	8.45996	1.1296e-19	0.786565	0.781411	0.0438129	0.0424879	8.67545e-17	6850.81
NFKB2_HUMAN.H10MO.D	8.43843	1.62453e-19	0.911974	0.908455	0.0295616	0.0291477	4.21863e-17	6898.39
AJ_ERF::HES7_003	8.42123	2.37318e-19	0.777158	0.773471	0.0303825	0.0306819	1.29473e-17	6969.95
TA0275_RUNX2_DBD_dimer	8.3003	5.80992e-19	0.761495	0.757474	0.0344924	0.0338379	1.71416e-16	6883.72
MA0131.1 HINFP	8.32589	6.35945e-19	0.837294	0.832985	0.0356081	0.0362985	1.73254e-17	6999.12
AJ_GCM1::ETV4	8.2749	7.18931e-19	0.792773	0.788997	0.032578	0.0318617	2.46984e-16	6874.88
BU0037 Isgf3g_primary	8.25262	7.50701e-19	0.818609	0.813967	0.0408068	0.039182	7.53061e-16	6823.2
AJ_ETV5::EOMES_001	8.27566	9.23381e-19	0.787353	0.784204	0.0264612	0.0266548	5.12102e-17	6962.25
TA0327_TFAP2B_DBD_dimer	8.26964	1.09981e-18	0.856268	0.851019	0.0435904	0.0445366	2.47599e-17	7006.26
MA0813.1 TFAP2B.var.3	8.26861	1.11078e-18	0.856214	0.850964	0.0435987	0.0445464	2.49372e-17	7006.36
AJ_ERF::HES7_002	8.24869	1.12036e-18	0.763028	0.759339	0.0312974	0.0313046	9.38013e-17	6940.84
ELF5_HUMAN.H10MO.D	8.25231	1.22376e-18	0.921671	0.918157	0.029413	0.0298501	4.15437e-17	6985.23
AJ_HOXB2::ELK1_001	8.23966	1.31574e-18	0.787827	0.783752	0.0343267	0.0346452	6.23633e-17	6968.21
KLF1_HUMAN.H10MO.C	8.25061	1.33699e-18	0.906517	0.901497	0.0416984	0.0426936	2.59355e-17	7012.93
MA0080.1 SPI1	8.51472	1.37684e-18	0.996393	0.99553	0.00462339	0.00734607	1.0035e-33	9373.04
MA0057.1 MZF1.var.2	8.23554	1.43484e-18	0.945831	0.942549	0.0275272	0.0279439	4.71882e-17	6986.07
AJ_MEIS1::ELF1	8.19519	1.76121e-18	0.843699	0.839393	0.0369562	0.0367543	1.96905e-16	6923.77
MA0758.1 E2F7	8.18158	2.23205e-18	0.739948	0.735049	0.0416236	0.0419423	1.10445e-16	6963.28
CEBPA_HUMAN.H10MO.A	8.12715	2.32746e-18	0.864803	0.8605	0.0386091	0.0368709	2.58614e-15	6808.32
TA0108_E2F7_DBD_dimer	8.16958	2.4937e-18	0.7399	0.735006	0.0416494	0.0419652	1.22507e-16	6963.05
NRF1_HUMAN.H10MO.A	8.13959	3.31433e-18	0.776913	0.770973	0.050699	0.0511241	1.50639e-16	6965.48
AJ_E2F1::EOMES_001	8.07025	4.90628e-18	0.760864	0.757249	0.0319619	0.0312846	1.20452e-15	6877.21
PRDM1_HUMAN.H10MO.C	8.06939	5.44911e-18	0.83585	0.831652	0.0367349	0.0363726	6.82891e-16	6910.66
AJ_FOXO1::FLI1	8.00632	6.41421e-18	0.831215	0.827107	0.0378018	0.0356661	1.13026e-14	6775.85
NFAC4_HUMAN.H10MO.C	8.08829	8.82708e-18	0.932506	0.929117	0.0274084	0.0295535	5.88538e-18	7186.44
TBX1_HUMAN.H10MO.D	8.03065	1.07799e-17	0.806172	0.80035	0.0493525	0.0509191	1.11814e-16	7037.39
AJ_ETV5::DRGX_001	7.97177	1.51455e-17	0.821807	0.818049	0.0328222	0.0330237	6.67925e-16	6958.68
PAX5_HUMAN.H10MO.A	7.94463	1.74375e-17	0.818088	0.815065	0.0268043	0.026615	1.60036e-15	6918.99
MA0508.1 PRDM1	7.939	1.86472e-17	0.84246	0.838553	0.0345969	0.0344213	1.51659e-15	6924.94
MA1099.1 Hes1	7.94187	1.90518e-17	0.89487	0.890392	0.0394332	0.039468	1.10393e-15	6942.81
TA0862_TFAP2A_DBD_dimer	7.95033	2.20024e-17	0.895738	0.890994	0.0406789	0.0418982	2.40619e-16	7031.88
TA0120_ELK1_full_dimer	7.92847	2.28966e-17	0.728713	0.724488	0.037009	0.0373399	8.246e-16	6967.18
SPIB_HUMAN.H10MO.B	7.90827	2.31158e-17	0.895201	0.890844	0.0390093	0.0385072	2.83165e-15	6901.74
AJ_FOXO1::ELK1_001	7.91937	2.60746e-17	0.835118	0.831414	0.0323021	0.0327952	6.48658e-16	6986.47
AJ_FLI1::FOXI1_002	7.89403	2.96082e-17	0.831645	0.827892	0.0332102	0.0332794	1.52475e-15	6946.43
MA0014.1 Pax5	7.89768	3.05815e-17	0.857086	0.854552	0.0222525	0.0224877	9.75871e-16	6972.13
MA0081.1 SPIB	7.98072	3.15036e-17	0.98721	0.984922	0.0179912	0.0203145	1.08039e-18	7358.43
KLF15_HUMAN.H10MO.D	7.85847	4.06384e-17	0.904442	0.900784	0.0325277	0.0325859	2.05244e-15	6945.53
AJ_ETV5::HOXA13_001	7.84252	4.13563e-17	0.818399	0.815258	0.02839	0.0279892	5.01153e-15	6898.05
AJ_FLI1::DLX2_003	7.85113	4.20219e-17	0.742483	0.738758	0.03328	0.0332011	2.66069e-15	6933.03
AJ_TEAD4::ELK1_004	7.80806	4.78968e-17	0.826187	0.822781	0.0314762	0.0304148	1.65227e-14	6840.74
STAT4_HUMAN.H10MO.D	7.84091	5.17654e-17	0.914695	0.910812	0.0342674	0.034714	1.36723e-15	6979.64
TA0053_KLF16_DBD_monomer	7.83243	5.95905e-17	0.905613	0.900759	0.0425485	0.0434825	9.48416e-16	7007.02
MA0741.1 KLF16	7.82888	6.14638e-17	0.905466	0.900607	0.0426098	0.0435415	9.8043e-16	7006.75
NFAC2_HUMAN.H10MO.B	7.83731	7.57703e-17	0.931276	0.927206	0.0343947	0.0365818	1.16944e-16	7138.56
TA0080_ZNF740_DBD_monomer	7.78869	9.46634e-17	0.900319	0.894209	0.0533607	0.0551029	8.06863e-16	7040.22
MA0753.1 ZNF740	7.77974	1.02373e-16	0.900428	0.894332	0.0532958	0.0550317	8.71767e-16	7039.98
AJ_E2F1::EOMES_002	7.72837	1.14853e-16	0.766222	0.762351	0.0354808	0.0350035	1.16659e-14	6900.01
KLF14_HUMAN.H10MO.D	7.72513	1.39955e-16	0.856842	0.851589	0.0472235	0.0476452	4.18796e-15	6967.14
AJ_ETV5::DRGX_002	7.71975	1.44197e-16	0.835873	0.832736	0.0282801	0.0284652	4.88832e-15	6959.91
ZIC4_HUMAN.H10MO.D	7.68217	2.04181e-16	0.802078	0.797787	0.038782	0.039134	5.83254e-15	6967.58
AJ_ERF::NHLH1	7.63429	2.66998e-16	0.793464	0.789892	0.0330801	0.0327094	2.14914e-14	6906.67
ZN740_HUMAN.H10MO.D	7.67743	2.6915e-16	0.896454	0.891024	0.0476662	0.0497305	1.2117e-15	7073.71
AJ_ELK1::TBX21_001	7.59785	3.65762e-16	0.71928	0.716311	0.0276364	0.027317	2.87492e-14	6905.63
TA0071_ZIC3_full_monomer	7.57881	4.91249e-16	0.813319	0.809336	0.0365841	0.036813	1.48432e-14	6959.04
MA0697.1 ZIC3	7.56399	5.58438e-16	0.813273	0.809298	0.0365832	0.0368143	1.65944e-14	6959.21
NFAC3_HUMAN.H10MO.B	7.57954	5.77792e-16	0.931279	0.927466	0.0342677	0.0353275	4.78567e-15	7034.84
AJ_ETV2::FOXO6	7.53783	7.54965e-16	0.833656	0.830078	0.0327134	0.0332828	1.23193e-14	6993.02
TEAD1_HUMAN.H10MO.D	7.46324	7.92923e-16	0.884191	0.880841	0.0332088	0.0311894	6.52734e-13	6763.77
AJ_ETV2::RFX5_002	7.49875	9.02149e-16	0.752277	0.748983	0.0308918	0.0307357	4.52926e-14	6925
MA0102.3 CEBPA	7.47011	9.08726e-16	0.883501	0.87961	0.0376983	0.0363104	2.23227e-13	6831.81
CEBPB_HUMAN.H10MO.A	7.44838	9.57527e-16	0.864383	0.860394	0.0393552	0.0372474	5.31675e-13	6784.12
TA0187_MEF2B_full_dimer	7.3758	9.93956e-16	0.820197	0.815246	0.0524733	0.0462499	1.24195e-11	6607.94
MA0660.1 MEF2B	7.3758	9.93956e-16	0.820197	0.815246	0.0524733	0.0462499	1.24195e-11	6607.94
BU0075 Sp100_primary	7.47878	1.08059e-15	0.803492	0.799533	0.0371774	0.0370398	4.95721e-14	6929.05
AJ_TFAP2C::ETV7	7.47014	1.08628e-15	0.785913	0.782618	0.0312363	0.0308234	8.02188e-14	6900.71
MAFK_HUMAN.H10MO.S	7.44155	1.12797e-15	0.863338	0.858598	0.0462458	0.0443728	3.20053e-13	6821.23
TA0155_SPIC_full_monomer	7.45904	1.13331e-15	0.854005	0.850311	0.0352996	0.0345818	1.18603e-13	6879.72
MA0687.1 SPIC	7.45598	1.16344e-15	0.854035	0.850344	0.0352799	0.0345626	1.21273e-13	6879.73
AJ_ELK1::HOXB13_001	7.45465	1.1831e-15	0.766089	0.762616	0.0331828	0.0325325	1.18619e-13	6881.89
TA0217_NFATC1_full_dimer	7.42891	1.50836e-15	0.772093	0.767747	0.0415577	0.0408748	1.24864e-13	6891.21
HINFP_HUMAN.H10MO.C	7.43947	1.61688e-15	0.797885	0.794423	0.0323955	0.0325935	4.33682e-14	6958.59
TA0388_CEBPB_full_dimer	7.36914	2.11317e-15	0.854873	0.851041	0.0377111	0.0362321	5.04278e-13	6824.91
AJ_ELK1::SREBF2_002	7.38356	2.55687e-15	0.759246	0.75593	0.0313288	0.0314548	7.23806e-14	6952.27
TA0387_CEBPB_DBD_dimer	7.33497	2.84141e-15	0.860318	0.856484	0.0378795	0.0364268	6.17553e-13	6827.41
MA0466.2 CEBPB	7.33023	2.94834e-15	0.860503	0.85668	0.0378035	0.0363383	6.49265e-13	6826.23
MA0052.2 MEF2A	7.28107	2.95897e-15	0.854078	0.849853	0.0440916	0.0401624	6.95555e-12	6686.02
AJ_FOXO1::ELF1_003	7.3201	3.0761e-15	0.853198	0.849518	0.0366344	0.0350086	8.78654e-13	6810.15
MA0150.2 Nfe2l2	7.2974	3.11234e-15	0.808923	0.804768	0.0423665	0.0395299	2.57471e-12	6746.65
MA0050.2 IRF1	7.3448	3.12481e-15	0.813409	0.809208	0.0405467	0.0399743	2.08782e-13	6898.05
AJ_ETV2::DLX3_002	7.3377	3.37064e-15	0.800341	0.79711	0.0311427	0.030774	1.99687e-13	6904.79
STAT3_HUMAN.H10MO.A	7.35155	3.70623e-15	0.906923	0.903092	0.0358491	0.0365511	4.72141e-14	6999.71
MA0838.1 CEBPG	7.28161	4.0878e-15	0.823839	0.81976	0.0410131	0.0389809	1.4137e-12	6795.45
TA0391_CEBPG_DBD_dimer	7.2731	4.38976e-15	0.823888	0.819814	0.0410073	0.0389735	1.50088e-12	6795.32
MA0146.1 Zfx	7.3112	4.45308e-15	0.884856	0.880294	0.0438161	0.0436551	1.71846e-13	6929.13
AJ_ETV2::DLX3_001	7.29109	5.78996e-15	0.788636	0.785516	0.0296737	0.0299891	1.09241e-13	6972.31
TA0219_NFKB1_DBD_dimer	7.26724	6.15762e-15	0.769356	0.764568	0.0465299	0.0460701	3.06794e-13	6910.61
MA0105.4 NFKB1	7.26724	6.15762e-15	0.769356	0.764568	0.0465299	0.0460701	3.06794e-13	6910.61
AJ_ETV5::EOMES_002	7.29045	6.28823e-15	0.872441	0.869208	0.0304247	0.0311174	6.56939e-14	7009.54
MA0146.2 Zfx	7.26327	6.62678e-15	0.884733	0.880187	0.0439659	0.0437932	2.46696e-13	6928.36
AJ_FLI1::DLX2_001	7.27708	6.93275e-15	0.847988	0.844836	0.029772	0.0303872	7.94998e-14	7003.05
TA0398_Cebpb_DBD_dimer	7.21846	7.37642e-15	0.847577	0.843749	0.0385431	0.0369461	1.56702e-12	6818.57
ZN384_HUMAN.H10MO.C	7.27509	7.60428e-15	0.900408	0.896408	0.0373832	0.0386174	4.78565e-14	7041.36
TA0389_CEBPD_DBD_dimer	7.20458	8.37301e-15	0.85213	0.848347	0.0381047	0.0365838	1.62133e-12	6822.92
MA0836.1 CEBPD	7.20185	8.57434e-15	0.852086	0.848304	0.0381037	0.0365885	1.64218e-12	6823.34
MA0152.1 NFATC2	7.24782	9.69433e-15	0.960863	0.957199	0.0342862	0.0355224	5.19567e-14	7050.87
MA0814.1 TFAP2C.var.2	7.22488	1.07398e-14	0.89758	0.8934	0.0397217	0.0405891	1.1235e-13	7006.66
MA0145.1 Tcfcp2l1	7.211	1.07706e-14	0.878125	0.874837	0.0317973	0.0319307	2.58509e-13	6952.8
BU0095 Zfp161_primary	7.14221	1.09977e-14	0.784897	0.779554	0.0559171	0.0519038	8.59805e-12	6733.33
TA0329_TFAP2C_DBD_dimer	7.21749	1.14091e-14	0.897782	0.893612	0.0396606	0.040525	1.19002e-13	7006.53
MA0837.1 CEBPE	7.16089	1.25328e-14	0.86756	0.863989	0.0360034	0.0347728	1.7404e-12	6839.42
MA0145.2 Tcfcp2l1	7.18734	1.31092e-14	0.877854	0.874573	0.031827	0.0319709	3.03382e-13	6953.78
TA0390_CEBPE_DBD_dimer	7.15452	1.31899e-14	0.867181	0.863605	0.0360861	0.0348456	1.83242e-12	6838.85
COE1_HUMAN.H10MO.A	7.17625	1.35243e-14	0.873714	0.86994	0.0369637	0.0367905	4.78253e-13	6926.1
AJ_ETV2::SOX15_002	7.20291	1.39806e-14	0.793276	0.790274	0.0282701	0.0292808	7.4385e-14	7049.92
HU0013_ZNF467	7.2066	1.56638e-14	0.861901	0.85699	0.0452352	0.0479983	2.49675e-14	7130.48
AJ_GCM1::ELK1_001	7.14956	1.78374e-14	0.764787	0.762071	0.0264827	0.0265976	4.02658e-13	6953.23
AJ_FOXO1::ELK1_003	7.15238	1.93757e-14	0.804448	0.801087	0.0322728	0.0329631	1.9725e-13	7005.28
NFE2_HUMAN.H10MO.B	7.09181	1.94239e-14	0.826214	0.822268	0.0408231	0.0387003	5.57005e-12	6788.52
TA0060_SP3_DBD_monomer	7.15976	2.0088e-14	0.918435	0.914364	0.0385097	0.0399593	9.57577e-14	7055.86
MA0746.1 SP3	7.15776	2.04141e-14	0.918575	0.914509	0.038469	0.0399162	9.73238e-14	7055.79
MA0518.1 Stat4	7.131	2.15741e-14	0.890956	0.887177	0.0367426	0.0371297	3.58963e-13	6972.03
HU0005_ZSCAN22	7.11073	2.23295e-14	0.823373	0.819519	0.0382784	0.0378987	9.42215e-13	6910.5
AJ_ETV2::SOX15_001	7.10715	2.69309e-14	0.776386	0.773371	0.0292942	0.0297376	3.55357e-13	6986.07
TA0278_RUNX3_DBD_dimer	7.07443	3.02007e-14	0.759608	0.755989	0.0360931	0.0357745	1.16667e-12	6913.74
MA0006.1 Ahr::Arnt	7.10455	3.14485e-14	0.95393	0.948937	0.0475766	0.049381	1.44267e-13	7056.75
AJ_HOXD12::ELK3_002	7.07183	3.15709e-14	0.800397	0.796972	0.0340563	0.0338786	1.031e-12	6924.51
TA0129_ETS1_DBD_dimer	7.07218	3.50353e-14	0.765161	0.761793	0.0329812	0.0333744	5.21943e-13	6976.26
AJ_ERF::HOXB13	7.04315	4.18312e-14	0.835441	0.83224	0.0317422	0.0318283	9.26105e-13	6948.32
AJ_ETV5::EVX1_003	7.04072	4.35532e-14	0.808178	0.805143	0.0300071	0.0301898	8.25411e-13	6958.52
MA0685.1 SP4	7.04706	4.52131e-14	0.816496	0.81204	0.0434535	0.0443569	4.41186e-13	7003.44
TA0179_IRF5_full_dimer	7.00501	4.64847e-14	0.79298	0.789497	0.0357061	0.0346892	4.04128e-12	6855.93
TA0081_ZNF740_full_monomer	7.04917	4.81818e-14	0.886823	0.881166	0.054478	0.0563708	2.49293e-13	7046.77
AJ_ERF::TBX21_001	7.01135	4.97223e-14	0.728768	0.726026	0.0276268	0.0273378	1.93668e-12	6908.88
HEN1_HUMAN.H10MO.C	7.03171	4.98245e-14	0.794107	0.79059	0.0345099	0.035076	5.87194e-13	6989.95
TA0061_SP4_full_monomer	7.03154	5.11359e-14	0.816661	0.812218	0.0434322	0.0443255	4.98927e-13	7002.75
AJ_TEAD4::ELK1_003	6.97601	6.39038e-14	0.796653	0.793008	0.0370877	0.0365114	3.00771e-12	6893.85
TA0392_CEBPG_full_dimer	6.93921	6.94603e-14	0.82999	0.826212	0.0397618	0.0378915	1.25908e-11	6802.58
PURA_HUMAN.H10MO.D	6.97946	8.09809e-14	0.907957	0.905238	0.0265936	0.0273468	5.39765e-13	7026.75
TA0087_Zic3_DBD_monomer	6.94349	9.67643e-14	0.804496	0.800757	0.0373643	0.037729	1.43669e-12	6969.67
TA0332_TFAP2C_full_dimer	6.93467	1.04393e-13	0.828972	0.823669	0.0530183	0.0535902	1.47116e-12	6972.79
AP2C_HUMAN.H10MO.A	6.95801	1.06921e-13	0.884994	0.881146	0.0371178	0.0389034	2.92253e-13	7088.92
MA0524.1 TFAP2C	6.92344	1.40899e-13	0.887839	0.884184	0.0353988	0.0371297	3.67955e-13	7091.44
AJ_E2F3::TBX21_003	6.88478	1.46489e-13	0.775094	0.771813	0.0333129	0.0333615	2.97981e-12	6944.54
MA0155.1 INSM1	6.88518	1.62428e-13	0.892912	0.889736	0.0317233	0.0323528	1.48587e-12	7000.52
AJ_TEAD4::SPDEF_001	6.84934	1.75481e-13	0.817776	0.814503	0.0338925	0.0333929	6.94449e-12	6896.21
MA0163.1 PLAG1	6.83952	1.97171e-13	0.835556	0.831826	0.0384605	0.0381413	5.85745e-12	6915.32
AJ_TEAD4::ELK1_001	6.8408	2.12021e-13	0.739288	0.736322	0.0301934	0.0303639	3.46627e-12	6957.19
MEF2D_HUMAN.H10MO.C	6.73396	2.58818e-13	0.867138	0.863322	0.0431136	0.0392117	2.11756e-10	6682.27
TA0086_Zfp740_DBD_monomer	6.8269	2.76012e-13	0.914496	0.91001	0.0446588	0.0461597	1.34839e-12	7043.22
AJ_ETV7_002	6.81987	2.76777e-13	0.791463	0.787887	0.0359419	0.0368049	2.03069e-12	7013.38
ZN350_HUMAN.H10MO.C	6.80031	3.10625e-13	0.831772	0.829382	0.0242245	0.0246458	2.98392e-12	6992.98
AJ_FLI1::DRGX	6.78496	3.17508e-13	0.791315	0.7882	0.0321353	0.0321429	6.23083e-12	6940.87
TA0427_XBP1_DBD_dimer	6.75067	3.31855e-13	0.80218	0.798259	0.0420035	0.0404825	2.89939e-11	6833.56
AJ_ETV2::DLX2_002	6.7685	3.37093e-13	0.808275	0.80527	0.0313872	0.0310328	1.05855e-11	6906.41
MA0144.1 Stat3	6.77908	3.47408e-13	0.888758	0.884722	0.0413742	0.0417048	4.89084e-12	6964.29
AJ_ETV2::DLX3_003	6.75644	3.58889e-13	0.813784	0.81083	0.0310536	0.0305429	1.38135e-11	6891.17
AJ_ETV2::NHLH1_002	6.76606	3.66688e-13	0.758708	0.755047	0.0378813	0.0378737	7.20864e-12	6939.55
AJ_ELK1::HOXB13_002	6.7774	3.69718e-13	0.840265	0.837289	0.0302795	0.0307879	3.58626e-12	6991.15
MA0018.1 CREB1	6.74079	3.87745e-13	0.870968	0.867494	0.0368489	0.0359762	1.98394e-11	6869.92
MA0591.1 Bach1::Mafk	6.73967	4.02091e-13	0.823038	0.81911	0.0415021	0.0407067	1.70214e-11	6883.16
AJ_TEAD4::ETV7	6.71979	4.13238e-13	0.744199	0.741429	0.0299023	0.0287223	3.96653e-11	6824.21
AJ_ETV2::HOXB13_002	6.72378	4.71043e-13	0.809639	0.80647	0.0333835	0.0329403	1.53452e-11	6900.54
AJ_ETV2::DLX2_001	6.68859	5.97508e-13	0.772544	0.769643	0.0308811	0.0302978	2.36328e-11	6883.98
MEF2C_HUMAN.H10MO.C	6.64214	6.65083e-13	0.872444	0.86863	0.0423947	0.0399115	1.24679e-10	6770.02
AJ_HOXB13::ELK1	6.67275	6.79486e-13	0.826857	0.823999	0.0304595	0.0299194	2.51922e-11	6887.38
BACH1_HUMAN.H10MO.A	6.63895	8.07652e-13	0.8624	0.859016	0.0367201	0.0355431	5.1532e-11	6845.57
TA0366_NHLH1_DBD_dimer	6.63646	9.80074e-13	0.877169	0.873026	0.0437786	0.0436781	1.87173e-11	6933.26
AJ_ERF::TBX21_002	6.62588	1.15698e-12	0.848061	0.844823	0.0338116	0.0342645	1.16248e-11	6980.74
ATF6A_HUMAN.H10MO.B	6.59398	1.2912e-12	0.837801	0.834174	0.0388598	0.0384482	3.30726e-11	6908.5
TA0774_ZBTB49_DBD_monomer	6.60758	1.31111e-12	0.770585	0.767473	0.0326412	0.0329965	1.43818e-11	6973.09
TA0396_CREB3_full_dimer	6.54951	1.38376e-12	0.789608	0.785308	0.0483079	0.0456487	1.95555e-10	6779.92
AJ_ERF::DLX3_001	6.57944	1.58569e-12	0.834351	0.831813	0.0268374	0.0270189	2.00767e-11	6960.57
ZIC1_HUMAN.H10MO.B	6.60628	1.70667e-12	0.954742	0.952558	0.0219224	0.023284	2.38877e-12	7133.79
STAT6_HUMAN.H10MO.C	6.56631	1.84385e-12	0.867984	0.864201	0.0397307	0.0403924	1.56131e-11	6990.72
MA0048.1 NHLH1	6.5594	1.85149e-12	0.868371	0.864644	0.0395014	0.0398006	2.23518e-11	6963.03
AJ_HOXB2::ELF1_002	6.53108	2.11272e-12	0.796214	0.793424	0.0300918	0.0298719	4.47343e-11	6918.27
MA0154.2 EBF1	6.53947	2.19769e-12	0.919513	0.916079	0.0363712	0.0367993	2.21555e-11	6975.79
AJ_ETV2::HES7_003	6.50785	2.24858e-12	0.76193	0.7586	0.0367037	0.0357091	1.00649e-10	6859.95
AJ_ERF::DLX3_002	6.51847	2.26635e-12	0.818615	0.816032	0.028035	0.0277067	5.6319e-11	6905.18
MA0497.1 MEF2C	6.44843	2.7497e-12	0.868805	0.865264	0.0408539	0.0381139	5.29441e-10	6746.33
AJ_GCM1::ELF1_003	6.49016	2.82219e-12	0.798173	0.795287	0.0314106	0.0310865	6.46319e-11	6909.31
AJ_HOXD12::ETV1_001	6.49858	2.85042e-12	0.755243	0.752125	0.0334856	0.0335922	3.89609e-11	6949.74
AJ_GCM1::TBX21_001	6.47447	3.32726e-12	0.820613	0.817237	0.0365408	0.0364876	5.33389e-11	6935.77
AJ_ETV2::EOMES_002	6.48654	3.38306e-12	0.8489	0.84568	0.0341666	0.0348183	2.47547e-11	6998.16
AJ_ETV5::CEBPD	6.42641	4.2234e-12	0.786638	0.784018	0.0291318	0.0284594	1.47711e-10	6871.69
AJ_ETV7::TBX21_001	6.44309	4.3077e-12	0.773142	0.770295	0.0308339	0.0309407	5.57103e-11	6950.58
AJ_ERF::PITX1_001	6.43792	4.37304e-12	0.816547	0.813837	0.0294891	0.0294603	6.67098e-11	6937.22
AJ_ETV2::SPDEF	6.40311	5.50209e-12	0.767959	0.764786	0.034874	0.0346618	9.88214e-11	6921.91
TA0857_EGR4_DBD_monomer	6.39778	5.81209e-12	0.780771	0.777395	0.0370334	0.0369186	9.2841e-11	6930.84
ZN639_HUMAN.H10MO.D	6.3814	6.18578e-12	0.798723	0.795484	0.0359752	0.0354696	1.46849e-10	6898.24
MA0696.1 ZIC1	6.39362	6.58764e-12	0.806309	0.802791	0.0379852	0.038576	5.19646e-11	6987.36
TA0173_HSF4_DBD_trimer	6.35772	6.99678e-12	0.844651	0.840532	0.0463076	0.045225	2.29516e-10	6870.81
MA0771.1 HSF4	6.35772	6.99678e-12	0.844651	0.840532	0.0463076	0.045225	2.29516e-10	6870.81
TA0131_ETS1_full_dimer	6.38581	7.14427e-12	0.741293	0.738121	0.0341436	0.0348427	4.66122e-11	7002.46
AJ_ETV2::FOXI1_004	6.37626	7.48873e-12	0.833949	0.830702	0.035148	0.0357051	5.7767e-11	6988.26
CEBPD_HUMAN.H10MO.B	6.36144	7.64448e-12	0.909128	0.906433	0.029688	0.0296411	1.11813e-10	6935.41
TA0781_E2F1_DBD_dimer	6.35502	7.66649e-12	0.798691	0.795259	0.038136	0.0377528	1.52808e-10	6910.1
TA0070_ZIC1_full_monomer	6.36737	7.97827e-12	0.806284	0.802778	0.038011	0.0386021	6.18806e-11	6987.34
AJ_HOXB2::ELF1_001	6.35234	8.0852e-12	0.796886	0.794032	0.0315459	0.0314325	1.26489e-10	6929.36
AJ_HOXB2::ELK3_002	6.35354	8.41756e-12	0.798271	0.795343	0.0320832	0.032277	9.21421e-11	6958.38
MA0024.3 E2F1	6.33726	8.73156e-12	0.798727	0.795307	0.0381032	0.0377235	1.70629e-10	6910.35
NF2L2_HUMAN.H10MO.D	6.26233	1.18617e-11	0.858378	0.855041	0.0391545	0.0370698	1.0314e-09	6785.01
AJ_ETV2::HOXB13_001	6.27809	1.27856e-11	0.840063	0.837225	0.0321917	0.0315747	3.30187e-10	6883.16
MA0466.1 CEBPB	6.25493	1.31989e-11	0.872375	0.868997	0.0393451	0.0376129	8.14887e-10	6811.16
AJ_ETV2::DRGX_001	6.26381	1.57117e-11	0.809237	0.80608	0.0352477	0.0352822	1.93089e-10	6943.09
STAT1_HUMAN.H10MO.S	6.2628	1.57765e-11	0.848799	0.84548	0.0370838	0.037096	1.9831e-10	6941.14
AJ_ETV2::EOMES_001	6.24276	2.08713e-11	0.749589	0.746929	0.0290739	0.0299206	9.17352e-11	7029.23
MA0472.1 EGR2	6.24012	2.16983e-11	0.895913	0.89225	0.0398927	0.0412328	8.11162e-11	7043.17
TA0147_SPDEF_DBD_monomer	6.23463	2.18374e-11	0.831773	0.828434	0.0366203	0.0375843	1.05701e-10	7020.54
AJ_HOXB2::ELK1_002	6.18154	2.62245e-11	0.777562	0.774707	0.032743	0.0322735	5.17674e-10	6897.39
AJ_ETV2::TBX21_002	6.20943	2.64427e-11	0.863147	0.860144	0.0330039	0.0339625	1.14687e-10	7028.99
AJ_ELK1::ONECUT2_002	6.19691	2.84667e-11	0.729447	0.726708	0.0302449	0.0310228	1.38063e-10	7018.67
AJ_TEAD4::ETV4	6.15141	3.93018e-11	0.80615	0.802965	0.0354187	0.0363416	1.84031e-10	7019.71
GLIS2_HUMAN.H10MO.D	6.13038	4.23673e-11	0.800731	0.797397	0.0377284	0.0381051	3.42753e-10	6970.36
AJ_ETV2::GSC2_003	6.10379	4.40424e-11	0.777758	0.775221	0.0296399	0.0290235	1.00779e-09	6878.37
MA0751.1 ZIC4	6.11928	4.41483e-11	0.834051	0.831034	0.0344369	0.0345086	4.65732e-10	6946.42
TA0188_MEF2D_DBD_dimer	6.03174	4.5367e-11	0.832475	0.828367	0.0525627	0.0470286	1.64859e-08	6642.84
MA0773.1 MEF2D	6.03174	4.5367e-11	0.832475	0.828367	0.0525627	0.0470286	1.64859e-08	6642.84
TA0279_RUNX3_DBD_monomer	6.0817	4.62778e-11	0.870652	0.867197	0.0412796	0.0395724	2.08771e-09	6818.78
TA0072_ZIC4_DBD_monomer	6.10766	4.79211e-11	0.833983	0.830971	0.0344608	0.0345355	4.99603e-10	6946.67
NRF2_NAR	6.05406	5.20482e-11	0.842874	0.83912	0.0456535	0.0431117	3.68208e-09	6778.15
AJ_ERF::HOXA3	6.09086	5.21176e-11	0.793798	0.791242	0.0295126	0.0293654	6.85242e-10	6925.2
SPDEF_HUMAN.H10MO.D	6.10718	5.21495e-11	0.865995	0.863271	0.0306742	0.0312855	2.94904e-10	7000.78
TA0150_SPDEF_full_monomer	6.08694	5.90421e-11	0.841853	0.838635	0.0364852	0.0370717	3.76555e-10	6988.94
TA0333_TFAP2C_full_dimer	6.09419	6.17652e-11	0.908288	0.905175	0.03458	0.0358973	1.85881e-10	7057.28
AJ_ETV2::SREBF2_001	6.06408	6.33196e-11	0.801858	0.799295	0.0296752	0.0295733	7.72117e-10	6929.85
RFX2_HUMAN.H10MO.C	6.06332	6.33424e-11	0.773077	0.770011	0.0355347	0.0353756	7.99814e-10	6926.72
AJ_TFAP2C::DRGX	6.0459	7.66814e-11	0.814689	0.811937	0.0315545	0.0318923	5.71729e-10	6972.54
GN_IRF_IRF8	6.04493	8.20526e-11	0.892019	0.888331	0.0417877	0.0428147	3.8281e-10	7015.12
AJ_FOXO1::ETV4_002	5.9944	8.57205e-11	0.851331	0.848512	0.0341338	0.032751	3.37734e-09	6821.21
MA0686.1 SPDEF	6.02988	8.77639e-11	0.841977	0.838794	0.0364229	0.0370104	5.39589e-10	6989.12
MA0154.1 EBF1	6.02339	9.27862e-11	0.926208	0.923289	0.0333735	0.0339942	5.23069e-10	6996.7
AJ_HOXD12::ETV4_001	5.98646	1.08064e-10	0.753027	0.74999	0.0356435	0.0354919	1.2709e-09	6927.39
BU0027 Gmeb1_primary	5.99807	1.12814e-10	0.839144	0.835923	0.036811	0.0376765	5.32339e-10	7011.83
AJ_ETV2::HOXA2_002	5.98459	1.17274e-10	0.792015	0.789433	0.0299036	0.0302345	8.29631e-10	6973.64
BU0077 Spdef_primary	5.93359	1.66194e-10	0.825523	0.822786	0.0319715	0.0323233	1.13949e-09	6973.46
TA0467_FOXO6_DBD_multimer	5.94328	1.68174e-10	0.770789	0.76739	0.0389984	0.0401478	6.34834e-10	7030.31
HES1_HUMAN.H10MO.D	5.91435	1.86748e-10	0.89273	0.890433	0.0270001	0.0272078	1.40753e-09	6963.39
AJ_ELK1::PAX9	5.871	2.1963e-10	0.736017	0.733549	0.0299988	0.0293475	4.10206e-09	6875.69
ETS0024 h-SPDEF	5.90043	2.30315e-10	0.906926	0.904156	0.0318555	0.0329857	7.02618e-10	7049.08
AJ_HOXD12::ETV4_002	5.86257	2.31736e-10	0.734867	0.73198	0.0351737	0.0343831	4.398e-09	6873.44
TA0182_IRF7_DBD_trimer	5.86927	2.48646e-10	0.770524	0.767362	0.0376066	0.0377296	2.09251e-09	6950
AJ_ELK1::FOXI1_001	5.84405	2.59138e-10	0.789366	0.786757	0.0319691	0.0311564	5.29868e-09	6864.84
PLAL1_HUMAN.H10MO.D	5.86015	2.60039e-10	0.895465	0.892519	0.035217	0.0351963	2.45735e-09	6938.38
AJ_HOXB2::ETV7_002	5.84325	2.69247e-10	0.827984	0.825911	0.0252374	0.024775	4.39684e-09	6885.64
TA0170_HSF1_DBD_trimer	5.83951	2.83946e-10	0.831945	0.828184	0.0455746	0.0450195	3.80692e-09	6903.79
AJ_TEAD4::EOMES_001	5.81014	3.22293e-10	0.828559	0.825765	0.0345101	0.0335523	6.8472e-09	6858.04
HIF1A_HUMAN.H10MO.A	5.83798	3.22885e-10	0.856893	0.85306	0.0453389	0.046031	1.82003e-09	6986.47
AJ_E2F3::FOXO6_002	5.79639	3.96299e-10	0.748536	0.745818	0.0328906	0.032819	3.74908e-09	6933.61
MA0039.1 Klf4	5.81889	4.01834e-10	0.957148	0.955298	0.0215312	0.0223529	1.09232e-09	7057.49
MA0624.1 NFATC1	5.83255	4.10528e-10	0.93199	0.929342	0.0299463	0.0319992	4.2986e-10	7154.67
AJ_ERF::EOMES_001	5.79903	4.18543e-10	0.778184	0.775847	0.0278355	0.0282549	2.31978e-09	6985.86
TFCP2_HUMAN.H10MO.D	5.78515	4.33763e-10	0.881594	0.87945	0.0259158	0.0259525	3.63968e-09	6944.41
PLAG1_HUMAN.H10MO.D	5.77587	4.93363e-10	0.875942	0.873205	0.0326545	0.0332317	2.48857e-09	6993.85
AJ_HOXB2::ELF1_003	5.77224	5.0006e-10	0.823174	0.82067	0.0299643	0.0304153	2.72963e-09	6985.81
AJ_ETV2::NHLH1_001	5.75799	5.25876e-10	0.763475	0.76054	0.0355393	0.0356914	3.96182e-09	6953.06
AJ_ETV2::CEBPD	5.74461	5.34453e-10	0.798558	0.796091	0.0304023	0.0300139	6.71621e-09	6902.02
MNT_HUMAN.H10MO.D	5.77101	5.3876e-10	0.920726	0.91861	0.0249602	0.0257557	1.74901e-09	7037.79
ZBT7B_HUMAN.H10MO.D	5.74236	5.66208e-10	0.781381	0.778403	0.0363987	0.0362967	5.2382e-09	6931.73
MA0615.1 Gmeb1	5.75694	5.69074e-10	0.842704	0.839682	0.0360345	0.0368298	2.4817e-09	7007.38
MA0154.3 EBF1	5.72932	6.13133e-10	0.829559	0.826081	0.0426574	0.0424709	5.88994e-09	6927.04
KAISO_HUMAN.H10MO.S	5.7322	6.34695e-10	0.890406	0.887323	0.0373658	0.0376851	4.12527e-09	6965.97
TA0109_EBF1_full_dimer	5.72039	6.49895e-10	0.829504	0.826031	0.0426661	0.0424714	6.23535e-09	6926.47
MA0671.1 NFIX	5.75789	6.62874e-10	0.970466	0.968709	0.0201826	0.021492	7.75379e-10	7142.74
TA0859_NFIX_full_monomer	5.75303	6.83937e-10	0.970463	0.968706	0.0202116	0.0215197	8.03618e-10	7142.23
AJ_ETV2::GSC2_004	5.70763	7.01947e-10	0.792479	0.790027	0.0302389	0.0300499	7.01639e-09	6921.42
AJ_GCM1::SPDEF_001	5.70318	7.56352e-10	0.83515	0.832369	0.0339863	0.0341461	5.41662e-09	6954.32
AJ_ERF::DLX2_002	5.6788	8e-10	0.819811	0.817367	0.0306654	0.0300513	1.17919e-08	6880.63
NFAC1_HUMAN.H10MO.A	5.69468	8.75987e-10	0.863157	0.859954	0.0384147	0.0394857	3.10755e-09	7025.36
TLX1_HUMAN.H10MO.D	5.66388	9.29949e-10	0.858685	0.856545	0.0266258	0.0264211	9.36872e-09	6917.14
AJ_HOXD12::ELK1_001	5.64169	9.43074e-10	0.76736	0.764615	0.0352336	0.0338995	2.2719e-08	6828.8
TA0052_KLF14_DBD_monomer	5.66968	9.65107e-10	0.84075	0.837328	0.0418475	0.042298	5.63821e-09	6972.73
MA0056.1 MZF1	5.79648	9.87372e-10	0.997093	0.996054	0.00975789	0.0128526	4.08826e-13	8079.17
AHR_HUMAN.H10MO.B	5.67235	9.88772e-10	0.885347	0.881539	0.0461067	0.0470956	4.20743e-09	7005.46
MA0740.1 KLF14	5.65604	1.05458e-09	0.840981	0.837573	0.0417844	0.042232	6.11911e-09	6972.56
TA0092_TFCP2_full_dimer	5.64067	1.07354e-09	0.857876	0.854847	0.037908	0.0375431	1.1239e-08	6911.37
MA0145.3 TFCP2	5.635	1.11307e-09	0.857634	0.854604	0.0379713	0.0375986	1.16639e-08	6910.8
TA0171_HSF1_full_trimer	5.622	1.16447e-09	0.80848	0.804467	0.0508315	0.0498554	1.58922e-08	6883.05
MA0486.2 HSF1	5.622	1.16447e-09	0.80848	0.804467	0.0508315	0.0498554	1.58922e-08	6883.05
MA0014.2 PAX5	5.62974	1.19802e-09	0.838223	0.83616	0.0256626	0.0256574	9.42496e-09	6939.54
MA0604.1 Atf1	5.59474	1.42317e-09	0.877549	0.873783	0.047701	0.0470518	1.61073e-08	6899.54
TA0043_GLIS2_DBD_monomer	5.59925	1.51587e-09	0.816763	0.813966	0.0346848	0.0350104	8.82641e-09	6968.53
AJ_ERF::CEBPD	5.58507	1.64124e-09	0.779085	0.776537	0.0317476	0.0319486	1.0348e-08	6959.26
TA0780_E2F1_DBD_dimer	5.57249	1.67682e-09	0.808373	0.80522	0.039912	0.039566	1.6151e-08	6914.21
MA0736.1 GLIS2	5.57882	1.72853e-09	0.816914	0.814127	0.0346828	0.0350062	9.95506e-09	6968.34
MA0102.1 Cebpa	5.56368	1.73148e-09	0.898568	0.896305	0.028855	0.0284305	1.96943e-08	6896.3
MA0514.1 Sox3	5.56954	1.91602e-09	0.935703	0.933105	0.0320523	0.0327195	7.88137e-09	7003.51
MA0137.3 STAT1	5.55384	1.92488e-09	0.89039	0.887167	0.0407699	0.0405991	1.60688e-08	6927.58
AJ_GCM2::E2F8	5.54803	2.07837e-09	0.788831	0.786619	0.0277582	0.0279224	1.29439e-08	6958
TFAP4_HUMAN.H10MO.C	5.54377	2.2178e-09	0.894767	0.891272	0.0435224	0.0442127	1.03718e-08	6988.29
AJ_FLI1::HOXB13_001	5.51853	2.46094e-09	0.837159	0.834876	0.0289243	0.0289496	1.73346e-08	6942.79
AJ_FLI1::DLX2_002	5.49321	2.75158e-09	0.840842	0.838714	0.0274114	0.027089	2.7128e-08	6905.03
AJ_MYBL1::EOMES_002	5.49399	2.90087e-09	0.83789	0.83491	0.037869	0.0379856	1.88844e-08	6949.42
TA0410_JDP2_full_dimer	5.44174	3.08693e-09	0.793908	0.790169	0.0508716	0.0477321	1.15228e-07	6761.23
MA0656.1 JDP2.var.2	5.44116	3.09898e-09	0.794022	0.790288	0.0508081	0.0476751	1.15432e-07	6761.37
AJ_TEAD4::CEBPD_003	5.42762	3.32073e-09	0.751534	0.74929	0.030712	0.0287027	1.34705e-07	6750.9
AJ_HOXD12::ELK1_002	5.45744	3.37754e-09	0.777628	0.774857	0.0360927	0.0354688	3.76771e-08	6888.69
HU0024_ZNF574	5.47704	3.40157e-09	0.818941	0.816396	0.0320399	0.0325867	1.48268e-08	6991.98
ATF7_HUMAN.H10MO.D	5.41972	3.59718e-09	0.798183	0.794461	0.0507116	0.0477252	1.20805e-07	6769.13
TA0214_MYBL2_DBD_dimer	5.44615	3.74024e-09	0.757517	0.754733	0.0360829	0.0357393	3.33612e-08	6911.67
MA0777.1 MYBL2	5.44615	3.74024e-09	0.757517	0.754733	0.0360829	0.0357393	3.33612e-08	6911.67
MA0486.1 HSF1	5.43769	3.79206e-09	0.841908	0.838431	0.0455411	0.0446501	4.42631e-08	6881.99
AJ_TFAP2C::DLX3_001	5.45789	3.94755e-09	0.80411	0.801888	0.0278716	0.0285686	1.367e-08	7016.46
STA5A_HUMAN.H10MO.B	5.43613	4.00987e-09	0.902434	0.899232	0.0415201	0.0411947	3.38808e-08	6916.69
AJ_ERF::DLX2_001	5.42674	4.03282e-09	0.823679	0.821378	0.0302477	0.0295988	4.90873e-08	6876.45
AP2A_HUMAN.H10MO.C	5.46235	4.18264e-09	0.876674	0.874056	0.032099	0.0337112	7.20788e-09	7095.67
GRHL1_HUMAN.H10MO.D	5.4136	4.89262e-09	0.795032	0.79202	0.0386871	0.0389785	2.67326e-08	6962.9
AJ_HOXD12::ETV1_002	5.39227	4.89899e-09	0.752999	0.750342	0.0353334	0.0343801	6.71085e-08	6860.3
AJ_ELK1::ETV7	5.40129	5.12619e-09	0.744294	0.741731	0.0332288	0.0332063	3.47245e-08	6938.11
MA0597.1 THAP1	5.42563	5.19849e-09	0.950572	0.94878	0.0221917	0.0232292	9.77912e-09	7084.62
MA0625.1 NFATC3	5.41125	5.97805e-09	0.91748	0.914731	0.0336811	0.0357903	7.26896e-09	7135.45
AJ_TFAP2C::ONECUT2_001	5.37843	5.99601e-09	0.764822	0.762623	0.0285408	0.0286319	3.6025e-08	6949.76
CREB5_HUMAN.H10MO.D	5.3365	6.04907e-09	0.808992	0.805332	0.0507018	0.0476574	1.88621e-07	6765.9
JDP2_HUMAN.H10MO.D	5.33992	6.10808e-09	0.789658	0.785986	0.0504948	0.0478259	1.58086e-07	6786.1
ATF1_HUMAN.H10MO.B	5.35708	6.37821e-09	0.901958	0.899501	0.0325611	0.0320478	6.26536e-08	6893.18
NFIA_HUMAN.H10MO.S	5.39974	6.40941e-09	0.978924	0.977216	0.0209756	0.0222799	7.88063e-09	7134.01
MA0003.2 TFAP2A	5.38997	6.50998e-09	0.857903	0.854886	0.0375689	0.0393729	1.1733e-08	7088.65
AJ_E2F3::TBX21_002	5.35233	6.61538e-09	0.739915	0.737267	0.0350599	0.0345712	6.16537e-08	6898.58
TA0211_MYBL2_DBD_dimer	5.32932	7.265e-09	0.776931	0.774333	0.0349575	0.034026	9.29372e-08	6861.27
AJ_E2F3::DRGX	5.35871	7.27797e-09	0.795869	0.792974	0.0370392	0.0379087	2.51065e-08	7011.72
AJ_ERF::EOMES_002	5.35751	7.49476e-09	0.849097	0.846671	0.0308665	0.0317912	2.1731e-08	7031.83
MA0144.2 STAT3	5.34175	8.17725e-09	0.91552	0.912652	0.0366975	0.03769	2.54592e-08	7022.77
AJ_ETV2::FOXI1_002	5.32285	8.69887e-09	0.802527	0.800112	0.0314409	0.0317928	4.08118e-08	6974.02
AJ_FLI1::TCF3	5.30833	8.93257e-09	0.850927	0.848563	0.0313418	0.0311425	6.58423e-08	6921.09
AJ_RFX3::ETV7	5.30405	9.11245e-09	0.737588	0.735354	0.029693	0.0294527	7.0062e-08	6915.93
TA0042_GLIS1_DBD_monomer	5.29246	9.81108e-09	0.73835	0.735545	0.0373418	0.0370666	7.33746e-08	6918.09
MA0735.1 GLIS1	5.2793	1.06392e-08	0.737857	0.735055	0.0373902	0.0371183	7.85913e-08	6918.38
GLIS3_HUMAN.H10MO.D	5.28063	1.18948e-08	0.914525	0.91205	0.032022	0.0328987	3.5777e-08	7023.81
TA0771_Egr1_mouse	5.26278	1.26438e-08	0.84653	0.843509	0.0397071	0.0402306	5.44453e-08	6980.1
AJ_TEAD4::ELK3	5.24352	1.34166e-08	0.769666	0.76745	0.0296732	0.0295708	8.7514e-08	6929.79
STA5B_HUMAN.H10MO.C	5.22821	1.45491e-08	0.904487	0.901418	0.0413423	0.0410607	1.02269e-07	6919.75
HSF4_HUMAN.H10MO.D	5.19715	1.63884e-08	0.80501	0.801429	0.049367	0.0480936	1.81532e-07	6863.76
TA0186_MEF2A_DBD_dimer	5.14933	1.69914e-08	0.840958	0.837426	0.052069	0.0474803	8.41875e-07	6688.69
MA0052.3 MEF2A	5.14933	1.69914e-08	0.840958	0.837426	0.052069	0.0474803	8.41875e-07	6688.69
AJ_FLI1::ETV7	5.19452	1.79215e-08	0.78842	0.785785	0.0356887	0.0354941	1.18782e-07	6923.8
HSF1_HUMAN.H10MO.A	5.17837	1.87386e-08	0.83462	0.831249	0.0464012	0.0454629	1.77557e-07	6880.06
MA0068.1 Pax4	5.18717	1.98844e-08	0.802175	0.800233	0.0259128	0.026226	8.44555e-08	6976.75
MTF1_HUMAN.H10MO.C	5.17661	2.04041e-08	0.794385	0.791821	0.0346477	0.0346799	1.13849e-07	6942.94
TA0412_Jdp2_DBD_dimer	5.1364	2.0897e-08	0.788079	0.784518	0.0511435	0.0481848	4.8207e-07	6772.04
AJ_TFAP2C::ONECUT2_004	5.17155	2.10574e-08	0.777243	0.775275	0.0266062	0.02664	1.16112e-07	6943.97
AJ_FLI1::CEBPB	5.16521	2.19827e-08	0.758431	0.756101	0.0315078	0.0315947	1.16329e-07	6948.46
TA0400_Creb3l2_DBD_dimer	5.15634	2.3257e-08	0.795713	0.792702	0.0407469	0.0408994	1.19434e-07	6951.43
AJ_HOXD12::ELK3_003	5.14383	2.33259e-08	0.793381	0.790937	0.0337724	0.0331969	1.98439e-07	6889.42
AJ_ETV2::FOXI1_003	5.14204	2.43545e-08	0.797471	0.795249	0.0304586	0.0302216	1.64673e-07	6916.86
TA0213_MYBL2_DBD_monomer	5.10876	2.85573e-08	0.842308	0.839611	0.0375917	0.0368773	2.47666e-07	6883.64
TA0408_JDP2_DBD_dimer	5.07746	2.95902e-08	0.780599	0.777089	0.05108	0.0480469	6.6039e-07	6767.76
AJ_ELK1::PAX5	5.10488	3.06578e-08	0.740854	0.73872	0.0293941	0.0292429	1.89237e-07	6924.73
AJ_ERF::PITX1_002	5.0886	3.56828e-08	0.804113	0.801961	0.029295	0.0296398	1.44723e-07	6975.78
CREB1_HUMAN.H10MO.A	5.06107	3.57626e-08	0.872155	0.869524	0.0375643	0.0362429	4.38908e-07	6836.54
BATF_HUMAN.H10MO.A	5.03203	3.80086e-08	0.82875	0.82647	0.0336442	0.0314759	9.06175e-07	6753.61
AJ_ETV5::DLX2	5.05911	3.91318e-08	0.807842	0.805582	0.0316342	0.0312258	2.81652e-07	6901.62
INSM1_HUMAN.H10MO.C	5.06032	4.29434e-08	0.855127	0.852491	0.0358878	0.0365288	1.48268e-07	6994.42
MA0747.1 SP8	5.05267	4.63246e-08	0.901703	0.899097	0.0352119	0.0361991	1.25018e-07	7025.85
TA0776_ZNF282_DBD_monomer	5.04012	4.70638e-08	0.78482	0.782374	0.0336882	0.0340055	1.96593e-07	6968.63
TA0062_SP8_DBD_monomer	5.04715	4.78148e-08	0.901703	0.899101	0.0352096	0.0361909	1.29265e-07	7025.34
AJ_ETV2::PITX1	5.01697	5.42368e-08	0.791959	0.789675	0.0315303	0.0318979	2.12188e-07	6975.44
AJ_JUN	4.96764	5.58989e-08	0.821051	0.81772	0.0497098	0.0465849	1.18778e-06	6758.03
AJ_ETV2::SOX15_004	4.98798	5.67848e-08	0.786969	0.784746	0.0319297	0.0311044	5.2301e-07	6863.6
AJ_TFAP2C::MAX_003	4.99915	6.0627e-08	0.764579	0.762025	0.0353137	0.0358171	2.21107e-07	6983.37
AJ_ERF::FOXO1	4.97126	6.37383e-08	0.879132	0.876971	0.03099	0.0303552	5.11239e-07	6879.28
MA0840.1 Creb5	4.92973	6.95333e-08	0.812552	0.809248	0.0497186	0.0465544	1.43752e-06	6755.85
AJ_HOXB2::ETV7_003	4.96933	7.08865e-08	0.754377	0.75249	0.026375	0.0266141	2.87029e-07	6967.56
MA0048.2 NHLH1	4.96032	7.19173e-08	0.880082	0.877074	0.0425573	0.0424328	3.81771e-07	6931.37
TA0401_Creb5_DBD_dimer	4.91718	7.47435e-08	0.81275	0.809461	0.0496318	0.0464646	1.5282e-06	6755.38
TA0367_NHLH1_full_dimer	4.93924	8.11257e-08	0.880275	0.877282	0.0425346	0.0423986	4.27357e-07	6930.55
MA0137.2 STAT1	4.9389	8.20321e-08	0.847022	0.844253	0.0392532	0.0392422	4.04241e-07	6939.3
MA0834.1 ATF7	4.892	8.86456e-08	0.781423	0.778198	0.0486059	0.0458306	1.51328e-06	6774.16
AJ_ETV5::FOXO1_001	4.91283	9.6809e-08	0.863787	0.861743	0.0289951	0.0291412	4.16175e-07	6955.34
TA0384_ATF7_DBD_dimer	4.8741	9.82727e-08	0.781648	0.77844	0.0485196	0.0457501	1.64343e-06	6774.21
MA0501.1 MAF::NFE2	4.87891	9.88988e-08	0.809612	0.806769	0.0425852	0.0405585	1.34606e-06	6801.01
MA0164.1 Nr2e3	4.90298	9.90008e-08	0.914494	0.910047	0.0638172	0.0634403	5.41217e-07	6922.45
AJ_ETV5::FOXO1_002	4.88414	1.02601e-07	0.876509	0.874244	0.0332985	0.032361	9.09893e-07	6856.88
TA0145_FLI1_full_monomer	4.8668	1.18533e-07	0.752772	0.750224	0.037111	0.0365864	7.58902e-07	6897.99
AJ_ELK1::TEF	4.86182	1.21483e-07	0.758253	0.756062	0.0319668	0.0314776	7.95203e-07	6894.54
AJ_GCM1::ELK3_001	4.8608	1.25575e-07	0.777083	0.774661	0.0350801	0.0348501	6.76925e-07	6920.5
MA0102.2 CEBPA	4.85434	1.27489e-07	0.919104	0.917081	0.0295327	0.0291358	7.96382e-07	6900.05
MA0520.1 Stat6	4.85471	1.306e-07	0.873537	0.870813	0.0394448	0.039247	6.77665e-07	6925.11
BU0004 Atf1_primary	4.78701	1.62656e-07	0.783102	0.780168	0.0450939	0.0426194	2.35463e-06	6780.41
AJ_PITX1::HES7_003	4.81675	1.63639e-07	0.80968	0.807843	0.0267201	0.0266896	7.61167e-07	6936.72
TA0277_RUNX2_DBD_monomer	4.79186	1.65966e-07	0.885685	0.882994	0.0407928	0.0391226	1.78969e-06	6819.97
MA0511.2 RUNX2	4.79186	1.65966e-07	0.885685	0.882994	0.0407928	0.0391226	1.78969e-06	6819.97
TA0175_HSFY2_DBD_dimer	4.78352	1.87239e-07	0.85873	0.856262	0.0367023	0.0360409	1.22512e-06	6886.54
TA0054_Klf12_DBD_monomer	4.78208	2.04656e-07	0.841676	0.838958	0.039461	0.0398226	7.47019e-07	6967.85
MA0742.1 Klf12	4.78006	2.06938e-07	0.841595	0.838878	0.0394736	0.0398335	7.55278e-07	6967.71
AJ_TFAP2C::DLX3_002	4.77526	2.18141e-07	0.788861	0.786941	0.0276943	0.0282031	6.51522e-07	6996
AJ_ETV2::TBX21_001	4.77023	2.26717e-07	0.751946	0.750053	0.0272307	0.027837	6.21729e-07	7007.99
GLIS1_HUMAN.H10MO.D	4.75305	2.40554e-07	0.796383	0.793574	0.0410194	0.0414055	8.60089e-07	6968.61
PLAG1_HUMAN.H10MO.S	4.74485	2.53562e-07	0.914206	0.912536	0.0243662	0.0246596	8.53972e-07	6976.61
MA0469.2 E2F3	4.72845	2.6757e-07	0.742175	0.7399	0.0336958	0.0336658	1.17227e-06	6937.47
BCL6B_HUMAN.H10MO.D	4.73502	2.68743e-07	0.850094	0.847263	0.0413415	0.0418985	8.73899e-07	6980.99
TA0106_E2F3_DBD_dimer	4.71255	2.91962e-07	0.742219	0.739952	0.0336991	0.033666	1.26924e-06	6937.19
ARNT_HUMAN.H10MO.B	4.71329	3.22697e-07	0.91959	0.915949	0.0523135	0.0542753	6.28988e-07	7055.41
AJ_HOXD12::ELK3_001	4.67914	3.35942e-07	0.784516	0.782424	0.0317463	0.0312452	1.93986e-06	6893.13
AJ_FLI1::HOXB13_002	4.67164	3.52542e-07	0.74965	0.747493	0.0327133	0.0322772	1.92537e-06	6900.38
MA0482.1 Gata4	4.66333	3.68327e-07	0.908532	0.906076	0.0373343	0.0368165	2.02197e-06	6898.78
TA0858_NFIA_full_monomer	4.67552	3.80594e-07	0.923548	0.91925	0.0631134	0.0644959	1.01121e-06	7006.87
MA0670.1 NFIA	4.67334	3.85136e-07	0.923613	0.919315	0.0631395	0.0645228	1.02226e-06	7006.89
AJ_ETV7::TBX21_002	4.66858	3.9881e-07	0.785567	0.783566	0.0293345	0.0300789	9.84119e-07	7017.59
AJ_ETV5::FOXI1_003	4.65436	4.1996e-07	0.842839	0.840911	0.0285938	0.0290439	1.254e-06	6987.93
TA0090_GRHL1_DBD_dimer	4.63758	4.25922e-07	0.837117	0.834418	0.0411876	0.0406897	2.2147e-06	6904.05
TA0395_CREB3L1_full_dimer	4.6527	4.29427e-07	0.764444	0.761517	0.0432359	0.0441347	1.15627e-06	7003.43
MA0161.1 NFIC	4.66058	4.42314e-07	0.985467	0.984009	0.020975	0.022012	6.65649e-07	7093.16
BCL6_HUMAN.H10MO.C	4.61639	4.6102e-07	0.850696	0.848731	0.030463	0.0297211	3.02e-06	6867.96
AJ_ETV2::GSC2_005	4.62111	4.77108e-07	0.797793	0.795768	0.0307662	0.0306596	2.06299e-06	6929.75
SUH_HUMAN.H10MO.C	4.64207	4.78713e-07	0.939329	0.937369	0.0285021	0.029672	8.51233e-07	7066.57
ATF3_HUMAN.H10MO.A	4.61081	5.05217e-07	0.936161	0.93434	0.0277133	0.0276346	2.14392e-06	6931.62
AJ_TEAD4::SPDEF_002	4.58013	5.65642e-07	0.743897	0.742111	0.0278318	0.0272379	3.39333e-06	6876.78
HNF1A_HUMAN.H10MO.A	4.54211	6.12502e-07	0.820012	0.817483	0.0412485	0.0386767	7.91661e-06	6759.46
ATF2_HUMAN.H10MO.B	4.54934	6.1985e-07	0.884086	0.881411	0.0429074	0.0409253	5.89438e-06	6804.98
AJ_RFX3::HES7	4.56665	6.42935e-07	0.760838	0.758704	0.0327445	0.0327024	2.57612e-06	6936.29
TA0172_HSF2_DBD_trimer	4.54498	6.89791e-07	0.820312	0.817195	0.0487763	0.0479116	3.75621e-06	6887.4
MA0770.1 HSF2	4.54498	6.89791e-07	0.820312	0.817195	0.0487763	0.0479116	3.75621e-06	6887.4
AJ_TFAP4::FLI1_001	4.54526	7.07051e-07	0.77614	0.773636	0.0388556	0.0385344	3.20412e-06	6915.41
AJ_ELK1::PAX1	4.52937	7.62231e-07	0.743776	0.741864	0.0298467	0.0294983	3.65149e-06	6905.28
MA0052.1 MEF2A	4.49045	7.66533e-07	0.858457	0.855421	0.0508647	0.0468681	1.27555e-05	6714.65
BU0046 Mybl1_primary	4.48897	9.08122e-07	0.812304	0.810149	0.0343888	0.0335066	5.52076e-06	6864.17
HSF2_HUMAN.H10MO.A	4.48236	9.55324e-07	0.814073	0.811242	0.0450162	0.0441171	5.18909e-06	6880.79
AJ_TFAP2C::MAX_004	4.49356	9.91088e-07	0.762157	0.759829	0.0357311	0.0363251	2.70585e-06	6990.63
TA0265_RFX2_DBD_dimer	4.46024	1.16351e-06	0.75042	0.747896	0.039219	0.039655	3.47155e-06	6973.8
AJ_HOXB2::ELF1_004	4.4522	1.20379e-06	0.831102	0.829135	0.0306984	0.0309433	3.79424e-06	6964.25
TA0282_GMEB2_DBD_dimer	4.4315	1.44315e-06	0.880525	0.877593	0.0447486	0.0465037	2.523e-06	7060.83
AJ_TEAD4::ERG_001	4.40264	1.45011e-06	0.781166	0.779377	0.0289375	0.0283693	7.38818e-06	6881.79
HOMEO0169_Tcf1_2666.2	4.39551	1.49826e-06	0.803141	0.800885	0.0366173	0.0358398	7.81944e-06	6877.09
MA0519.1 Stat5a::Stat5b	4.39975	1.5287e-06	0.907179	0.904827	0.037583	0.0373928	5.95613e-06	6924.97
AJ_ELK1::FOXI1_002	4.39937	1.57594e-06	0.817678	0.815843	0.0290287	0.029213	4.98416e-06	6959.31
AJ_FLI1::CEBPD	4.39334	1.60928e-06	0.777844	0.77592	0.0305955	0.0306649	5.46549e-06	6946.98
AJ_TFAP2C::MAX_002	4.39534	1.65027e-06	0.774147	0.771822	0.0364663	0.037082	4.29797e-06	6991.43
GATA1_HUMAN.H10MO.A	4.37679	1.68001e-06	0.821343	0.819171	0.0351806	0.0346735	7.6461e-06	6897.17
MA0480.1 Foxo1	4.36962	1.73007e-06	0.898032	0.895742	0.0372599	0.0366147	8.2568e-06	6888.61
TA0143_FLI1_DBD_monomer	4.37007	1.84422e-06	0.786886	0.784574	0.0367388	0.0370765	5.45912e-06	6967.94
MA0259.1 ARNT::HIF1A	4.38738	1.87111e-06	0.93117	0.928274	0.0440485	0.0464593	2.44007e-06	7110.06
MA0493.1 Klf1	4.33624	2.24389e-06	0.907191	0.904782	0.0382196	0.0389619	5.44859e-06	6999.22
MA0150.1 NFE2L2	4.29821	2.28038e-06	0.872576	0.870065	0.0428082	0.040643	1.85304e-05	6792.53
MA0037.2 GATA3	4.30925	2.37862e-06	0.906614	0.903422	0.0524693	0.0517684	1.01601e-05	6900.29
AJ_ETV2::GSC2_001	4.30521	2.40644e-06	0.747665	0.745875	0.029557	0.0290581	1.09039e-05	6889.9
AJ_ELK1::SPDEF	4.31106	2.44206e-06	0.766342	0.764236	0.0341595	0.034199	8.09247e-06	6943.63
AJ_E2F3::FOXO6_001	4.30084	2.55563e-06	0.768315	0.766394	0.0313056	0.0312609	8.81185e-06	6935.86
HXB2_HUMAN.H10MO.D	4.2864	2.59328e-06	0.808852	0.805983	0.0479016	0.0467068	1.33474e-05	6866.23
TA0281_RUNX3_full_monomer	4.27084	2.64512e-06	0.879987	0.877651	0.0399518	0.0380637	1.97831e-05	6801.95
MA0684.1 RUNX3	4.27084	2.64512e-06	0.879987	0.877651	0.0399518	0.0380637	1.97831e-05	6801.95
AJ_ETV2::DLX3_004	4.29289	2.71733e-06	0.78895	0.787023	0.0312157	0.0314517	7.97547e-06	6962.99
PRDM4_HUMAN.H10MO.D	4.27163	2.99167e-06	0.771359	0.769025	0.0381499	0.0382655	9.39772e-06	6949.27
TA0216_NFATC1_full_dimer	4.26952	3.13243e-06	0.774839	0.772486	0.037939	0.0386419	7.52314e-06	6996.47
AJ_TEAD4::HES7_002	4.26057	3.28326e-06	0.792156	0.79021	0.031412	0.0320272	7.7156e-06	6999.73
TA0869_CREB3L1_DBD_dimer	4.25883	3.28624e-06	0.766035	0.763275	0.0447249	0.045445	8.19331e-06	6989.03
TA0461_FOXO3_full_multimer	4.24836	3.41332e-06	0.853258	0.850741	0.0411045	0.0415066	9.43915e-06	6969.74
TA0127_ERG_full_dimer	4.22813	3.60141e-06	0.760413	0.758186	0.037209	0.0368205	1.38949e-05	6908.94
TA0394_CREB3L1_DBD_dimer	4.23508	3.69524e-06	0.768631	0.76586	0.0451704	0.0458814	9.17876e-06	6987.92
FOXP2_HUMAN.H10MO.A	4.21302	3.83318e-06	0.936432	0.934408	0.0341007	0.0335624	1.60293e-05	6893.12
MA0606.1 NFAT5	4.23202	3.92496e-06	0.92402	0.92205	0.0315478	0.0327074	6.81602e-06	7053.08
AJ_ETV2::TCF3	4.19436	4.30119e-06	0.801342	0.799301	0.0342446	0.0340336	1.51349e-05	6921.68
TA0458_FOXO1_DBD_multimer	4.1942	4.58565e-06	0.81836	0.815883	0.0405301	0.0414309	1.00505e-05	7007.86
MA0528.1 ZNF263	4.20284	4.60143e-06	0.872699	0.870045	0.042527	0.0444124	6.98571e-06	7076.96
TA0105_E2F3_DBD_dimer	4.1719	4.86617e-06	0.734283	0.732192	0.0350912	0.0350711	1.54134e-05	6938.42
ZIC2_HUMAN.H10MO.C	4.1783	4.95558e-06	0.917656	0.915709	0.0319928	0.0326987	1.08272e-05	7007.37
AJ_ERF::FOXI1_003	4.17944	5.0067e-06	0.814799	0.812823	0.0322406	0.0331954	9.65694e-06	7030.76
HU0036_ZIC2	4.17826	5.28604e-06	0.923563	0.921641	0.0307153	0.0323688	6.82316e-06	7107.19
AJ_ELK1::FOXI1_005	4.14214	5.43628e-06	0.822009	0.820033	0.0338651	0.0333287	2.17289e-05	6892.96
AJ_GCM1::NHLH1_001	4.14431	5.43669e-06	0.801912	0.800002	0.0325905	0.0322245	2.01863e-05	6906.61
AJ_ERF::ETV7	4.13752	5.67749e-06	0.799565	0.797351	0.0376733	0.0374175	1.95332e-05	6919.81
AJ_TEAD4::HES7_004	4.13728	5.86569e-06	0.796223	0.79437	0.0311492	0.0313791	1.60295e-05	6962.44
USF2_HUMAN.H10MO.A	4.11791	5.92011e-06	0.800693	0.798384	0.0403268	0.0391241	2.91797e-05	6852.03
BU0038 Jundm2_primary	4.06938	6.84343e-06	0.783183	0.780737	0.0446933	0.0417348	5.77092e-05	6748.75
AJ_ERF::ONECUT2	4.09436	7.05295e-06	0.769461	0.767785	0.0287423	0.0286431	2.24464e-05	6929.8
TA0318_TEAD1_full_dimer	4.05978	7.16777e-06	0.812576	0.810493	0.0381526	0.0356213	6.00065e-05	6748.34
BU0045 Myb_primary	4.06709	7.68552e-06	0.815931	0.813996	0.0340286	0.0332221	3.31348e-05	6869.87
MA0004.1 Arnt	4.05962	8.97343e-06	0.911138	0.907066	0.0682199	0.0704362	1.59574e-05	7039.71
HU0025_ZNF16	4.03956	9.00209e-06	0.808982	0.806814	0.0379661	0.037504	3.18429e-05	6903.81
AJ_FOXO1::ELF1_002	4.05096	9.14016e-06	0.810391	0.808524	0.0316675	0.0323305	1.94192e-05	7003.88
AJ_ETV2::TEF_001	4.02247	1.03806e-05	0.719216	0.717631	0.0271628	0.0276249	2.319e-05	6991.82
AJ_ETV2::EVX1	4.01237	1.06746e-05	0.805615	0.803831	0.0309129	0.0311357	2.76058e-05	6961.91
MA0463.1 Bcl6	4.01135	1.08324e-05	0.851101	0.849042	0.0355413	0.0359693	2.60012e-05	6976.62
RUNX1_HUMAN.H10MO.A	3.98786	1.09326e-05	0.910878	0.908656	0.0402508	0.0388329	5.31669e-05	6836.4
AJ_ETV2::TEF_002	3.98212	1.1753e-05	0.761862	0.760077	0.0317905	0.0313141	4.19166e-05	6895.48
TA0423_NFIL3_DBD_dimer	3.97073	1.18272e-05	0.871532	0.869315	0.0403881	0.0389208	5.77249e-05	6833.22
TA0772_MTF1_DBD_monomer	3.98399	1.22152e-05	0.770605	0.768516	0.0364549	0.0367356	3.09518e-05	6963.41
MA0863.1 MTF1	3.98184	1.23406e-05	0.770773	0.768687	0.0364203	0.0367029	3.12122e-05	6963.59
AJ_ELK1::ONECUT2_001	3.95792	1.44061e-05	0.775321	0.773766	0.0267797	0.0275807	2.58939e-05	7031.69
AJ_E2F3::EOMES	3.94753	1.44262e-05	0.744984	0.743223	0.0310791	0.0312525	3.71145e-05	6956.98
AJ_TEAD4::EOMES_002	3.93288	1.44967e-05	0.809652	0.807873	0.0323692	0.0315627	5.80892e-05	6866.32
SRBP2_HUMAN.H10MO.B	3.92866	1.48848e-05	0.897199	0.895351	0.0335754	0.0328435	5.68056e-05	6875.44
AJ_ETV2::ETV7	3.92956	1.5455e-05	0.787511	0.785434	0.0370617	0.036996	4.39436e-05	6934.82
AJ_ETV5::HOXA2_001	3.91722	1.61518e-05	0.82318	0.821383	0.0323393	0.0320721	5.01842e-05	6915.43
GATA2_HUMAN.H10MO.A	3.89957	1.70265e-05	0.902469	0.900253	0.040572	0.0396699	6.41675e-05	6874.16
AJ_ETV2::GSC2_002	3.91193	1.73481e-05	0.764874	0.763284	0.028068	0.0285028	3.79925e-05	6987.15
AJ_ETV2::PAX5	3.91187	1.77026e-05	0.744789	0.743189	0.0279827	0.028714	3.31848e-05	7019.95
TA0091_GRHL1_full_dimer	3.89015	1.79402e-05	0.812785	0.810491	0.0419512	0.0411904	6.33319e-05	6886.19
MA0647.1 GRHL1	3.88572	1.83052e-05	0.812589	0.810295	0.0420068	0.0412387	6.45831e-05	6885.75
MA0046.1 HNF1A	3.8263	2.24069e-05	0.835351	0.833307	0.039177	0.0371655	0.000121107	6790.37
AJ_FOS	3.82535	2.24085e-05	0.770111	0.76772	0.0459215	0.0434763	0.000124289	6785
MA0864.1 E2F2	3.8071	2.71616e-05	0.732235	0.730251	0.0364902	0.0364756	7.12493e-05	6938.94
TA0782_E2F2_DBD_dimer	3.80596	2.73031e-05	0.732195	0.730211	0.0364913	0.0364771	7.15686e-05	6938.98
TA0093_TFCP2_full_dimer	3.80299	2.74248e-05	0.789331	0.787687	0.0303961	0.0302414	7.66105e-05	6924.89
AJ_MYBL1::EOMES_001	3.78989	2.93721e-05	0.759047	0.757457	0.0293681	0.0293668	7.60323e-05	6940.02
TA0209_MYBL1_DBD_monomer	3.78166	2.95951e-05	0.839639	0.837625	0.0377944	0.0372114	9.42023e-05	6894.18
AJ_HOXB2::ETV7_001	3.78315	2.96696e-05	0.804407	0.802728	0.031372	0.0310368	8.85767e-05	6908.21
MA0515.1 Sox6	3.77468	3.17269e-05	0.928346	0.926255	0.0386118	0.0387935	7.64147e-05	6954.34
MA0117.1 Mafb	3.77625	3.32333e-05	0.956308	0.954999	0.023527	0.0243519	5.29083e-05	7047.77
AJ_HOXB2::ELK3_001	3.75993	3.43775e-05	0.786765	0.785085	0.0309254	0.0313168	7.38598e-05	6978.48
AJ_ETV5::ETV7	3.73422	3.69193e-05	0.79476	0.792814	0.0368291	0.0364294	0.000107538	6907.72
ZN282_HUMAN.H10MO.D	3.73164	3.97153e-05	0.877495	0.876063	0.0263075	0.0269257	7.30139e-05	7011.79
TA0215_NFAT5_DBD_dimer	3.70984	4.24026e-05	0.814092	0.811911	0.0409408	0.0411807	9.774e-05	6957.83
AJ_ETV2::SOX15_003	3.70268	4.3794e-05	0.769917	0.768284	0.0307032	0.0308963	0.000100069	6959.13
CEBPG_HUMAN.H10MO.C	3.68085	4.62985e-05	0.870055	0.868287	0.0341026	0.0335579	0.000140034	6892.57
TA0700_HNF4A_DBD_dimer	3.66666	4.72966e-05	0.797666	0.795876	0.0353516	0.0340298	0.000187146	6830.17
AJ_ERF::CLOCK	3.67797	4.83722e-05	0.785332	0.783733	0.0303997	0.0304356	0.000116877	6943.71
MGAP_HUMAN.H10MO.D	3.67007	4.86534e-05	0.759456	0.757548	0.0368754	0.0363313	0.000143965	6896.16
AJ_ETV5::TCF3_002	3.67617	4.93003e-05	0.800388	0.798711	0.031712	0.0319513	0.000109585	6962.94
ETV5_HUMAN.H10MO.D	3.66916	4.94733e-05	0.889903	0.88857	0.0256154	0.0254161	0.000133695	6916.86
AJ_TEAD4::HOXA3_002	3.66026	4.96011e-05	0.798265	0.796392	0.036713	0.0357081	0.000171716	6859.16
TA0853_E2F1_DBD_monomer	3.65536	5.21669e-05	0.798306	0.796613	0.0327648	0.0323777	0.000147418	6904.86
TA0267_RFX3_DBD_dimer	3.66398	5.30297e-05	0.758452	0.756315	0.0401247	0.0408954	0.000100898	6998.56
AJ_ETV5::EVX1_002	3.65027	5.55344e-05	0.808586	0.806955	0.0309659	0.0313136	0.000116501	6974.13
GSC2_HUMAN.H10MO.D	3.65844	5.56375e-05	0.914991	0.91354	0.0269426	0.027857	8.74181e-05	7044.25
MA0092.1 Hand1::Tcf3	3.64362	5.63626e-05	0.931017	0.929557	0.0279674	0.0280518	0.000130966	6949.24
TA0125_ERG_DBD_dimer	3.63684	5.72907e-05	0.77764	0.775725	0.0370048	0.0368392	0.000145994	6926.73
TA0079_ZNF524_full_monomer	3.62768	6.00507e-05	0.80112	0.799062	0.0397099	0.0396993	0.000144438	6939.35
AJ_E2F3::TBX21_001	3.61208	6.46321e-05	0.804952	0.803265	0.0326	0.0327101	0.000147444	6950.32
RFX5_HUMAN.H10MO.A	3.59971	6.97588e-05	0.81482	0.813343	0.0282744	0.0287664	0.000132879	6993.01
AJ_CEBPG::ELF1	3.56621	7.50834e-05	0.816766	0.815525	0.0248816	0.024296	0.000233576	6870.34
ZBTB4_HUMAN.H10MO.D	3.57743	7.53146e-05	0.776103	0.774307	0.0349483	0.0351597	0.000163767	6958.4
TA0860_NFIX_full_monomer	3.57445	7.93738e-05	0.969094	0.967793	0.0247811	0.0255506	0.0001267	7035.23
AJ_GCM2::TBX21_001	3.54328	8.57839e-05	0.826532	0.824776	0.0347818	0.034678	0.000205192	6931.19
MA0100.1 Myb	3.5533	8.61277e-05	0.932273	0.930271	0.0385465	0.0395469	0.000145514	7019.39
MA0002.2 RUNX1	3.52399	8.70179e-05	0.910316	0.908644	0.0344789	0.0330518	0.000326968	6818.69
AJ_TFAP2C::ONECUT2_002	3.54569	8.80033e-05	0.770439	0.768947	0.0289556	0.0295101	0.000161129	6998.38
TA0352_HEY2_DBD_dimer	3.53068	9.25802e-05	0.859673	0.857447	0.0436967	0.0441842	0.000185709	6973.92
AJ_E2F3::ONECUT2_001	3.51768	9.35242e-05	0.741349	0.739671	0.0338629	0.0333238	0.000258005	6892.72
AJ_FOXO1::ELF1_001	3.51978	9.70251e-05	0.80657	0.804448	0.0417697	0.0422644	0.000192245	6976.01
MA0035.3 Gata1	3.485	0.000105903	0.883794	0.88169	0.0431644	0.0421452	0.000314135	6870.13
ARNT2_HUMAN.H10MO.D	3.47842	0.000113221	0.910533	0.90918	0.0272376	0.0272411	0.000253406	6940.53
MA0067.1 Pax2	3.46892	0.000121112	0.967202	0.966127	0.0213458	0.0217331	0.000218869	6995.3
TA0284_GMEB2_DBD_dimer	3.45377	0.00012408	0.740284	0.738641	0.0334991	0.0332768	0.000297036	6920.27
TA0082_ZNF75A_DBD_monomer	3.45061	0.000130747	0.828514	0.826555	0.0390881	0.0398212	0.000233247	6997.17
PEBB_HUMAN.H10MO.C	3.41905	0.000139201	0.936599	0.93516	0.0301079	0.0293821	0.000399508	6868.68
TA0152_SPDEF_full_monomer	3.42586	0.000141017	0.81328	0.811641	0.0334465	0.0334957	0.000303781	6944.58
TA0104_E2F2_DBD_dimer	3.41826	0.000144724	0.703222	0.70145	0.0363515	0.0362824	0.000322866	6934.44
TA0208_MYBL1_DBD_dimer	3.39764	0.000156501	0.792625	0.790763	0.0385584	0.038332	0.000361692	6922.55
MA0776.1 MYBL1	3.39764	0.000156501	0.792625	0.790763	0.0385584	0.038332	0.000361692	6922.55
MA0035.2 Gata1	3.36187	0.000176836	0.913769	0.911908	0.0394567	0.0386363	0.00047349	6878.39
RFX1_HUMAN.H10MO.C	3.37632	0.000178674	0.879825	0.878255	0.0318401	0.0326437	0.000289802	7017.17
GN_inverted_IRF_AP1	3.31981	0.000209486	0.858845	0.857359	0.0319176	0.0312465	0.000549489	6877.69
AJ_TEAD4::FOXI1_005	3.31691	0.000221651	0.809417	0.808361	0.0221109	0.0223125	0.000420393	6967.72
HU0007_ZNF189	3.28871	0.000242925	0.914273	0.911108	0.0676666	0.0673208	0.000529779	6924.83
ERR1_HUMAN.H10MO.D	3.28943	0.000249764	0.866672	0.865066	0.0336898	0.0342471	0.00043372	6990.38
AJ_FLI1::FOXI1_001	3.27196	0.000267998	0.815725	0.813796	0.0406256	0.0413459	0.000457112	6994.03
MA0140.1 Tal1::Gata1	3.25738	0.000270016	0.84222	0.840543	0.0365926	0.0359532	0.000659962	6888.14
DBP_HUMAN.H10MO.B	3.21369	0.000307836	0.882374	0.880626	0.039617	0.0378691	0.000962953	6810.89
CREM_HUMAN.H10MO.C	3.21677	0.000310433	0.873241	0.871564	0.0375233	0.0363656	0.000850807	6849.04
HAND1_HUMAN.H10MO.D	3.22606	0.000310987	0.901518	0.900145	0.0299177	0.0297754	0.00065729	6925.89
ZIC3_HUMAN.H10MO.C	3.20936	0.000346865	0.935359	0.934127	0.026215	0.0269642	0.000520412	7027.53
TA0773_PRDM4_full_monomer	3.205	0.000347769	0.766301	0.764369	0.0415528	0.0422792	0.000582625	6993.26
AJ_GCM2::DRGX_002	3.18282	0.000365231	0.80354	0.802196	0.0298058	0.029515	0.00079609	6910.98
AJ_ERF::SREBF2_001	3.18322	0.000371216	0.755789	0.754335	0.0318931	0.0319981	0.000711098	6950.07
TA0273_Rfx2_DBD_dimer	3.18189	0.000380782	0.762766	0.760948	0.0393256	0.0400661	0.000625086	6997.4
MA0609.1 Crem	3.16062	0.000383134	0.828233	0.826134	0.0480229	0.0462919	0.00106925	6834.04
AJ_TEAD4::CEBPB_001	3.15501	0.000395668	0.743291	0.741945	0.0306461	0.0297628	0.00102559	6854.93
CR3L1_HUMAN.H10MO.D	3.16814	0.000395872	0.801401	0.799273	0.0466696	0.0470491	0.000718963	6964.72
GATA6_HUMAN.H10MO.B	3.15444	0.000399648	0.863292	0.861556	0.0393354	0.0384154	0.00098211	6870.78
AJ_CEBPG::CREB3L1	3.1615	0.000400821	0.813317	0.811722	0.035367	0.0353069	0.000799581	6935.04
TA0269_RFX4_DBD_dimer	3.16343	0.000410116	0.786059	0.784374	0.0365756	0.0373684	0.000651205	7006.16
GCM2_HUMAN.H10MO.D	3.13282	0.000438204	0.838536	0.836769	0.0400732	0.0394033	0.000998333	6890.37
AJ_FLI1::ONECUT2	3.13086	0.000451227	0.783113	0.781845	0.0283558	0.0283424	0.000878509	6938.73
AJ_FOXJ2::ELF1_002	3.12004	0.00048147	0.787715	0.785756	0.0432404	0.0440335	0.000779912	6995.9
AJ_ELK1::FOXI1_006	3.10542	0.000484213	0.843876	0.842463	0.0324072	0.0317659	0.00112055	6881.33
HU0038_ZNF621	3.09621	0.000502172	0.825638	0.824151	0.0341873	0.0335503	0.0011442	6884.73
TA0149_SPDEF_DBD_monomer	3.09486	0.000516873	0.805009	0.803501	0.0341047	0.0340832	0.000993519	6938.26
TLX1_HUMAN.H10MO.S	3.08227	0.000555774	0.930522	0.929381	0.0254574	0.0259629	0.000877989	7000.56
AJ_TFAP2C::ONECUT2_003	3.07172	0.000567682	0.761531	0.760316	0.0275476	0.027685	0.00102636	6955.2
HU0019_ZNF71	3.06651	0.00059117	0.784651	0.783112	0.0344256	0.0351989	0.000907685	7008.59
HU0031_ZNF684	3.05454	0.00061001	0.782884	0.781295	0.0360573	0.036473	0.00103223	6975.06
AJ_GCM1::PITX1_001	3.03938	0.000623727	0.799352	0.798078	0.0297425	0.0292789	0.00134415	6893.71
TA0319_TEAD3_DBD_dimer	3.00937	0.000645969	0.812391	0.810846	0.0383122	0.0356217	0.00223836	6737.59
AJ_GCM1::NHLH1_002	3.03316	0.000656605	0.823614	0.822292	0.0303091	0.0305219	0.00114948	6961.35
TA0703_HNF4A_full_dimer	3.0023	0.000699977	0.785505	0.783834	0.0400988	0.0388082	0.0017185	6845.18
SMAD3_HUMAN.H10MO.C	3.00907	0.000719195	0.929609	0.928308	0.0300214	0.0302962	0.00122515	6967.82
TAL1_HUMAN.H10MO.A	2.9889	0.000754632	0.828319	0.826809	0.0357397	0.0353099	0.00153921	6904.24
AJ_ETV2::ONECUT2_003	2.98556	0.000791877	0.747224	0.745862	0.0314148	0.0319881	0.00123559	6995.61
MA0148.2 FOXA1	2.95002	0.000834617	0.906098	0.904529	0.0387399	0.037041	0.00220152	6811.65
TA0405_HLF_full_dimer	2.94991	0.000849135	0.865497	0.863851	0.0401644	0.0389186	0.00200503	6848.57
AJ_E2F3::ONECUT2_002	2.94959	0.000872153	0.748198	0.746899	0.0311099	0.0307823	0.00172595	6908.68
MA0018.2 CREB1	2.93339	0.000892605	0.915795	0.914415	0.0341125	0.0327924	0.00223049	6826.4
HU0034_ZNF692	2.93687	0.000915076	0.845547	0.843642	0.0457567	0.0453581	0.00177327	6914.09
MA0043.2 HLF	2.92601	0.000925615	0.865608	0.863977	0.0401401	0.0388882	0.0021608	6848.07
MA0148.1 FOXA1	2.91272	0.000954675	0.905524	0.903967	0.0389486	0.0372208	0.00247248	6810.2
AJ_GCM1::CEBPB_002	2.92214	0.000977404	0.733492	0.732273	0.0291314	0.0292028	0.00171284	6947.52
TA0769_GMEB2_DBD_dimer	2.92359	0.000988092	0.854193	0.852455	0.0409953	0.0416834	0.00153451	6991.12
AJ_FLI1::BHLHA15	2.90902	0.00100062	0.803799	0.80252	0.0312805	0.0307325	0.00206375	6888
AJ_TEAD4::CEBPD_001	2.90838	0.00101059	0.77624	0.774999	0.0301751	0.0298391	0.00197498	6906.88
MA0862.1 GMEB2	2.9058	0.00105246	0.854413	0.852689	0.0409108	0.0415914	0.00162839	6990.66
AJ_GCM1::FIGLA_005	2.90209	0.00105555	0.811551	0.810028	0.0364728	0.0367388	0.00176384	6962.17
AJ_TEAD4::CEBPD_004	2.88107	0.00107484	0.766426	0.765199	0.0309097	0.0296621	0.00264249	6821.63
TA0107_E2F3_DBD_dimer	2.86544	0.00119004	0.70435	0.70285	0.0367029	0.0366535	0.00210834	6936.1
TA0413_MAFF_DBD_dimer	2.86056	0.00119942	0.785593	0.784048	0.0381297	0.0377633	0.00226863	6911.41
MA0114.3 Hnf4a	2.84976	0.00121756	0.775375	0.77382	0.0392228	0.0380746	0.0026877	6853.63
FOXD1_HUMAN.H10MO.D	2.8458	0.00122972	0.852633	0.851312	0.0334397	0.03235	0.00278243	6844.02
TA0705_Hnf4a_DBD_dimer	2.84355	0.00124438	0.775376	0.773824	0.0392292	0.0380787	0.00273934	6853.47
TA0044_GLIS3_DBD_monomer	2.85252	0.0012598	0.781119	0.779681	0.034996	0.0353224	0.00203758	6968.35
MA0737.1 GLIS3	2.8481	0.00127936	0.781176	0.779741	0.034967	0.0352915	0.00206708	6968.21
CREB3_HUMAN.H10MO.D	2.83616	0.00130574	0.800767	0.799155	0.0401256	0.0397179	0.00245591	6909.77
TA0280_RUNX3_DBD_dimer	2.81108	0.00141991	0.767968	0.766599	0.0344945	0.034036	0.00270931	6900.49
AJ_TEAD4::HOXA2_002	2.80092	0.00143673	0.797741	0.796337	0.0361919	0.0349689	0.00320507	6840.54
MA0816.1 Ascl2	2.7975	0.00150213	0.896508	0.894839	0.0419421	0.0417399	0.00266735	6925.69
HSFY1_HUMAN.H10MO.D	2.78852	0.00153176	0.829003	0.827546	0.0370975	0.0365298	0.00294051	6894.54
TA0338_Ascl2_DBD_dimer	2.79177	0.00153204	0.896578	0.894913	0.0419097	0.0417058	0.00271545	6925.56
GN_MYRF_TOP1000	2.79968	0.00153896	0.860577	0.859005	0.038403	0.0393986	0.00215071	7019.31
BU0078 Srf_primary	2.76636	0.00161018	0.835811	0.834364	0.0379165	0.0364554	0.00365793	6826.88
AJ_HOXB2::NHLH1_001	2.77083	0.00165588	0.796072	0.794947	0.0283877	0.0284074	0.00279027	6942.24
YBOX1_HUMAN.H10MO.D	2.77257	0.00167893	0.917589	0.916566	0.0253636	0.0258765	0.0024367	7001.68
TA0103_E2F2_DBD_dimer	2.74388	0.00178904	0.731301	0.729966	0.0344549	0.0340037	0.00331374	6901.07
HIC1_HUMAN.H10MO.C	2.74843	0.00183862	0.903656	0.902038	0.0401563	0.0413419	0.00247259	7030.47
HNF1B_HUMAN.H10MO.B	2.71058	0.00185486	0.831281	0.829976	0.0362446	0.0333737	0.00552467	6712.91
TA0464_FOXO4_DBD_multimer	2.7414	0.00186447	0.826332	0.824844	0.0373612	0.0380825	0.0027037	6998.87
AJ_MGA::PITX1	2.74089	0.00186521	0.830998	0.829633	0.0343269	0.0349426	0.00273247	6994.65
TA0784_E2F4_DBD_dimer	2.73312	0.00186924	0.737721	0.736035	0.0434033	0.0431394	0.00327066	6921.93
BU0042 Mafk_primary	2.72132	0.00195562	0.816698	0.815303	0.0359095	0.0358783	0.00327741	6937.53
BU0025 Glis2_primary	2.72142	0.00200781	0.841719	0.840444	0.0320589	0.0329095	0.00274591	7021.18
MA0605.1 Atf3	2.71305	0.00201771	0.886151	0.884579	0.0404748	0.0405785	0.00328736	6947.87
ZN589_HUMAN.H10MO.D	2.70444	0.00203712	0.915173	0.914506	0.0175192	0.0172326	0.00380267	6891.43
AJ_GCM1::FIGLA_008	2.70624	0.00206494	0.790635	0.789318	0.0339926	0.0340895	0.0033496	6948.74
MYBA_HUMAN.H10MO.D	2.69834	0.00209338	0.834745	0.833291	0.0380441	0.0376704	0.00371565	6910.79
TA0176_HSFY2_DBD_dimer	2.69959	0.0021323	0.755401	0.754108	0.0331405	0.0335706	0.00320493	6979.48
AJ_TFAP4::ETV1	2.68981	0.00216127	0.8226	0.821231	0.0358311	0.0355978	0.00373253	6920.64
HU0039_ZNF653	2.67933	0.00219095	0.783457	0.782502	0.0255429	0.0248502	0.00437368	6859.9
HU0009_ZNF528	2.68883	0.0021943	0.802436	0.800922	0.0392047	0.039421	0.00347135	6956.79
GMEB2_HUMAN.H10MO.D	2.69097	0.00221788	0.865852	0.8642	0.042044	0.043067	0.00306227	7014.36
TA0067_ZBTB7A_DBD_monomer	2.66677	0.00225611	0.835984	0.834607	0.037433	0.035979	0.00486956	6825.99
MA0750.1 ZBTB7A	2.66223	0.00229047	0.835917	0.834542	0.0374457	0.0359896	0.00493338	6825.87
VSX2_HUMAN.H10MO.D	2.65595	0.00240892	0.842599	0.840835	0.0469324	0.0464389	0.00422674	6908.72
MA0492.1 JUND.var.2	2.62659	0.00251397	0.85131	0.849783	0.0430453	0.0403957	0.00622601	6761.68
AJ_TEAD4::SPDEF_003	2.63017	0.00262043	0.818703	0.817514	0.0319548	0.0315943	0.00457674	6906.44
MA0083.2 SRF	2.61902	0.00264476	0.813591	0.812285	0.0361255	0.0347468	0.00554123	6827.94
AJ_ETV5::HOXA2_002	2.62892	0.00266107	0.769918	0.768747	0.0311579	0.0311712	0.00428125	6941.44
IKZF1_HUMAN.H10MO.C	2.6528	0.00266245	0.980404	0.979706	0.0169788	0.0185764	0.00222519	7238.92
MA0593.1 FOXP2	2.61566	0.00270222	0.902305	0.900707	0.0438773	0.0426447	0.00527135	6857.06
AJ_ETV2::ONECUT2_002	2.6223	0.00279477	0.74583	0.744639	0.0309479	0.0319026	0.00363338	7034.6
CR3L2_HUMAN.H10MO.D	2.61078	0.00280737	0.78829	0.786754	0.0413787	0.0411486	0.00467855	6923.48
TA0402_DBP_DBD_dimer	2.59774	0.00284146	0.822535	0.820985	0.0431348	0.0415723	0.00581102	6833.53
GATA1_HUMAN.H10MO.S	2.59659	0.00287035	0.903838	0.902184	0.0458048	0.044431	0.00562238	6851.54
CEBPE_HUMAN.H10MO.A	2.59813	0.00292332	0.885788	0.884754	0.0280233	0.0278488	0.00487189	6921.49
ZN143_HUMAN.H10MO.A	2.58092	0.00313592	0.840527	0.839512	0.027299	0.0275644	0.00466476	6969.55
TA0460_FOXO3_full_monomer	2.56692	0.00320181	0.897388	0.895703	0.0466235	0.0458496	0.00565518	6890.72
TA0870_CREB3L1_DBD_dimer	2.57039	0.00320586	0.768348	0.766913	0.0391699	0.0390399	0.00518805	6930.19
MA0157.2 FOXO3	2.55506	0.00332607	0.897487	0.895812	0.0465751	0.0458009	0.00584759	6890.65
TA0158_GATA3_full_monomer	2.54887	0.00336765	0.94813	0.946827	0.0365776	0.0356862	0.00621558	6867.91
E2F8_HUMAN.H10MO.D	2.55267	0.00341069	0.885725	0.884711	0.0277482	0.0278158	0.00528165	6947.48
TA0418_MAFK_full_dimer	2.52739	0.00366753	0.814919	0.813647	0.0354215	0.0351981	0.00596374	6921.25
BU0081 Tcf1_primary	2.52266	0.00367244	0.808297	0.806887	0.0398753	0.0390307	0.0065642	6877.24
AJ_TFAP4::ETV4	2.5175	0.00376216	0.845566	0.844362	0.0338596	0.0334274	0.00635561	6902.05
TA0759_THRB_DBD_dimer	2.51734	0.00382685	0.752879	0.751572	0.0361385	0.0363531	0.00573056	6958.07
MA0608.1 Creb3l2	2.50691	0.00393881	0.87827	0.87674	0.0426812	0.0427367	0.00605725	6944.06
SRBP1_HUMAN.H10MO.B	2.49666	0.00411804	0.903443	0.902277	0.0322306	0.0327442	0.00575295	6988.52
AJ_ETV2::ONECUT2_004	2.47752	0.0042943	0.767607	0.766516	0.0309425	0.030781	0.00681633	6924.5
RREB1_HUMAN.H10MO.D	2.47449	0.00448107	0.859177	0.857963	0.0332844	0.0344698	0.00550712	7049.5
MAFA_HUMAN.H10MO.D	2.45564	0.00467346	0.82822	0.827305	0.025743	0.0261284	0.00650278	6985.56
MAFG_HUMAN.H10MO.S	2.44617	0.00478241	0.964984	0.963875	0.0315391	0.0317709	0.0069556	6962.34
RARA_HUMAN.H10MO.C	2.43281	0.00496635	0.82418	0.823089	0.0312887	0.0313914	0.0073759	6950.03
TA0479_Foxk1_DBD_monomer	2.41625	0.00518205	0.948718	0.947423	0.0377189	0.0374668	0.00812923	6920.13
RARG_HUMAN.H10MO.C	2.39668	0.00557909	0.851871	0.850954	0.0265277	0.0268247	0.00782495	6974.04
AJ_TFAP2C::MAX_001	2.37006	0.00595383	0.785459	0.784203	0.037361	0.0370547	0.00927772	6915.62
TA0226_PAX2_DBD_monomer	2.35749	0.00622714	0.798564	0.797589	0.0289479	0.0289735	0.00917308	6942.8
MA0036.2 GATA2	2.34869	0.0063213	0.871494	0.870221	0.0383935	0.0378768	0.0100769	6900
TA0445_FOXI1_full_monomer	2.34468	0.00639083	0.92462	0.923011	0.0486859	0.0479671	0.0102488	6896.13
TA0159_GATA4_DBD_monomer	2.33811	0.00647312	0.949079	0.94789	0.0363485	0.035507	0.0108584	6871.47
MA0042.2 FOXI1	2.33944	0.00649084	0.924664	0.92306	0.0486472	0.0479228	0.0103969	6895.76
AJ_ETV5::CLOCK	2.34326	0.00654586	0.803612	0.802597	0.0300211	0.0303434	0.00908116	6972.64
MA0159.1 RARA::RXRA	2.3328	0.00667133	0.838156	0.837145	0.0304801	0.0303221	0.0100941	6924.61
TA0854_E2F1_DBD_monomer	2.33083	0.00668782	0.795133	0.794029	0.033462	0.0331436	0.0103617	6911.69
TA0473_Foxg1_DBD_monomer	2.31874	0.00695255	0.940426	0.939051	0.0417014	0.0414656	0.0105	6923.21
TA0191_SMAD3_DBD_dimer	2.31118	0.00709878	0.822012	0.820513	0.0457062	0.0453592	0.0108102	6917.42
MA0795.1 SMAD3	2.31118	0.00709878	0.822012	0.820513	0.0457062	0.0453592	0.0108102	6917.42
XBP1_HUMAN.H10MO.C	2.30871	0.0072332	0.824316	0.823003	0.03954	0.0398454	0.0101149	6963.47
TA0260_POU6F2_full_monomer	2.30011	0.00729084	0.86081	0.859202	0.049595	0.048839	0.0115365	6894.72
TA0758_THRA_FL_dimer	2.28073	0.00778403	0.750887	0.749728	0.0357089	0.0355738	0.0114981	6928.8
TEAD3_HUMAN.H10MO.D	2.27683	0.00783507	0.89415	0.893241	0.0282052	0.0279157	0.01197	6909.46
ZBT7A_HUMAN.H10MO.D	2.26435	0.00815573	0.886913	0.886195	0.0223052	0.0221906	0.0120735	6924.75
AJ_GCM2::HES7	2.2602	0.00821369	0.791056	0.789976	0.0338132	0.0334139	0.012582	6904.88
AJ_ETV2::FOXI1_005	2.26804	0.00824758	0.800109	0.799069	0.0313666	0.0321834	0.0103496	7019.66
TA0207_MYBL1_DBD_dimer	2.25482	0.00825906	0.828789	0.827746	0.0331372	0.0323052	0.0135496	6865.75
TA0151_SPDEF_full_monomer	2.26635	0.00831507	0.753807	0.752629	0.0353931	0.0364885	0.010162	7034.91
TA0351_HEY1_DBD_dimer	2.25285	0.00853854	0.848783	0.847193	0.0488582	0.0494772	0.0114658	6978.53
AJ_GCM1::CEBPB_001	2.24438	0.00854243	0.738226	0.737306	0.0292276	0.028628	0.0136244	6879.2
MAFK_HUMAN.H10MO.A	2.23438	0.00865302	0.765722	0.764679	0.0339122	0.0325177	0.0153096	6819.46
RUNX3_HUMAN.H10MO.C	2.22869	0.00869985	0.903861	0.90265	0.0399698	0.0377841	0.0164747	6780.95
TA0157_GATA3_DBD_monomer	2.22913	0.00890682	0.943064	0.94192	0.0366855	0.0358278	0.0143371	6870.8
PDX1_HUMAN.H10MO.C	2.22577	0.00901363	0.879758	0.878227	0.0490585	0.0480593	0.0142663	6879.63
AJ_GCM1::FIGLA_002	2.23018	0.00903677	0.811591	0.810457	0.0355611	0.0355839	0.0128468	6942.08
AJ_ETV5::TCF3_001	2.21073	0.00947726	0.817474	0.816421	0.0336633	0.0333091	0.0141854	6908.71
TA0212_MYBL2_DBD_dimer	2.21152	0.00953181	0.741651	0.740641	0.0319156	0.0319424	0.0134661	6942.67
MA0823.1 HEY1	2.20862	0.0096872	0.848803	0.847245	0.0488207	0.049433	0.0128834	6978.14
AJ_HOXB2::PAX9_002	2.18941	0.0101945	0.779608	0.77863	0.0310267	0.0312651	0.0138309	6963.36
PAX5_HUMAN.H10MO.S	2.19161	0.0103793	0.967043	0.966209	0.0255999	0.0267775	0.0116253	7082.23
HOMEO0170_Tcf2_0913.2	2.1695	0.0106052	0.799514	0.798342	0.0383765	0.0377459	0.0161278	6891.21
PPARG_HUMAN.H10MO.A	2.16935	0.0106907	0.83526	0.834363	0.02909	0.0289318	0.0153979	6923.84
PAX8_HUMAN.H10MO.D	2.16409	0.0110296	0.901926	0.901191	0.0233521	0.0238145	0.0140115	7000.39
TA0529_EVX1_DBD_monomer	2.12561	0.012037	0.910799	0.909738	0.0352332	0.0348798	0.0174917	6910.16
MA0887.1 EVX1	2.12514	0.0120521	0.911027	0.90997	0.0351416	0.0347872	0.0175156	6910
BU0031 Hoxa3_primary	2.11597	0.0122933	0.832746	0.831361	0.0465583	0.0457081	0.0185175	6885.82
TA0276_RUNX2_DBD_dimer	2.10737	0.0126037	0.765676	0.764697	0.0330034	0.0324636	0.0187605	6891.43
TA0549_HNF1B_full_dimer	2.09321	0.01267	0.79442	0.793026	0.0494294	0.0462854	0.0233861	6755.96
TA0848_CREB3L1_full_dimer	2.10698	0.0127525	0.763927	0.762731	0.0397274	0.0397281	0.0175764	6940.2
MA0088.1 znf143	2.10889	0.0127845	0.852421	0.851616	0.0264243	0.0267521	0.0166339	6977.73
MA0849.1 FOXO6	2.09229	0.0131031	0.929935	0.928513	0.048433	0.0474617	0.0197416	6880.55
MA0153.2 HNF1B	2.0795	0.0131572	0.793965	0.792576	0.04953	0.0463791	0.0241157	6755.93
TA0229_PAX4_full_monomer	2.08893	0.0133823	0.884785	0.88339	0.0468222	0.0467455	0.0184958	6935.23
MA0068.2 PAX4	2.08893	0.0133823	0.884785	0.88339	0.0468222	0.0467455	0.0184958	6935.23
BU0041 Mafb_primary	2.08249	0.0134226	0.806115	0.805076	0.035682	0.0348244	0.020527	6868.89
KLF12_HUMAN.H10MO.D	2.08122	0.0137852	0.886428	0.88527	0.0385148	0.0390018	0.0178073	6978.46
TA0466_FOXO6_DBD_monomer	2.06557	0.0140878	0.929879	0.928472	0.0485272	0.0475395	0.0210595	6879.67
ETV2_HUMAN.H10MO.D	2.07816	0.0141893	0.947548	0.946881	0.0215214	0.0225763	0.0155145	7091.82
TA0783_E2F4_DBD_dimer	2.06638	0.0143827	0.76598	0.764785	0.0398792	0.040546	0.0181809	6990.92
MA0659.1 MAFG	2.06001	0.0143967	0.761691	0.760705	0.033795	0.0334591	0.020494	6910.44
TA0420_Mafb_DBD_dimer	2.06038	0.0144693	0.804073	0.803056	0.0345459	0.0345382	0.0197169	6939.48
AJ_FOXO1::ETV7	2.05352	0.0146429	0.787231	0.78633	0.0309947	0.030662	0.0208782	6908.07
MA0043.1 HLF	2.04336	0.014798	0.871323	0.870409	0.0323572	0.0311727	0.0236022	6832.42
TA0414_MAFG_full_dimer	2.04571	0.0149591	0.761452	0.760472	0.0338231	0.0334814	0.0212187	6909.94
TA0530_EVX2_DBD_monomer	2.04397	0.0150184	0.909988	0.908954	0.0357614	0.0353583	0.0214025	6906.48
MA0888.1 EVX2	2.04353	0.015036	0.909983	0.908948	0.0357892	0.0353855	0.0214252	6906.46
BU0092 Zbtb7b_primary	2.03036	0.0158828	0.836908	0.83582	0.0367839	0.0376002	0.0194609	7007.75
HU0021_ZNF322	2.02199	0.0160496	0.807064	0.806107	0.0330991	0.0331547	0.0214716	6945.21
MA0613.1 FOXG1	1.99904	0.016942	0.907772	0.906174	0.0564175	0.0558916	0.0236199	6912.27
MA0116.1 Znf423	1.99754	0.0171083	0.868904	0.867874	0.0360788	0.0361004	0.0228523	6941.95
ZBTB4_HUMAN.H10MO.S	1.98692	0.0177443	0.860018	0.859194	0.0286167	0.029078	0.0221373	6989.08
FOXC1_HUMAN.H10MO.C	1.96565	0.0179064	0.83709	0.836058	0.0388466	0.0364976	0.0305969	6764.71
TA0148_SPDEF_DBD_monomer	1.98068	0.0181907	0.762793	0.761856	0.0322005	0.0332398	0.0211802	7039.06
MA0600.1 RFX2	1.97149	0.0182089	0.804058	0.803025	0.0369938	0.0366451	0.0251946	6911.96
AJ_HOXB2::PAX1_001	1.97517	0.0182402	0.775244	0.77438	0.030347	0.0306675	0.0232374	6972.11
AJ_POU2F1::ELK1_001	1.96979	0.0185716	0.805201	0.804277	0.032314	0.0328976	0.0229064	6995.04
HXD3_HUMAN.H10MO.D	1.94568	0.0195235	0.881608	0.880569	0.0375321	0.0373646	0.0262769	6926.76
AJ_TEAD4::HES7_001	1.93843	0.019759	0.794429	0.793579	0.0311361	0.0306302	0.0278415	6891.76
MA0149.1 EWSR1-FLI1	1.93645	0.0211652	0.751729	0.750043	0.0551455	0.0616147	0.0174003	7317.61
AJ_ELK1::TBX21_004	1.91955	0.0211652	0.867154	0.86625	0.0323456	0.0330479	0.0254911	7006.27
TCF7_HUMAN.H10MO.C	1.91009	0.0213688	0.901768	0.900926	0.0310356	0.0308534	0.0286493	6922.56
AJ_CEBPG::ATF4	1.90567	0.0214333	0.805437	0.804325	0.0415973	0.0407368	0.0304263	6878.7
BU0053 Rara_primary	1.89915	0.0217368	0.844602	0.843575	0.038709	0.0377361	0.0313344	6865.68
AJ_TEAD4::PITX1_002	1.89686	0.0218337	0.798568	0.797786	0.0295876	0.0287728	0.0317474	6858.67
LEF1_HUMAN.H10MO.C	1.91083	0.0218566	0.972845	0.971878	0.0341181	0.035561	0.0242376	7070.5
TA0463_FOXO4_DBD_monomer	1.88828	0.0224612	0.941526	0.9404	0.042326	0.0416584	0.0311104	6893.16
MA0848.1 FOXO4	1.88276	0.0227754	0.941552	0.940429	0.0423283	0.0416581	0.031501	6892.98
AJ_MGA::DLX2_001	1.86486	0.0239484	0.825215	0.824167	0.0395425	0.0393097	0.0317271	6922.51
AJ_TEAD4::EOMES_005	1.85425	0.0243887	0.89518	0.894401	0.029951	0.0293101	0.0341541	6876.61
AJ_FOXJ3::ELF1	1.86433	0.0244125	0.800261	0.799069	0.0435719	0.0448903	0.028206	7032.76
MA0031.1 FOXD1	1.84724	0.024786	0.909516	0.908306	0.046832	0.0457159	0.034951	6869.48
NR1H4_HUMAN.H10MO.C	1.84379	0.0247939	0.822959	0.821997	0.0378048	0.0363392	0.0369233	6826.21
HOMEO0039_Hdx_3845.3	1.84105	0.0254769	0.848342	0.847429	0.0347045	0.0346856	0.0328857	6938.52
HOMEO0052_Hoxa3_2783.2	1.83104	0.0259343	0.836863	0.835744	0.0433188	0.0427082	0.0351004	6898.11
BU0060 Smad3_primary	1.81747	0.0269747	0.863807	0.862861	0.0365066	0.0364226	0.0348444	6933.24
TA0337_ARNTL_DBD_dimer	1.81184	0.0270813	0.78555	0.784265	0.0505923	0.0494919	0.0374746	6875.58
MA0065.2 Pparg::Rxra	1.81548	0.0272167	0.854604	0.853772	0.0319128	0.0321058	0.0340948	6958.41
MA0509.1 Rfx1	1.79599	0.0285336	0.826517	0.825502	0.0393648	0.0395902	0.0356368	6957.42
TA0218_NFATC1_full_dimer	1.79185	0.0286448	0.764428	0.763293	0.0446089	0.0442922	0.0374025	6918.89
AJ_GCM1::PITX1_002	1.785	0.0291368	0.813375	0.812686	0.0271741	0.027006	0.0378565	6921.61
BU0044 Mtf1_primary	1.78455	0.029485	0.8017	0.800678	0.0394958	0.0401638	0.0353218	6991.51
TA0051_KLF13_full_monomer	1.78313	0.0297075	0.769048	0.76815	0.0344398	0.0353381	0.0344558	7019.79
MA0657.1 KLF13	1.78149	0.0298247	0.769057	0.768161	0.0344371	0.0353356	0.0345823	7019.82
AJ_HOXA3::PAX5	1.76513	0.0303018	0.748166	0.747431	0.0298115	0.0290982	0.0416487	6869.2
MA0481.1 FOXP1	1.76382	0.0308885	0.876897	0.875868	0.0404851	0.0408799	0.0377886	6969.64
FOXA2_HUMAN.H10MO.A	1.74163	0.0316039	0.904961	0.904072	0.0374391	0.0355016	0.0473857	6789.22
MA0658.1 LHX6	1.7382	0.0325726	0.873257	0.872112	0.0464114	0.0460615	0.042019	6917.58
TA0604_LHX6_full_monomer	1.73	0.0332104	0.873266	0.872126	0.0464276	0.0460747	0.0427628	6917.39
AJ_GCM2::FIGLA_001	1.72118	0.0339758	0.801424	0.800627	0.0325127	0.0324068	0.0430297	6930.38
AJ_ELK1::FOXI1_004	1.71756	0.0344676	0.831657	0.830929	0.0294391	0.029735	0.0417477	6970.56
TA0085_Zfp652_DBD_monomer	1.70576	0.0348157	0.811647	0.810526	0.0471847	0.0458287	0.0477376	6855.18
HLF_HUMAN.H10MO.C	1.70559	0.0349215	0.851568	0.850642	0.0388196	0.0379194	0.0470212	6871.36
AJ_HOXB2::PAX5_002	1.69698	0.0357088	0.758331	0.757634	0.0292325	0.0286876	0.0472585	6884.71
BU0021 Gata3_primary	1.69481	0.036046	0.799183	0.798321	0.0358788	0.035554	0.0462254	6913.08
AJ_FLI1::FOXI1_004	1.68944	0.036973	0.797497	0.796722	0.0315036	0.0321745	0.0429734	7004.99
MA0853.1 Alx4	1.67945	0.0372591	0.801762	0.800729	0.0436433	0.0429946	0.048484	6895.84
TA0468_FOXP3_DBD_monomer	1.66463	0.0384395	0.962464	0.961806	0.0282206	0.0276069	0.050907	6875.58
MA0850.1 FOXP3	1.66235	0.0386416	0.962451	0.961794	0.0282195	0.0276045	0.0511482	6875.45
HU0006_CTCF	1.66497	0.0389205	0.800731	0.799611	0.0466995	0.0471199	0.0468291	6967.36
MA0854.1 Alx1	1.65867	0.0389767	0.807036	0.805986	0.0451728	0.0442056	0.0514764	6876.57
HOMEO0010_Cart1_0997.1	1.64699	0.0400195	0.808047	0.807012	0.0448847	0.043882	0.0528292	6873.85
TA0428_XBP1_DBD_dimer	1.62525	0.042389	0.795753	0.794889	0.0372977	0.0371732	0.0525298	6930.13
MA0844.1 XBP1	1.61235	0.0436383	0.795947	0.795091	0.0372637	0.0371369	0.0539329	6929.94
MEF2B_HUMAN.H10MO.D	1.595	0.0439804	0.782153	0.781191	0.04518	0.0418512	0.0664827	6728.07
MA0488.1 JUN	1.58272	0.0455269	0.851932	0.850991	0.0439514	0.0413463	0.0656553	6768.07
AJ_FLI1::FIGLA	1.591	0.0458042	0.832001	0.831168	0.036709	0.0366485	0.056058	6935.2
HOMEO0002_Alx4_1744.1	1.58027	0.0466151	0.801144	0.800166	0.0440062	0.0432369	0.0595581	6888.11
AJ_TEAD4::HOXB13_005	1.57374	0.0468597	0.821879	0.821061	0.0377022	0.0362068	0.0636691	6823.64
HOMEO0133_Pax4_3989.2	1.576	0.047366	0.811646	0.810657	0.0439872	0.0439423	0.057681	6937.08
NR4A2_HUMAN.H10MO.C	1.57037	0.0477346	0.915015	0.914179	0.0377365	0.0372447	0.060069	6901.26
THB_HUMAN.H10MO.S	1.56913	0.048254	0.90671	0.90594	0.0341216	0.0343967	0.0571921	6964.51
MA0766.1 GATA5	1.55739	0.0489219	0.948318	0.947522	0.0365052	0.0356583	0.0631367	6871.33
TA0498_Barhl1_DBD_monomer	1.55832	0.0494391	0.911939	0.911272	0.0297098	0.0299922	0.058247	6968.89
TA0160_GATA5_DBD_monomer	1.5518	0.0495256	0.94834	0.947547	0.0365113	0.0356635	0.0638222	6871.26
AJ_ETV2::ONECUT2_001	1.55566	0.0496273	0.775121	0.774413	0.0317198	0.0318468	0.0593424	6952.21
AJ_FOXO1::SPDEF	1.54255	0.0515029	0.868094	0.867462	0.0279535	0.0287356	0.0575257	7025.67
ESR2_HUMAN.H10MO.S	1.5352	0.0521251	0.977217	0.976593	0.0280185	0.0284855	0.059983	6990.76
AJ_MYBL1::HOXA13	1.53053	0.052161	0.75563	0.754968	0.0305653	0.0302809	0.0643515	6912.31
MA0073.1 RREB1	1.53582	0.0524001	0.856965	0.85604	0.0408425	0.0423169	0.0572059	7051.02
TA0174_HSFY2_DBD_trimer	1.51449	0.0543473	0.797345	0.796691	0.0299908	0.0302428	0.0637268	6965.54
HU0037_ZNF415	1.49614	0.0560011	0.855569	0.854874	0.0330247	0.0324442	0.0700486	6887.83
MA0620.1 Mitf	1.48751	0.0566634	0.898978	0.898223	0.0366893	0.0353947	0.0740495	6836.23
ZKSC1_HUMAN.H10MO.C	1.47423	0.0584607	0.738683	0.737893	0.0384535	0.0373927	0.0746127	6858.53
MNX1_HUMAN.H10MO.D	1.47108	0.0598331	0.865546	0.864993	0.025838	0.0263586	0.0675925	7001.45
TA0228_PAX4_DBD_monomer	1.4646	0.0601744	0.894528	0.893491	0.04975	0.0495631	0.0721254	6928.88
TA0456_FOXO1_DBD_monomer	1.45009	0.0617168	0.927899	0.927105	0.0389531	0.038229	0.0765196	6884.86
HOMEO0024_Dlx5_3419.2	1.4222	0.0658597	0.840645	0.839905	0.0363596	0.0364381	0.0771603	6946.65
AJ_TEAD4::DLX2_002	1.41443	0.0661727	0.792853	0.792158	0.0353784	0.034266	0.0838716	6847.33
AJ_TEAD4::RFX5_002	1.419	0.0663925	0.773265	0.77268	0.02871	0.028905	0.0768832	6960.66
TA0686_AR_DBD_dimer	1.41793	0.0664602	0.784952	0.784197	0.0371936	0.0373071	0.077637	6949.35
AJ_TEAD4::HOXB13_006	1.40882	0.0670708	0.855512	0.854875	0.0324132	0.0315727	0.0837751	6863.36
TA0440_FOXD2_DBD_monomer	1.40704	0.0674418	0.959494	0.958892	0.030503	0.0298768	0.0831304	6879.15
MA0847.1 FOXD2	1.40384	0.0678839	0.959468	0.958867	0.0305314	0.0299023	0.0836246	6878.93
TA0683_VSX1_full_monomer	1.40364	0.0679948	0.863597	0.862786	0.0410255	0.0403285	0.0830471	6889.56
AJ_ETV2::FIGLA_001	1.39652	0.0695183	0.779417	0.778779	0.0317472	0.0319637	0.0801915	6960.73
AJ_ERF::SREBF2_002	1.38837	0.0702856	0.770607	0.769989	0.0314582	0.0311112	0.0843689	6907.2
MA0638.1 CREB3	1.38312	0.0709932	0.79886	0.79812	0.0379124	0.0374172	0.0855197	6901.17
MA0730.1 RARA.var.2	1.38526	0.0710031	0.764144	0.763387	0.038206	0.0382529	0.0828062	6943.84
TA0726_RARA_DBD_dimer	1.38093	0.0716328	0.763952	0.763196	0.0382363	0.0382893	0.083444	6944.32
MA0157.1 FOXO3	1.37567	0.0717585	0.937886	0.937174	0.0370891	0.0361056	0.0889881	6861.65
AJ_TEAD4::HOXA2_001	1.36747	0.0727794	0.825016	0.824326	0.0364152	0.0351788	0.0915931	6840.07
TA0397_CREB3_full_dimer	1.36683	0.0733647	0.798865	0.798133	0.0379036	0.037401	0.0881005	6900.58
AJ_TEAD4::HOXB13_002	1.3642	0.0734698	0.832572	0.831904	0.0350726	0.0341821	0.0906137	6864.93
TA0393_CREB3L1_DBD_dimer	1.36452	0.0739092	0.777059	0.776336	0.0372182	0.0370537	0.0869662	6926.88
AJ_ATF4::CEBPB	1.36173	0.0740383	0.807547	0.806736	0.042324	0.0416113	0.0895246	6890.01
BU0003 Ascl2_primary	1.36488	0.0740976	0.851396	0.85067	0.0370237	0.037262	0.0850961	6959.58
MA0839.1 CREB3L1	1.35387	0.0755017	0.777268	0.776551	0.0371757	0.0370078	0.0886741	6926.61
TA0531_En2_DBD_monomer	1.34543	0.0764882	0.895945	0.895177	0.0405784	0.0398831	0.0922053	6889.14
TA0383_ATF4_DBD_dimer	1.34214	0.0771082	0.821037	0.82033	0.0372775	0.0368213	0.0918934	6903.61
AJ_MYBL1::ONECUT2	1.34221	0.0773706	0.765345	0.76477	0.0300178	0.0300043	0.0898634	6938.79
HU0004_ZNF250	1.34449	0.0777353	0.878802	0.878119	0.0345823	0.0357035	0.0840697	7039.51
MA0500.1 Myog	1.33499	0.0781508	0.931161	0.930336	0.0438521	0.0432046	0.0935058	6896.13
MA0833.1 ATF4	1.33015	0.0789642	0.820868	0.820166	0.0373051	0.0368479	0.0938695	6903.56
AJ_TEAD4::ONECUT2	1.31135	0.081906	0.778766	0.778141	0.0337353	0.0332675	0.0973118	6898.79
AJ_GCM2::EOMES	1.29602	0.085245	0.814689	0.814138	0.0291718	0.0298314	0.0936392	7009.04
TA0230_PAX5_DBD_monomer	1.28535	0.086638	0.816604	0.816097	0.0274505	0.027614	0.0983181	6958.13
AJ_GCM1::FIGLA_007	1.28093	0.0874414	0.770427	0.769805	0.0337309	0.0340206	0.0986344	6966.1
AJ_PITX1::TBX21	1.25891	0.0912686	0.787046	0.786486	0.030821	0.0311663	0.102083	6974.07
AJ_GCM2::PITX1_002	1.24705	0.0928821	0.824624	0.824053	0.0322454	0.0319872	0.107646	6916.18
HU0029_MZF1	1.24916	0.0930024	0.924175	0.923001	0.0650404	0.0658497	0.103628	6977.84
HNF4G_HUMAN.H10MO.C	1.24544	0.0934126	0.874281	0.873642	0.0358515	0.0359243	0.106145	6946.26
MA0007.3 Ar	1.23719	0.0947416	0.78033	0.779641	0.0391146	0.0389735	0.108676	6929.32
TA0687_AR_full_dimer	1.23494	0.0951473	0.780286	0.779598	0.0391436	0.0390058	0.10908	6929.58
HOMEZ_HUMAN.H10MO.D	1.22695	0.0963246	0.792771	0.792029	0.0429041	0.0423003	0.112497	6898.17
TA0289_MGA_DBD_dimer	1.22799	0.0967255	0.748126	0.747544	0.03289	0.0332135	0.107991	6969.9
MA0724.1 VENTX	1.22029	0.0978785	0.887921	0.887159	0.0436993	0.0436782	0.111285	6938.7
TA0680_VENTX_DBD_monomer	1.21173	0.0994534	0.887926	0.88717	0.0437078	0.0436835	0.112929	6938.48
BU0023 Gata6_primary	1.20014	0.101414	0.846843	0.846179	0.0390442	0.0387064	0.116643	6914.27
MA0603.1 Arntl	1.19141	0.102986	0.867651	0.866859	0.0470569	0.0465005	0.118939	6904.84
AJ_TEAD4::CEBPD_002	1.18412	0.103923	0.739043	0.738538	0.0306402	0.0297517	0.123602	6854.42
TA0404_Dbp_DBD_dimer	1.17313	0.105822	0.807625	0.80689	0.0453535	0.0436664	0.127376	6830.72
AJ_ELK1::TBX21_003	1.17638	0.106168	0.725111	0.724635	0.0283239	0.0283137	0.119808	6939.06
HU0003_ZFP3	1.16982	0.107783	0.767069	0.766453	0.0364272	0.0369051	0.118668	6979.91
TA0729_RARA_full_dimer	1.16903	0.107823	0.761392	0.760733	0.0392123	0.0395413	0.119684	6965.51
AJ_ETV2::TBX21_003	1.16725	0.108455	0.761231	0.76072	0.0300993	0.0307012	0.117949	7000.99
TA0581_HOXD8_DBD_monomer	1.16034	0.10898	0.917086	0.91653	0.0339226	0.0334673	0.125466	6900.1
AJ_GCM1::HOXA2	1.15671	0.110165	0.830064	0.829567	0.0299311	0.0300669	0.122883	6953.83
AJ_HOXB2::SPDEF	1.14785	0.111882	0.768618	0.768141	0.0290418	0.0291039	0.125141	6946.59
MA0628.1 POU6F1	1.14251	0.112884	0.853679	0.852782	0.0550427	0.0549924	0.12681	6937.4
MA0639.1 DBP	1.13496	0.113601	0.841388	0.840681	0.0448363	0.0434173	0.134197	6846.74
MA0879.1 Dlx1	1.13493	0.114578	0.917199	0.91658	0.0380415	0.0382247	0.127333	6954.67
TA0504_DLX1_DBD_monomer	1.13462	0.11464	0.917378	0.91676	0.037961	0.0381424	0.127404	6954.56
AJ_TEAD4::DLX3_001	1.12784	0.115208	0.851535	0.851006	0.0335879	0.032697	0.134718	6861.62
TA0403_DBP_full_dimer	1.11953	0.116789	0.841667	0.840971	0.0447667	0.0433459	0.137495	6846.48
TA0720_Nr2e1_DBD_monomer	1.11293	0.119293	0.901067	0.900425	0.0400264	0.0404399	0.130976	6971.4
ZN652_HUMAN.H10MO.D	1.10755	0.119454	0.831651	0.830951	0.0453374	0.0441322	0.139084	6861.46
MA0114.1 HNF4A	1.09795	0.122166	0.867407	0.866834	0.0365712	0.0364974	0.13651	6934.09
ZN524_HUMAN.H10MO.D	1.09497	0.122939	0.76918	0.76863	0.035072	0.0351784	0.136218	6949.29
AJ_ETV2::FIGLA_002	1.07393	0.127637	0.804152	0.803597	0.0359419	0.0361926	0.140143	6961.21
TA0721_Nr2e1_DBD_dimer	1.07127	0.127906	0.807226	0.806678	0.0359745	0.0357867	0.143025	6924.5
AJ_ELK1::EVX1	1.06842	0.128675	0.777391	0.776875	0.0338068	0.0338023	0.142709	6939.75
USF1_HUMAN.H10MO.A	1.05555	0.13039	0.85665	0.855976	0.0464389	0.0444826	0.153709	6816.58
AJ_GCM1::HOXB13_002	1.05857	0.130847	0.828872	0.82846	0.0272857	0.0272466	0.145187	6935.84
HU0015_ZNF273	1.04426	0.13382	0.885276	0.884452	0.0558413	0.055185	0.150426	6905.05
MA0665.1 MSC	1.04283	0.134121	0.868122	0.867545	0.0391467	0.038649	0.150941	6902.2
AJ_ETV2::SREBF2_002	1.04832	0.134484	0.787438	0.786968	0.0299799	0.0315359	0.137769	7101.01
TA0846_MSC_full_dimer	1.04066	0.134621	0.868155	0.86758	0.0391262	0.0386287	0.151445	6902.2
AJ_POU2F1::ETV1	1.04053	0.135739	0.79082	0.79032	0.0327692	0.0337352	0.143599	7030.34
AJ_ALX4::TBX21_002	1.02997	0.1373	0.827629	0.827064	0.0386077	0.0384058	0.15252	6924.46
MA0612.1 EMX1	1.01452	0.14074	0.908318	0.907707	0.0426022	0.0420799	0.157512	6903.55
AJ_GCM1::FIGLA_003	1.0143	0.141276	0.813286	0.81277	0.0354145	0.0356212	0.15414	6957.76
TA0584_Hoxa2_DBD_monomer	1.00019	0.144067	0.918383	0.917832	0.0391565	0.0385351	0.161645	6892.87
AJ_ETV2::EOMES_003	0.998531	0.145192	0.768908	0.768458	0.0312436	0.0315953	0.156917	6974.22
AJ_ERF::MAX	0.996789	0.145348	0.762509	0.761973	0.0376277	0.0376696	0.159241	6943.5
AJ_TEAD4::PAX5	0.990721	0.14672	0.746341	0.745999	0.0242222	0.0241573	0.161434	6932.11
AJ_TEAD4::SOX6	0.976956	0.149615	0.78698	0.78654	0.0320749	0.0314236	0.168178	6879.82
REST_HUMAN.H10MO.A	0.983953	0.149735	0.724811	0.724313	0.0338698	0.0356276	0.153047	7101
NR2C1_HUMAN.H10MO.C	0.979033	0.150117	0.878915	0.878384	0.0373931	0.0380534	0.160498	6993.8
HU0020_ZNF519	0.979288	0.150341	0.7935	0.792926	0.0399807	0.0411471	0.158313	7029.39
BU0022 Gata5_primary	0.962183	0.153361	0.821672	0.821138	0.0394645	0.0387509	0.17143	6886.35
TA0731_RARG_DBD_dimer	0.962692	0.154002	0.766535	0.766006	0.0381391	0.0385378	0.165909	6971.78
BU0024 Gcm1_primary	0.96095	0.154224	0.846812	0.846374	0.0317866	0.0318568	0.16789	6946.79
MA0521.1 Tcf12	0.945877	0.157573	0.923571	0.922995	0.0432658	0.0426038	0.17502	6894.54
TA0734_RARG_full_dimer	0.945588	0.158169	0.764081	0.763607	0.0350132	0.0351516	0.171454	6952.06
TA0164_GCM2_DBD_monomer	0.935423	0.160739	0.876991	0.876555	0.0325686	0.0326418	0.17438	6946.92
TA0747_Rara_DBD_dimer	0.93385	0.160956	0.765417	0.764908	0.0383303	0.0381445	0.176119	6925.61
TA0761_THRB_DBD_dimer	0.928139	0.16226	0.7464	0.745922	0.0364161	0.0359984	0.178847	6905.89
MA0902.1 HOXB2	0.910936	0.166815	0.934955	0.934508	0.0346749	0.0343158	0.183127	6909.2
TA0561_HOXB2_DBD_monomer	0.909469	0.167206	0.934746	0.934298	0.0347702	0.0344123	0.183501	6909.39
MA0767.1 GCM2	0.909887	0.167431	0.877066	0.876642	0.0325511	0.0326216	0.181053	6946.67
MYB_HUMAN.H10MO.C	0.905084	0.170103	0.972845	0.972516	0.0241916	0.0256192	0.171978	7123.81
MA0886.1 EMX2	0.897992	0.170351	0.894178	0.893611	0.0444606	0.0441287	0.186008	6917.8
AJ_ERF::FIGLA	0.897631	0.170581	0.821663	0.821192	0.0368094	0.0367166	0.185178	6932.58
TA0519_EMX2_DBD_monomer	0.896392	0.170782	0.894199	0.893633	0.0444531	0.0441219	0.186431	6917.85
MA0442.1 SOX10	0.88927	0.173346	0.993303	0.993076	0.0176407	0.0179391	0.183817	6991.51
AJ_TEAD4::DLX3_002	0.875064	0.175633	0.814272	0.813839	0.0359279	0.034455	0.198519	6819.82
TA0399_Creb3l2_DBD_dimer	0.879167	0.175666	0.753562	0.753061	0.0399037	0.0399118	0.189633	6940.76
MA0114.2 HNF4A	0.877916	0.176045	0.865787	0.865341	0.0354627	0.0355192	0.189714	6944.94
MA0710.1 NOTO	0.861785	0.180347	0.915539	0.915057	0.0393268	0.0391569	0.195218	6927.19
TA0592_Hoxd9_DBD_monomer	0.860139	0.181094	0.901859	0.901483	0.0304539	0.0306543	0.193658	6960.01
TA0640_NOTO_DBD_monomer	0.857206	0.181623	0.915524	0.915044	0.039345	0.0391708	0.196499	6926.87
NR2F6_HUMAN.H10MO.D	0.85833	0.181903	0.873699	0.873388	0.0249394	0.0254002	0.191983	6996.31
PAX2_HUMAN.H10MO.S	0.858894	0.182207	0.97295	0.972657	0.0231288	0.0239922	0.188422	7054.88
AJ_GCM1::FIGLA::010	0.85359	0.183123	0.816296	0.815856	0.0356646	0.0361708	0.194078	6983.18
PO6F2_HUMAN.H10MO.D	0.848876	0.183869	0.86095	0.860364	0.0486555	0.0482678	0.199461	6916.3
HOMEO0101_Lhx9_3492.1	0.840978	0.185844	0.800904	0.800442	0.0390545	0.0383692	0.203439	6887.93
AJ_TFAP4::FLI1_002	0.837899	0.187048	0.837373	0.836954	0.0351582	0.0349635	0.202076	6923.55
SMAD1_HUMAN.H10MO.D	0.837409	0.187247	0.9101	0.909759	0.028544	0.0284492	0.201806	6930.17
ZBT18_HUMAN.H10MO.D	0.833437	0.187834	0.838072	0.8376	0.0404523	0.0395068	0.206632	6870.82
AJ_GCM1::MAX_002	0.833612	0.188348	0.722701	0.722315	0.0324791	0.032392	0.202756	6932.09
TA0589_Hoxd3_DBD_monomer	0.829994	0.189341	0.918183	0.917742	0.0373483	0.0371857	0.204083	6927.09
TA0270_RFX5_DBD_dimer	0.827969	0.189819	0.760214	0.759708	0.0430895	0.0427329	0.205376	6915.38
MA0510.2 RFX5	0.827969	0.189819	0.760214	0.759708	0.0430895	0.0427329	0.205376	6915.38
HOMEO0155_Prop1_3949.1	0.826042	0.190371	0.796898	0.796333	0.0482743	0.0478697	0.20594	6915.07
AJ_ELK1::HOXA3_001	0.82748	0.190701	0.735738	0.735419	0.026504	0.0270463	0.200287	7002.42
MA0661.1 MEOX1	0.822134	0.191374	0.900217	0.899724	0.042439	0.0418864	0.2079	6901.29
TA0616_MEOX1_full_monomer	0.819186	0.192227	0.900206	0.899715	0.0424401	0.0418852	0.208747	6901.13
ASCL2_HUMAN.H10MO.D	0.824663	0.192309	0.918716	0.918377	0.0274787	0.0289651	0.195123	7108.02
HOMEO0020_Dlx1_1741.2	0.804564	0.196108	0.833349	0.832804	0.0486027	0.0472793	0.215527	6859.57
AJ_HOXB13::TBX21_001	0.804726	0.196382	0.786202	0.785837	0.0322047	0.0317023	0.213343	6893.67
NRL_HUMAN.H10MO.D	0.797929	0.198062	0.89449	0.894106	0.034609	0.0336623	0.217455	6859.2
AJ_GCM1::PITX1_003	0.797968	0.198602	0.793798	0.79345	0.0306848	0.0304646	0.213757	6918.66
RXRB_HUMAN.H10MO.C	0.795766	0.198896	0.923883	0.923522	0.0323166	0.0316565	0.216807	6879.46
AJ_GCM1::CEBPB_003	0.795905	0.199032	0.739497	0.739168	0.0292212	0.0288146	0.215579	6898.65
AJ_TEAD4::HOXA3_001	0.791432	0.199691	0.827642	0.827235	0.0372671	0.0358551	0.221268	6828.74
TA0345_BHLHE41_full_dimer	0.788721	0.201145	0.821094	0.820564	0.0476484	0.0469436	0.217823	6896.05
MA0832.1 Tcf21	0.781159	0.203771	0.80064	0.800167	0.0424855	0.0424407	0.217557	6936.98
TA0381_Tcf21_DBD_dimer	0.780274	0.204038	0.80086	0.800387	0.0424442	0.0424008	0.217811	6937.08
MA0636.1 BHLHE41	0.769468	0.206934	0.821313	0.820797	0.0475818	0.0468723	0.223488	6895.7
TA0550_HNF1B_full_dimer	0.76473	0.207411	0.791711	0.791199	0.0489689	0.0465615	0.231101	6796.55
MA0504.1 NR2C2	0.770818	0.208638	0.861122	0.860745	0.0321127	0.0344886	0.20758	7172.4
TA0554_HOXA13_DBD_monomer	0.763366	0.208861	0.85133	0.8509	0.0398485	0.03936	0.224819	6903.55
TA0707_NR2E1_full_monomer	0.761304	0.209934	0.902417	0.901986	0.0393748	0.0395673	0.222386	6954.9
MA0676.1 Nr2e1	0.753663	0.212273	0.902513	0.902088	0.0393483	0.0395375	0.224692	6954.65
MA0900.1 HOXA2	0.74993	0.212924	0.921862	0.921504	0.0338188	0.0333301	0.229217	6897.06
TA0681_VENTX_DBD_dimer	0.745715	0.214273	0.699101	0.698747	0.0335652	0.0331387	0.230173	6902.23
TA0558_HOXA2_DBD_monomer	0.744097	0.214729	0.922015	0.92166	0.0337826	0.0332947	0.230968	6897.08
HOMEO0047_Hoxa1_3425.1	0.720125	0.22216	0.788511	0.788077	0.0428446	0.0421024	0.238746	6888.59
TA0499_Barhl1_DBD_monomer	0.704241	0.227923	0.924852	0.924564	0.0283636	0.0286729	0.238795	6973.16
TA0263_PROX1_DBD_dimer	0.699306	0.229457	0.807926	0.807548	0.0375404	0.0378749	0.240679	6967.08
MA0794.1 PROX1	0.699306	0.229457	0.807926	0.807548	0.0375404	0.0378749	0.240679	6967.08
MA0877.1 Barhl1	0.698784	0.229671	0.924857	0.924571	0.0283606	0.0286677	0.240518	6972.92
TA0480_ALX3_DBD_monomer	0.696356	0.230062	0.875527	0.875052	0.0479675	0.0477249	0.243975	6924.98
MA0072.1 RORA.var.2	0.682641	0.233063	0.830796	0.830389	0.0439908	0.0414086	0.257466	6769.67
TA0865_HES5_DBD_dimer	0.689504	0.23338	0.776251	0.775788	0.0452082	0.047117	0.238216	7070.28
MA0614.1 Foxj2	0.682025	0.234375	0.93077	0.930346	0.0441953	0.0433971	0.250675	6886.41
TA0416_MAFK_DBD_dimer	0.682245	0.234675	0.767277	0.76695	0.0336457	0.0335327	0.248118	6930.07
TA0719_NR4A2_full_monomer	0.681881	0.234737	0.841641	0.841222	0.0432732	0.0430293	0.248618	6923.25
MA0030.1 FOXF2	0.680189	0.23479	0.844778	0.844383	0.0416171	0.0405701	0.252457	6865.6
AJ_HOXD12::TBX21_001	0.667888	0.238969	0.75865	0.758339	0.0331676	0.0325169	0.255392	6881.83
HOMEO0011_Cart1_1275.1	0.663317	0.240795	0.809706	0.809243	0.0491166	0.0487743	0.254731	6919.27
NR1I3_HUMAN.H10MO.C	0.663079	0.241115	0.844563	0.844305	0.0271897	0.02727	0.253163	6949.04
AJ_GCM2::TEF	0.661033	0.241344	0.767315	0.767039	0.0296275	0.0291761	0.256835	6894.74
AJ_PITX1::HES7_001	0.661893	0.241384	0.794731	0.794445	0.0302893	0.0302247	0.254383	6933.75
AJ_TEAD4::RFX5_001	0.65557	0.24295	0.766369	0.766084	0.0310544	0.0303274	0.259936	6870.72
AJ_MYBL1::FIGLA_005	0.650352	0.245494	0.81275	0.812457	0.0312607	0.0315613	0.256174	6969.22
MAFF_HUMAN.H10MO.A	0.638951	0.248439	0.764191	0.763883	0.0346006	0.0336905	0.265729	6862.27
MA0104.2 Mycn	0.636816	0.249892	0.876974	0.87659	0.0420112	0.0421698	0.261523	6951.53
HXA2_HUMAN.H10MO.D	0.629488	0.252045	0.877798	0.877381	0.0467793	0.0463224	0.266098	6910.94
AJ_TEAD4::EOMES_006	0.624845	0.253467	0.862631	0.862331	0.0340858	0.0335365	0.268633	6892.15
MA0691.1 TFAP4	0.624164	0.254105	0.866124	0.86572	0.0452145	0.0452558	0.266124	6942.9
TA0378_TFAP4_full_dimer	0.620982	0.255186	0.865851	0.865448	0.0452942	0.0453331	0.267179	6942.73
TA0448_FOXJ2_DBD_monomer	0.609528	0.258561	0.936075	0.935759	0.0369584	0.0361497	0.274561	6875.19
MA0138.1 REST	0.610961	0.259093	0.782273	0.781985	0.0323179	0.0330446	0.267098	7008.66
GATA4_HUMAN.H10MO.B	0.606509	0.259246	0.944226	0.943927	0.0355851	0.0343018	0.277809	6833.99
TA0350_HES7_DBD_dimer	0.611766	0.259351	0.772155	0.771744	0.045153	0.0473178	0.262885	7088.41
HES7_HUMAN.H10MO.D	0.605465	0.261484	0.765761	0.765344	0.0462848	0.0484466	0.265211	7084.48
HOMEO0061_Hoxb4_2627.1	0.592199	0.264679	0.808014	0.807646	0.0442032	0.0434673	0.279452	6890.58
SOX10_HUMAN.H10MO.D	0.589155	0.266723	0.984461	0.984259	0.0234188	0.0240644	0.273671	7024.39
MA0069.1 Pax6	0.586228	0.267077	0.812625	0.812353	0.0325373	0.0324435	0.279313	6931.5
AJ_TEAD4::FOXI1_002	0.585044	0.267435	0.777014	0.776794	0.0264684	0.0263277	0.280085	6924.21
TA0476_Foxj3_DBD_monomer	0.582372	0.268112	0.930506	0.930179	0.039917	0.0392629	0.282682	6891.34
AJ_HOXB2::TBX21_001	0.579634	0.269261	0.831919	0.831625	0.0358204	0.0355261	0.282345	6915.56
TA0851_RXRG_full_dimer	0.575359	0.270853	0.772216	0.771864	0.042991	0.0428125	0.283164	6927.69
MA0835.1 BATF3	0.570377	0.27141	0.716638	0.716275	0.04688	0.0443598	0.292426	6783.56
TA0386_BATF3_DBD_dimer	0.565789	0.273035	0.71692	0.716559	0.0468577	0.0443385	0.293938	6783.55
ZN713_HUMAN.H10MO.D	0.567157	0.274195	0.842714	0.842438	0.0335587	0.0341212	0.282805	6991.06
MA0903.1 HOXB3	0.563775	0.274816	0.936197	0.935911	0.0357849	0.035443	0.287895	6911.58
TA0562_HOXB3_DBD_monomer	0.563186	0.275024	0.936182	0.935897	0.0358062	0.0354642	0.288094	6911.59
MA0705.1 Lhx8	0.562577	0.275376	0.926236	0.925916	0.0398338	0.0396945	0.287393	6929.65
AJ_NR1I2	0.560752	0.276079	0.852543	0.852299	0.0304506	0.0304221	0.287632	6937.33
TA0614_Lhx8_DBD_monomer	0.559465	0.276479	0.926286	0.925969	0.0398337	0.0396952	0.288449	6929.71
MA0822.1 HES7	0.560462	0.277183	0.772183	0.771806	0.0451682	0.0473326	0.280534	7088.33
AJ_TEAD4::SOX15_002	0.547723	0.280203	0.829738	0.829514	0.029183	0.0284863	0.295469	6869.36
ESR1_HUMAN.H10MO.S	0.533386	0.286174	0.803777	0.803514	0.0341627	0.0346443	0.29487	6982.89
HOMEO0046_Homez_1063.2	0.531603	0.286847	0.801545	0.801266	0.0361799	0.0367456	0.295273	6987.6
MYOG_HUMAN.H10MO.D	0.528075	0.288271	0.862179	0.861884	0.0382975	0.0391852	0.295438	7010.81
MA0143.3 Sox2	0.520611	0.290445	0.92063	0.920206	0.0570942	0.0569338	0.301725	6931.72
AJ_ETV2::ONECUT2_005	0.514255	0.292755	0.763134	0.762912	0.0302441	0.0301551	0.303957	6931.32
HNF4A_HUMAN.H10MO.A	0.513034	0.293105	0.84976	0.8495	0.0358106	0.0355434	0.305017	6917.81
TA0557_HOXA1_DBD_monomer	0.512086	0.293475	0.927882	0.927618	0.0362549	0.036024	0.305194	6921.07
MAFG_HUMAN.H10MO.C	0.499932	0.297485	0.760731	0.760493	0.0340958	0.033168	0.312324	6859.62
AJ_HOXB2::PAX1_002	0.501673	0.297495	0.749297	0.749079	0.0303012	0.0304152	0.30744	6951.49
TA0517_EMX1_DBD_monomer	0.498939	0.298104	0.911282	0.911034	0.0352554	0.0347113	0.31104	6894.16
HOMEO0041_Hlxb9_3422.1	0.499895	0.298423	0.818022	0.817742	0.0386306	0.0393168	0.306155	6994.12
HOMEO0051_Hoxa2_3079.1	0.49759	0.298438	0.81077	0.810496	0.0393049	0.0383984	0.312563	6871.73
MA0479.1 FOXH1	0.497424	0.298959	0.888912	0.888617	0.0415399	0.0414962	0.309596	6936.99
NR1I2_HUMAN.H10MO.C	0.488083	0.302346	0.850101	0.849909	0.02753	0.0274173	0.313305	6927.88
HU0030_ZNF33A	0.487875	0.302913	0.740353	0.740135	0.0306388	0.031287	0.309989	7004.56
THB_HUMAN.H10MO.C	0.484744	0.303651	0.854672	0.854473	0.0287777	0.0287586	0.314025	6938.16
TA0442_FOXD3_DBD_monomer	0.483219	0.304011	0.960005	0.959782	0.0325989	0.0322446	0.315935	6907.67
AJ_HOXB2::EOMES_002	0.47601	0.307164	0.853559	0.853357	0.0293815	0.0297728	0.315285	6980.52
HOMEO0036_Gbx2_3110.1	0.473654	0.307723	0.798756	0.798491	0.0393	0.039172	0.31831	6930.37
TA0855_RFX5_DBD_dimer	0.466581	0.310305	0.762494	0.762205	0.0436993	0.0434203	0.321239	6921.02
TA0224_NRF1_full_dimer	0.462611	0.312316	0.784133	0.783777	0.0528632	0.0540032	0.319053	7005.82
DLX3_HUMAN.H10MO.C	0.459997	0.31281	0.886269	0.885981	0.0439625	0.0437639	0.323348	6926.6
TA0377_TFAP4_DBD_dimer	0.458954	0.313281	0.866339	0.866047	0.0444853	0.0444686	0.323189	6939.02
TA0210_MYBL1_DBD_dimer	0.456315	0.314336	0.795115	0.794931	0.0281087	0.0281918	0.323711	6949.06
HOMEO0033_Evx1_3952.2	0.455444	0.314378	0.810936	0.810686	0.0388754	0.0384101	0.325934	6904.4
TA0271_RFX5_DBD_dimer	0.453308	0.315292	0.762329	0.762047	0.043731	0.0434525	0.325982	6921.07
TA0711_NR2F1_full_monomer	0.454344	0.315388	0.951774	0.951527	0.0373854	0.0381317	0.322263	7000.89
HOMEO0030_En1_3123.2	0.452306	0.315663	0.804294	0.804002	0.0455175	0.0452122	0.326384	6920.06
AJ_HOXB2::PAX5_001	0.450834	0.316621	0.800469	0.800288	0.0277755	0.0281917	0.32417	6985.6
MA0002.1 RUNX1	0.431858	0.322686	0.894851	0.894633	0.0367787	0.0351572	0.338366	6810.98
AJ_HOXB2::TBX3	0.432984	0.322941	0.83772	0.837494	0.0368267	0.0364886	0.333647	6912.7
MA0595.1 SREBF1	0.432021	0.323542	0.90085	0.900611	0.0386148	0.0387553	0.332425	6951.11
HOMEO0038_Gsh2_3990.2	0.422893	0.326726	0.806635	0.806378	0.0430891	0.0425322	0.337751	6901.57
MA0734.1 GLI2	0.417268	0.328951	0.818299	0.818073	0.0383498	0.0379979	0.339341	6912.7
TA0493_BARHL2_full_monomer	0.415201	0.33007	0.920859	0.920665	0.0324472	0.0327494	0.337902	6968.31
AJ_TFAP2C::HOXB13	0.413108	0.33149	0.78204	0.78186	0.0292598	0.0306501	0.334213	7087.05
HOMEO0056_Hoxa7_2668.2	0.400038	0.335261	0.817079	0.816859	0.0394075	0.0383231	0.347746	6858.73
AJ_ATF4::CEBPD	0.400314	0.335376	0.805955	0.805721	0.041405	0.0407708	0.346234	6894.5
TA0778_ZNF713_full_monomer	0.387862	0.340493	0.734375	0.734172	0.0365558	0.0366088	0.348903	6944.51
TA0041_GLI2_DBD_monomer	0.387216	0.340563	0.818531	0.818321	0.0383409	0.0379824	0.35035	6912.19
HME2_HUMAN.H10MO.D	0.381343	0.343087	0.911091	0.910972	0.0218315	0.0219398	0.350934	6955.11
MA0649.1 HEY2	0.377991	0.344552	0.857616	0.857375	0.0441272	0.0447884	0.351089	6985.61
VDR_HUMAN.H10MO.B	0.378026	0.344603	0.859339	0.859178	0.0293584	0.0299217	0.350618	6998.5
MA0084.1 SRY	0.369255	0.347999	0.93686	0.936701	0.0296539	0.0301685	0.354118	6992.87
TA0353_HEY2_full_dimer	0.368884	0.348108	0.857517	0.857281	0.044139	0.044799	0.354514	6985.51
HOMEO0156_Prrx1_3442.1	0.364353	0.349482	0.784142	0.783908	0.0453126	0.044832	0.35893	6908.45
HOMEO0176_Vax1_3499.1	0.346817	0.356192	0.820272	0.82009	0.0375756	0.0366941	0.366761	6870.57
MA0667.1 MYF6	0.338861	0.359392	0.856646	0.856441	0.0431518	0.0422555	0.369436	6878.45
SRY_HUMAN.H10MO.B	0.339026	0.360024	0.952598	0.9524	0.0400027	0.0410691	0.364658	7021.57
TA0361_MYF6_full_dimer	0.332348	0.361985	0.856669	0.856468	0.0431636	0.0422715	0.371846	6878.75
TA0078_ZNF524_full_dimer	0.325245	0.365136	0.792277	0.792082	0.0417949	0.0418362	0.372408	6943.12
AJ_ETV2::BHLHA15	0.322601	0.365933	0.782373	0.782225	0.0325245	0.0319809	0.375099	6890.38
GATA3_HUMAN.H10MO.C	0.322488	0.366173	0.907692	0.907501	0.0415548	0.0414159	0.373865	6930.12
HMGA1_HUMAN.H10MO.D	0.321939	0.367026	0.974528	0.974406	0.0254283	0.0265483	0.369595	7076.06
AJ_GCM1::ONECUT2_001	0.315845	0.368981	0.746248	0.7461	0.0325824	0.0328364	0.375337	6963.7
FOXO4_HUMAN.H10MO.C	0.315709	0.369124	0.933942	0.933756	0.0406049	0.0411874	0.374779	6983.65
TA0736_RORA_DBD_dimer	0.314964	0.36923	0.724874	0.724701	0.0383599	0.0383682	0.376379	6940.8
AJ_GCM1::MAX_005	0.314576	0.369312	0.734887	0.734739	0.0331594	0.0329938	0.377012	6925.18
NF2L1_HUMAN.H10MO.C	0.311852	0.370134	0.976314	0.976199	0.0263232	0.025699	0.379779	6869.84
AJ_GCM2::TBX21_002	0.310355	0.371002	0.759558	0.759421	0.030969	0.0308125	0.378615	6925
LHX4_HUMAN.H10MO.D	0.30911	0.371548	0.903404	0.903207	0.0446608	0.0445883	0.378772	6935.28
TA0231_PAX6_DBD_monomer	0.308776	0.371713	0.7854	0.785272	0.0288401	0.0288579	0.378694	6942.01
TA0419_Mafb_DBD_monomer	0.308501	0.371822	0.869878	0.869719	0.0359349	0.0359548	0.378805	6941.81
COT1_HUMAN.H10MO.B	0.304924	0.372883	0.909228	0.909067	0.0378744	0.0368847	0.382591	6862.77
MA0117.2 Mafb	0.303552	0.373807	0.869848	0.869692	0.0359474	0.0359633	0.380699	6941.48
HOMEO0057_Hoxa7_3750.1	0.293793	0.377798	0.805893	0.805728	0.0391468	0.0393654	0.383974	6956.99
TA0490_BARHL2_DBD_monomer	0.290838	0.379	0.927855	0.92773	0.0297673	0.0299602	0.38503	6959.72
TA0574_HOXC13_DBD_monomer	0.28955	0.379345	0.839178	0.839005	0.0420732	0.041778	0.386691	6919.13
MA0907.1 HOXC13	0.277804	0.384098	0.83935	0.839184	0.0420154	0.0417252	0.39116	6919.46
AJ_GCM1::ONECUT2_002	0.273891	0.385857	0.760189	0.76006	0.0325427	0.0327757	0.391501	6961.77
ONEC3_HUMAN.H10MO.D	0.26891	0.387703	0.830678	0.830486	0.0503143	0.0499476	0.394592	6918.33
P73_HUMAN.H10MO.S	0.267534	0.388508	0.927315	0.927209	0.0275409	0.0279116	0.393454	6980.94
TA0678_VAX1_DBD_monomer	0.266435	0.388719	0.924563	0.924401	0.0427363	0.0424584	0.395476	6920.67
MA0722.1 VAX1	0.265776	0.388987	0.92448	0.924319	0.042779	0.0425015	0.395728	6920.71
ZN423_HUMAN.H10MO.D	0.259957	0.391389	0.739974	0.739817	0.042452	0.0422949	0.397742	6929.04
AJ_MGA::DLX3_001	0.255531	0.393225	0.837664	0.837534	0.0356278	0.0355947	0.399232	6937.36
BMAL1_HUMAN.H10MO.C	0.248156	0.396325	0.809474	0.809334	0.0392137	0.0394958	0.401473	6961.88
MA0858.1 Rarb.var.2	0.24728	0.396608	0.75876	0.758621	0.0393977	0.0394131	0.40232	6941.33
MA0483.1 Gfi1b	0.245886	0.396952	0.894254	0.894126	0.0371368	0.036418	0.404328	6882.61
BU0056 Rfxdc2_primary	0.243423	0.398196	0.834114	0.833986	0.0366911	0.036744	0.403736	6944.49
HOMEO0042_Hmbox1_2674.1	0.242654	0.398261	0.816125	0.816	0.0367016	0.0359404	0.405664	6878.53
TA0751_Rarb_DBD_dimer	0.242026	0.398755	0.75878	0.758643	0.0394119	0.039424	0.404361	6941.07
AJ_GLI3	0.239957	0.39976	0.781607	0.781477	0.037491	0.0380613	0.404085	6986.3
LBX2_HUMAN.H10MO.D	0.238286	0.400423	0.857343	0.857178	0.0480549	0.0486908	0.404882	6980.25
HOMEO0029_Emx2_3420.1	0.232492	0.40261	0.81739	0.817269	0.0368504	0.0366828	0.408402	6926.51
AJ_HOXB13::EOMES_001	0.230641	0.403421	0.833051	0.832933	0.0358201	0.0358292	0.408783	6940.92
RORA_HUMAN.H10MO.B	0.227245	0.404104	0.849369	0.849236	0.043388	0.0406648	0.414477	6758.31
EMX1_HUMAN.H10MO.D	0.219912	0.407823	0.838519	0.838366	0.0485722	0.0485456	0.41301	6938.5
AJ_RFX3::FIGLA_001	0.219774	0.408307	0.758211	0.758112	0.030101	0.0314576	0.410038	7079.29
MA0635.1 BARHL2	0.216187	0.409485	0.915813	0.915715	0.0314746	0.0318766	0.413587	6978.85
TA0492_BARHL2_full_monomer	0.214085	0.410351	0.915923	0.915826	0.0314269	0.0318295	0.414411	6978.96
TA0450_FOXJ3_DBD_monomer	0.208763	0.412616	0.941302	0.9412	0.0334834	0.0341835	0.415995	7003.8
BU0049 Nr2f2_primary	0.201416	0.415324	0.862273	0.862164	0.038496	0.0379475	0.421066	6897.66
TA0563_HOXB5_DBD_monomer	0.187001	0.421432	0.950335	0.950262	0.0272838	0.0273024	0.425794	6942.2
PAX6_HUMAN.H10MO.D	0.185306	0.421926	0.86369	0.863607	0.0320449	0.0313015	0.427815	6871.33
HOMEO0177_Vax2_3500.1	0.181437	0.423814	0.82972	0.829614	0.0404543	0.0408421	0.427484	6969.13
MA0484.1 HNF4G	0.179755	0.424494	0.87655	0.876462	0.0338355	0.0340871	0.428266	6962.61
AJ_POU2F1::ELK1_002	0.177061	0.425671	0.831538	0.831463	0.0293498	0.0297863	0.428928	6985.26
AJ_TFAP2C::DLX3_003	0.174047	0.427037	0.806042	0.805974	0.0266659	0.0274725	0.42931	7032.73
AJ_ETV5::FIGLA	0.170543	0.428331	0.818441	0.818348	0.0380373	0.0383692	0.431838	6966.52
FOXH1_HUMAN.H10MO.A	0.166439	0.429947	0.87731	0.877216	0.0395201	0.0393925	0.434073	6930.45
P63_HUMAN.H10MO.S	0.166158	0.430281	0.921645	0.921573	0.0294645	0.030236	0.432689	7020.11
TA0682_VSX1_DBD_monomer	0.15385	0.435164	0.911276	0.911163	0.0515639	0.0511657	0.439232	6917.03
MA0725.1 VSX1	0.146485	0.438241	0.911026	0.910919	0.05166	0.051252	0.442128	6916.51
HOMEO0083_Ipf1_3815.1	0.145297	0.438635	0.82351	0.823431	0.0387497	0.0378711	0.443257	6872.87
AJ_GCM1::FIGLA_001	0.144866	0.439138	0.822198	0.822122	0.0357158	0.0366351	0.441267	7018.73
MA0726.1 VSX2	0.134352	0.443319	0.896698	0.896595	0.0539332	0.0534935	0.446902	6915.75
TA0684_VSX2_DBD_monomer	0.132348	0.444158	0.896939	0.896838	0.0537547	0.0533154	0.44769	6915.69
TA0679_VAX2_DBD_monomer	0.129367	0.445397	0.92295	0.922874	0.0413887	0.0409761	0.448934	6910.34
MA0723.1 VAX2	0.1282	0.445887	0.922779	0.922703	0.0414732	0.0410574	0.449394	6910.18
BATF3_HUMAN.H10MO.D	0.118983	0.449948	0.876537	0.876488	0.0280883	0.0288134	0.4517	7018.96
TA0548_HNF1A_full_dimer	0.114494	0.451497	0.802472	0.802395	0.048121	0.0464107	0.455687	6835.49
MA0047.2 Foxa2	0.112388	0.452316	0.886056	0.885995	0.0392783	0.0374203	0.456911	6801.83
AJ_TEAD4::HOXA13_001	0.111234	0.452973	0.821963	0.821909	0.0348738	0.0342711	0.456312	6888.7
MA0700.1 LHX2	0.110952	0.453187	0.886616	0.886543	0.046405	0.0464439	0.4558	6942.67
RARA_HUMAN.H10MO.S	0.110658	0.453322	0.953344	0.953239	0.0664277	0.0666335	0.45584	6949.48
ZSC16_HUMAN.H10MO.D	0.106342	0.455155	0.778589	0.778543	0.0297409	0.0299566	0.457419	6962.05
TA0602_LHX2_DBD_monomer	0.103254	0.456421	0.886846	0.886777	0.0463506	0.0463849	0.458858	6942.37
TA0532_GBX1_DBD_monomer	0.0973479	0.458916	0.882603	0.882535	0.0486672	0.0488209	0.461131	6949.67
AJ_TEAD4::SOX15_001	0.0965128	0.459076	0.827644	0.827601	0.0323067	0.0310981	0.46268	6830.11
MA0046.2 HNF1A	0.0952925	0.459603	0.802639	0.802576	0.0481017	0.0464104	0.463084	6836.58
ZBT49_HUMAN.H10MO.D	0.0910742	0.461601	0.895209	0.895156	0.040284	0.040866	0.463311	6983.97
AJ_HOXB2::PAX9_001	0.0892271	0.462353	0.746789	0.746752	0.0292138	0.0294505	0.464228	6964.63
FOXO6_HUMAN.H10MO.D	0.0864948	0.463375	0.85027	0.850221	0.0406562	0.0397259	0.466153	6872.26
MA0889.1 GBX1	0.0866163	0.46343	0.882678	0.882618	0.0486832	0.0488247	0.465412	6948.91
HOMEO0129_Og2x_3719.1	0.0806154	0.465948	0.834069	0.834028	0.0359838	0.0359979	0.467865	6941.32
TA0617_MEOX2_DBD_monomer	0.0723118	0.469413	0.905124	0.905084	0.0396075	0.0392112	0.471403	6910.23
MA0706.1 MEOX2	0.0705438	0.470159	0.905296	0.905257	0.0395376	0.0391435	0.4721	6910.35
MA0906.1 HOXC12	0.0666477	0.471829	0.831775	0.831738	0.0391804	0.0390908	0.473479	6933.28
BU0006 Bcl6b_primary	0.0651587	0.472489	0.822104	0.822072	0.0340575	0.0343329	0.473861	6964.58
MA0160.1 NR4A2	0.0622877	0.473632	0.946498	0.946472	0.0290757	0.0286502	0.475451	6896.52
TA0541_Gbx2_DBD_monomer	0.0600713	0.47462	0.908032	0.907992	0.0467088	0.0468612	0.475989	6949.98
AJ_HOXA3	0.0479168	0.479685	0.914023	0.913995	0.0408362	0.0398138	0.481266	6865.97
PAX4_HUMAN.H10MO.D	0.0441179	0.481313	0.871282	0.871256	0.0416825	0.0409867	0.482635	6890.44
AJ_MYBL1::FIGLA_001	0.0427835	0.48194	0.801715	0.801695	0.0322137	0.0326769	0.482747	6983.75
TA0572_HOXC12_DBD_monomer	0.0386429	0.483657	0.83185	0.831829	0.0391811	0.0390855	0.484617	6932.83
HOMEO0160_Rhox11_2205.1	0.0360941	0.484724	0.836762	0.836746	0.0313708	0.0310983	0.485702	6914.16
AJ_TEAD4::HES7_003	0.0256161	0.489184	0.802755	0.802743	0.0311107	0.031537	0.489673	6981.68
MA0494.1 Nr1h3::Rxra	0.0237146	0.489951	0.835699	0.83569	0.0291119	0.0285918	0.490672	6886.98
NOTO_HUMAN.H10MO.D	0.0207909	0.491205	0.859437	0.859423	0.0474464	0.0473137	0.491725	6931.75
AJ_GATA1	0.0102803	0.495638	0.95708	0.957072	0.0532225	0.0516665	0.495993	6853.74
PPARG_HUMAN.H10MO.S	0.00400479	0.498303	0.928901	0.928899	0.0334808	0.0329537	0.498422	6893.24
HOMEO0105_Meox1_2310.2	-0.00156724	0.500665	0.817032	0.817032	0.036039	0.0348323	0.500609	6841.43
MA0894.1 HESX1	-0.00955066	0.504039	0.896862	0.89687	0.0522216	0.0522296	0.50381	6940.61
TA0542_HESX1_DBD_monomer	-0.0128749	0.505445	0.896977	0.896987	0.0521833	0.0521882	0.505136	6940.43
MA0522.1 Tcf3	-0.0201385	0.508518	0.926394	0.926406	0.0387564	0.0386841	0.508022	6934.55
TA0306_TBX21_DBD_dimer	-0.0264591	0.511179	0.74487	0.744883	0.034456	0.0347374	0.510621	6964.83
BU0001 Arid3a_primary	-0.0296537	0.512552	0.818559	0.818577	0.0427371	0.0423623	0.511747	6913.91
MA0821.1 HES5	-0.0397171	0.51672	0.791973	0.791999	0.043549	0.0453693	0.516354	7068.95
HOMEO0034_Evx2_2645.3	-0.0404556	0.517117	0.778156	0.778177	0.0366328	0.0364025	0.516055	6921.32
TA0756_Rxra_DBD_dimer	-0.0408708	0.517304	0.785794	0.78582	0.0445512	0.0440122	0.516146	6904.02
MA0890.1 GBX2	-0.0454985	0.519236	0.900067	0.900101	0.0517579	0.0517341	0.518138	6938.76
TA0533_GBX2_DBD_monomer	-0.0464247	0.519628	0.89993	0.899965	0.051838	0.0518112	0.518506	6938.6
HOMEO0138_Phox2b_3948.1	-0.0630822	0.526689	0.808298	0.808337	0.0435604	0.0431304	0.524955	6910.63
PPARA_HUMAN.H10MO.S	-0.0722822	0.530504	0.963899	0.963936	0.0357365	0.0361256	0.529054	6973.1
TA0560_HOXB13_DBD_monomer	-0.0743788	0.531442	0.852278	0.85232	0.0395008	0.0393027	0.529529	6925.11
TA0523_EN1_full_monomer	-0.0744705	0.531446	0.929626	0.929671	0.0417626	0.0419673	0.529794	6954.93
TA0167_TCF7L1_full_monomer	-0.0749511	0.53168	0.832592	0.832634	0.0393281	0.0391713	0.529779	6928.19
MA0027.2 EN1	-0.0774855	0.532717	0.929729	0.929776	0.0417208	0.0419218	0.530996	6954.68
HOMEO0157_Prrx2_3072.1	-0.0820425	0.534619	0.798372	0.798422	0.042389	0.0427876	0.532931	6968.58
TA0349_HES5_DBD_dimer	-0.0848167	0.535668	0.792118	0.792173	0.0435182	0.0453398	0.53489	7069.13
AJ_TEAD4::HOXA13_004	-0.0859529	0.536415	0.78537	0.785406	0.0305294	0.0297003	0.533521	6859.78
MA0017.2 NR2F1	-0.0873684	0.536937	0.87172	0.871773	0.0427754	0.0423647	0.534549	6911.44
HOMEO0159_Rhox11_1765.2	-0.0904152	0.538212	0.843693	0.843733	0.0315029	0.0312706	0.535813	6918.07
HEY1_HUMAN.H10MO.D	-0.0920026	0.538793	0.83485	0.834905	0.0413772	0.0419312	0.537032	6980.73
TA0849_NR2F1_DBD_monomer	-0.0946819	0.54002	0.871748	0.871805	0.0427939	0.0423763	0.537429	6910.98
EOMES_HUMAN.H10MO.D	-0.0974566	0.541091	0.895777	0.89582	0.0304822	0.0308489	0.539179	6976.58
MLXPL_HUMAN.H10MO.D	-0.0978763	0.541164	0.835655	0.835694	0.0265829	0.0275498	0.54008	7051.87
AJ_HOXB2::RFX5_003	-0.0999518	0.542245	0.794071	0.79412	0.0349004	0.0345229	0.539472	6907.83
HOMEO0060_Hoxb3_1720.2	-0.120862	0.551069	0.831768	0.831827	0.0344766	0.0339217	0.547496	6892.21
AJ_GCM2::DRGX_001	-0.125176	0.552757	0.810272	0.810327	0.0301996	0.0303476	0.549995	6954.93
TA0666_RHOXF1_DBD_dimer	-0.126933	0.553567	0.881301	0.881371	0.0386026	0.0383148	0.550209	6917.82
TA0521_EN1_DBD_monomer	-0.13241	0.555759	0.903155	0.903234	0.0414254	0.0418255	0.553062	6969.36
AJ_TFAP4::DLX3_001	-0.133486	0.556422	0.785382	0.785448	0.035037	0.0341877	0.552093	6868.29
MA0158.1 HOXA5	-0.136332	0.557358	0.964367	0.964414	0.0236785	0.0240679	0.554908	6990.09
MA0629.1 Rhox11	-0.137697	0.558077	0.842643	0.842705	0.0315297	0.031298	0.554446	6918.15
AJ_GCM1::MAX_006	-0.139727	0.558696	0.745074	0.745145	0.0346868	0.0357189	0.556836	7031.2
AJ_GCM2::DLX3_002	-0.142497	0.560047	0.817953	0.818011	0.028531	0.0284928	0.556595	6936.12
AJ_TEAD4::DLX3_004	-0.143551	0.560677	0.831605	0.831674	0.0343675	0.0333794	0.555796	6855.14
NR1D1_HUMAN.H10MO.C	-0.147319	0.562395	0.842315	0.842389	0.0366195	0.0349014	0.55642	6802.92
BU0071 Sox4_primary	-0.155361	0.565316	0.870986	0.871068	0.0365062	0.0370017	0.562376	6981.29
MIXL1_HUMAN.H10MO.D	-0.155132	0.565386	0.850053	0.850159	0.0480835	0.0476143	0.561173	6910.97
HXA9_HUMAN.H10MO.D	-0.160499	0.567728	0.831688	0.831763	0.0337341	0.0329647	0.562627	6872.48
BU0055 Rfx4_primary	-0.171103	0.57212	0.826359	0.826458	0.0408926	0.0401308	0.566947	6884.74
HOMEO0130_Otp_3496.1	-0.176101	0.574191	0.791259	0.791376	0.0473352	0.0465141	0.568953	6888.52
TA0777_ZNF435_full_dimer	-0.179496	0.575524	0.7299	0.729993	0.0362593	0.0359761	0.570794	6916.77
TA0753_Rarg_DBD_dimer	-0.18823	0.578939	0.743966	0.744069	0.0379851	0.0386377	0.575635	6992.34
MA0100.2 Myb	-0.190368	0.579777	0.912437	0.91254	0.0370764	0.0379258	0.576815	7009.98
HOMEO0158_Rax_3443.1	-0.190834	0.580131	0.819241	0.819341	0.0364453	0.0365785	0.575882	6951.16
HOMEO0100_Lhx8_2247.2	-0.201548	0.584533	0.782912	0.783012	0.0345937	0.034838	0.580296	6961.48
TA0429_FOXB1_DBD_dimer	-0.205199	0.586203	0.783847	0.783955	0.0370019	0.036621	0.580645	6909.38
MA0132.2 PDX1	-0.205682	0.586366	0.941275	0.941405	0.044364	0.044078	0.581073	6920.84
TA0600_LBX2_DBD_dimer	-0.208177	0.58749	0.865107	0.865187	0.0275197	0.0270797	0.581437	6892.52
BMC_TATA_box	-0.208809	0.587548	0.841773	0.841864	0.0305821	0.0307371	0.58302	6955.44
TA0426_TEF_FL_dimer	-0.208426	0.587817	0.852466	0.852607	0.0491383	0.0472786	0.580137	6828.85
TA0650_PDX1_DBD_monomer	-0.210244	0.58825	0.941238	0.941371	0.0444236	0.0441352	0.582843	6920.7
MA0699.1 LBX2	-0.211315	0.588468	0.907455	0.907585	0.0424992	0.0432352	0.584787	6992.75
TA0601_LBX2_DBD_monomer	-0.214704	0.589863	0.907597	0.907729	0.0424175	0.0431506	0.586123	6992.65
AJ_TFAP4::MAX_003	-0.223979	0.593502	0.803579	0.803692	0.0339886	0.0351955	0.591011	7049.17
AJ_MYBL1::MAX_001	-0.226726	0.595049	0.78596	0.786068	0.0336518	0.0334083	0.58918	6918.49
AJ_GCM1::MAX_003	-0.229096	0.595636	0.743521	0.743637	0.0342597	0.035335	0.592769	7036.29
MA0032.1 FOXC1	-0.240232	0.600202	0.975114	0.975157	0.0123133	0.0126827	0.59709	7031.97
TA0454_FOXL1_full_monomer	-0.254421	0.606666	0.957195	0.957341	0.041239	0.0400178	0.598134	6852.64
TA0677_Uncx_DBD_monomer	-0.255362	0.606766	0.910842	0.911029	0.0516337	0.0513187	0.600305	6921.86
TA0225_PAX1_DBD_monomer	-0.260382	0.608504	0.78214	0.782255	0.0302388	0.0308709	0.604343	7003.79
MA0779.1 PAX1	-0.260382	0.608504	0.78214	0.782255	0.0302388	0.0308709	0.604343	7003.79
MA0033.2 FOXL1	-0.259856	0.608888	0.957242	0.957391	0.0412091	0.039985	0.600178	6852.37
NR1I3_HUMAN.H10MO.S	-0.263189	0.610411	0.972	0.972095	0.0262681	0.0251639	0.600451	6816.84
EMX2_HUMAN.H10MO.D	-0.27035	0.612824	0.853253	0.853447	0.0502805	0.0501527	0.606345	6932.52
GATA6_HUMAN.H10MO.S	-0.270429	0.613036	0.978901	0.979009	0.0283914	0.0279083	0.605198	6889.5
TA0169_HOMEZ_DBD_monomer	-0.281918	0.617442	0.813928	0.814082	0.0382834	0.0384014	0.611252	6949.44
TA0379_TFE3_DBD_dimer	-0.280966	0.617618	0.87913	0.879278	0.0381594	0.0366571	0.607303	6824.49
MA0831.1 TFE3	-0.284194	0.61893	0.879133	0.879282	0.0381621	0.0366566	0.608498	6824.25
MA0523.1 TCF7L2	-0.286109	0.619115	0.875527	0.875674	0.035903	0.0360717	0.613	6954.32
AJ_RFX3::SRF	-0.286908	0.619535	0.782838	0.782944	0.0260135	0.0259352	0.612647	6931.12
MA0093.2 USF1	-0.292332	0.622565	0.874581	0.874752	0.04331	0.0406341	0.609551	6761.04
AJ_MEIS1::DLX2	-0.296201	0.623553	0.830731	0.830887	0.0375072	0.036652	0.61444	6872.5
HOMEO0162_Shox2_2641.2	-0.297677	0.623895	0.833047	0.833239	0.0454303	0.0452358	0.616642	6927.31
TA0258_POU6F2_DBD_monomer	-0.312173	0.62964	0.871949	0.872161	0.0475003	0.0475573	0.622652	6943.76
MA0793.1 POU6F2	-0.312173	0.62964	0.871949	0.872161	0.0475003	0.0475573	0.622652	6943.76
AJ_HOXB2::TBX21_003	-0.316807	0.631478	0.848354	0.848494	0.0309172	0.0309896	0.624519	6947.2
HIC2_HUMAN.H10MO.D	-0.321745	0.633291	0.927895	0.928084	0.0405603	0.0411193	0.627479	6981.92
FOXO3_HUMAN.H10MO.B	-0.322672	0.633835	0.908278	0.908432	0.0335267	0.0335681	0.626641	6943.87
TA0528_ESX1_full_monomer	-0.325217	0.634783	0.906573	0.906776	0.043524	0.0437836	0.628058	6958.15
AJ_SOX17	-0.325517	0.63502	0.870056	0.870212	0.0335055	0.0334276	0.627377	6933.17
HOMEO0108_Msx1_3031.2	-0.327876	0.635966	0.826889	0.827107	0.0466134	0.0464865	0.628229	6931.97
AJ_ATF4::TEF	-0.330378	0.637218	0.800514	0.800694	0.0388942	0.0381208	0.627497	6881.05
MA0644.1 ESX1	-0.33212	0.637528	0.90633	0.906537	0.0435711	0.0438319	0.63068	6958.22
HXC13_HUMAN.H10MO.D	-0.33367	0.638118	0.874002	0.874198	0.0407517	0.0410705	0.631448	6963.78
TA0852_Bhlhb2_DBD_monomer	-0.340102	0.640806	0.862959	0.86319	0.047542	0.0474686	0.632951	6935.51
RXRA_HUMAN.H10MO.C	-0.344727	0.642591	0.825993	0.826145	0.0306475	0.0306961	0.635005	6944.93
FOXD3_HUMAN.H10MO.D	-0.346925	0.643253	0.929067	0.929306	0.0474048	0.048143	0.637249	6987.41
FOXA1_HUMAN.H10MO.A	-0.345761	0.643591	0.898315	0.898491	0.0367572	0.035442	0.631589	6834.8
TA0620_MIXL1_full_monomer	-0.349379	0.644378	0.922277	0.922503	0.0449048	0.0451278	0.6371	6955.13
MA0662.1 MIXL1	-0.351093	0.645055	0.922365	0.922591	0.0448491	0.045071	0.637743	6955.07
TA0089_GRHL1_DBD_monomer	-0.356125	0.646872	0.754366	0.754537	0.0330255	0.033553	0.640777	6988.63
HOMEO0141_Pitx3_3497.2	-0.354599	0.646907	0.79262	0.792795	0.0353967	0.0345226	0.635982	6866.96
MA0873.1 HOXD12	-0.356723	0.647493	0.837674	0.837872	0.0392271	0.0388666	0.638387	6912.66
HOMEO0062_Hoxb5_3122.2	-0.363272	0.650165	0.804133	0.804341	0.0405673	0.0399596	0.640205	6895.5
AJ_GCM2::DLX2	-0.365069	0.650652	0.810495	0.81065	0.0298233	0.0297811	0.642314	6935.9
TA0578_HOXD12_DBD_monomer	-0.366403	0.651302	0.837618	0.837821	0.0392353	0.0388699	0.641968	6912.29
GLI1_HUMAN.H10MO.C	-0.368499	0.651606	0.880736	0.880925	0.0351373	0.0359806	0.646304	7013.34
TA0040_GLI2_DBD_monomer	-0.370726	0.652571	0.850112	0.850286	0.0323081	0.0328794	0.646471	6993.88
MA0467.1 Crx	-0.381448	0.656938	0.871651	0.871852	0.0367424	0.0369623	0.649218	6958.21
MA0140.2 GATA1::TAL1	-0.381568	0.657042	0.825734	0.825944	0.0384954	0.0385882	0.648869	6947.41
HOMEO0175_Uncx4.1_2281.2	-0.381911	0.657349	0.781461	0.781716	0.0470893	0.0467096	0.647839	6916.01
TA0500_Barhl1_DBD_dimer	-0.387568	0.659313	0.823683	0.823908	0.0404005	0.0406566	0.651534	6959.28
HOMEO0161_Rhox6_4251.1	-0.386959	0.659325	0.815879	0.816098	0.0398459	0.0395017	0.649635	6914.3
BSH_HUMAN.H10MO.D	-0.39737	0.663232	0.822213	0.822452	0.0421463	0.0421135	0.654358	6937.81
MA0651.1 HOXC11	-0.398725	0.66401	0.848306	0.848529	0.0395799	0.0389721	0.653183	6894.39
MA0904.1 Hoxb5	-0.402451	0.665431	0.805071	0.805302	0.0406958	0.0401185	0.654676	6897.85
AJ_GCM1::FIGLA_004	-0.405864	0.666198	0.813536	0.813751	0.036607	0.0372634	0.65965	6994.64
TA0670_Rhox11_DBD_monomer	-0.409088	0.668069	0.94236	0.942508	0.0258092	0.025336	0.656604	6885.6
HOMEO0023_Dlx4_3488.2	-0.410816	0.668892	0.802203	0.802443	0.0418093	0.04069	0.656232	6860.9
AJ_TEAD4::DLX3_003	-0.412123	0.669777	0.823485	0.823677	0.0339408	0.0323664	0.654364	6804.43
HOMEO0116_Nkx2-5_3436.1	-0.418009	0.671044	0.82816	0.828364	0.034002	0.0342463	0.662878	6961.84
HOMEO0053_Hoxa4_3426.1	-0.419323	0.672238	0.793444	0.793694	0.0429274	0.041618	0.658841	6850.06
TA0569_HOXC11_full_monomer	-0.420251	0.67231	0.848224	0.848459	0.039584	0.0389699	0.660981	6893.92
AJ_PAX3	-0.42681	0.67475	0.782314	0.782529	0.0355637	0.0351471	0.663812	6905.16
MA0125.1 Nobox	-0.429498	0.675675	0.922862	0.923126	0.0432246	0.0429566	0.665457	6921.57
TFEB_HUMAN.H10MO.C	-0.432877	0.677316	0.844589	0.844934	0.0569649	0.0555519	0.664387	6866.64
MA0132.1 Pdx1	-0.439293	0.679541	0.969576	0.969808	0.037291	0.0367853	0.668082	6899.7
TA0298_TBX1_DBD_dimer	-0.445989	0.681537	0.703098	0.703298	0.030943	0.0314318	0.674168	6988.1
AJ_MYBL1::FIGLA_003	-0.446448	0.681915	0.80513	0.805319	0.0295509	0.0296842	0.672923	6953.75
AJ_TEAD4::FOXI1_001	-0.449706	0.683673	0.840226	0.84043	0.0324153	0.0316712	0.670618	6872.05
MA0911.1 Hoxa11	-0.451396	0.684138	0.850345	0.850579	0.0367471	0.0362268	0.672341	6897.92
BU0007 Bhlhb2_primary	-0.452834	0.684801	0.792067	0.792291	0.0352518	0.0345374	0.672073	6879.92
MA0510.1 RFX5	-0.454149	0.684856	0.879655	0.879846	0.0294377	0.029513	0.675458	6947.86
TA0718_NR4A2_full_dimer	-0.453415	0.68506	0.724601	0.724849	0.0390459	0.0381779	0.672028	6874.17
TA0582_Hoxa11_DBD_monomer	-0.457224	0.686335	0.850681	0.850918	0.0367046	0.0361847	0.674419	6897.91
HU0016_ZNF669	-0.458089	0.68646	0.701073	0.701285	0.0325157	0.0323898	0.676052	6928.53
MA0694.1 ZBTB7B	-0.461427	0.687521	0.833937	0.834179	0.0365195	0.0367498	0.678559	6959.19
HOMEO0114_Nkx2-3_3435.1	-0.46235	0.688339	0.805441	0.805674	0.0359297	0.0352837	0.675747	6886.65
TA0068_ZBTB7B_full_monomer	-0.46603	0.689245	0.83389	0.834134	0.0365075	0.0367389	0.680219	6959.28
AJ_FOXJ2::HOXB13_004	-0.468692	0.69052	0.859818	0.860037	0.032972	0.0327041	0.679285	6915.83
AJ_HOXB2::RFX5_002	-0.470407	0.691027	0.798618	0.798845	0.0337998	0.0337558	0.68079	6936.24
MA0704.1 Lhx4	-0.478447	0.694148	0.917874	0.918163	0.0426073	0.0422846	0.68282	6917.47
AJ_GCM1::FOXI1_003	-0.480538	0.695091	0.822108	0.822352	0.0360335	0.0354687	0.682476	6893.44
TA0612_Lhx4_DBD_monomer	-0.482351	0.695601	0.917801	0.918093	0.0426452	0.0423199	0.684194	6917.31
MA0464.2 BHLHE40	-0.483456	0.695963	0.85809	0.858413	0.0470876	0.046841	0.684905	6924.45
TA0580_HOXD13_DBD_monomer	-0.486397	0.69699	0.840072	0.840349	0.0398972	0.0398135	0.686367	6933.85
TA0535_GBX2_full_monomer	-0.487609	0.697231	0.901757	0.902057	0.0427305	0.0430923	0.688217	6965.74
AJ_TEAD4::DLX2_003	-0.488985	0.698567	0.812428	0.812641	0.0313919	0.0303978	0.683266	6846.69
AJ_HOXB13::TBX3_002	-0.492912	0.699067	0.816683	0.816893	0.0294333	0.0298668	0.690948	6984.82
TA0664_RAXL1_DBD_monomer	-0.513459	0.706639	0.927398	0.927757	0.048509	0.0491194	0.697933	6978.27
MAFB_HUMAN.H10MO.D	-0.513326	0.70681	0.941219	0.941428	0.0284759	0.0285244	0.696369	6945.28
MA0717.1 RAX2	-0.515491	0.707379	0.927344	0.927706	0.0485529	0.0491629	0.698646	6978.21
TA0540_Gbx1_DBD_monomer	-0.518988	0.708749	0.907344	0.907706	0.048444	0.0488173	0.699192	6963.43
TF7L2_HUMAN.H10MO.A	-0.523543	0.710601	0.882495	0.882755	0.03483	0.0347629	0.69942	6934.36
RX_HUMAN.H10MO.D	-0.525196	0.711383	0.875909	0.876288	0.0509505	0.0504165	0.698773	6908.83
TA0527_ESX1_DBD_monomer	-0.527386	0.711759	0.908888	0.909212	0.0426172	0.0430139	0.702354	6968.29
AJ_SOX6::TBX21_002	-0.526876	0.712178	0.809353	0.80959	0.0319884	0.031381	0.698133	6883.69
TA0341_BHLHB2_DBD_dimer	-0.535389	0.714958	0.858381	0.858739	0.0470067	0.0467482	0.703007	6923.67
HOMEO0072_Hoxc5_2630.2	-0.540145	0.716801	0.796992	0.79732	0.0428223	0.0423282	0.703763	6905.69
TA0066_ZBED1_DBD_dimer	-0.541682	0.716915	0.744056	0.744331	0.0352635	0.0355749	0.707254	6966.84
MA0749.1 ZBED1	-0.543436	0.717538	0.743939	0.744215	0.0352704	0.0355913	0.7079	6967.65
TA0421_Mafb_DBD_dimer	-0.54706	0.719328	0.777192	0.777455	0.0341483	0.0336807	0.70581	6899.3
HOMEO0071_Hoxc4_3491.1	-0.547035	0.719373	0.797777	0.798135	0.0464809	0.0457332	0.705449	6892.23
MA0499.1 Myod1	-0.54747	0.719397	0.919412	0.919729	0.0408716	0.0404538	0.706462	6909.6
VENTX_HUMAN.H10MO.D	-0.551815	0.720658	0.819911	0.820193	0.0355783	0.0356873	0.709905	6949.38
TA0234_PAX9_DBD_monomer	-0.562511	0.724146	0.7582	0.758463	0.0321857	0.0327542	0.715734	6993.81
MA0781.1 PAX9	-0.562511	0.724146	0.7582	0.758463	0.0321857	0.0327542	0.715734	6993.81
AJ_RORB_002	-0.560957	0.72422	0.733611	0.73388	0.0339227	0.0335472	0.710923	6907.08
SRF_HUMAN.H10MO.A	-0.563024	0.724925	0.829341	0.829569	0.0285699	0.0282883	0.711805	6910.67
MA0106.1 TP53	-0.565395	0.725135	0.745923	0.746183	0.0316199	0.0322242	0.716939	6998.27
MA0138.2 REST	-0.56885	0.72559	0.732133	0.732425	0.0341723	0.0361369	0.723794	7118.92
MA0513.1 SMAD2::SMAD3::SMAD4	-0.567612	0.725915	0.861642	0.861941	0.0362654	0.0369611	0.717711	6998.49
MA0885.1 Dlx2	-0.568258	0.726475	0.933529	0.933985	0.0560294	0.0562321	0.715604	6951.05
TA0663_Prrx2_DBD_monomer	-0.568929	0.726807	0.920306	0.920728	0.051956	0.0519204	0.715186	6938.09
TA0516_Dlx2_DBD_monomer	-0.569471	0.726903	0.93363	0.934086	0.0558907	0.0560928	0.716017	6951.05
HOMEO0137_Phox2a_3947.1	-0.573503	0.728327	0.820072	0.820446	0.0454558	0.0456108	0.717354	6950.42
MA0618.1 LBX1	-0.582242	0.731482	0.916176	0.916534	0.043009	0.042978	0.719678	6937.98
TA0699_HNF4A_DBD_dimer	-0.583407	0.731661	0.78513	0.785433	0.0361145	0.0364592	0.721638	6969.01
TA0194_MEIS2_DBD_monomer	-0.588161	0.733741	0.930112	0.93046	0.0416581	0.0412745	0.720359	6912.61
MA0774.1 MEIS2	-0.588161	0.733741	0.930112	0.93046	0.0416581	0.0412745	0.720359	6912.61
TA0660_PRRX1_full_monomer	-0.591216	0.734361	0.928727	0.929133	0.0476318	0.0481284	0.724408	6971.69
TA0485_Alx1_DBD_monomer	-0.593754	0.735645	0.887665	0.888077	0.0488255	0.0484634	0.722502	6917.94
GCR_HUMAN.H10MO.S	-0.595405	0.735911	0.975365	0.975576	0.0246322	0.0247807	0.725138	6958.35
TA0526_EN2_full_monomer	-0.597114	0.736515	0.91274	0.913011	0.031632	0.0318056	0.725626	6956.71
AJ_HOXB2::RFX5_001	-0.597602	0.737027	0.785784	0.786053	0.031828	0.0315271	0.723465	6911.88
MA0040.1 Foxq1	-0.598137	0.737226	0.878186	0.878547	0.0425684	0.0421409	0.72355	6910.13
MA0642.1 EN2	-0.600286	0.737609	0.912766	0.913038	0.0316088	0.0317857	0.726704	6957.03
HOMEO0076_Hoxd1_3448.1	-0.60403	0.738944	0.82992	0.830255	0.0386098	0.0387508	0.727649	6951.15
TA0668_RHOXF1_full_dimer	-0.603905	0.739237	0.891388	0.891677	0.0338367	0.0334696	0.725334	6907.73
AJ_HOXB2::EOMES_001	-0.605102	0.739445	0.868409	0.868698	0.0334312	0.0333611	0.727106	6933.86
MYCN_HUMAN.H10MO.B	-0.608712	0.740972	0.918347	0.918714	0.0428102	0.042203	0.726393	6897.85
TA0688_Ar_DBD_dimer	-0.61566	0.743029	0.799813	0.800137	0.0368433	0.036827	0.73086	6938.81
AJ_HOXB2::ESRRB_002	-0.621286	0.745205	0.777382	0.777675	0.0333742	0.032998	0.730983	6906.48
HOMEO0081_Hoxd3_1742.2	-0.625003	0.746958	0.840733	0.841055	0.0370691	0.0359229	0.729022	6848.84
TA0702_HNF4A_full_dimer	-0.628484	0.747075	0.787796	0.788184	0.0426527	0.0432219	0.737279	6980.59
MA0701.1 LHX9	-0.629701	0.747474	0.941271	0.941623	0.0386477	0.0391846	0.737767	6982.26
TA0607_LHX9_DBD_monomer	-0.630071	0.7476	0.941331	0.941683	0.0386292	0.0391657	0.737889	6982.26
BU0061 Sox11_primary	-0.638601	0.750344	0.871127	0.871469	0.0369003	0.0376258	0.741616	6999.96
TA0346_Bhlhb2_DBD_dimer	-0.640999	0.751791	0.852082	0.852519	0.0479865	0.0476097	0.73795	6916.64
HXB8_HUMAN.H10MO.C	-0.645435	0.753669	0.847689	0.848143	0.0502853	0.0491023	0.736808	6870.38
AJ_TEAD4::GSC2	-0.648706	0.754346	0.805721	0.806022	0.0326754	0.0324543	0.740617	6919.88
TA0685_Vsx1_DBD_monomer	-0.654526	0.755861	0.924903	0.925379	0.0503969	0.0509546	0.745415	6973.64
TA0470_Foxc1_DBD_monomer	-0.65176	0.756017	0.960907	0.961237	0.036587	0.0353976	0.737336	6844.25
LHX8_HUMAN.H10MO.D	-0.655019	0.756295	0.798917	0.799279	0.0386844	0.0386704	0.743702	6939.06
TA0491_BARHL2_DBD_dimer	-0.658685	0.757228	0.833381	0.833763	0.0402378	0.0407049	0.746848	6975.29
TA0525_EN2_DBD_monomer	-0.661083	0.75814	0.922722	0.923139	0.0438614	0.0441493	0.746792	6959.96
MA0112.3 ESR1	-0.661482	0.758237	0.766785	0.767157	0.0390898	0.0394032	0.747159	6964.37
TA0689_ESR1_DBD_dimer	-0.666547	0.759911	0.766678	0.767054	0.0391229	0.0394324	0.748769	6964.05
AJ_GCM1::FOXI1_002	-0.666792	0.760841	0.819283	0.819621	0.0363682	0.0354138	0.743147	6862.44
GFI1_HUMAN.H10MO.C	-0.668434	0.761011	0.898377	0.898758	0.0402764	0.0398038	0.746103	6905.1
MA0007.1 Ar	-0.668421	0.761079	0.819153	0.819416	0.0278701	0.0274633	0.745619	6896.62
TA0232_PAX7_DBD_dimer	-0.67454	0.762673	0.835537	0.836027	0.0507653	0.0508768	0.750371	6946.76
MA0716.1 PRRX1	-0.675964	0.762969	0.924075	0.924568	0.0506718	0.0511429	0.752008	6968.26
TA0659_PRRX1_DBD_monomer	-0.677249	0.763389	0.924258	0.924752	0.0506252	0.0510948	0.752414	6968.19
MA0843.1 TEF	-0.675446	0.764127	0.829625	0.830038	0.0445084	0.0426116	0.74308	6815.18
TA0425_TEF_DBD_dimer	-0.675906	0.764277	0.829647	0.830061	0.0445289	0.0426328	0.743229	6815.28
MA0912.1 Hoxd3	-0.677088	0.764338	0.841242	0.841595	0.0375085	0.036364	0.74566	6850.03
MA0674.1 NKX6-1	-0.69799	0.770291	0.933463	0.933889	0.0426526	0.0427342	0.757722	6945.91
TA0637_NKX6-1_full_monomer	-0.700684	0.771158	0.93339	0.933818	0.0426918	0.0427713	0.758556	6945.76
TA0598_ISX_full_monomer	-0.702184	0.771505	0.918772	0.919373	0.0594796	0.0599152	0.759953	6962.27
MA0654.1 ISX	-0.704608	0.772281	0.918784	0.919387	0.0594574	0.0598924	0.760709	6962.25
MA0709.1 Msx3	-0.706191	0.77275	0.918037	0.918608	0.056158	0.0566544	0.761462	6966.87
TA0264_RFX2_DBD_dimer	-0.705094	0.773056	0.766358	0.766783	0.0427915	0.0420537	0.756648	6888.82
MA0600.2 RFX2	-0.705094	0.773056	0.766358	0.766783	0.0427915	0.0420537	0.756648	6888.82
TA0629_Msx3_DBD_monomer	-0.710719	0.774196	0.917879	0.918455	0.0563044	0.0567962	0.762855	6966.55
BU0083 Tcf7_primary	-0.710099	0.774507	0.835376	0.835718	0.0340619	0.0336679	0.759174	6905.6
AJ_TEAD4::ESRRB_001	-0.711362	0.774594	0.808953	0.809276	0.031764	0.0317917	0.761707	6942.77
TA0515_Dlx1_DBD_monomer	-0.714993	0.775615	0.938708	0.939231	0.0508646	0.0511821	0.763754	6958.99
TA0816_SOX8_DBD_dimer	-0.714874	0.775946	0.723454	0.723876	0.0416038	0.0412525	0.761187	6914.88
HU0022_ZBTB18	-0.718167	0.776767	0.96842	0.96894	0.0506658	0.0506831	0.76372	6941.18
MA0720.1 Shox2	-0.72304	0.778074	0.925308	0.925851	0.0521074	0.0526149	0.766842	6969.61
AJ_MEIS1::DLX3	-0.721377	0.778075	0.801573	0.801951	0.036976	0.0365643	0.762717	6906.88
TA0489_BARHL2_DBD_monomer	-0.724998	0.778499	0.928951	0.92927	0.0302815	0.0308157	0.768803	6993.75
TA0673_Shox2_DBD_monomer	-0.725335	0.778797	0.925364	0.925908	0.0520648	0.0525711	0.767545	6969.56
TA0342_BHLHB3_full_dimer	-0.724337	0.77883	0.856523	0.857018	0.048056	0.047854	0.764829	6927.54
TA0286_EOMES_DBD_dimer	-0.727765	0.779199	0.743929	0.744288	0.0337883	0.0346263	0.770883	7015.82
TA0406_Hlf_DBD_dimer	-0.724605	0.77981	0.801047	0.801494	0.0446947	0.0430087	0.759026	6829.21
HOMEO0054_Hoxa5_3415.1	-0.737381	0.783399	0.820592	0.820993	0.0388096	0.0379365	0.765583	6873.39
TA0310_TBX2_full_dimer	-0.74944	0.78603	0.763789	0.76418	0.0358076	0.0365591	0.776859	7004.04
NKX32_HUMAN.H10MO.C	-0.75575	0.788152	0.904691	0.90502	0.0301008	0.0305064	0.777457	6980.99
TA0508_DLX5_FL_monomer	-0.754611	0.788164	0.936463	0.937054	0.0548631	0.0548133	0.774586	6937.42
MA0867.1 SOX4	-0.756767	0.789145	0.711426	0.711883	0.0428386	0.0422736	0.773051	6900.79
AJ_HOXB13::ONECUT2_002	-0.759417	0.789418	0.800026	0.80035	0.0296641	0.029893	0.777548	6963.46
MA0495.1 MAFF	-0.7623	0.790573	0.816291	0.816661	0.0340615	0.033957	0.776502	6930.94
TA0506_DLX3_DBD_monomer	-0.767115	0.791742	0.937068	0.937607	0.0487384	0.0491583	0.780008	6966.19
TA0810_SOX4_DBD_dimer	-0.766104	0.791996	0.711482	0.711945	0.0428231	0.0422611	0.775838	6900.98
MA0880.1 Dlx3	-0.769124	0.792352	0.93709	0.937629	0.0486686	0.0490865	0.780601	6966.11
AJ_TEAD4::GATA3	-0.768041	0.79259	0.815524	0.815857	0.030684	0.0302758	0.776379	6900.46
TA0283_GMEB2_DBD_dimer	-0.770653	0.792671	0.765933	0.766303	0.0331386	0.0336148	0.782077	6983.73
AJ_RFX3::FIGLA_002	-0.774583	0.793443	0.804554	0.804901	0.0304207	0.0313811	0.786266	7036.84
HES5_HUMAN.H10MO.D	-0.7764	0.79393	0.789363	0.789881	0.0452538	0.0467988	0.787256	7044.88
BU0093 Zfp105_primary	-0.782146	0.79624	0.896532	0.897081	0.0486902	0.0491823	0.784726	6970.72
AJ_POU2F1::ETV4_001	-0.786437	0.797335	0.784097	0.784501	0.0353382	0.0359636	0.787338	6993.92
AJ_POU2F1::ETV4_002	-0.786437	0.797335	0.784097	0.784501	0.0353382	0.0359636	0.787338	6993.92
TA0627_Meox2_DBD_monomer	-0.785158	0.797531	0.944216	0.944654	0.0392384	0.0390406	0.7829	6925.04
AJ_TEAD4::TBX21_002	-0.784882	0.797778	0.795889	0.796231	0.0309359	0.0303986	0.780591	6888.46
SOX9_HUMAN.H10MO.B	-0.78684	0.798147	0.869478	0.869925	0.0400539	0.0396808	0.782621	6912.29
TA0825_SOX9_full_dimer	-0.793667	0.800131	0.722755	0.723231	0.0422836	0.0419676	0.784942	6917.77
AJ_TEAD4::DRGX_002	-0.795672	0.800638	0.806378	0.806824	0.0393855	0.0392221	0.786126	6927.7
HOMEO0007_Barx1_2877.1	-0.796238	0.800776	0.85024	0.850654	0.0364926	0.0363828	0.786496	6931.12
MA0634.1 ALX3	-0.796891	0.800826	0.899472	0.899991	0.0454867	0.0456008	0.787681	6947.7
TA0481_ALX3_full_monomer	-0.797102	0.800888	0.899648	0.900167	0.0454259	0.0455399	0.787743	6947.7
TA0274_Rfx3_DBD_dimer	-0.799798	0.802135	0.750927	0.751415	0.0432315	0.0426048	0.78544	6896.92
AJ_HOXB2::NHLH1_002	-0.803717	0.802411	0.823474	0.823789	0.0269815	0.0275071	0.792706	6999.4
TA0701_HNF4A_full_dimer	-0.802584	0.802428	0.781898	0.78237	0.040964	0.0411913	0.78988	6956.89
BARH2_HUMAN.H10MO.D	-0.813584	0.805965	0.831728	0.8322	0.0408803	0.0406166	0.790869	6920.82
TA0385_Atf4_DBD_dimer	-0.813982	0.806078	0.779347	0.779789	0.0381861	0.0379438	0.791003	6921.14
HOMEO0115_Nkx2-4_3074.1	-0.819536	0.80753	0.84289	0.843238	0.0297518	0.029747	0.793716	6939.66
TA0716_NR3C2_DBD_dimer	-0.823464	0.808981	0.781892	0.782368	0.0409138	0.0404252	0.792675	6904.49
COT2_HUMAN.H10MO.A	-0.825042	0.809223	0.886405	0.886819	0.0352751	0.035135	0.794586	6928.23
TA0597_ISX_DBD_monomer	-0.82688	0.809337	0.913983	0.914614	0.0528984	0.0535366	0.798028	6976.69
TA0417_MAFK_full_monomer	-0.826525	0.809402	0.884349	0.884757	0.0343791	0.0345686	0.796738	6956.78
AJ_TEAD4::EOMES_003	-0.827354	0.809686	0.811937	0.812274	0.0284031	0.0285107	0.796659	6951.57
TA0671_SHOX2_DBD_monomer	-0.829252	0.810133	0.926463	0.927073	0.0511241	0.051513	0.797892	6963.13
HOMEO0021_Dlx2_2273.2	-0.828272	0.810689	0.848452	0.84892	0.0403826	0.0394299	0.791877	6870.19
TA0623_MSX1_DBD_monomer	-0.83201	0.810918	0.919072	0.919715	0.0537645	0.0541872	0.798719	6963.9
AJ_GCM2::SOX15_001	-0.835376	0.812201	0.784744	0.785091	0.0292494	0.0291214	0.79743	6927.03
TA0199_Meis3_DBD_monomer	-0.83535	0.812672	0.971986	0.972274	0.0246324	0.0240929	0.794178	6875.13
TA0507_DLX4_DBD_monomer	-0.837958	0.81273	0.935938	0.936505	0.047208	0.0473741	0.799603	6950.76
MA0881.1 Dlx4	-0.839184	0.813079	0.935906	0.936474	0.0472324	0.0473988	0.799948	6950.76
MA0727.1 NR3C2	-0.838933	0.813418	0.781692	0.782177	0.0409165	0.0404302	0.797041	6904.66
NOBOX_HUMAN.H10MO.C	-0.83999	0.813568	0.916254	0.916777	0.0438606	0.043585	0.798372	6921.32
MA0882.1 DLX6	-0.845378	0.814774	0.935929	0.936505	0.0474603	0.0477431	0.802129	6958.13
PRRX2_HUMAN.H10MO.C	-0.847582	0.815527	0.939959	0.940603	0.0531576	0.0532104	0.801833	6943.14
TA0509_DLX6_DBD_monomer	-0.850068	0.816099	0.935746	0.936327	0.0475728	0.0478553	0.803433	6958.07
TA0739_RXRA_DBD_dimer	-0.854084	0.817591	0.777012	0.777499	0.0401301	0.0398186	0.80202	6916.91
NR2C2_HUMAN.H10MO.A	-0.859887	0.817633	0.853568	0.854026	0.0355089	0.0375006	0.81519	7114.41
HOMEO0001_Alx3_3418.2	-0.862842	0.819906	0.813677	0.814251	0.0466153	0.046486	0.805359	6931.82
TA0266_RFX3_DBD_dimer	-0.865511	0.821056	0.794726	0.795203	0.0391992	0.0385025	0.803293	6887.25
MA0798.1 RFX3	-0.865511	0.821056	0.794726	0.795203	0.0391992	0.0385025	0.803293	6887.25
TA0675_UNCX_DBD_monomer	-0.888438	0.8267	0.926028	0.926659	0.0494292	0.0497443	0.814016	6959.39
MA0721.1 UNCX	-0.888666	0.826764	0.926119	0.926749	0.0493446	0.0496548	0.814061	6959.12
TA0672_SHOX_DBD_monomer	-0.889881	0.827085	0.927175	0.927843	0.0522176	0.0525632	0.814449	6960.13
MA0075.2 Prrx2	-0.895196	0.828432	0.928936	0.92954	0.0468724	0.0473433	0.816509	6970.54
TA0662_PRRX2_full_monomer	-0.898472	0.829316	0.92889	0.929497	0.0469252	0.0473926	0.817368	6970.28
MAF_HUMAN.H10MO.B	-0.900416	0.829848	0.933308	0.933749	0.0339543	0.0342796	0.817817	6969.13
TA0494_BARHL2_full_dimer	-0.900419	0.829866	0.808269	0.808803	0.0411491	0.041515	0.81769	6967.03
RARB_HUMAN.H10MO.D	-0.90204	0.830119	0.933874	0.9344	0.0402971	0.0409408	0.819429	6988.63
TA0478_Foxk1_DBD_multimer	-0.91244	0.833138	0.791081	0.791615	0.0407352	0.0409914	0.820389	6959.13
TA0441_FOXD3_DBD_dimer	-0.910963	0.833801	0.865391	0.86594	0.0434336	0.0420487	0.812779	6846.05
TA0665_RAX_DBD_monomer	-0.914818	0.834035	0.904308	0.904921	0.047076	0.0468967	0.819126	6928.72
HOMEO0109_Msx2_3449.1	-0.918235	0.835384	0.798848	0.799363	0.0399942	0.0391921	0.816946	6880.55
TA0496_BARX1_DBD_monomer	-0.921512	0.835527	0.948342	0.948824	0.0364127	0.0366456	0.822787	6959.45
TA0472_Foxg1_DBD_multimer	-0.922955	0.835773	0.823263	0.823751	0.0366663	0.0370881	0.824114	6974.97
MA0875.1 BARX1	-0.923146	0.835956	0.948391	0.948874	0.0364106	0.0366426	0.82321	6959.38
HXD8_HUMAN.H10MO.D	-0.924613	0.836199	0.90091	0.901345	0.0326114	0.0329966	0.824604	6975.92
MA0718.1 RAX	-0.924442	0.836566	0.904183	0.904803	0.0471094	0.0469301	0.821641	6928.73
HOMEO0009_Bsx_3483.2	-0.93325	0.839219	0.849982	0.850456	0.0361042	0.0354949	0.821446	6889.91
THA_HUMAN.H10MO.C	-0.933723	0.839706	0.822582	0.822973	0.0301045	0.029211	0.819113	6852.45
TA0296_TBX1_DBD_dimer	-0.939844	0.840189	0.686894	0.687377	0.0356634	0.0360334	0.828276	6971.54
HOMEO0075_Hoxc9_2367.2	-0.938104	0.840469	0.842461	0.84294	0.0362804	0.0356743	0.822726	6890.41
MA0143.2 Sox2	-0.949251	0.842505	0.815832	0.816293	0.0335586	0.0340281	0.831352	6982.57
MA0143.1 Sox2	-0.962717	0.845911	0.815151	0.815619	0.0336249	0.0340979	0.83477	6982.8
MA0596.1 SREBF2	-0.96984	0.848371	0.887975	0.888528	0.0403592	0.0398982	0.831756	6906.03
AJ_TEAD4::PITX1_005	-0.982984	0.851218	0.782445	0.782919	0.033659	0.0337821	0.837863	6951.16
MA0104.1 Mycn	-0.982304	0.851301	0.931338	0.93195	0.0438543	0.0436035	0.835926	6923
HU0035_ZNF454	-0.990598	0.852324	0.761014	0.761425	0.028227	0.0291762	0.845279	7043.28
HOMEO0064_Hoxb7_3953.1	-0.98765	0.852409	0.817417	0.817994	0.0408151	0.0408917	0.838674	6945.8
HOMEO0079_Hoxd12_3481.1	-0.991027	0.853336	0.793036	0.793554	0.0366596	0.036587	0.838773	6934.2
HOMEO0050_Hoxa13_3126.1	-0.996443	0.854814	0.814305	0.814852	0.0387098	0.0383987	0.838944	6916.1
HMGA2_HUMAN.H10MO.D	-0.998439	0.854976	0.817701	0.818235	0.0373144	0.0374623	0.841696	6952.1
TA0615_Lhx8_DBD_dimer	-0.998132	0.855652	0.775445	0.776091	0.0462952	0.0452072	0.83639	6870.45
MA0695.1 ZBTB7C	-1.00735	0.856749	0.857771	0.858225	0.0310249	0.0315916	0.846513	6995.67
PKNX2_HUMAN.H10MO.D	-1.01359	0.857756	0.88481	0.885219	0.027311	0.0283454	0.8516	7056.6
TA0069_ZBTB7C_full_monomer	-1.01746	0.859153	0.857822	0.85828	0.0310089	0.0315744	0.848921	6995.58
TA0168_Tcf7_DBD_monomer	-1.0173	0.859631	0.826983	0.827577	0.0409129	0.0408453	0.845164	6935.19
MA0769.1 Tcf7	-1.0173	0.859631	0.826983	0.827577	0.0409129	0.0408453	0.845164	6935.19
AJ_TEAD4::EOMES_004	-1.02594	0.861531	0.800098	0.8005	0.0273514	0.0274437	0.848157	6950.32
MA0630.1 SHOX	-1.02792	0.86195	0.931275	0.931988	0.0483236	0.0485679	0.848938	6955.39
AJ_FLI1::MAX	-1.03316	0.863237	0.796114	0.796615	0.0338654	0.033952	0.849699	6947.85
NR1I2_HUMAN.H10MO.S	-1.02899	0.863287	0.962407	0.962788	0.0266821	0.0257661	0.841654	6838.98
BU0013 Eomes_primary	-1.04025	0.864407	0.822489	0.823013	0.0345839	0.0353071	0.854765	7003.8
MA0592.1 ESRRA	-1.04477	0.866038	0.87914	0.879791	0.0436867	0.0435931	0.851514	6933.71
SMAD2_HUMAN.H10MO.C	-1.04796	0.866122	0.871829	0.872353	0.0342811	0.0350704	0.856932	7010.33
AJ_HOXA6	-1.04994	0.866895	0.938886	0.939418	0.0351373	0.0354965	0.855021	6971.07
HOMEO0015_Crx_3485.1	-1.05544	0.868612	0.796075	0.796608	0.035579	0.0353091	0.852938	6917.44
MA0895.1 HMBOX1	-1.07364	0.872483	0.892424	0.892996	0.0372904	0.0372863	0.858468	6939.81
AJ_MEIS1::EOMES	-1.08191	0.873398	0.893637	0.894171	0.0334669	0.0346825	0.867001	7051.71
AJ_CUX1::NHLH1_001	-1.07863	0.873659	0.737506	0.737968	0.0300286	0.0299394	0.859046	6931.23
TA0497_BSX_DBD_monomer	-1.081	0.873998	0.95212	0.952625	0.0325795	0.0327091	0.860875	6952.14
MA0876.1 BSX	-1.08318	0.874476	0.952145	0.952651	0.0325783	0.0327081	0.861361	6952.16
TA0544_HMBOX1_DBD_monomer	-1.08332	0.874615	0.892302	0.89288	0.0373224	0.0373166	0.86062	6939.69
AJ_MEIS1::DRGX_001	-1.09602	0.877726	0.832226	0.832798	0.0370032	0.0365033	0.860901	6899.84
TA0636_NKX6-1_DBD_monomer	-1.09772	0.877873	0.933715	0.93445	0.0471417	0.0468879	0.862807	6924.01
HOMEO0097_Lhx5_2279.1	-1.10021	0.878519	0.798293	0.799078	0.0503719	0.0498902	0.862565	6911.55
ETV3_HUMAN.H10MO.D	-1.10994	0.880739	0.882819	0.883204	0.0246044	0.0242309	0.863612	6894.91
HXB7_HUMAN.H10MO.C	-1.11138	0.881191	0.862754	0.863534	0.0500149	0.0489863	0.862899	6879.05
MA0038.1 Gfi1	-1.11622	0.881774	0.922756	0.923273	0.0325604	0.0324206	0.867015	6927.27
TA0872_HOXD12_DBD_monomer	-1.11625	0.882084	0.856069	0.856661	0.03762	0.0370287	0.864869	6893.32
TA0626_MSX2_DBD_monomer	-1.13183	0.884624	0.908936	0.909772	0.0511839	0.0517586	0.873196	6974.14
MA0708.1 MSX2	-1.13909	0.886114	0.908831	0.909673	0.0512261	0.0517982	0.874701	6973.96
TA0741_RXRA_full_dimer	-1.13807	0.8863	0.778447	0.779097	0.0400936	0.0399199	0.87163	6927.15
PPARD_HUMAN.H10MO.D	-1.1455	0.887158	0.863145	0.86368	0.0320457	0.0327438	0.877951	7006.5
MA0874.1 Arx	-1.14671	0.887804	0.792958	0.793655	0.0423155	0.0425474	0.875239	6956.69
AJ_GCM1::FIGLA_009	-1.15007	0.888368	0.813409	0.813986	0.0348242	0.0351732	0.876761	6970.47
TA0505_DLX2_DBD_monomer	-1.15056	0.888481	0.932222	0.93292	0.0420852	0.0424839	0.876762	6968.79
VAX2_HUMAN.H10MO.D	-1.16365	0.891387	0.828473	0.829093	0.0373439	0.0372566	0.877266	6933.13
SOX2_HUMAN.H10MO.B	-1.16956	0.89224	0.805075	0.805636	0.0332761	0.0336111	0.880727	6970.6
DUXA_HUMAN.H10MO.D	-1.17374	0.89348	0.833994	0.834741	0.0448138	0.0445114	0.878487	6919.94
TA0786_SOX10_full_dimer	-1.17772	0.894367	0.726261	0.72698	0.0431469	0.0426671	0.878475	6906.93
HOMEO0066_Hoxb9_3413.1	-1.17686	0.894624	0.846233	0.846867	0.0386075	0.0375618	0.875307	6859.99
AJ_GCM2::FOXI1_001	-1.1879	0.896396	0.823733	0.824396	0.0395781	0.0390334	0.88001	6899.1
MA0512.1 Rxra	-1.18943	0.896843	0.917579	0.918182	0.0361172	0.0354056	0.879205	6881.59
AJ_TEAD4::PITX1_004	-1.19478	0.897168	0.814826	0.815363	0.0312124	0.0314479	0.885259	6962.94
ZBTB6_HUMAN.H10MO.D	-1.20048	0.89805	0.857795	0.858342	0.0314365	0.0319285	0.887816	6987.64
MA0113.3 NR3C1	-1.2047	0.89954	0.785457	0.786151	0.0408079	0.040296	0.883526	6902.71
PAX2_HUMAN.H10MO.D	-1.21125	0.90047	0.82272	0.823164	0.0256668	0.0256396	0.886888	6936.97
AJ_HOXB2::SOX15_005	-1.20838	0.900549	0.824208	0.824711	0.0298396	0.0290963	0.881941	6866.33
TA0715_NR3C1_DBD_dimer	-1.22499	0.903283	0.785391	0.786098	0.040851	0.040334	0.887392	6902.37
GLI3_HUMAN.H10MO.B	-1.22943	0.903367	0.884376	0.885056	0.0381928	0.0388399	0.89353	6991.61
AJ_HOXB2::TBX21_002	-1.23179	0.904041	0.766221	0.766754	0.0301032	0.0303002	0.892134	6959.9
TA0642_Nkx6-1_DBD_monomer	-1.243	0.906233	0.948249	0.948861	0.0344974	0.0344575	0.892838	6936.67
MA0842.1 NRL	-1.24816	0.907216	0.904602	0.905172	0.0320917	0.0319618	0.89327	6928.01
TA0424_NRL_DBD_monomer	-1.2508	0.907681	0.904556	0.905128	0.0321091	0.0319767	0.893738	6927.78
BU0057 Rxra_primary	-1.25296	0.907836	0.867273	0.867892	0.0344285	0.0346085	0.895795	6955.92
HOMEO0102_Lmx1a_2238.2	-1.25368	0.908303	0.798647	0.799492	0.0475524	0.0471322	0.89342	6913.71
HOMEO0149_Pou3f2_2824.1	-1.26476	0.909858	0.803951	0.804803	0.0469147	0.0472098	0.898106	6959.14
AJ_SOX6	-1.26425	0.91013	0.834144	0.834797	0.0364324	0.0361192	0.895379	6914.43
MA0147.1 Myc	-1.2666	0.910437	0.8798	0.880477	0.0375487	0.037375	0.89651	6926.27
TA0272_Rfx2_DBD_dimer	-1.27015	0.911435	0.780612	0.781348	0.0412858	0.0404421	0.894306	6879.44
AJ_TFAP4::MAX_001	-1.28241	0.912401	0.787457	0.788173	0.0382049	0.0392183	0.904685	7021.16
HOMEO0131_Otx1_2325.1	-1.28177	0.913262	0.825905	0.826575	0.037059	0.0365082	0.897383	6895.84
ESR1_HUMAN.H10MO.A	-1.28749	0.913619	0.839284	0.839898	0.0330718	0.0334117	0.9028	6971.25
AJ_MYBL1::TBX21	-1.29163	0.914195	0.784936	0.785596	0.03524	0.0357773	0.904365	6986.41
MA0617.1 Id2	-1.29241	0.914601	0.8772	0.878257	0.0570539	0.0572351	0.902423	6949.71
MA0663.1 MLX	-1.29396	0.915438	0.818835	0.819658	0.0453385	0.0443911	0.89844	6878.08
THA_HUMAN.H10MO.S	-1.29639	0.915847	0.918385	0.919042	0.0361348	0.0353673	0.898802	6877.07
TA0694_ESRRG_full_dimer	-1.30372	0.91602	0.765876	0.766496	0.0326363	0.0333713	0.90765	7008.77
ISL1_HUMAN.H10MO.D	-1.30711	0.917245	0.961892	0.962672	0.0420386	0.041747	0.903184	6919.38
TA0432_FOXB1_full_monomer	-1.31334	0.918938	0.90937	0.910188	0.0450028	0.0434288	0.899247	6837.12
AJ_ALX4::TBX21_001	-1.3182	0.919088	0.775732	0.776258	0.02817	0.0279	0.904599	6911.48
TA0074_ZNF238_DBD_monomer	-1.31484	0.919266	0.847783	0.848583	0.044062	0.0423678	0.898871	6827.12
TA0735_RARG_full_dimer	-1.32259	0.919372	0.794789	0.795433	0.0338492	0.0341278	0.908395	6965.02
AJ_HOXB13::TBX3_001	-1.32241	0.919866	0.806934	0.807539	0.0324052	0.0319426	0.904485	6897.59
BU0030 Hnf4a_primary	-1.32703	0.920342	0.855953	0.856594	0.0339143	0.0337955	0.907128	6929.64
HOMEO0096_Lhx4_1719.2	-1.32808	0.920752	0.790684	0.791398	0.0381414	0.037608	0.905484	6898.44
TA0359_MLX_full_dimer	-1.32721	0.920787	0.81901	0.819853	0.0453056	0.0443511	0.904093	6877.57
TA0197_Meis2_DBD_monomer	-1.33263	0.921904	0.974086	0.974556	0.0254238	0.024608	0.903036	6845.46
TA0763_Vdr_DBD_dimer	-1.34778	0.922963	0.786235	0.786876	0.0326213	0.0333778	0.914959	7010.84
TA0639_NKX6-2_full_monomer	-1.34751	0.923383	0.941692	0.942464	0.0400353	0.0401195	0.911424	6946.48
MA0675.1 NKX6-2	-1.34997	0.923757	0.941838	0.94261	0.0399421	0.0400269	0.911823	6946.54
TA0638_NKX6-2_DBD_monomer	-1.35213	0.92407	0.943122	0.943873	0.0387996	0.0389086	0.912284	6948.62
HOMEO0078_Hoxd11_3873.1	-1.35645	0.92488	0.803041	0.803751	0.0367449	0.0365893	0.911785	6927.45
GBX2_HUMAN.H10MO.D	-1.35873	0.925259	0.830794	0.831637	0.0436389	0.0433841	0.911876	6922.65
AJ_MYCL2	-1.36577	0.925537	0.872128	0.873077	0.0473818	0.0487932	0.918828	7031.3
NR4A1_HUMAN.H10MO.C	-1.36129	0.92593	0.929023	0.929784	0.0397749	0.0390476	0.910155	6885.75
TA0475_Foxj3_DBD_dimer	-1.36829	0.926292	0.803647	0.804454	0.0408574	0.0413362	0.916303	6975.63
MA0496.1 MAFK	-1.36649	0.926468	0.852386	0.853099	0.0367818	0.0364787	0.912698	6915.49
MA0869.1 Sox11	-1.37184	0.927229	0.724356	0.725214	0.0440574	0.0437502	0.913754	6919.27
TA0835_Sox11_DBD_dimer	-1.37298	0.927394	0.724357	0.725215	0.0440522	0.0437481	0.913943	6919.47
RXRG_HUMAN.H10MO.B	-1.3782	0.927568	0.816352	0.817183	0.0414928	0.0423286	0.91919	7001.44
NR2E1_HUMAN.H10MO.D	-1.37865	0.92797	0.750727	0.751491	0.0386212	0.0387932	0.916712	6953.58
ISL2_HUMAN.H10MO.D	-1.38265	0.928587	0.897047	0.897793	0.0376689	0.0377718	0.917042	6948.38
AJ_HOXB2::NHLH1_003	-1.38361	0.92869	0.811379	0.811916	0.0270732	0.0271905	0.917451	6953.21
AJ_RFX3::SREBF2	-1.40106	0.931369	0.760159	0.76076	0.030113	0.0299745	0.918626	6926.35
TFE3_HUMAN.H10MO.C	-1.3963	0.931694	0.921243	0.921952	0.0371127	0.0353582	0.910597	6801.91
TA0609_LMX1A_DBD_monomer	-1.40579	0.932329	0.891567	0.89262	0.05329	0.0523285	0.9171	6886.46
MA0702.1 LMX1A	-1.40656	0.932437	0.891531	0.892585	0.0532979	0.052334	0.91721	6886.34
TA0762_VDR_full_dimer	-1.41305	0.932499	0.778148	0.778852	0.034205	0.0349195	0.924477	7003.74
TA0708_NR2E1_full_dimer	-1.41022	0.932623	0.827374	0.828035	0.0329517	0.0328328	0.920153	6929.33
BU0082 Tcf3_primary	-1.41056	0.932867	0.832908	0.833606	0.0350324	0.034592	0.918729	6902.62
MEIS1_HUMAN.H10MO.C	-1.41218	0.933136	0.854958	0.855701	0.0372809	0.0367362	0.918631	6896.58
MA0148.3 FOXA1	-1.41674	0.934154	0.881312	0.882054	0.0377553	0.0365507	0.916396	6845.99
MA0693.1 Vdr	-1.42564	0.934218	0.778227	0.778936	0.0341695	0.0348888	0.926306	7004.23
AJ_MYBL1::MAX_002	-1.42192	0.934296	0.769506	0.770194	0.034087	0.0338525	0.921339	6919.55
TA0624_MSX1_full_monomer	-1.42523	0.934502	0.924994	0.925914	0.0449813	0.0451826	0.923647	6953.64
MA0666.1 MSX1	-1.42652	0.934677	0.924856	0.925778	0.0450551	0.0452562	0.923832	6953.61
TA0728_RARA_full_dimer	-1.43612	0.935874	0.763616	0.76439	0.037401	0.0377259	0.925866	6966.41
AJ_MGA::EVX1_001	-1.43569	0.936206	0.841051	0.841849	0.0392286	0.0388444	0.922857	6910.86
MA0511.1 RUNX2	-1.43437	0.936567	0.871793	0.872503	0.035719	0.03451	0.918678	6840.37
TA0436_FOXC2_DBD_dimer	-1.43235	0.936577	0.82662	0.827483	0.0439171	0.0419085	0.916342	6806.29
HOMEO0069_Hoxc12_3480.1	-1.4404	0.936673	0.79759	0.798316	0.0353665	0.0352787	0.924706	6932.69
AJ_GCM2::SOX15_004	-1.44647	0.937263	0.795198	0.79578	0.0279631	0.0281721	0.927127	6962.72
AJ_GCM1::FOXO1_002	-1.4463	0.937673	0.816344	0.816997	0.0319837	0.0315634	0.923829	6900.94
HOMEO0068_Hoxc11_3718.2	-1.45786	0.939308	0.802622	0.803433	0.0396438	0.0388598	0.924381	6881.37
TA0812_SOX7_full_dimer	-1.4604	0.939393	0.746943	0.747863	0.0444202	0.0440392	0.926536	6914.49
HOMEO0121_Nkx6-1_2825.2	-1.46534	0.939863	0.810843	0.811716	0.0417154	0.0416736	0.928407	6937.14
PRD14_HUMAN.H10MO.C	-1.46615	0.939944	0.844823	0.845498	0.0322328	0.0322335	0.928677	6940.21
HOMEO0003_Arx_1738.2	-1.47666	0.941193	0.792281	0.793178	0.0423817	0.0425273	0.930623	6950.5
TA0628_Msx3_DBD_dimer	-1.48619	0.942896	0.752908	0.753802	0.0429525	0.0419929	0.927865	6873.85
MSX2_HUMAN.H10MO.D	-1.49195	0.943628	0.962054	0.962801	0.0358459	0.0349892	0.928392	6869.28
MA0622.1 Mlxip	-1.49698	0.94373	0.879456	0.880718	0.0589934	0.0590316	0.932876	6942.09
TA0195_MEIS3_DBD_monomer	-1.50405	0.944934	0.948628	0.949338	0.03355	0.0329714	0.931045	6888.81
MA0775.1 MEIS3	-1.50405	0.944934	0.948628	0.949338	0.03355	0.0329714	0.931045	6888.81
AJ_TEAD4::PITX1_003	-1.50513	0.945048	0.817447	0.818073	0.0295446	0.0290542	0.931287	6890.72
MA0112.2 ESR1	-1.51233	0.945232	0.77822	0.778961	0.0337533	0.0343381	0.937304	6992.78
HOMEO0022_Dlx3_1030.1	-1.50669	0.945454	0.822454	0.823344	0.0423771	0.0412193	0.929804	6859.3
TA0538_GSX1_DBD_monomer	-1.51488	0.945785	0.923348	0.924095	0.034415	0.0345479	0.93565	6951.78
MA0892.1 GSX1	-1.51494	0.945793	0.923267	0.924016	0.0344772	0.0346103	0.935659	6951.78
AJ_MYBL1::FIGLA_004	-1.51864	0.946119	0.790574	0.791267	0.0316849	0.0319786	0.93692	6968.17
TA0434_FOXC1_DBD_dimer	-1.51544	0.946752	0.827894	0.828872	0.0468601	0.0449694	0.928866	6821.68
HU0033_ZNF317	-1.5329	0.947447	0.787622	0.788352	0.0325573	0.0334037	0.941055	7019.52
AJ_TEAD4::HOXB13_003	-1.5453	0.949324	0.828359	0.829256	0.0406398	0.0406131	0.938744	6938.17
AJ_MEIS1::HOXA13	-1.54627	0.949629	0.822628	0.823371	0.0339694	0.0335949	0.937335	6907.21
TA0744_RXRG_DBD_dimer	-1.54922	0.949847	0.775518	0.776421	0.0409823	0.0407596	0.93852	6923.86
HOMEO0103_Lmx1b_3433.2	-1.55256	0.949973	0.810821	0.811951	0.0506229	0.0509972	0.940775	6962.48
FOXJ3_HUMAN.H10MO.S	-1.55627	0.949981	0.887623	0.888736	0.0487599	0.0502088	0.944308	7031.07
TA0309_TBX21_full_dimer	-1.55108	0.949992	0.720555	0.721334	0.0352697	0.0351856	0.939189	6932.99
TA0737_RORA_DBD_dimer	-1.55434	0.950795	0.719786	0.720561	0.0356989	0.0347885	0.936142	6864.6
AJ_MEIS2::HOXA13	-1.57108	0.952503	0.777075	0.777857	0.0354915	0.0347272	0.93876	6876.21
AJ_TEAD4::DLX2_005	-1.57658	0.953254	0.814195	0.815019	0.0376255	0.0364778	0.93807	6850.05
HXC11_HUMAN.H10MO.D	-1.58528	0.95369	0.866668	0.867503	0.0370807	0.0368556	0.942668	6921.95
PTF1A_HUMAN.H10MO.C	-1.59408	0.953872	0.866224	0.866815	0.0251755	0.0260723	0.949284	7049.51
HXA5_HUMAN.H10MO.D	-1.60411	0.955652	0.876127	0.877109	0.0431972	0.0427996	0.944351	6912.62
HOMEO0067_Hoxc10_2779.2	-1.60862	0.956177	0.816276	0.817171	0.0394427	0.0389082	0.944241	6899.72
HOMEO0135_Pax7_3783.1	-1.62196	0.957216	0.859466	0.860364	0.0387421	0.0387899	0.947738	6943.86
AJ_FOXJ3::TBX21_002	-1.62541	0.957589	0.875004	0.875857	0.0367853	0.036741	0.947777	6936.53
HOMEO0120_Nkx6-1_2825.1	-1.63095	0.958118	0.809233	0.810257	0.0439992	0.0439441	0.948358	6936.39
BHE40_HUMAN.H10MO.A	-1.63032	0.958157	0.874419	0.875365	0.0408654	0.0405797	0.947514	6919.21
TA0447_FOXJ2_DBD_dimer	-1.63841	0.958694	0.815469	0.816463	0.0422429	0.0425122	0.950152	6959.39
AJ_HOXA7	-1.64024	0.95885	0.943762	0.944569	0.0341901	0.0344387	0.950458	6962.1
AJ_TEAD4::DRGX_001	-1.63971	0.959202	0.835174	0.83606	0.0383819	0.0377586	0.947245	6891.78
TA0031_BCL6B_DBD_monomer	-1.64932	0.959328	0.72653	0.727436	0.0374551	0.0385817	0.954259	7032.2
MA0731.1 BCL6B	-1.64974	0.959365	0.726641	0.727547	0.0374411	0.0385734	0.954321	7032.72
TA0227_PAX3_DBD_dimer	-1.64536	0.959466	0.805388	0.806658	0.0540593	0.0539962	0.949875	6936.64
MA0780.1 PAX3	-1.64536	0.959466	0.805388	0.806658	0.0540593	0.0539962	0.949875	6936.64
AJ_TEAD4::ALX4_001	-1.64874	0.959845	0.768077	0.768876	0.0340992	0.0339209	0.949684	6924.47
CDX2_HUMAN.H10MO.C	-1.65008	0.959946	0.966052	0.966768	0.0304867	0.030366	0.94999	6928.27
ESR2_HUMAN.H10MO.A	-1.65791	0.960169	0.818815	0.819562	0.0307998	0.031617	0.954664	7021.19
TA0590_Hoxd9_DBD_monomer	-1.65665	0.960377	0.937629	0.938276	0.0272101	0.0273787	0.951986	6958.84
TA0643_OTX1_DBD_dimer	-1.66642	0.961138	0.782095	0.78297	0.0362931	0.0367834	0.953882	6981.09
HU0014_ZNF41	-1.6715	0.96125	0.851368	0.852142	0.0314233	0.0325444	0.957062	7049.69
HOMEO0093_Lhx1_2240.2	-1.66894	0.961675	0.80658	0.807724	0.0482709	0.0479837	0.95164	6922.32
MEOX1_HUMAN.H10MO.D	-1.67041	0.961856	0.806752	0.80778	0.0433964	0.0430032	0.951379	6913.05
TGIF1_HUMAN.H10MO.S	-1.67512	0.962523	0.986268	0.986916	0.0276683	0.0269995	0.949834	6868.5
TA0439_FOXD2_DBD_dimer	-1.68881	0.963909	0.87464	0.875655	0.0434713	0.0418826	0.949527	6832.6
HOMEO0099_Lhx6_3432.1	-1.71438	0.965272	0.803058	0.80396	0.0364903	0.0368642	0.957989	6971.15
AJ_GCM2::FIGLA_002	-1.71816	0.965328	0.81157	0.812438	0.0345277	0.0354756	0.960333	7024.04
MA0698.1 ZBTB18	-1.71955	0.966381	0.859944	0.860962	0.0427279	0.0412857	0.952926	6840.65
HOMEO0095_Lhx3_3431.1	-1.72953	0.966653	0.809094	0.810329	0.0500284	0.0499789	0.958001	6937.18
BU0084 Tcf7l2_primary	-1.72998	0.966793	0.840805	0.841688	0.0360044	0.0357179	0.957192	6916.34
TA0595_ISL2_DBD_monomer	-1.7368	0.967511	0.923441	0.924345	0.0370787	0.0363387	0.956319	6880.84
TA0588_Hoxd13_DBD_monomer	-1.74285	0.967586	0.885923	0.886883	0.0383633	0.0385924	0.960001	6958.17
MA0914.1 ISL2	-1.73863	0.967652	0.923385	0.92429	0.0370996	0.0363588	0.956484	6880.8
TA0075_ZNF238_full_monomer	-1.74142	0.968086	0.860128	0.861158	0.0426831	0.0412373	0.954965	6840.3
PRGR_HUMAN.H10MO.S	-1.75313	0.968358	0.982515	0.983005	0.0194375	0.0195671	0.960963	6960.27
TA0819_SOX8_full_dimer	-1.7508	0.968493	0.71676	0.717843	0.0438661	0.0432325	0.958257	6897.09
HOMEO0094_Lhx2_0953.2	-1.7586	0.968777	0.823362	0.824349	0.0390504	0.0392872	0.961356	6958.45
MA0029.1 Mecom	-1.75893	0.968937	0.817548	0.818552	0.0400484	0.0399118	0.960284	6929.92
NKX62_HUMAN.H10MO.D	-1.77375	0.969829	0.900268	0.901425	0.0452358	0.0457066	0.963101	6971.64
HU0001_ZNF675	-1.77522	0.969888	0.750343	0.751275	0.0362897	0.0367919	0.963599	6982.1
AJ_HOXB13::TBX21_002	-1.77455	0.969899	0.823287	0.824074	0.030793	0.0310862	0.963067	6968.94
DLX1_HUMAN.H10MO.D	-1.77376	0.969966	0.818808	0.819936	0.0444847	0.0445131	0.962	6942.07
TA0567_HOXC11_DBD_monomer	-1.77502	0.97027	0.87233	0.873304	0.0389088	0.0383521	0.960365	6897.49
AJ_TEAD4::FOXI1_003	-1.78978	0.971057	0.787412	0.788117	0.0275004	0.0276115	0.963684	6952.33
[truncated: 1,043 more rows]

## Sheet: INF vs WT DOWN
TF_NAME	Z_SCORE	P_VALUE	SAMPLE_AVERAGE	BACKGROUND_AVERAGE	SAMPLE_STDDEV	BACKGROUND_STDDEV	P_WELCH	df_WELCH
HNF4G_HUMAN.H10MO.C	37.2986	0	0.887975	0.871887	0.0370776	0.0355652	3.7322e-273	11475.5
MA0114.2 HNF4A	36.475	0	0.87913	0.863459	0.0370109	0.0354124	4.41326e-261	11458.6
MA0114.1 HNF4A	36.0705	0	0.879622	0.863901	0.0382193	0.0357816	1.33674e-248	11315.4
HNF4A_HUMAN.H10MO.A	35.572	0	0.864177	0.848854	0.0376345	0.0353946	1.39358e-243	11344.7
MA0484.1 HNF4G	34.9697	0	0.889705	0.87543	0.0351457	0.0336501	2.37606e-241	11463.1
TA0703_HNF4A_full_dimer	33.7381	0	0.799031	0.783201	0.0420298	0.0383305	7.706e-212	11151.5
MA0114.3 Hnf4a	33.6305	1.33252e-307	0.788491	0.773149	0.0410856	0.0372201	9.16103e-209	11111.2
TA0705_Hnf4a_DBD_dimer	33.559	2.70799e-306	0.788489	0.773178	0.0410851	0.0372235	5.94657e-208	11111.8
TA0702_HNF4A_full_dimer	33.0071	1.53266e-294	0.802749	0.785761	0.0457415	0.0421266	8.38956e-206	11211.6
TA0706_NR2C2_DBD_dimer	30.6799	3.37979e-252	0.842986	0.828813	0.0401255	0.0380063	1.03002e-185	11391.2
TA0700_HNF4A_DBD_dimer	30.0164	8.08939e-245	0.805696	0.793317	0.0369139	0.0336994	7.21337e-170	11157.7
TA0714_NR2F6_full_dimer	30.1253	6.4363e-244	0.817033	0.801641	0.0446589	0.0419791	1.29061e-177	11341.4
MA0677.1 Nr2f6	30.1096	1.14039e-243	0.81675	0.80134	0.0447352	0.0420493	1.97571e-177	11341.1
TA0740_RXRA_full_dimer	29.9394	1.91225e-241	0.799026	0.783204	0.0464041	0.0433731	2.9674e-174	11304.8
MA0512.2 Rxra	29.8886	1.18293e-240	0.798665	0.782852	0.0464649	0.0434205	1.21547e-173	11303.4
TA0743_RXRG_DBD_dimer	29.8622	4.94011e-240	0.805551	0.790082	0.0454106	0.0425322	7.33856e-174	11318.1
MA0856.1 RXRG	29.8475	8.70595e-240	0.805323	0.78985	0.0454382	0.042564	9.92365e-174	11319
TA0738_RXRA_DBD_dimer	29.8015	4.85303e-239	0.805356	0.7899	0.0454519	0.0425838	2.95965e-173	11320
TA0713_NR2F6_DBD_dimer	28.9047	4.55223e-225	0.797237	0.781369	0.0481368	0.04507	2.5964e-163	11315.8
MA0855.1 RXRB	28.7735	4.11917e-223	0.795006	0.779777	0.0464373	0.043446	9.64846e-162	11311
TA0742_RXRB_DBD_dimer	28.7064	4.38356e-222	0.794904	0.7797	0.0464718	0.0434777	5.08972e-161	11310.9
TA0755_Rxra_DBD_dimer	28.5317	2.77656e-219	0.81964	0.805905	0.0421803	0.0395304	1.65408e-159	11321.9
TA0723_Nr2f6_DBD_dimer	28.058	8.5645e-213	0.799159	0.784513	0.0460494	0.0427958	7.99985e-153	11268.4
TA0709_NR2F1_DBD_dimer	28.0908	2.67337e-212	0.804102	0.789145	0.0464874	0.0437548	1.06834e-155	11349.8
RXRG_HUMAN.H10MO.B	27.7294	1.15377e-206	0.83129	0.817445	0.0434644	0.0410575	1.32551e-152	11373.4
PPARA_HUMAN.H10MO.C	27.7618	1.98728e-206	0.848371	0.834617	0.0427863	0.0408107	7.08509e-155	11437.6
NR2C2_HUMAN.H10MO.A	27.407	2.90939e-201	0.862727	0.850366	0.0389565	0.0371493	4.51912e-151	11436.1
TA0757_Rxrb_DBD_dimer	27.2357	7.7519e-200	0.789652	0.775229	0.0462993	0.0435046	1.89854e-146	11338.9
TA0745_RXRG_full_dimer	26.5705	4.77357e-191	0.773751	0.758873	0.0493817	0.0459111	8.83785e-138	11270.9
COT1_HUMAN.H10MO.S	26.3716	1.89704e-185	0.873231	0.861228	0.0387845	0.0376014	2.21905e-143	11548.7
MA0065.1 PPARG::RXRA	25.6147	1.90767e-177	0.788584	0.776567	0.0412328	0.0384957	3.7911e-129	11297.5
TA0701_HNF4A_full_dimer	25.6002	2.11447e-177	0.797404	0.784563	0.0441716	0.0411421	1.29319e-128	11282.5
COT2_HUMAN.H10MO.S	25.3227	4.8655e-173	0.858005	0.848113	0.0341383	0.0320939	1.76352e-127	11342.2
CEBPB_HUMAN.H10MO.A	24.6753	7.08897e-166	0.877614	0.866681	0.0394804	0.0362406	1.25112e-117	11191.3
TA0704_HNF4A_full_dimer	24.7383	1.9305e-164	0.805298	0.792869	0.0434163	0.041383	4.24448e-124	11433
CEBPA_HUMAN.H10MO.A	24.5835	2.13739e-163	0.880247	0.869681	0.0376545	0.0352942	5.51522e-120	11322.9
MA0102.3 CEBPA	23.8603	4.06572e-154	0.898244	0.88804	0.0374957	0.0351091	3.67828e-113	11316.3
MA0065.2 Pparg::Rxra	23.6638	4.65168e-152	0.857913	0.848764	0.0341173	0.0316982	2.87323e-110	11266.7
HNF1A_HUMAN.H10MO.A	23.136	1.27208e-150	0.840845	0.83072	0.0414431	0.0352469	2.75245e-94	10758
MA0836.1 CEBPD	23.2725	1.26283e-147	0.865386	0.855471	0.0378603	0.0348696	1.33039e-105	11211.9
TA0389_CEBPD_DBD_dimer	23.2659	1.49222e-147	0.865427	0.855515	0.0378654	0.0348675	1.61455e-105	11210.7
MA0466.2 CEBPB	23.1273	1.11155e-145	0.873409	0.863617	0.0375488	0.0346701	1.10463e-104	11227.6
TA0387_CEBPB_DBD_dimer	23.1205	1.39296e-145	0.873264	0.863455	0.0376179	0.0347426	1.1704e-104	11229.2
COT1_HUMAN.H10MO.B	23.3313	3.05451e-145	0.919548	0.909314	0.0371173	0.0362925	1.20026e-114	11608.3
TA0392_CEBPG_full_dimer	23.028	3.59295e-145	0.842539	0.83223	0.0401302	0.0365663	4.56018e-102	11146.2
RXRA_HUMAN.H10MO.C	22.8547	3.66214e-143	0.834828	0.826533	0.0325999	0.0296317	2.78178e-100	11131.3
MA0504.1 NR2C2	23.0396	1.17005e-142	0.86338	0.853671	0.0362462	0.0347446	4.48007e-109	11471
TA0398_Cebpb_DBD_dimer	22.8347	3.72624e-142	0.861273	0.851447	0.0382084	0.0352263	5.80382e-102	11218.3
MA0837.1 CEBPE	22.8401	5.66706e-142	0.879975	0.870785	0.035592	0.0329692	1.24574e-102	11247.7
TA0390_CEBPE_DBD_dimer	22.8369	6.06124e-142	0.879619	0.870408	0.0356807	0.0330453	1.4035e-102	11246.6
TA0388_CEBPB_full_dimer	22.6999	2.4252e-140	0.868507	0.858983	0.0371585	0.0343686	3.13046e-101	11238.3
HNF1B_HUMAN.H10MO.B	22.1716	5.96884e-139	0.849197	0.840739	0.0363342	0.0306753	4.26236e-86	10719.9
MA0115.1 NR1H2::RXRA	22.4052	1.51465e-136	0.749704	0.73841	0.0444728	0.041326	2.53667e-99	11267.7
MA0017.1 NR2F1	22.2631	1.8554e-132	0.883519	0.874268	0.0351651	0.0343797	8.90607e-105	11607.5
MA0838.1 CEBPG	21.9052	7.62353e-132	0.835979	0.825867	0.0415566	0.0376662	4.08014e-92	11114.3
TA0391_CEBPG_DBD_dimer	21.882	1.46774e-131	0.836017	0.825919	0.0415398	0.0376584	5.95075e-92	11115.5
MA0046.1 HNF1A	21.6118	1.69296e-130	0.854566	0.845569	0.0387275	0.0336879	3.66782e-85	10878.6
MA0512.1 Rxra	21.9549	2.11021e-127	0.926178	0.916799	0.035105	0.0355502	9.01059e-107	11865.9
MA0466.1 CEBPB	21.5474	1.5444e-126	0.887383	0.877828	0.0391753	0.0363446	5.71036e-92	11257.5
TA0549_HNF1B_full_dimer	20.5179	4.91252e-119	0.819318	0.808577	0.0496389	0.0421477	9.0706e-75	10749.4
MA0153.2 HNF1B	20.5042	7.15493e-119	0.818918	0.808161	0.0497403	0.04224	1.09468e-74	10750.2
TA0699_HNF4A_DBD_dimer	20.6732	1.82891e-115	0.797422	0.78837	0.0377865	0.0360777	3.70361e-88	11444.3
PPARD_HUMAN.H10MO.D	20.5491	1.99616e-114	0.86937	0.861176	0.0346329	0.0328079	2.87591e-86	11392
PPARG_HUMAN.H10MO.A	20.0428	2.12821e-111	0.840274	0.833307	0.0316763	0.0282788	3.29891e-76	11024.9
NR1H2_HUMAN.H10MO.D	20.1763	4.47808e-110	0.739385	0.729727	0.0412953	0.0394417	3.51512e-84	11446.7
TA0550_HNF1B_full_dimer	18.7925	1.63755e-99	0.816981	0.807203	0.0486795	0.0420443	1.33318e-64	10839.8
NR2C1_HUMAN.H10MO.C	18.8915	1.16435e-95	0.883583	0.874942	0.0383585	0.037915	1.43662e-77	11685.8
COT2_HUMAN.H10MO.A	18.5495	6.3892e-93	0.89264	0.884753	0.0362441	0.035123	5.13498e-73	11545.6
CEBPD_HUMAN.H10MO.B	18.4782	1.03883e-92	0.91908	0.912841	0.0291467	0.0278183	4.49933e-71	11441.8
BU0053 Rara_primary	18.1957	1.52446e-89	0.852527	0.84445	0.0378909	0.0366593	3.15068e-70	11534.4
PPARG_HUMAN.H10MO.S	17.9027	4.28916e-86	0.936314	0.929166	0.0334394	0.0331003	4.09429e-70	11696.3
FOXA2_HUMAN.H10MO.A	17.7167	1.03769e-83	0.919095	0.912335	0.0313251	0.0317619	6.88935e-71	11875.5
TA0548_HNF1A_full_dimer	17.0581	1.30042e-81	0.827499	0.818758	0.0470587	0.0416061	2.47421e-55	10969.3
MA0046.2 HNF1A	17.0203	2.99112e-81	0.827663	0.818942	0.0470409	0.0416034	4.025e-55	10971.1
DBP_HUMAN.H10MO.B	16.9998	3.80459e-79	0.898202	0.890863	0.0376361	0.0354842	1.14874e-59	11360.9
ERR1_HUMAN.H10MO.D	16.7859	9.32275e-76	0.862365	0.855321	0.0349167	0.0348377	1.25327e-62	11754.3
MA0148.2 FOXA1	16.69	5.24191e-75	0.919524	0.912786	0.033695	0.0334959	1.17488e-61	11727.4
MA0148.1 FOXA1	16.6698	7.80662e-75	0.919039	0.912276	0.0338631	0.0336591	1.6646e-61	11726.5
NR4A2_HUMAN.H10MO.C	16.0329	1.48212e-69	0.921897	0.914943	0.0364306	0.0359423	1.47135e-56	11672.4
TA0405_HLF_full_dimer	15.6841	3.242e-68	0.881484	0.8744	0.0400772	0.0369826	8.35384e-50	11223.9
MA0043.2 HLF	15.6775	3.65291e-68	0.881598	0.874524	0.0400413	0.036944	9.3562e-50	11223
TA0402_DBP_DBD_dimer	15.6041	1.46676e-67	0.839317	0.831758	0.0430054	0.0396587	2.7767e-49	11219.8
BU0049 Nr2f2_primary	15.4794	2.49792e-65	0.870211	0.863199	0.0385515	0.0374289	7.94775e-52	11558.6
MA0592.1 ESRRA	15.285	4.46416e-63	0.883689	0.875789	0.0428172	0.0429467	9.55366e-53	11793.6
MA0102.2 CEBPA	15.1878	6.62352e-63	0.92904	0.924096	0.0276374	0.0269153	3.48952e-50	11580.1
MA0141.2 Esrrb	15.0293	6.69466e-61	0.89173	0.883863	0.0430768	0.0435542	1.31852e-51	11853.9
MA0141.1 Esrrb	15.0019	1.07671e-60	0.891671	0.883832	0.0430158	0.0434745	2.11848e-51	11850.8
TA0719_NR4A2_full_monomer	14.7712	1.05917e-59	0.854553	0.847215	0.0423224	0.0410426	2.38703e-47	11550.6
NR2F6_HUMAN.H10MO.D	14.7463	2.43569e-59	0.878549	0.87404	0.0258673	0.0252984	1.04099e-47	11609.9
FOXP2_HUMAN.H10MO.A	14.7865	5.77616e-59	0.947341	0.941901	0.0302017	0.0306221	3.26285e-50	11875.3
NR1I3_HUMAN.H10MO.S	14.9793	6.95735e-59	0.977206	0.972881	0.0219294	0.0243603	7.82253e-58	12648.8
TA0423_NFIL3_DBD_dimer	14.5078	3.87437e-58	0.885656	0.879146	0.0389868	0.0369168	2.1377e-44	11389.3
MA0047.2 Foxa2	14.4781	6.86234e-57	0.901561	0.895598	0.0342474	0.0342006	2.55769e-47	11760.9
TA0404_Dbp_DBD_dimer	14.2697	8.2803e-57	0.826409	0.819142	0.0451399	0.0417067	1.0286e-41	11231.7
MA0849.1 FOXO6	14.4408	2.10331e-56	0.946907	0.939241	0.0437162	0.0441606	8.7969e-48	11847
TA0466_FOXO6_DBD_monomer	14.4388	2.20437e-56	0.946904	0.939229	0.0437634	0.0442214	8.68568e-48	11849.3
CEBPG_HUMAN.H10MO.C	14.2447	9.3473e-56	0.881746	0.8762	0.0332921	0.032137	6.02445e-44	11518.8
MA0102.1 Cebpa	14.206	2.65169e-55	0.90704	0.902375	0.0278857	0.0271532	3.31526e-44	11579.1
MA0042.2 FOXI1	14.2402	3.382e-55	0.94176	0.93405	0.0452106	0.0449136	1.49098e-45	11722.5
TA0445_FOXI1_full_monomer	14.2376	3.53895e-55	0.941728	0.934013	0.0452498	0.0449522	1.549e-45	11722.4
TA0849_NR2F1_DBD_monomer	14.1714	9.35055e-55	0.876145	0.86887	0.0430103	0.0425578	6.56854e-45	11693.5
MA0017.2 NR2F1	14.1702	9.52494e-55	0.876109	0.868836	0.0430023	0.0425482	6.71028e-45	11693.2
MA0043.1 HLF	13.9111	1.60149e-53	0.882129	0.877091	0.0313195	0.0298207	2.67945e-41	11425.8
MA0639.1 DBP	13.7799	5.05052e-53	0.86027	0.853367	0.0442259	0.0410638	2.67094e-39	11262.6
TA0403_DBP_full_dimer	13.7758	5.45685e-53	0.860529	0.85364	0.0441446	0.0409952	2.75671e-39	11263.7
RARB_HUMAN.H10MO.D	13.9823	2.48945e-52	0.936731	0.929639	0.0402897	0.0424802	1.82044e-47	12187.8
TA0463_FOXO4_DBD_monomer	13.8635	4.12869e-52	0.956831	0.950643	0.0366846	0.0371437	2.32758e-44	11864.7
MA0848.1 FOXO4	13.8608	4.32735e-52	0.956861	0.950677	0.0366691	0.0371308	2.39253e-44	11865.3
TA0473_Foxg1_DBD_monomer	13.7997	1.09401e-51	0.955584	0.949442	0.0366498	0.0370254	7.53814e-44	11847.6
HLF_HUMAN.H10MO.C	13.5469	5.43931e-51	0.865312	0.859267	0.0388238	0.0367011	6.261e-39	11378.3
TA0426_TEF_FL_dimer	13.4274	2.34858e-50	0.875561	0.868373	0.047058	0.0439258	1.10934e-37	11296.3
TA0440_FOXD2_DBD_monomer	13.5652	8.60006e-50	0.970844	0.966678	0.0249789	0.0256053	3.03829e-43	11960
MA0847.1 FOXD2	13.5606	9.27321e-50	0.97083	0.966662	0.0250022	0.0256297	3.23027e-43	11960.2
TA0468_FOXP3_DBD_monomer	13.5115	1.71978e-49	0.972476	0.968494	0.0240764	0.0245568	1.19499e-42	11921
MA0850.1 FOXP3	13.5099	1.75906e-49	0.972464	0.968482	0.0240748	0.0245523	1.23977e-42	11920.1
NR4A1_HUMAN.H10MO.C	13.3339	1.14797e-48	0.935601	0.929539	0.0379892	0.0377045	3.49214e-40	11715.7
ERR2_HUMAN.H10MO.A	13.2011	2.2971e-47	0.908284	0.901079	0.0446545	0.0454581	1.01655e-40	11906.1
TA0479_Foxk1_DBD_monomer	13.1891	2.71174e-47	0.96202	0.956518	0.034154	0.0347435	1.30162e-40	11900.5
MA0031.1 FOXD1	13.0106	1.02937e-46	0.925859	0.919194	0.0434726	0.0423576	1.74316e-37	11583.6
TA0866_ESRRA_DBD_monomer	13.0577	1.23451e-46	0.893866	0.887314	0.0416512	0.0416793	4.93628e-39	11776.1
PPARA_HUMAN.H10MO.S	13.1946	1.29327e-46	0.968668	0.962839	0.0346196	0.0370906	2.10589e-43	12323.6
TA0690_ESRRA_DBD_monomer	12.7851	8.17503e-45	0.889109	0.882359	0.0438751	0.043841	1.90865e-37	11765.3
TA0406_Hlf_DBD_dimer	12.5131	5.28688e-44	0.820153	0.813903	0.0439033	0.0409822	5.10329e-33	11296.5
NR1I2_HUMAN.H10MO.S	12.7166	9.88963e-44	0.968947	0.965284	0.0230133	0.0240963	2.5265e-39	12130.3
NFIC_HUMAN.H10MO.A	12.5335	1.79589e-43	0.852811	0.847597	0.0352475	0.0344084	4.96267e-35	11596.8
MA0593.1 FOXP2	12.5447	4.87889e-43	0.917635	0.911727	0.0386947	0.039194	9.27659e-37	11867.6
FOXD3_HUMAN.H10MO.D	12.5234	6.89028e-43	0.948237	0.941816	0.0420983	0.0426759	1.11509e-36	11873.8
RARG_HUMAN.H10MO.S	12.6507	1.53202e-42	0.977977	0.973947	0.0240976	0.0269007	3.20053e-42	12695
TA0208_MYBL1_DBD_dimer	12.3761	4.39713e-42	0.798721	0.79311	0.0375851	0.0376644	2.34039e-35	11786.8
MA0776.1 MYBL1	12.3761	4.39713e-42	0.798721	0.79311	0.0375851	0.0376644	2.34039e-35	11786.8
TA0425_TEF_DBD_dimer	12.1864	6.69885e-42	0.849072	0.843035	0.043695	0.0406233	2.85697e-31	11270.8
MA0843.1 TEF	12.1857	6.74005e-42	0.849034	0.842999	0.0436825	0.0406066	2.91075e-31	11270
TCF7_HUMAN.H10MO.C	12.2561	1.86641e-41	0.907846	0.903545	0.0293618	0.0291005	3.07156e-34	11705.3
NR6A1_HUMAN.H10MO.B	12.1048	1.64259e-40	0.845791	0.838488	0.0505544	0.0500164	2.22561e-33	11692.6
TA0460_FOXO3_full_monomer	11.9243	1.24965e-39	0.912852	0.906595	0.0447056	0.0433509	1.19092e-31	11550.1
MA0157.2 FOXO3	11.9169	1.39203e-39	0.912947	0.906703	0.0446458	0.0432923	1.29825e-31	11550
MA0148.3 FOXA1	12.0329	1.4973e-39	0.897119	0.892326	0.0322491	0.0332418	9.38891e-35	12003.8
FOXA1_HUMAN.H10MO.A	11.9867	1.58241e-39	0.913351	0.908725	0.0318256	0.0320893	1.46372e-33	11832.9
MA0480.1 Foxo1	12.0152	1.76752e-39	0.907708	0.902828	0.0329733	0.0338777	1.62209e-34	11978
FOXO4_HUMAN.H10MO.C	11.9716	5.26335e-39	0.950148	0.944993	0.0344427	0.0360134	4.79422e-35	12118.9
MA0119.1 NFIC::TLX1	11.7698	1.43839e-38	0.79178	0.785572	0.0446685	0.0436343	3.55479e-31	11601.5
AJ_FOXA1	11.7997	3.56349e-38	0.935428	0.931134	0.029601	0.0303422	2.86011e-33	11959.7
FOXA3_HUMAN.H10MO.C	11.7837	5.3773e-38	0.940429	0.935787	0.0318563	0.0328864	1.75517e-33	12015.8
TA0442_FOXD3_DBD_monomer	11.7439	8.0194e-38	0.972541	0.968712	0.0264984	0.0271877	5.1375e-33	11967.2
BU0014 Esrra_primary	11.4743	1.81497e-36	0.858146	0.852853	0.0382661	0.0383163	1.1469e-30	11780.8
TA0282_GMEB2_DBD_dimer	11.482	2.29804e-36	0.880004	0.873332	0.0476782	0.0483782	3.22049e-31	11881
TA0448_FOXJ2_DBD_monomer	11.4814	3.37387e-36	0.950275	0.945803	0.031557	0.0325023	8.36144e-32	11997.4
MA0505.1 Nr5a2	11.416	3.86254e-36	0.867369	0.859512	0.0571805	0.0571495	2.62218e-30	11767.1
TA0696_ESRRG_full_monomer	11.3501	9.50563e-36	0.893387	0.887384	0.0439529	0.0439206	5.63188e-30	11765.6
MA0643.1 Esrrg	11.3425	1.05273e-35	0.893112	0.887096	0.0440759	0.0440405	6.17229e-30	11765.1
MA0603.1 Arntl	11.1144	1.00762e-34	0.867579	0.861448	0.0471007	0.0455543	1.10073e-27	11532.1
TA0456_FOXO1_DBD_monomer	11.0931	3.32253e-34	0.942439	0.9378	0.0346628	0.0347442	7.72494e-29	11788.5
TA0221_NFIA_full_dimer	11.024	3.43871e-34	0.783483	0.777613	0.0454546	0.0439735	2.80532e-27	11533.8
RARA_HUMAN.H10MO.S	11.1385	8.62718e-34	0.959902	0.95103	0.0623467	0.0668796	1.2695e-31	12334.3
STF1_HUMAN.H10MO.B	11.0301	9.72397e-34	0.934205	0.92876	0.0405825	0.0410773	6.9477e-29	11862.3
AJ_TEAD4::CEBPD_002	10.7946	3.73829e-33	0.748373	0.744567	0.030752	0.0289828	2.08036e-25	11358.5
TA0859_NFIX_full_monomer	10.9118	1.4544e-32	0.970821	0.967975	0.0205215	0.0218807	3.3157e-30	12282.3
MA0671.1 NFIX	10.9087	1.51678e-32	0.970816	0.967974	0.0204961	0.0218556	3.4117e-30	12283.1
TA0222_NFIB_full_dimer	10.7166	2.15531e-32	0.786272	0.780651	0.0446814	0.0433335	5.68537e-26	11551.1
RARG_HUMAN.H10MO.C	10.7822	2.70775e-32	0.850257	0.846719	0.0268942	0.0273164	8.19498e-28	11888.7
TA0698_Esrra_DBD_monomer	10.7262	2.88338e-32	0.840814	0.834617	0.0485166	0.0478781	1.4018e-26	11674.1
AJ_HES1	10.7367	3.44436e-32	0.832002	0.825405	0.0510133	0.0510261	4.46342e-27	11772.9
MA0592.2 Esrra	10.6981	4.13171e-32	0.840777	0.834596	0.0485226	0.0478726	1.91824e-26	11672.4
NFIA_HUMAN.H10MO.S	10.7829	1.07203e-31	0.979036	0.97613	0.0208999	0.0226688	3.50751e-30	12431.3
AJ_TEAD4::CEBPD_001	10.5257	1.29977e-31	0.784709	0.78097	0.030959	0.0291989	2.79832e-24	11363.1
TA0693_ESRRB_DBD_monomer	10.6379	1.34668e-31	0.857676	0.851524	0.047867	0.048068	9.50669e-27	11802.3
ESR2_HUMAN.H10MO.S	10.7555	1.72588e-31	0.976809	0.972917	0.0278941	0.030457	2.7385e-30	12490.7
MA0141.3 ESRRB	10.6166	1.76748e-31	0.857744	0.851605	0.0478597	0.0480603	1.19337e-26	11802.3
HEY1_HUMAN.H10MO.D	10.5552	1.97212e-31	0.830878	0.825518	0.0430762	0.0419918	2.03995e-25	11587
TA0454_FOXL1_full_monomer	10.6662	2.40625e-31	0.972976	0.968767	0.0314718	0.0330175	2.22591e-28	12146.4
MA0033.2 FOXL1	10.659	2.63032e-31	0.973011	0.968809	0.0314439	0.0329858	2.42799e-28	12145.8
TA0432_FOXB1_full_monomer	10.5068	6.90394e-31	0.927531	0.922336	0.0409713	0.0410764	4.31785e-26	11790.2
MA0613.1 FOXG1	10.4886	7.869e-31	0.926931	0.919897	0.0557834	0.0556715	7.3321e-26	11756.2
MA0614.1 Foxj2	10.5414	8.91921e-31	0.947313	0.942378	0.037747	0.0390948	2.50218e-27	12041.8
MA0160.1 NR4A2	10.3915	2.62456e-30	0.949335	0.94587	0.0277597	0.0276785	2.15264e-25	11749.4
NR5A2_HUMAN.H10MO.C	10.4351	2.76631e-30	0.937617	0.932185	0.0423165	0.043405	1.67713e-26	11965
ERR3_HUMAN.H10MO.B	10.3394	4.75103e-30	0.907993	0.903063	0.0397855	0.0395601	4.48676e-25	11729.2
ARNT_HUMAN.H10MO.B	10.3725	6.42646e-30	0.910537	0.903546	0.0546499	0.0562284	2.6138e-26	11989.2
NFIA_HUMAN.H10MO.C	10.2528	6.74876e-30	0.820269	0.81577	0.0376392	0.0362062	1.05042e-23	11494.8
MA0259.1 ARNT::HIF1A	10.3805	1.02622e-29	0.922877	0.916608	0.0477961	0.0506077	2.68057e-27	12223.2
TA0351_HEY1_DBD_dimer	10.2511	1.14302e-29	0.84136	0.835214	0.0504628	0.0496613	2.26669e-24	11654.3
THA_HUMAN.H10MO.C	10.2157	1.26199e-29	0.823345	0.819737	0.0301101	0.0291742	9.28822e-24	11544.6
MA0823.1 HEY1	10.2409	1.29842e-29	0.841433	0.835299	0.0504144	0.0496142	2.51037e-24	11654.3
RXRB_HUMAN.H10MO.C	10.3066	1.36707e-29	0.925327	0.92142	0.0308186	0.0316131	6.63091e-26	11965.4
TA0167_TCF7L1_full_monomer	10.196	1.4912e-29	0.843427	0.838821	0.0386249	0.0372919	1.42718e-23	11520.1
TA0352_HEY2_DBD_dimer	10.1687	3.47618e-29	0.850061	0.844563	0.0453468	0.0448173	3.86623e-24	11685
MA0004.1 Arnt	10.1207	6.20427e-29	0.905326	0.896719	0.0713555	0.070485	6.47495e-24	11681.2
TA0394_CREB3L1_DBD_dimer	10.0631	1.18163e-28	0.763526	0.757997	0.0462121	0.045516	1.39279e-23	11660.3
TA0476_Foxj3_DBD_monomer	10.1201	1.19781e-28	0.945726	0.941427	0.0347004	0.035394	7.10407e-25	11921.2
MA1099.1 Hes1	10.0313	2.78522e-28	0.883516	0.878876	0.0381603	0.0384663	4.01613e-24	11830.9
GMEB2_HUMAN.H10MO.D	9.94029	4.46506e-28	0.866864	0.861696	0.0440129	0.0430093	7.74473e-23	11604.1
MA0494.1 Nr1h3::Rxra	9.93563	4.77872e-28	0.838617	0.835256	0.0286219	0.0279849	7.81591e-23	11608
TA0869_CREB3L1_DBD_dimer	9.93094	5.91483e-28	0.760953	0.755539	0.0458384	0.0451625	4.98777e-23	11662.6
TA0223_NFIX_full_dimer	9.91212	6.05018e-28	0.819896	0.814711	0.0443481	0.0432598	1.13875e-22	11591.5
TA0211_MYBL2_DBD_dimer	9.93428	6.43222e-28	0.780137	0.776076	0.0341919	0.0338954	3.23295e-23	11707
TA0769_GMEB2_DBD_dimer	9.79882	1.69066e-27	0.859144	0.854328	0.0422271	0.0405272	9.16032e-22	11479.3
MA0862.1 GMEB2	9.77689	2.19326e-27	0.859395	0.854601	0.0421334	0.0404321	1.13201e-21	11478.4
AJ_GCM1::CEBPB_003	9.80235	2.31501e-27	0.740793	0.737429	0.0290664	0.0283863	3.02131e-22	11599.8
TA0861_NFIX_full_dimer	9.79301	2.67561e-27	0.805632	0.800619	0.0432977	0.042355	2.9766e-22	11611.5
FOXC1_HUMAN.H10MO.C	9.80086	2.95371e-27	0.850817	0.846815	0.0342667	0.0338469	1.49913e-22	11680.8
TA0395_CREB3L1_full_dimer	9.79184	3.24515e-27	0.759157	0.753944	0.0446962	0.0441191	1.70632e-22	11676
TA0207_MYBL1_DBD_dimer	9.7885	3.51502e-27	0.835211	0.831506	0.031729	0.0313836	1.54761e-22	11690.8
TA0858_NFIA_full_monomer	9.83406	4.76551e-27	0.927969	0.920407	0.062074	0.0642111	5.1853e-24	12031.9
MA0670.1 NFIA	9.8325	4.85313e-27	0.928039	0.920475	0.0621003	0.0642381	5.2701e-24	12031.9
MA0030.1 FOXF2	9.70356	8.60261e-27	0.859887	0.855475	0.0382873	0.0376576	4.97705e-22	11650.2
ESR1_HUMAN.H10MO.A	9.71666	1.11548e-26	0.840473	0.836545	0.0334325	0.0336041	1.12007e-22	11809.3
CR3L1_HUMAN.H10MO.D	9.67373	1.30736e-26	0.79772	0.792187	0.0480199	0.0473953	5.32772e-22	11675.3
CEBPE_HUMAN.H10MO.A	9.62154	2.05192e-26	0.89422	0.891165	0.0268397	0.0262697	1.4563e-21	11615.4
TA0091_GRHL1_full_dimer	9.61032	2.59074e-26	0.820914	0.816285	0.0405399	0.03989	1.17328e-21	11653.2
THB_HUMAN.H10MO.S	9.64601	2.79715e-26	0.905668	0.90164	0.0343827	0.034737	1.61505e-22	11848.1
MA0647.1 GRHL1	9.60336	2.80666e-26	0.820727	0.816096	0.0405891	0.0399359	1.25747e-21	11652.8
AJ_TEAD4::CEBPD_003	9.53448	2.98258e-26	0.758296	0.75505	0.0295763	0.0280165	2.1965e-20	11391.7
TA0341_BHLHB2_DBD_dimer	9.54228	4.22333e-26	0.857689	0.852348	0.0477342	0.0462293	5.70021e-21	11541.4
MA0464.2 BHLHE40	9.53629	4.5243e-26	0.857347	0.851999	0.0478351	0.0463248	6.03889e-21	11541.1
FOXO1_HUMAN.H10MO.C	9.53738	8.15615e-26	0.913434	0.908574	0.0423225	0.0423211	8.77536e-22	11770.8
TA0711_NR2F1_full_monomer	9.60108	1.39013e-25	0.952222	0.94762	0.0373928	0.0402691	3.83209e-24	12368.4
AJ_GCM1::CEBPB_002	9.40566	1.77724e-25	0.732683	0.729387	0.0300806	0.0289109	3.05086e-20	11489
MA0025.1 NFIL3	9.33953	2.13014e-25	0.875399	0.870613	0.0450672	0.0420457	2.78623e-19	11293
TA0735_RARG_full_dimer	9.41793	2.14273e-25	0.797836	0.793972	0.0347115	0.0339478	1.00851e-20	11609.9
FOXJ2_HUMAN.H10MO.C	9.52381	2.25276e-25	0.95119	0.946779	0.0368897	0.0387716	4.3344e-23	12161.3
MA0157.1 FOXO3	9.37853	3.71411e-25	0.949164	0.945526	0.0326707	0.0321252	1.05915e-20	11648.3
TA0852_Bhlhb2_DBD_monomer	9.33468	4.74345e-25	0.861778	0.856472	0.0484311	0.0469641	3.49378e-20	11550.2
HIF1A_HUMAN.H10MO.A	9.38926	6.57805e-25	0.844242	0.839076	0.0448257	0.0458567	9.0885e-22	11944.2
TA0475_Foxj3_DBD_dimer	9.33468	6.85129e-25	0.820712	0.816466	0.0381032	0.0377048	1.10067e-20	11693.9
VDR_HUMAN.H10MO.S	9.48641	1.52349e-24	0.990505	0.988183	0.0178765	0.0207822	6.19896e-26	13096
FOXO6_HUMAN.H10MO.D	9.23282	2.49389e-24	0.86535	0.861206	0.0373424	0.0372617	1.74585e-20	11755.1
TA0346_Bhlhb2_DBD_dimer	9.15855	3.59388e-24	0.851639	0.846395	0.048703	0.0473195	1.51195e-19	11563.7
TA0732_RARG_DBD_dimer	9.16634	4.02113e-24	0.779076	0.774614	0.041015	0.040304	7.58004e-20	11643.7
TA0860_NFIX_full_monomer	9.24478	4.68197e-24	0.971684	0.968861	0.0244369	0.0255465	9.9476e-22	12117.3
FOXJ3_HUMAN.H10MO.S	9.18905	5.62118e-24	0.908374	0.903647	0.0421041	0.0428407	8.52876e-21	11902.3
MA0161.1 NFIC	9.23131	7.31001e-24	0.986603	0.98419	0.0205709	0.0219264	3.44146e-22	12279.5
MA0632.1 Tcfl5	9.11679	1.1915e-23	0.900624	0.895537	0.0457811	0.0464534	1.97118e-20	11881.1
TA0400_Creb3l2_DBD_dimer	8.98572	2.50455e-23	0.789026	0.784597	0.0418662	0.040738	6.37038e-19	11574.2
USF1_HUMAN.H10MO.A	8.98007	2.78064e-23	0.856415	0.851701	0.0445018	0.0434111	5.86821e-19	11591.8
TA0762_VDR_full_dimer	8.98697	3.62425e-23	0.781768	0.778019	0.0347658	0.0346149	1.85337e-19	11738.9
MA0071.1 RORA	8.99365	4.214e-23	0.905585	0.900808	0.0437645	0.0441836	8.16975e-20	11842.6
MA0693.1 Vdr	8.97048	4.33158e-23	0.78186	0.778121	0.0347382	0.034585	2.15685e-19	11738.4
MA0626.1 Npas2	8.97196	4.61559e-23	0.905982	0.901713	0.0395057	0.0395254	1.63109e-19	11774.8
TA0342_BHLHB3_full_dimer	8.92381	5.1483e-23	0.854955	0.849822	0.0487595	0.0475681	9.54039e-19	11592.3
FOXF2_HUMAN.H10MO.D	8.96937	6.22059e-23	0.930344	0.926976	0.0307317	0.0312769	6.54025e-20	11904.2
AJ_GCM1::CEBPB_001	8.86919	6.59909e-23	0.740797	0.737763	0.0294958	0.0281935	4.30241e-18	11451.8
NFIL3_HUMAN.H10MO.C	8.8507	6.60683e-23	0.850761	0.846722	0.0397229	0.0375338	8.87243e-18	11375.2
MA0608.1 Creb3l2	8.90504	6.76811e-23	0.875078	0.870567	0.0427976	0.0419266	9.04115e-19	11621.8
MA0100.2 Myb	8.95128	7.59008e-23	0.917915	0.913907	0.0366321	0.0372915	7.61818e-20	11906.2
TA0353_HEY2_full_dimer	8.88249	1.06483e-22	0.852061	0.847177	0.045955	0.0456016	5.62853e-19	11714.3
MA0649.1 HEY2	8.87473	1.15825e-22	0.85215	0.847271	0.0459454	0.0455934	6.01914e-19	11714.5
TA0763_Vdr_DBD_dimer	8.87305	1.31769e-22	0.788584	0.785037	0.0332194	0.0331957	4.22756e-19	11765.8
TA0213_MYBL2_DBD_monomer	8.81122	2.66745e-22	0.845691	0.841871	0.0359394	0.0360138	6.33022e-19	11786.5
TA0707_NR2E1_full_monomer	8.77554	3.76489e-22	0.913949	0.909988	0.0374943	0.0374864	9.77755e-19	11769.5
MA0676.1 Nr2e1	8.77105	3.947e-22	0.914045	0.910089	0.0374628	0.037454	1.01866e-18	11769.3
MA0617.1 Id2	8.6975	4.15897e-22	0.877757	0.871975	0.0573459	0.05477	1.86758e-17	11446.4
TA0717_NR4A2_full_dimer	8.71485	6.0345e-22	0.782006	0.777954	0.038974	0.0385352	2.93401e-18	11688.1
MLX_HUMAN.H10MO.D	8.65764	7.02588e-22	0.830336	0.825133	0.0515851	0.0495664	1.94268e-17	11487.3
MYBA_HUMAN.H10MO.D	8.71896	7.74313e-22	0.840959	0.837097	0.0365387	0.0368265	1.06218e-18	11829.8
TA0214_MYBL2_DBD_dimer	8.66233	8.01284e-22	0.760967	0.757299	0.0360083	0.0349911	1.08415e-17	11564.8
MA0777.1 MYBL2	8.66233	8.01284e-22	0.760967	0.757299	0.0360083	0.0349911	1.08415e-17	11564.8
MA0150.1 NFE2L2	8.70159	8.36635e-22	0.874606	0.870369	0.0404093	0.0404432	1.77543e-18	11777.3
TA0728_RARA_full_dimer	8.65034	8.57943e-22	0.765134	0.761179	0.0390081	0.037767	1.43268e-17	11539.3
TFEB_HUMAN.H10MO.C	8.67221	8.70247e-22	0.84667	0.840979	0.0552617	0.0543422	5.55998e-18	11648.8
TA0470_Foxc1_DBD_monomer	8.76412	8.80727e-22	0.974701	0.971613	0.0280716	0.0294969	7.55877e-20	12159.4
HES5_HUMAN.H10MO.D	8.6765	1.01713e-21	0.784809	0.779823	0.0478713	0.0476946	2.78341e-18	11743.7
GCR_HUMAN.H10MO.A	8.59064	1.40885e-21	0.855979	0.852471	0.0350817	0.03368	3.51274e-17	11481.5
TA0720_Nr2e1_DBD_monomer	8.62156	1.91959e-21	0.911946	0.907895	0.0390108	0.0390201	3.67897e-18	11772.9
BU0046 Mybl1_primary	8.54786	3.84635e-21	0.817658	0.814326	0.0324929	0.0323432	8.83541e-18	11737
GN_MYRF_TOP1000	8.49601	5.56024e-21	0.853367	0.849228	0.0409937	0.0403442	2.37331e-17	11654.6
CR3L2_HUMAN.H10MO.D	8.5016	6.54017e-21	0.785557	0.781342	0.0412011	0.0411589	1.1011e-17	11763.5
BHE40_HUMAN.H10MO.A	8.45464	7.03573e-21	0.874075	0.869969	0.0413094	0.0401377	6.11021e-17	11564
THA_HUMAN.H10MO.S	8.51025	7.47953e-21	0.920444	0.916807	0.0350639	0.0355787	4.73681e-18	11881
ESR2_HUMAN.H10MO.A	8.40469	1.76116e-20	0.816827	0.813509	0.0328271	0.0327876	2.53219e-17	11762.2
MA0825.1 MNT	8.32865	2.07154e-20	0.88713	0.882621	0.0466011	0.0446355	3.23094e-16	11465.7
USF2_HUMAN.H10MO.A	8.34952	2.09103e-20	0.792292	0.788449	0.0391351	0.0380467	1.40288e-16	11568
TA0746_Rara_DBD_dimer	8.36442	2.18684e-20	0.76728	0.763516	0.0378306	0.037277	6.6984e-17	11663.4
AJ_TEAD4::CEBPD_004	8.32441	2.20409e-20	0.77506	0.772146	0.0301045	0.0288702	3.16487e-16	11474.1
TA0360_MNT_DBD_dimer	8.31964	2.27186e-20	0.887247	0.88275	0.0465217	0.0445597	3.46959e-16	11465.8
TA0688_Ar_DBD_dimer	8.3278	2.46599e-20	0.803499	0.799827	0.037615	0.0364287	1.98826e-16	11541.3
TA0750_Rarb_DBD_dimer	8.35085	2.47266e-20	0.770075	0.766185	0.0391972	0.0385827	7.86885e-17	11655.8
TA0772_MTF1_DBD_monomer	8.35765	2.84295e-20	0.767007	0.763343	0.0364435	0.0364017	3.75483e-17	11762.6
TA0090_GRHL1_DBD_dimer	8.32316	3.02794e-20	0.83999	0.836036	0.0401626	0.0393178	1.26803e-16	11616.9
MA0622.1 Mlxip	8.28335	3.0982e-20	0.880278	0.874606	0.0591212	0.0564011	5.50715e-16	11438.8
MA0863.1 MTF1	8.3423	3.32198e-20	0.767175	0.763521	0.036411	0.0363702	4.2672e-17	11762.8
TA0447_FOXJ2_DBD_dimer	8.31049	4.18109e-20	0.833296	0.829492	0.0382541	0.0379627	7.5401e-17	11714.8
TA0209_MYBL1_DBD_monomer	8.31383	4.62399e-20	0.842868	0.839215	0.036425	0.0364977	4.68316e-17	11785.9
MA0112.2 ESR1	8.28202	4.99862e-20	0.775392	0.771864	0.0358382	0.0352919	1.35732e-16	11658.9
HOMEO0169_Tcf1_2666.2	8.28021	6.57745e-20	0.812217	0.808798	0.0342109	0.0343154	5.91137e-17	11793.8
FOXD1_HUMAN.H10MO.D	8.26499	7.11642e-20	0.862914	0.859853	0.0308104	0.0307384	8.61234e-17	11753.8
TA0694_ESRRG_full_dimer	8.21164	7.43885e-20	0.768889	0.765654	0.0337431	0.0325142	6.27093e-16	11506.5
TA0379_TFE3_DBD_dimer	8.20976	8.16991e-20	0.880616	0.877021	0.0373506	0.0361766	5.0841e-16	11542.1
MA0831.1 TFE3	8.20935	8.20601e-20	0.880623	0.877027	0.0373502	0.0361771	5.09524e-16	11542.2
FOXO3_HUMAN.H10MO.B	8.26377	8.5554e-20	0.92087	0.918009	0.0285005	0.028796	4.8376e-17	11848.5
MA0100.1 Myb	8.19586	2.00654e-19	0.931625	0.927753	0.0384528	0.0393834	4.55535e-17	11953.3
MA0821.1 HES5	8.15224	2.27376e-19	0.78703	0.782438	0.046762	0.0467871	1.91963e-16	11775.1
TA0747_Rara_DBD_dimer	8.1198	2.46836e-19	0.769207	0.765582	0.0376158	0.036976	5.4676e-16	11646.1
TA0349_HES5_DBD_dimer	8.14278	2.49514e-19	0.787253	0.782669	0.0467351	0.0467583	2.0789e-16	11774.8
TA0451_FOXJ3_DBD_dimer	8.10208	3.03368e-19	0.813787	0.810164	0.0376055	0.0370499	5.70914e-16	11662.3
MA0258.2 ESR2	8.10222	3.83736e-19	0.851903	0.848536	0.0344297	0.034528	2.61121e-16	11792.3
MA0131.1 HINFP	8.06953	3.95541e-19	0.829246	0.825972	0.0342354	0.0335912	8.84263e-16	11632.9
MA0113.2 NR3C1	8.06722	3.97044e-19	0.886077	0.883418	0.0278368	0.0272749	9.5603e-16	11623
AJ_HOXB2::ESRRB_001	8.05578	5.36231e-19	0.783197	0.779706	0.0361753	0.0359464	5.71317e-16	11724.3
TA0731_RARG_DBD_dimer	8.04161	5.81882e-19	0.767961	0.764307	0.0380745	0.0376706	7.71809e-16	11692.8
MA0047.1 Foxa2	8.05957	8.17224e-19	0.919592	0.916249	0.0335968	0.0346079	1.11184e-16	11998.5
MA0860.1 Rarg.var.2	7.98955	9.08578e-19	0.751777	0.747993	0.0398358	0.0392264	1.43053e-15	11658.6
TA0754_Rarg_DBD_dimer	7.98966	9.09177e-19	0.751863	0.748078	0.0398392	0.0392348	1.42161e-15	11659.5
MA0481.1 FOXP1	8.02884	9.91634e-19	0.891049	0.887696	0.0340743	0.0348052	2.10723e-16	11932.4
HINFP_HUMAN.H10MO.C	7.9888	1.01837e-18	0.789384	0.786435	0.0308462	0.0306228	1.01758e-15	11717.6
BU0081 Tcf1_primary	8.0004	1.22363e-18	0.820315	0.816761	0.0364102	0.0369979	3.36469e-16	11892.1
TA0724_RARA_DBD_dimer	7.89836	1.9809e-18	0.77065	0.767248	0.0364726	0.0356283	4.07312e-15	11601.6
BU0045 Myb_primary	7.92213	2.11385e-18	0.821015	0.817965	0.0319936	0.0319756	1.30293e-15	11766.9
AJ_MYCL2	7.9071	2.15827e-18	0.869795	0.865193	0.0487517	0.0482521	2.21195e-15	11695.5
GRHL1_HUMAN.H10MO.D	7.88763	2.36586e-18	0.79647	0.792915	0.0379833	0.0373156	3.50609e-15	11641.9
MA0895.1 HMBOX1	7.89053	3.18743e-18	0.904202	0.900886	0.0346651	0.0349468	1.16207e-15	11831.7
TA0544_HMBOX1_DBD_monomer	7.88729	3.28698e-18	0.90409	0.900773	0.0346985	0.0349801	1.19342e-15	11831.6
MA0104.1 Mycn	7.81508	3.72898e-18	0.930922	0.926918	0.0438478	0.0422838	1.29136e-14	11511.9
FOXM1_HUMAN.H10MO.D	7.81642	4.95131e-18	0.931427	0.928379	0.0327455	0.0323119	5.09307e-15	11673.5
BU0027 Gmeb1_primary	7.80854	7.66531e-18	0.833133	0.829563	0.0374542	0.0380701	1.5884e-15	11894.4
MTF1_HUMAN.H10MO.C	7.79047	7.82157e-18	0.787499	0.784272	0.0342945	0.0344234	3.09987e-15	11799
AJ_MYBL1::MAX_001	7.76056	8.87149e-18	0.785425	0.782316	0.0335253	0.0332224	6.61309e-15	11704.4
MA0664.1 MLXIPL	7.6848	1.2269e-17	0.850717	0.846986	0.0416806	0.0400364	3.96722e-14	11485.1
TA0358_MLXIPL_full_dimer	7.6818	1.26227e-17	0.850589	0.846856	0.0417221	0.0400763	4.0559e-14	11485.1
TA0734_RARG_full_dimer	7.72291	1.50916e-17	0.765345	0.762135	0.0343568	0.0345491	4.90069e-15	11812.8
SRY_HUMAN.H10MO.B	7.72231	1.79205e-17	0.968195	0.965017	0.0336091	0.0342814	2.74483e-15	11921.4
AJ_TFAP2C::MAX_003	7.70383	2.39013e-17	0.752182	0.748877	0.0347406	0.0357996	2.08148e-15	12001.5
MA0615.1 Gmeb1	7.68069	2.5346e-17	0.837097	0.833661	0.0366553	0.0372575	4.41996e-15	11894.2
TA0736_RORA_DBD_dimer	7.62268	3.00896e-17	0.726969	0.72348	0.0384865	0.0379139	2.39973e-14	11661.6
HOMEO0170_Tcf2_0913.2	7.62738	3.99471e-17	0.809832	0.806487	0.0360217	0.0364906	7.71314e-15	11868.5
TA0865_HES5_DBD_dimer	7.61928	4.05259e-17	0.769392	0.76495	0.0481135	0.048483	1.01459e-14	11828.4
TA0334_Tcfap2a_DBD_dimer	7.60848	5.19036e-17	0.876564	0.872969	0.0385625	0.03937	6.54387e-15	11928.5
MA0822.1 HES7	7.5965	5.26888e-17	0.76605	0.761586	0.0483032	0.0488995	1.00867e-14	11863.4
TA0350_HES7_DBD_dimer	7.57463	6.46701e-17	0.765926	0.761477	0.0482679	0.0488815	1.17911e-14	11866.2
LEF1_HUMAN.H10MO.C	7.66528	8.07938e-17	0.98149	0.978731	0.02713	0.0304125	7.20047e-17	12734.6
TA0325_TFAP2B_DBD_dimer	7.54144	9.59113e-17	0.877746	0.874258	0.037746	0.0385402	1.10522e-14	11929.3
MA0811.1 TFAP2B	7.53693	9.98241e-17	0.877629	0.874142	0.0377656	0.0385564	1.14959e-14	11928.5
MA0858.1 Rarb.var.2	7.49491	1.02643e-16	0.761902	0.758427	0.0388511	0.0384306	5.36564e-14	11691.2
TA0751_Rarb_DBD_dimer	7.49283	1.04467e-16	0.761904	0.758429	0.0388708	0.0384456	5.47341e-14	11690.4
MA0093.1 USF1	7.47229	1.05226e-16	0.918573	0.914389	0.0475366	0.0462947	1.13018e-13	11580.1
MA0524.2 TFAP2C	7.51204	1.26017e-16	0.874021	0.870542	0.0377704	0.0385859	1.36228e-14	11933.4
MA0597.1 THAP1	7.50414	1.26395e-16	0.945482	0.943317	0.0236546	0.0240138	1.85329e-14	11884.8
TA0328_TFAP2C_DBD_dimer	7.49968	1.40741e-16	0.873845	0.870368	0.0378164	0.0386275	1.50854e-14	11932.4
TA0168_Tcf7_DBD_monomer	7.45961	1.44107e-16	0.838463	0.834963	0.0392763	0.0389101	6.59985e-14	11702.2
MA0769.1 Tcf7	7.45961	1.44107e-16	0.838463	0.834963	0.0392763	0.0389101	6.59985e-14	11702.2
HES7_HUMAN.H10MO.D	7.47299	1.54166e-16	0.758884	0.754398	0.0495444	0.0499152	3.15987e-14	11826.9
BU0016 Foxj1_primary	7.46878	1.62607e-16	0.891489	0.888416	0.0339144	0.0342155	3.09493e-14	11837.3
TA0759_THRB_DBD_dimer	7.42172	1.6309e-16	0.751874	0.748621	0.0372701	0.0362232	1.75674e-13	11566
NF2L2_HUMAN.H10MO.D	7.41665	1.96071e-16	0.858164	0.854841	0.03773	0.0371101	1.18312e-13	11650.3
PRGR_HUMAN.H10MO.C	7.42127	1.98667e-16	0.909516	0.907128	0.0269875	0.0266726	9.58045e-14	11685
MA0620.1 Mitf	7.41051	1.99454e-16	0.89905	0.895899	0.0359021	0.0351935	1.39898e-13	11626.3
TA0691_ESRRA_DBD_dimer	7.40355	2.0992e-16	0.753484	0.750336	0.0359313	0.0351855	1.52868e-13	11618.9
MA0041.1 Foxd3	7.40063	2.7507e-16	0.929603	0.926354	0.03644	0.0364661	7.04803e-14	11776.4
ESR1_HUMAN.H10MO.S	7.38215	2.93413e-16	0.799183	0.796051	0.0354928	0.0351935	1.135e-13	11708.8
TA0695_ESRRG_full_dimer	7.35608	3.13686e-16	0.765965	0.762786	0.0365973	0.0357517	2.352e-13	11601.9
TA0362_Mlx_DBD_dimer	7.32394	3.70841e-16	0.815827	0.811675	0.0484271	0.0468067	4.30864e-13	11527.6
THB_HUMAN.H10MO.C	7.29355	6.10338e-16	0.852284	0.84969	0.0298909	0.0294755	2.65067e-13	11668.7
RARA_HUMAN.H10MO.C	7.29434	7.13467e-16	0.821522	0.818724	0.03182	0.0318535	1.53738e-13	11778.9
TA0337_ARNTL_DBD_dimer	7.25133	8.04902e-16	0.784236	0.779927	0.0503044	0.049162	4.91951e-13	11604.7
MA0145.3 TFCP2	7.26938	8.88546e-16	0.859921	0.856744	0.0362724	0.0363052	1.85842e-13	11777.8
TA0092_TFCP2_full_dimer	7.26336	9.3678e-16	0.860159	0.85699	0.0362141	0.0362458	1.94508e-13	11777.6
AJ_TEAD4::CEBPB_001	7.21449	1.0278e-15	0.749456	0.746912	0.0300312	0.0291315	8.24265e-13	11552.6
AJ_MYBL1::FIGLA_003	7.24761	1.04842e-15	0.801918	0.799282	0.0302472	0.0301981	2.38772e-13	11759.1
TA0846_MSC_full_dimer	7.22776	1.31235e-15	0.869942	0.866591	0.0383943	0.0385137	2.33446e-13	11794.2
MA0665.1 MSC	7.22434	1.35135e-15	0.869904	0.866553	0.038416	0.0385327	2.40013e-13	11793.7
TA0753_Rarg_DBD_dimer	7.18637	1.69864e-15	0.748092	0.744841	0.0377852	0.0375244	4.49312e-13	11720.1
TA0758_THRA_FL_dimer	7.14679	1.94137e-15	0.750656	0.747598	0.0363434	0.0353788	1.17722e-12	11577.1
MA0104.2 Mycn	7.16528	2.1836e-15	0.871186	0.867563	0.0420143	0.041992	4.1899e-13	11767.1
TA0863_TFAP2A_DBD_dimer	7.17586	2.43404e-15	0.874169	0.870784	0.0385441	0.039292	1.9278e-13	11916.8
AJ_HOXB2::ESRRB_002	7.14486	2.55923e-15	0.783355	0.780573	0.0324038	0.0323265	5.18197e-13	11753.4
FOXJ3_HUMAN.H10MO.A	7.15192	2.73163e-15	0.901404	0.897541	0.0444852	0.0449325	3.19339e-13	11846.2
AJ_NR1I2	7.10028	3.00077e-15	0.852622	0.85	0.0312842	0.0305353	1.49057e-12	11595.9
AJ_TFAP4::MAX_003	7.10855	3.2948e-15	0.800438	0.797402	0.0357214	0.0354199	8.28522e-13	11708.7
MA0663.1 MLX	6.98242	7.65449e-15	0.822652	0.818958	0.0451258	0.0436982	4.34159e-12	11540.6
TA0359_MLX_full_dimer	6.97744	8.02212e-15	0.822861	0.819173	0.0450692	0.0436605	4.43561e-12	11543.3
TA0322_TFAP2A_DBD_dimer	7.02422	8.50425e-15	0.887615	0.884407	0.0374914	0.0380141	7.10557e-13	11875.5
MA0810.1 TFAP2A.var.2	7.02358	8.56322e-15	0.88751	0.884299	0.037526	0.0380549	7.10307e-13	11876.6
AJ_TFAP2C::MAX_002	7.03303	8.59129e-15	0.762051	0.758947	0.0359631	0.0367894	4.91029e-13	11944
MA0003.1 TFAP2A	7.07368	8.91925e-15	0.953583	0.950919	0.0296286	0.0315958	8.15232e-14	12283.6
AJ_HOXD12::FIGLA	7.01288	9.07331e-15	0.822394	0.819539	0.0335082	0.0338642	8.62456e-13	11850.5
MEIS1_HUMAN.H10MO.C	6.98308	1.05958e-14	0.862837	0.859869	0.0352814	0.0352983	1.49755e-12	11774.6
TA0687_AR_full_dimer	6.90179	1.34786e-14	0.782117	0.778872	0.0405039	0.0387575	1.08154e-11	11459.1
P63_HUMAN.H10MO.A	6.93355	1.43386e-14	0.831026	0.828412	0.0316131	0.0312516	3.13665e-12	11686.8
MA0007.3 Ar	6.87676	1.66651e-14	0.782129	0.778897	0.0404842	0.0387347	1.28002e-11	11458.4
NR1I2_HUMAN.H10MO.C	6.91631	1.73011e-14	0.852759	0.850479	0.0275397	0.027341	3.08209e-12	11717.8
[truncated: 2,663 more rows]

## Sheet: NOD vs INF UP
TF_NAME	Z_SCORE	P_VALUE	SAMPLE_AVERAGE	BACKGROUND_AVERAGE	SAMPLE_STDDEV	BACKGROUND_STDDEV	P_WELCH	df_WELCH
[truncated: 3,042 more rows]

[truncated: 1 more sheets: NOD vs INF DOWN]
