# Supplementary material for: Sustained activation of detoxification pathways promotes liver carcinogenesis in response to chronic bile acid-mediated damage
Source: PLoS Genet. 2018 May 7;14(5):e1007380. doi: 10.1371/journal.pgen.1007380 (PMC5957449; doi:10.1371/journal.pgen.1007380)
Supplement: S10 Table — (XLSX) [file pgen.1007380.s017.xlsx]

## Sheet: Nodule size
ID mouse	ID nodule	Condition	Nodule size ( mm)
172549	172549_1	UT	14.27
172549	172549_2	UT	13.28
172549	172549_3	UT	12.18
172549	172549_4	UT	13.31
172549	172549_5	UT	13.16
172549	172549_6	UT	6.35
172549	172549_7	UT	5.84
172549	172549_8	UT	4.49
172549	172549_9	UT	5.54
172549	172549_10	UT	4.97
175936	175936_1	UT	21
175936	175936_2	UT	18
175936	175936_3	UT	17
175936	175936_4	UT	11
175936	175936_5	UT	10
175936	175936_6	UT	6
175936	175936_7	UT	5
175936	175936_8	UT	5
177557	177557_1	UT	21
177557	177557_2	UT	12
177557	177557_3	UT	4
175931	175931_1	UT	12
175931	175931_2	UT	11
175931	175931_3	UT	11
175931	175931_4	UT	9
175931	175931_5	UT	5
181545	181545_1	UT	10
181545	181545_2	UT	10
181545	181545_3	UT	5
181545	181545_4	UT	4.5
175934	175934_1	TR	18.25
175934	175934_2	TR	14.25
175934	175934_4	TR	12.2
175934	175934_5	TR	9.97
177552	177552_1	TR	6
177552	177552_3	TR	5
177553	177553_1	TR	15.12
177553	177553_2	TR	12.72
177553	177553_3	TR	11.93
177553	177553_4	TR	12.19
177553	177553_5	TR	6.52
177553	177553_6	TR	5.48
177553	177553_7	TR	5.75
177553	177553_8	TR	3.16
177553	177553_9	TR	3.19
177553	177553_10	TR	2.71
181543	181543_1	TR	8
181544	181544_1	TR	7

## Sheet: Nodule composition
ID mouse	ID nodule	Condition	Adaptative, degenerative or reactive changes	Foci of cellular alteration (preneoplastic foci)	Hepatocellular adenoma	Hepatocellular carcinoma
172549	172549_1	UT	0	0	0	100
172549	172549_2	UT	0	0	50	50
172549	172549_3	UT	0	0	0	100
172549	172549_4	UT	0	0	100	0
172549	172549_5	UT	0	0	0	100
172549	172549_6	UT	0	0	100	0
172549	172549_7	UT	0	0	50	50
172549	172549_8	UT	0	0	100	0
172549	172549_9	UT	0	0	100	0
172549	172549_10	UT	0	0	100	0
175936	175936_1	UT	0	0	0	100
175936	175936_2	UT	20	0	50	30
175936	175936_3	UT	0	0	100	0
175936	175936_4	UT	30	0	60	10
175936	175936_5	UT	0	0	60	40
175936	175936_6	UT	0	0	100	0
175936	175936_7	UT	30	0	70	0
175936	175936_8	UT	0	0	100	0
177557	177557_1	UT	0	0	20	80
177557	177557_2	UT	0	0	10	90
177557	177557_3	UT	0	0	0	100
175931	175931_1	UT	0	0	80	20
175931	175931_2	UT	0	0	50	50
175931	175931_3	UT	30	0	20	50
175931	175931_4	UT	50	0	50	0
175931	175931_5	UT	20	0	75	5
181545	181545_1	UT	50	0	50	0
181545	181545_2	UT	20	0	0	80
181545	181545_3	UT	60	0	40	0
181545	181545_4	UT	30	0	70	0
175934	175934_1	TR	0	0	50	50
175934	175934_2	TR	0	0	100	0
175934	175934_4	TR	0	0	100	0
175934	175934_5	TR	0	0	0	100
177552	177552_1	TR	0	0	100	0
177552	177552_3	TR	40	0	60	0
177553	177553_1	TR	0	0	0	100
177553	177553_2	TR	0	0	100	0
177553	177553_3	TR	0	0	100	0
177553	177553_4	TR	0	0	100	0
177553	177553_5	TR	0	0	100	0
177553	177553_6	TR	10	0	90	0
177553	177553_7	TR	100	0	0	0
177553	177553_8	TR	0	0	60	40
177553	177553_9	TR	0	0	100	0
177553	177553_10	TR	100	0	0	0
181543	181543_1	TR	0	100	0	0
181544	181544_1	TR	40	0	60	0

## Sheet: Neoplastic lesions
ID mouse	ID nodule	Condition	Total No. of adenomas	Total No. of early carcinomas	Total No. of carcinomas	Total No. of neoplastic lesions
172549	172549_1	UT	6	2	3	11
172549	172549_2	UT
172549	172549_3	UT
172549	172549_4	UT
172549	172549_5	UT
172549	172549_6	UT
172549	172549_7	UT
172549	172549_8	UT
172549	172549_9	UT
172549	172549_10	UT
175931	175931_1	UT	6	1	2	9
175931	175931_2	UT
175931	175931_3	UT
175931	175931_4	UT
175931	175931_5	UT
175936	175936_1	UT	4	3	1	8
175936	175936_2	UT
175936	175936_3	UT
175936	175936_4	UT
175936	175936_5	UT
175936	175936_6	UT
175936	175936_7	UT
175936	175936_8	UT
177557	177557_1	UT	1	0	3	4
177557	177557_2	UT
177557	177557_3	UT
181545	181545_1	UT	5	1	0	6
181545	181545_2	UT
181545	181545_3	UT
181545	181545_4	UT
175934	175934_1	TR	2	2	0	4
175934	175934_2	TR
175934	175934_3	TR
175934	175934_4	TR
175934	175934_5	TR
177552	177552_1	TR	3	0	0	3
177552	177552_3	TR
177553	177553_1	TR	5	3	1	9
177553	177553_2	TR
177553	177553_3	TR
177553	177553_4	TR
177553	177553_5	TR
177553	177553_6	TR
177553	177553_7	TR
177553	177553_8	TR
177553	177553_9	TR
181543	181543_1	TR	0	0	0	0
181544	181544_1	TR	2	0	0	2
